# Supplementary material for: The Arabidopsis U1 snRNP regulates mRNA 3′-end processing
Source: Nat Plants. 2024 Sep 23;10(10):1514–31. doi: 10.1038/s41477-024-01796-8 (PMC11489095; doi:10.1038/s41477-024-01796-8)
Supplement: Supplementary file 2 — Supplementary Table 1. List of proteins that are significantly enriched in U1-IP-MS. Table 2. List of proteins that are significantly enriched in U2-IP-MS. Table 3. List of proteins significantly enriched by only U1-IP-MS or U2-IP-MS. Table 4. Statistical overrepresentation test of GO terms of U1 snRNA-associated proteins using the PANTHER database. Table 5. List of oligonucleotides used in the study. [file 41477_2024_1796_MOESM2_ESM.xlsx]

## Sheet: Table S1
Supplemental Table S1: List of proteins significantly enriched in U1-IP-MS experiments
Majority.protein.IDs	Gene.names
O22826	At2g43770
Q9FVQ1	NUCL1
O65719	HSP70-3
Q9FM47;A0A1P8BDM9	At5g40490
A0A1I9LM90;Q9SR13	F7O18.9
Q9FMF9	At5g64270
P18616	NRPB1
O22315-2;O22315-3;O22315	SR34
Q9FMG4	SC35
F4IGU7;O22957	At2g34040
Q9FFC0;Q9LZT0;Q9LQQ4;P40283;O23629;Q9SI96;Q9SF55;Q9LZ45;Q9ZUS0	H2B
Q94AI7	TPL
Q9SYP1	F9H16.5
Q94A52	RH2
Q93ZR3;F4I448;A0A1P8ATH2;F4I450	PRP39
Q42406	CYP18-4
A0A1P8B1N1;P25696	ENO2
Q8L719-2;Q8L719	ALY2
Q39244	U1A
O82762	At2g25970
B6EUB3;F4JYL8;B3H5K3;A0A1P8BDX9	At5g47690
Q9LIN3	ATRZ-1A
Q9FGR0;A0A1P8BES4;A0A1P8BER9;A0A1P8BEU6	CPSF160
Q9C7E7	F13K9.16
Q9LHP2	SCL30A
Q9LNC5	F9P14.8
Q9SGE0	AXS2
Q38953	Q38953
P92948	CDC5
Q8RXF1	Q8RXF1
Q9LNV5	Q9LNV5
O65655	At4g39680
Q9STN3	Q9STN3
Q9CA59;Q9CA59-3	NRP1
Q8L5Y4	EMB2765
Q9ZVD0	SE
F4JL11	IMPA-2
Q9ZVD5	AGO4
Q9C952	CPSF73-I
P92974	UBA2
Q42404;Q42404-2	RNU1
Q8H136-2;Q8H136	RH14
P43333	P43333
Q9FMT4	Q9FMT4
F4J5A9;F4J5A7	At3g23900
Q9SJL8	METK3
Q8LB54	PRP38
Q9FMR9	RIN1
Q9CAX7	F24K9.17
Q9LM92	At1g20580
Q9LUT2	METK4
Q42384	PRL1
Q9ZT71	STA1
P93008	RH21
Q9LKU3	T32B20.g
A0A1P8ARN1;Q8VY15	A0A1P8ARN1
Q0WRA3	ATE1
Q93VS8	emb2734
Q8W4D0	CYP71
Q9LKA4	UBA2C
Q9SIU2	ABH1
F4K4Y5	At5g55660
Q8LA16	AL7
Q9FJW0	At5g67630
O48646	GPX6
O80852-2;O80852	GSTF9
F4IE90;Q8VY00	ESP3
Q8LAS8	SFGH
O64644;F4IG85	SAP18
Q93XW5	NSP5
Q8RXN6	emb1220
O80653;O80653-2	SKIP
P31169	KIN2
A0A1I9LLI6;A0A1I9LLI5;Q9LZQ9	T12C14_10
P0DKL6;P0DKL4	P0DKL6
Q9FJD4	At5g53480
O04499	PGM1
P93028	UBA1
Q9XI93	F7A19.2
Q9LRZ0	TPR2
O82486	MTA
F4JZX8	At5g41770
Q9C829	F19K6.4
Q0WLY0	At1g33680
Q9SZX3;B3H778	At4g24830
O23676	O23676
Q93ZV7-2;Q93ZV7	LA1
P94088	gene1500
Q9ZNZ7;Q9ZNZ7-2	GLU1
F4I9J7	Y14
Q9SAG7	F23A5.29
Q9SE60	MTHFR1
A8MRV1;P59259	A0A1P8BD42
A0A1P8BD90;Q9LV05	At5g53440
F4KGV2;F4KGV5;P48349;P48349-2	GRF6
O82089;A0A1I9LNC0	CCH
A0A1P8ATZ2;A0A1P8ATW0;Q93Y16	F13K9.28
A0A1P8BBW1;Q0WNX3	At5g15270
Q9FKT5	THO3
A0A1P8ATW1;Q9C718	RH20
P42644-2;P42644	GRF3
Q9SGT7	T6H22.10
Q9SAF2	F3F19.21
Q9SAJ4;Q9SAJ4-2	T8K14.3
Q9SUA1	At4g26630
O82491;A0A1P8B6H4	SPT16
Q8LPG3;Q9ZVW9;F4ILE0;F4ILE1	At2g16940
Q94AC3	At4g36960
P26569;F4INW2	At2g30620
Q8VXZ9-2;Q8VXZ9	RBP47B
O23254	SHM4
A0A1P8B770;F4JP43	G2484-1
Q9ZUU4	Q9ZUU4
Q93WJ8	Q93WJ8
A8MR27;Q6ICX4	PTB3
Q9SHY8;O23174	Q9SHY8
Q9SRZ6	CICDH
Q5GM68	PPC2
Q9C5G2;F4HZI6;F4HZI7;F4HZI8	At1g15200
F4JL70;A0A1P8B8V0;Q8W0Z4;F4JL64;Q8H148;A0A1P8B9D4;A0A1P8B4X8	At4g22350
F4KG14	At5g46070
B6EUA9-2;B6EUA9	PRP40A
Q6EVK6-2;Q6EVK6	BRM
Q8L7C9	GSTU20
Q9ZRW8	GSTU19
Q56WH4-2;Q56WH4	HDT2
Q94EH8	ALY3
Q9ZSZ8	FIP37
F4JRJ6	At4g18465
A0A1P8BE44;Q9LDX1	SGS3
P38420	NRPB2
Q9FG01	ATO
Q9SFU7;A0A1I9LTS5	T1B9.17
Q94KD0	TAF15B
Q8W117	SMU1
A8MQ78;Q6NQ72	ALY4
Q9ZV45;A8MRL6	At2g18740
O80897	At2g32600
Q8VY05-2;Q8VY05;Q8VY05-3	SWI3D
Q96291	BAS1
Q8W4D8	DDL
A4GSN8;A4GSN8-3;A4GSN8-2	NUA
F4JD01;P42742	PBF1
A2RVS6-2;A2RVS6	SR34A
A0A1P8APW3;A0A1P8APZ4;A0A1P8APZ9;Q9SEE9-2;Q9SEE9;Q9SEE9-3	SR45
Q42418	PRO2
F4K4Y6;Q9FM71	At5g55670
Q9SZH4	F20B18.110
Q9LD43	CAC3
F4I3L1;P50318	At1g56190
C0Z388;Q8RWN5	At5g04280
Q8L3X8	SCL30
Q9SMT7	4CLL10
Q9S9K7;O04848;Q9LHQ5;Q9C944;Q9FJE8;Q94F49	Q9S9K7
F4JNT9;F4JNU1;F4JNU3;F4JNU2;Q494N5	At4g35785
A0A1P8BFZ5;F4KDH9	FIP1[V]
Q8H0V8;F4JJM1;A0A1P8B4Y6	At4g21660
P48491	CTIMC
O22212	EMB2776
O48890	NRPB4
P93819;P57106	P93819
Q9LY75-3;Q9LY75-2;Q9LY75	CYP63
P23686	SAM1
O80480-2;O80480	T12M4.2
Q9STW6	HSP70-6
Q9C584	At5g22040
F4KHY7;P48348-2;P48348	GRF8
A0A1P8AXY9;F4IS91	emb1579
Q9XI01	PDIL1-1
Q9ZQ80	NRP1
Q9SAB3;Q9SAB3-2	RBP45B
Q9SL42	PIN1
F4JHJ0;Q8L7U4	At4g02450
Q94AR8	IIL1
Q9LFE0	F5E19_120
F4J849;Q9LFA3	MDAR1
Q8VYA5-3;Q8VYA5;Q8VYA5-2	RS2Z33
Q9FYB7-2;Q9FYB7	RS2Z32
O48534	At2g42270
F4IJ46;F4IVN6;A0A1I9LPJ2;Q682T9;Q03509;P59220;P0DH98;P0DH97	CAM2
A0A1P8BAJ3;P92966-3;P92966-4;P92966-5;P92966;P92966-2;A0A1P8B539;P92965-3;P92965-2;P92965	RS41
A0A1P8BD42;Q940U9;A0A1I9LRM5;F4IZU3;A0A1I9LRM4	At5g17440
A8MS37;B3H4B8;Q9LRR9-2;Q9LRR9;Q2V3V9;F4JFV6;O49506-2;Q9LRS0;O49506	At3g14420
B9DFF8;Q0WV25;P29511;B9DGT7;Q56WH1;B9DHQ0	TUA6
Q9S7C0-2;Q9S7C0;F4HQD4;F4HQD5	HSP70-14
F4HQT1;Q9FX54;P25858	GAPC2
F4I5P3;Q94BR4	MAC3A
F4IHK9;Q03250	CCR2
F4J043;Q27GK7;Q27GK7-2	WSIP2
F4J8V9;Q96293;Q96292	ACT2
F4JEL5;P41376;A8MRZ7;F4JEL4;A0A1I9LSZ7;Q9CAI7	EIF4A1
F4JLA9;Q96318	CRU3
F4JVC0;F4JVC1;Q03251;F4JVB9;Q03251-2	CCR1
F4JWF3;Q9LFN6;Q56XG6;F4JWF7;F4JWF6;Q56XG6-3	At5g11170
F4JXE5;F4JXE3;Q8L773;F4JXE7;B3H4K4	At5g59950
F4KCE5;P22953;P22954;Q9LHA8	HSC70-1
O04314;O04314-2;O04313	PBP1
Q9SDM9;O04316	NSP1
O22785;F4IVT2	PRP19B
O23255;F4JTV4;A8MQP1;F4JTV5	SAHH1
O50008;Q9SRV5	MS1
Q8H156;P41917;P41916	RAN3
P46422;Q9SLM6	GSTF2
P54609;Q9LZF6;Q9SCN8	CDC48A
P55737;F4K6B6;P51818;O03986	HSP90-2
Q9ASR0;Q56YW9;P29517;P24636;P29515	TUBB3
Q8L716;Q9C6C1	U2AF65B
Q9C5J3;A0A1P8BCT5;F4KIA8	At5g25060
Q9LN39;Q9FWR4-2;Q9FWR4	At1g19550
Q9LES2;O80678	UBA2A
Q9LF98;Q9SJQ9	F8J2_100
Q9LU46;Q9SZB4	RH35
Q9SF85;Q9LZG0;A0A1P8BAP0;Q9SF85-2	ADK1
Q9SSD2;Q9T0I6	F18B13,15

## Sheet: Table S2
Supplemental Table S2: List of proteins significantly enriched in U2-IP-MS experiments
Majority.protein.IDs	Gene.names
Q9SZX3;B3H778	At4g24830
Q9SHY8;O23174	Q9SHY8;O23174
Q9SFU7;A0A1I9LTS5	T1B9.17
Q9SAJ4;Q9SAJ4-2	T8K14.3
Q9SAB3;Q9SAB3-2	RBP45B
Q9LY75-3;Q9LY75-2;Q9LY75	CYP63
Q9LFU5;Q9SRU7	Q9LFU5;Q9SRU7
Q9FM47;A0A1P8BDM9	At5g40490
Q9FGR0;A0A1P8BES4;A0A1P8BER9;A0A1P8BEU6	CPSF160
Q9FFC0;Q9LZT0;Q9LQQ4;P40283;O23629;Q9SI96;Q9SF55;Q9LZ45;Q9ZUS0	H2B
Q9CA59;Q9CA59-3	NRP1
Q9C5G2;F4HZI6;F4HZI7;F4HZI8	At1g15200
Q9ASP6-3;Q9ASP6-2;Q9ASP6	At4g00830
Q96266-2;Q96266	GSTF8
Q93ZV7-2;Q93ZV7	LA1
Q93ZR3;F4I448;A0A1P8ATH2;F4I450	PRP39
Q8VXZ9-2;Q8VXZ9	RBP47B
Q8RWJ7-3;Q8RWJ7;Q8RWJ7-2	SHH2
Q8L719-2;Q8L719	ALY2
Q8H136-2;Q8H136	RH14
Q8H0V8;F4JJM1;A0A1P8B4Y6	At4g21660
Q8H0U8-2;Q8H0U8	RH42
Q84K41;F4IR82	At2g02570
Q42404;Q42404-2	RNU1
Q3ECU3;Q94AD1	At1g48610
P26569;F4INW2	At2g30620
P0DKL6;P0DKL4	P0DKL6;P0DKL4
O82491;A0A1P8B6H4	SPT16
O82089;A0A1I9LNC0	CCH
O80852-2;O80852	GSTF9
O80653;O80653-2	SKIP
O64644;F4IG85	SAP18
O49299;F4I6W3;F4I6W4;Q9SGC1	At1g70730
O22315-2;O22315-3;O22315	SR34
F4KGV2;F4KGV5;P48349;P48349-2	GRF6
F4KFC9;Q93VM9	THO1
F4K4Y6;Q9FM71	At5g55670
F4JL70;A0A1P8B8V0;Q8W0Z4;F4JL64;Q8H148;A0A1P8B9D4;A0A1P8B4X8	At4g22350
F4JJ94;P42643	GRF1
F4JD01;P42742	PBF1
F4J849;Q9LFA3	MDAR1
F4J5A9;F4J5A7	At3g23900
F4IGU7;O22957	At2g34040
F4IE90;Q8VY00	ESP3
F4I3B2;F4I3B1;Q7XA66	At1g49590
F4I2J8-2;F4I2J8	CTN
F4HSZ1	F4HSZ1
B6EUB3;F4JYL8;B3H5K3;A0A1P8BDX9	At5g47690
B6EUA9-2;B6EUA9	PRP40A
B3H5Y0;Q42560	ACO1
A8MRV1;P59259	At1g07660
A8MRE8;Q9SKP6	TIM
A8MR27;Q6ICX4	PTB3
A4GSN8;A4GSN8-3;A4GSN8-2	NUA
A2RVS6-2;A2RVS6	SR34A
A0A1P8BBW1;Q0WNX3	At5g15270
A0A1P8B770;F4JP43	G2484-1
A0A1P8B2Y3;A0A1P8B2X1;F4IHS2-3;F4IHS2-2;F4IHS2	SYD
A0A1P8B1N1;P25696	ENO2
A0A1P8B1D0;Q9SIV5	NERD
A0A1P8ATZ2;A0A1P8ATW0;Q93Y16	F13K9.28
A0A1P8ATW1;Q9C718	RH20
A0A1P8AQN8;Q6Q151-2;Q6Q151	CYP59
A0A1I9LMT6;F4J9U9;Q9LTX1	At3g12640
A0A1I9LM90;Q9SR13	F7O18.9
A0A1I9LLZ3;Q9M2N5	HAT
A0A1I9LLI6;A0A1I9LLI5;Q9LZQ9	T12C14_10
P31169	KIN2
F4I9J7	Y14
Q9CAX7	F24K9.17
Q945Q1	CYS1
Q9FIE4	At5g57370
Q8GWY0	Q8GWY0
Q9LM92	At1g20580
Q9XI93	F7A19.2
Q9MAB2	T12H1.3
Q9LIN3	ATRZ-1A
Q8LA16	AL7
P31265	TCTP
Q9ZPZ4	T31J12.3
Q9FMG4	SC35
Q42406	CYP18-4
Q0WRA3	ATE1
O23676	O23676
Q9ZVX7	At2g16860
Q9ZVJ4	CYP22
Q9ZQ80	NRP1
Q9XIB5	REM19
Q93W34	RBP45C
O48646	GPX6
O04922	GPX2
Q5XV94	At3g62140
O80897	At2g32600
O22791	At2g33410
Q9ZUU4	Q9ZUU4
Q9ZRW8	GSTU19
Q9LS97	Q9LS97
Q9LHP2	SCL30A
P48491	CTIMC
Q9SYA9	T13M11.9
Q9LKA4	UBA2C
Q949S9	MOS4
Q8LAS8	SFGH
P43333	P43333
Q8W4D8	DDL
Q8L7C9	GSTU20
Q9SAF2	F3F19.21
Q9FKT5	THO3
Q8LB54	PRP38
Q9SLT8	ZCW7
Q9C801	MOS2
Q94EH8	ALY3
Q9FK25	OMT1
Q9C829	F19K6.4
P94088	gene1500
O82762	At2g25970
O22826	At2g43770
Q9SJL8	METK3
Q93XW5	NSP5
P23686	SAM1
Q9ZSZ8	FIP37
Q9LNV5	Q9LNV5
Q94KD0	TAF15B
Q93Y25	MYH9.9
Q8RXN6	emb1220
P42698	DRT111
Q9SA55	F10O3.3
Q9M1R1	LCD
Q9FMR9	RIN1
Q96321	KAP1
Q93VR3	Q93VR3
Q9SRZ6	CICDH
Q9SGT7	T6H22.10
F4JL11	IMPA-2
B3H6J5	At3g49601
Q9SGE0	AXS2
Q9MAB3	NOP5-2
Q94A52	RH2
Q42384	PRL1
Q9FWA3	Q9FWA3
Q9FMT4	Q9FMT4
Q9FJW0	At5g67630
Q9SSB5	RPT1A
Q9S7V6	F17A17.13
Q9FG01	ATO
Q8W117	SMU1
O22212	EMB2776
A4FVN8	At1g10580
Q8W4D0	CYP71
O64855	At2g44200
Q9FVQ1	NUCL1
Q9C952	CPSF73-I
Q9C7E7	F13K9.16
Q9C551	RH5
O04499	PGM1
Q9M9K1	Q9M9K1
Q9FJX0	CYP65
Q8W4B1	MNB8.12
Q0WW94	At5g38840
Q9SE60	MTHFR1
Q9LFE0	F5E19_120
Q0WLY0	At1g33680
Q8RXF1	Q8RXF1
Q9ZVD0	SE
Q9SK69	At2g20330
O65719	HSP70-3
O65655	At4g39680
F4JZX8	At5g41770
Q9SUA1	At4g26630
P93008	RH21
O82486	MTA
Q9FJD4	At5g53480
Q9SAG7	F23A5.29
Q9SHG6	STIPL1
Q9SIU2	ABH1
Q8RWV9	At5g08450
P92948	CDC5
Q9LNC5	F9P14.8
Q94AI7	TPL
Q9ZVD5	AGO4
Q9STN3	Q9STN3
Q9LKU3	T32B20.g
Q9LRZ0	TPR2
F4HRT5	LINC1
Q5GM68	PPC2
P92974	UBA2
P93028	UBA1
F4KG14	At5g46070
Q9FMF9	At5g64270
P38420	NRPB2
Q38953	Q38953
F4K2E9	EMB3011
Q9ZT71	STA1
Q8L5Y4	EMB2765
P18616	NRPB1
Q9SYP1	F9H16.5
Q9SSD2;Q9T0I6	F18B13,15
Q9SJA6;O81126;O81127-3;O81127-2;O81127	RSZ22A
Q9SIV2;Q6XJG8	RPN1A
Q9SF85;Q9LZG0;A0A1P8BAP0;Q9SF85-2	ADK1
Q9SEI3;B3H533;Q9MAK9	RPT4A
Q9SDM9;O04316	NSP1
Q9S7C0-2;Q9S7C0;F4HQD4;F4HQD5	HSP70-14
Q9M888;Q8L7N0	F16B3,16
Q9LU46;Q9SZB4	RH35
Q9LF98;Q9SJQ9	F8J2_100
Q9LES2;O80678	UBA2A
Q9C5J3;A0A1P8BCT5;F4KIA8	At5g25060
Q8L716;Q9C6C1	U2AF65B
Q8H156;P41917;P41916	RAN3
P55737;F4K6B6;P51818;O03986	HSP90-2
P54609;Q9LZF6;Q9SCN8	CDC48A
P46422;Q9SLM6	GSTF2
O81148;F4JJE5	PAC1
O50008;Q9SRV5	MS1
O23255;F4JTV4;A8MQP1;F4JTV5	SAHH1
O22785;F4IVT2	PRP19B
O04314;O04314-2;O04313	PBP1
F4KCE5;P22953;P22954;Q9LHA8	HSC70-1
F4JXE5;F4JXE3;Q8L773;F4JXE7;B3H4K4	At5g59950
F4JWF3;Q9LFN6;Q56XG6;F4JWF7;F4JWF6;Q56XG6-3	At5g11170
F4JVC0;F4JVC1;Q03251;F4JVB9;Q03251-2	CCR1
F4JGM3;A0A1P8BGQ7;F4I9X6;Q3EAA5;Q42202;B9DHA6;Q8RUC6;Q9SHE7;P59271;P59233;P59232;Q3E7T8-2;P0CH33;Q3E7K8;Q8H159-2;Q3E7T8;Q1EC66;Q9FHQ6;P0CH32;Q8H159;Q39256	UBQ11
F4JEL5;P41376;A8MRZ7;F4JEL4;A0A1I9LSZ7;Q9CAI7	EIF4A1
F4J8V9;Q96293;Q96292	ACT2
F4IJ46;F4IVN6;A0A1I9LPJ2;Q682T9;Q03509;P59220;P0DH98;P0DH97	CAM2
F4IHK9;Q03250	CCR2
F4I5P3;Q94BR4	MAC3A
F4HU93;Q05431;F4JFY4;F4JFY5;Q42592	APX1
A8MRL0;P59226;P59169;Q9FX60;Q9LR02;Q9FKQ3	At4g40030
A0A1P8BD42;Q940U9;A0A1I9LRM5;F4IZU3;A0A1I9LRM4	At5g17440

## Sheet: Table S3
Table 3: List of proteins significantly enriched by only U1-IP-MS or U2-IP-MS
U1-IP-MS specific	U2-IP-MS specific
HDT2	LCD
At3g14420	Q93VR3
P93819	At1g10580
At4g36960	F4HSZ1
At5g55660	GSTF8
At5g53440	At5g57370
RS2Z32	RH5
WSIP2	T31J12.3
BRM	At2g02570
At4g18465	At4g00830
BAS1	RPT4A
SHM4	T12H1.3
GAPC2	MOS2
PRO2	F10O3.3
GLU1	THO1
RS2Z33	TIM
At2g42270	PAC1
GRF8	LINC1
SR45	REM19
At5g22040	At2g33410
F20B18.110	At5g08450
Q9S9K7	NOP5-2
At5g04280	P0DKL6;P0DKL4
U1A	RSZ22A
FIP1[V]	CTN
PIN1	MOS4
Q9SHY8	At3g62140
SWI3D	MNB8.12
GRF3	NERD
At4g35785	EMB3011
TUA6	At3g49601
SCL30	At1g49590
Q93WJ8	SHH2
TUBB3	GRF1
NRPB4	At5g38840
A0A1P8BD42	F17A17.13
RS41	OMT1
PDIL1-1	ACO1
At1g19550	RH42
HSP70-6	At1g07660
4CLL10	T13M11.9
ALY4	CYS1
At4g02450	Q9FWA3
METK4	RPN1A
SGS3	GPX2
emb2734	At3g12640
A0A1P8ARN1	CYP59
At2g18740	SYD
CAC3	ZCW7
IIL1	At2g44200
At2g16940	At2g20330
emb1579	Q9M9K1
P0DKL6	TCTP
T12M4.2	Q9LFU5;Q9SRU7
At1g56190	CYP22
CRU3	At1g48610
	HAT
	MYH9.9
	UBQ11
	Q8GWY0
	RBP45C
	CYP65
	RPT1A
	DRT111
	STIPL1
	At1g70730
	At2g16860
	At4g40030
	KAP1
	APX1
	F16B3,16
	Q9SHY8;O23174
	Q9LS97

## Sheet: Table S4
Table S4: Statistical overrepresentation test of GO terms of U1 snRNA associated proteins using the PANTHER database.
Analysis Type:	PANTHER Overrepresentation Test (Released 20240226)
Annotation Version and Release Date:	GO Ontology database DOI: 10.5281/zenodo.10536401 Released 2024-01-17
Analyzed List:	Client Text Box Input (Arabidopsis thaliana)
Reference List:	Arabidopsis thaliana (all genes in database)
Test Type:	FISHER
Correction:	FDR
GO molecular function complete	Arabidopsis thaliana - REFLIST (27475)	Client Text Box Input (207)	Client Text Box Input (expected)	Client Text Box Input (over/under)	Client Text Box Input (fold Enrichment)	Client Text Box Input (raw P-value)	Client Text Box Input (FDR)
methionine adenosyltransferase activity (GO:0004478)	4	3	0.03	+	99.55	1.68e-06	0.000313
ubiquitin activating enzyme activity (GO:0004839)	3	2	0.02	+	88.49	0.000169	0.0173
cinnamoyl-CoA reductase activity (GO:0016621)	3	2	0.02	+	88.49	0.000169	0.0167
nutrient reservoir activity (GO:0045735)	5	2	0.04	+	53.09	0.000557	0.0453
pre-mRNA binding (GO:0036002)	18	5	0.14	+	36.87	1.83e-07	5.28e-05
glutathione binding (GO:0043295)	19	4	0.14	+	27.94	1.11e-05	0.0016
oligopeptide binding (GO:1900750)	19	4	0.14	+	27.94	1.11e-05	0.00153
salicylic acid binding (GO:1901149)	27	5	0.2	+	24.58	1.63e-06	0.000323
snRNA binding (GO:0017069)	21	3	0.16	+	18.96	0.000507	0.0423
modified amino acid binding (GO:0072341)	30	4	0.23	+	17.7	7.36e-05	0.00933
RNA helicase activity (GO:0003724)	87	10	0.66	+	15.26	1.14e-09	4.54e-07
ATP-dependent activity, acting on RNA (GO:0008186)	87	10	0.66	+	15.26	1.14e-09	4.03e-07
sulfur compound binding (GO:1901681)	39	4	0.29	+	13.61	0.000209	0.0195
helicase activity (GO:0004386)	134	13	1.01	+	12.88	3.07e-11	1.39e-08
heat shock protein binding (GO:0031072)	42	4	0.32	+	12.64	0.00028	0.0254
glutathione transferase activity (GO:0004364)	59	5	0.44	+	11.25	8.32e-05	0.00977
cis-trans isomerase activity (GO:0016859)	62	5	0.47	+	10.7	0.000106	0.012
peptide binding (GO:0042277)	102	8	0.77	+	10.41	1.08e-06	0.000229
monocarboxylic acid binding (GO:0033293)	68	5	0.51	+	9.76	0.000164	0.0173
single-stranded RNA binding (GO:0003727)	69	5	0.52	+	9.62	0.000176	0.0169
amide binding (GO:0033218)	120	8	0.9	+	8.85	3.7e-06	0.000587
copper ion binding (GO:0005507)	187	11	1.41	+	7.81	1.94e-07	5.14e-05
mRNA binding (GO:0003729)	1076	58	8.11	+	7.15	2.72e-33	2.88e-30
transferase activity, transferring alkyl or aryl (other than methyl) groups (GO:0016765)	149	8	1.12	+	7.13	1.82e-05	0.00241
chromatin binding (GO:0003682)	189	10	1.42	+	7.02	1.85e-06	0.000326
RNA binding (GO:0003723)	1647	72	12.41	+	5.8	5.96e-36	1.89e-32
isomerase activity (GO:0016853)	236	9	1.78	+	5.06	8.09e-05	0.00987
catalytic activity, acting on RNA (GO:0140098)	489	16	3.68	+	4.34	1.06e-06	0.00024
ATP-dependent activity (GO:0140657)	723	22	5.45	+	4.04	3.33e-08	1.06e-05
catalytic activity, acting on a nucleic acid (GO:0140640)	686	20	5.17	+	3.87	2.87e-07	6.99e-05
protein-containing complex binding (GO:0044877)	407	11	3.07	+	3.59	0.000283	0.0249
nucleic acid binding (GO:0003676)	3497	88	26.35	+	3.34	1.14e-26	7.2e-24
organic cyclic compound binding (GO:0097159)	4825	107	36.35	+	2.94	4.06e-29	3.22e-26
anion binding (GO:0043168)	1114	21	8.39	+	2.5	0.000112	0.0123
protein binding (GO:0005515)	5417	99	40.81	+	2.43	8.14e-20	4.3e-17
transition metal ion binding (GO:0046914)	1163	21	8.76	+	2.4	0.000327	0.028
binding (GO:0005488)	9644	159	72.66	+	2.19	1.08e-34	1.72e-31
ion binding (GO:0043167)	2580	41	19.44	+	2.11	3.76e-06	0.000568
small molecule binding (GO:0036094)	2732	43	20.58	+	2.09	3.22e-06	0.000537
Analysis Type:	PANTHER Overrepresentation Test (Released 20240226)
Annotation Version and Release Date:	GO Ontology database DOI: 10.5281/zenodo.10536401 Released 2024-01-17
Analyzed List:	Client Text Box Input (Arabidopsis thaliana)
Reference List:	Arabidopsis thaliana (all genes in database)
Test Type:	FISHER
Correction:	FDR
GO cellular component complete	Arabidopsis thaliana - REFLIST (27475)	Client Text Box Input (207)	Client Text Box Input (expected)	Client Text Box Input (over/under)	Client Text Box Input (fold Enrichment)	Client Text Box Input (raw P-value)	Client Text Box Input (FDR)
nuclear cap binding complex (GO:0005846)	3	2	0.02	+	88.49	0.000169	0.00277
R2TP complex (GO:0097255)	3	2	0.02	+	88.49	0.000169	0.00272
Prp19 complex (GO:0000974)	16	7	0.12	+	58.07	1.34e-11	3.72e-10
exon-exon junction complex (GO:0035145)	7	3	0.05	+	56.88	1.44e-05	0.000318
catalytic step 1 spliceosome (GO:0071012)	8	3	0.06	+	49.77	2.3e-05	0.000484
U2-type catalytic step 1 spliceosome (GO:0071006)	8	3	0.06	+	49.77	2.3e-05	0.000473
U1 snRNP (GO:0005685)	23	8	0.17	+	46.17	4.03e-12	1.15e-10
nuclear dicing body (GO:0010445)	6	2	0.05	+	44.24	0.000831	0.012
U2-type catalytic step 2 spliceosome (GO:0071007)	9	3	0.07	+	44.24	3.42e-05	0.000677
prespliceosome (GO:0071010)	28	9	0.21	+	42.66	4.01e-13	1.29e-11
U2-type prespliceosome (GO:0071004)	28	9	0.21	+	42.66	4.01e-13	1.25e-11
mRNA cleavage and polyadenylation specificity factor complex (GO:0005847)	7	2	0.05	+	37.92	0.00116	0.0163
U4 snRNP (GO:0005687)	11	3	0.08	+	36.2	6.65e-05	0.00124
nuclear speck (GO:0016607)	59	16	0.44	+	35.99	4.94e-21	3.99e-19
catalytic step 2 spliceosome (GO:0071013)	63	16	0.47	+	33.71	1.61e-20	1.2e-18
Cajal body (GO:0015030)	12	3	0.09	+	33.18	8.82e-05	0.00161
commitment complex (GO:0000243)	8	2	0.06	+	33.18	0.00154	0.021
pICln-Sm protein complex (GO:0034715)	8	2	0.06	+	33.18	0.00154	0.0207
U2-type spliceosomal complex (GO:0005684)	61	15	0.46	+	32.64	4.45e-19	2.88e-17
nuclear body (GO:0016604)	93	20	0.7	+	28.54	8.96e-24	7.89e-22
spliceosomal complex (GO:0005681)	149	32	1.12	+	28.51	1.66e-37	1.61e-34
U12-type spliceosomal complex (GO:0005689)	14	3	0.11	+	28.44	0.000144	0.00241
precatalytic spliceosome (GO:0071011)	24	5	0.18	+	27.65	8.75e-07	2.17e-05
euchromatin (GO:0000791)	10	2	0.08	+	26.55	0.00244	0.032
U2 snRNP (GO:0005686)	30	6	0.23	+	26.55	8.69e-08	2.21e-06
U5 snRNP (GO:0005682)	17	3	0.13	+	23.42	0.000265	0.00414
spliceosomal snRNP complex (GO:0097525)	70	12	0.53	+	22.75	1.76e-13	6.32e-12
small nuclear ribonucleoprotein complex (GO:0030532)	70	12	0.53	+	22.75	1.76e-13	6.09e-12
RNA cap binding complex (GO:0034518)	12	2	0.09	+	22.12	0.00355	0.0452
Sm-like protein family complex (GO:0120114)	80	12	0.6	+	19.91	9.33e-13	2.74e-11
RNA polymerase II, core complex (GO:0005665)	22	3	0.17	+	18.1	0.000584	0.00857
spliceosomal tri-snRNP complex (GO:0097526)	37	4	0.28	+	14.35	0.00017	0.0027
nucleoplasm (GO:0005654)	368	33	2.77	+	11.9	9.31e-26	1e-23
nucleolus (GO:0005730)	462	36	3.48	+	10.34	6.23e-26	7.55e-24
nuclear lumen (GO:0031981)	853	56	6.43	+	8.71	1.41e-36	6.81e-34
nuclear protein-containing complex (GO:0140513)	766	49	5.77	+	8.49	2.42e-31	3.91e-29
ribonucleoprotein complex (GO:1990904)	609	38	4.59	+	8.28	6.98e-24	6.77e-22
Cul4-RING E3 ubiquitin ligase complex (GO:0080008)	119	7	0.9	+	7.81	3.42e-05	0.00069
apoplast (GO:0048046)	309	18	2.33	+	7.73	2.65e-11	7.14e-10
intracellular organelle lumen (GO:0070013)	1006	56	7.58	+	7.39	8.18e-33	2.64e-30
membrane-enclosed lumen (GO:0031974)	1006	56	7.58	+	7.39	8.18e-33	1.98e-30
organelle lumen (GO:0043233)	1006	56	7.58	+	7.39	8.18e-33	1.59e-30
cytoplasmic stress granule (GO:0010494)	144	7	1.08	+	6.45	0.000114	0.00205
plasmodesma (GO:0009506)	831	37	6.26	+	5.91	2.48e-18	1.41e-16
cell-cell junction (GO:0005911)	831	37	6.26	+	5.91	2.48e-18	1.33e-16
symplast (GO:0055044)	831	37	6.26	+	5.91	2.48e-18	1.26e-16
anchoring junction (GO:0070161)	831	37	6.26	+	5.91	2.48e-18	1.2e-16
cell junction (GO:0030054)	831	37	6.26	+	5.91	2.48e-18	1.14e-16
cytoplasmic ribonucleoprotein granule (GO:0036464)	195	8	1.47	+	5.45	0.000122	0.00211
ribonucleoprotein granule (GO:0035770)	196	8	1.48	+	5.42	0.000127	0.00215
chromatin (GO:0000785)	231	8	1.74	+	4.6	0.000385	0.00592
cullin-RING ubiquitin ligase complex (GO:0031461)	219	7	1.65	+	4.24	0.00141	0.0196
plant-type cell wall (GO:0009505)	500	15	3.77	+	3.98	6.62e-06	0.000153
protein-DNA complex (GO:0032993)	268	8	2.02	+	3.96	0.00102	0.0145
cell wall (GO:0005618)	516	15	3.89	+	3.86	9.62e-06	0.000217
chloroplast stroma (GO:0009570)	671	19	5.06	+	3.76	8.91e-07	2.16e-05
external encapsulating structure (GO:0030312)	538	15	4.05	+	3.7	1.57e-05	0.000338
plastid stroma (GO:0009532)	686	19	5.17	+	3.68	1.24e-06	2.92e-05
cytosol (GO:0005829)	2468	63	18.59	+	3.39	1.32e-18	7.97e-17
catalytic complex (GO:1902494)	1282	32	9.66	+	3.31	2.57e-09	6.72e-08
intracellular non-membrane-bounded organelle (GO:0043232)	2183	54	16.45	+	3.28	2.95e-15	1.3e-13
non-membrane-bounded organelle (GO:0043228)	2184	54	16.45	+	3.28	3.01e-15	1.27e-13
protein-containing complex (GO:0032991)	2808	69	21.16	+	3.26	1.24e-19	8.61e-18
intracellular protein-containing complex (GO:0140535)	664	16	5	+	3.2	4.77e-05	0.000924
supramolecular complex (GO:0099080)	392	9	2.95	+	3.05	0.00304	0.0393
plant-type vacuole (GO:0000325)	741	15	5.58	+	2.69	0.000531	0.00792
transferase complex (GO:1990234)	664	13	5	+	2.6	0.00167	0.0221
vacuole (GO:0005773)	981	18	7.39	+	2.44	0.000482	0.0073
nucleus (GO:0005634)	9586	148	72.22	+	2.05	6.54e-27	9.05e-25
intracellular membrane-bounded organelle (GO:0043231)	17672	182	133.14	+	1.37	1.54e-14	6.24e-13
membrane-bounded organelle (GO:0043227)	17724	182	133.53	+	1.36	2.52e-14	9.76e-13
intracellular organelle (GO:0043229)	17898	182	134.85	+	1.35	1.13e-13	4.22e-12
organelle (GO:0043226)	17949	182	135.23	+	1.35	1.87e-13	6.26e-12
intracellular anatomical structure (GO:0005622)	19492	189	146.86	+	1.29	8.64e-13	2.62e-11
cytoplasm (GO:0005737)	13435	129	101.22	+	1.27	0.000115	0.00202
cellular anatomical entity (GO:0110165)	22230	189	167.48	+	1.13	5.48e-05	0.00104
Analysis Type:	PANTHER Overrepresentation Test (Released 20240226)
Annotation Version and Release Date:	GO Ontology database DOI: 10.5281/zenodo.10536401 Released 2024-01-17
Analyzed List:	Client Text Box Input (Arabidopsis thaliana)
Reference List:	Arabidopsis thaliana (all genes in database)
Test Type:	FISHER
Correction:	FDR
GO biological process complete	Arabidopsis thaliana - REFLIST (27475)	Client Text Box Input (207)	Client Text Box Input (expected)	Client Text Box Input (over/under)	Client Text Box Input (fold Enrichment)	Client Text Box Input (raw P-value)	Client Text Box Input (FDR)
regulation of miRNA processing (GO:1903798)	2	2	0.02	+	> 100	5.65e-05	0.00231
S-adenosylmethionine biosynthetic process (GO:0006556)	4	3	0.03	+	99.55	1.68e-06	0.000113
regulation of regulatory ncRNA processing (GO:0070920)	3	2	0.02	+	88.49	0.000169	0.00545
leaf formation (GO:0010338)	4	2	0.03	+	66.36	0.000336	0.0101
S-adenosylmethionine metabolic process (GO:0046500)	9	4	0.07	+	58.99	3.83e-07	2.94e-05
primary miRNA processing (GO:0031053)	7	3	0.05	+	56.88	1.44e-05	0.000806
box C/D snoRNP assembly (GO:0000492)	5	2	0.04	+	53.09	0.000557	0.0158
regulation of alternative mRNA splicing, via spliceosome (GO:0000381)	8	3	0.06	+	49.77	2.3e-05	0.00119
spliceosomal complex assembly (GO:0000245)	24	8	0.18	+	44.24	6.01e-12	1.04e-09
small nucleolar ribonucleoprotein complex assembly (GO:0000491)	6	2	0.05	+	44.24	0.000831	0.0215
spliceosomal conformational changes to generate catalytic conformation (GO:0000393)	6	2	0.05	+	44.24	0.000831	0.0214
mRNA splice site recognition (GO:0006376)	7	2	0.05	+	37.92	0.00116	0.0276
nitrile metabolic process (GO:0050898)	7	2	0.05	+	37.92	0.00116	0.0275
nitrile biosynthetic process (GO:0080028)	7	2	0.05	+	37.92	0.00116	0.0273
mRNA methylation (GO:0080009)	7	2	0.05	+	37.92	0.00116	0.0272
miRNA processing (GO:0035196)	23	6	0.17	+	34.63	1.54e-08	1.52e-06
vegetative phase change (GO:0010050)	8	2	0.06	+	33.18	0.00154	0.0352
regulation of double-strand break repair (GO:2000779)	8	2	0.06	+	33.18	0.00154	0.0351
protein K63-linked ubiquitination (GO:0070534)	8	2	0.06	+	33.18	0.00154	0.0349
leaf shaping (GO:0010358)	8	2	0.06	+	33.18	0.00154	0.0348
primary shoot apical meristem specification (GO:0010072)	14	3	0.11	+	28.44	0.000144	0.00484
ta-siRNA processing (GO:0010267)	14	3	0.11	+	28.44	0.000144	0.00481
mRNA splicing, via spliceosome (GO:0000398)	204	41	1.54	+	26.68	1e-46	1.85e-43
RNA splicing, via transesterification reactions with bulged adenosine as nucleophile (GO:0000377)	228	41	1.72	+	23.87	1.35e-44	1.25e-41
RNA splicing, via transesterification reactions (GO:0000375)	228	41	1.72	+	23.87	1.35e-44	1.07e-41
response to zinc ion (GO:0010043)	45	8	0.34	+	23.6	1.54e-09	1.81e-07
regulatory ncRNA processing (GO:0070918)	53	9	0.4	+	22.54	2.19e-10	2.95e-08
RNA splicing (GO:0008380)	277	47	2.09	+	22.52	6.15e-50	3.4e-46
regulation of mRNA splicing, via spliceosome (GO:0048024)	25	4	0.19	+	21.24	3.5e-05	0.0017
mRNA export from nucleus (GO:0006406)	33	5	0.25	+	20.11	4.62e-06	0.000287
regulation of mRNA processing (GO:0050684)	33	5	0.25	+	20.11	4.62e-06	0.000284
regulation of RNA splicing (GO:0043484)	33	5	0.25	+	20.11	4.62e-06	0.000281
mRNA transport (GO:0051028)	33	5	0.25	+	20.11	4.62e-06	0.000278
mRNA processing (GO:0006397)	316	46	2.38	+	19.32	1.2e-45	1.66e-42
mRNA 3'-end processing (GO:0031124)	28	4	0.21	+	18.96	5.56e-05	0.00229
embryonic meristem initiation (GO:0090421)	21	3	0.16	+	18.96	0.000507	0.0146
olefin biosynthetic process (GO:1900674)	22	3	0.17	+	18.1	0.000584	0.0165
olefin metabolic process (GO:1900673)	22	3	0.17	+	18.1	0.000584	0.0164
protein peptidyl-prolyl isomerization (GO:0000413)	22	3	0.17	+	18.1	0.000584	0.0163
ethylene biosynthetic process (GO:0009693)	22	3	0.17	+	18.1	0.000584	0.0162
ethylene metabolic process (GO:0009692)	22	3	0.17	+	18.1	0.000584	0.0161
alkene biosynthetic process (GO:0043450)	22	3	0.17	+	18.1	0.000584	0.0161
cellular alkene metabolic process (GO:0043449)	22	3	0.17	+	18.1	0.000584	0.016
gluconeogenesis (GO:0006094)	23	3	0.17	+	17.31	0.000668	0.0178
protein-RNA complex organization (GO:0071826)	133	17	1	+	16.97	2.39e-16	4.9e-14
protein-RNA complex assembly (GO:0022618)	128	16	0.96	+	16.59	2.67e-15	5.27e-13
spliceosomal snRNP assembly (GO:0000387)	24	3	0.18	+	16.59	0.000759	0.02
methionine metabolic process (GO:0006555)	25	3	0.19	+	15.93	0.000858	0.0219
hexose biosynthetic process (GO:0019319)	26	3	0.2	+	15.31	0.000964	0.0239
siRNA processing (GO:0030422)	35	4	0.26	+	15.17	0.000136	0.00463
RNA export from nucleus (GO:0006405)	45	5	0.34	+	14.75	2.21e-05	0.00115
mRNA metabolic process (GO:0016071)	446	49	3.36	+	14.58	1.47e-42	8.15e-40
ADP catabolic process (GO:0046032)	51	5	0.38	+	13.01	4.1e-05	0.00194
ribonucleoside diphosphate catabolic process (GO:0009191)	51	5	0.38	+	13.01	4.1e-05	0.00192
purine ribonucleoside diphosphate catabolic process (GO:0009181)	51	5	0.38	+	13.01	4.1e-05	0.0019
purine nucleoside diphosphate catabolic process (GO:0009137)	51	5	0.38	+	13.01	4.1e-05	0.00189
glycolytic process (GO:0006096)	51	5	0.38	+	13.01	4.1e-05	0.00187
nuclear export (GO:0051168)	63	6	0.47	+	12.64	8.08e-06	0.000466
ADP metabolic process (GO:0046031)	53	5	0.4	+	12.52	4.95e-05	0.00219
purine ribonucleoside diphosphate metabolic process (GO:0009179)	53	5	0.4	+	12.52	4.95e-05	0.00217
purine nucleoside diphosphate metabolic process (GO:0009135)	53	5	0.4	+	12.52	4.95e-05	0.00215
pyridine nucleotide catabolic process (GO:0019364)	53	5	0.4	+	12.52	4.95e-05	0.00214
RNA localization (GO:0006403)	54	5	0.41	+	12.29	5.42e-05	0.0023
establishment of RNA localization (GO:0051236)	54	5	0.41	+	12.29	5.42e-05	0.00229
RNA transport (GO:0050658)	54	5	0.41	+	12.29	5.42e-05	0.00227
nucleic acid transport (GO:0050657)	54	5	0.41	+	12.29	5.42e-05	0.00225
meristem initiation (GO:0010014)	33	3	0.25	+	12.07	0.00195	0.0426
toxin catabolic process (GO:0009407)	44	4	0.33	+	12.07	0.000336	0.0101
ribonucleotide catabolic process (GO:0009261)	55	5	0.41	+	12.07	5.92e-05	0.00241
purine ribonucleotide catabolic process (GO:0009154)	55	5	0.41	+	12.07	5.92e-05	0.00239
embryonic meristem development (GO:0048508)	33	3	0.25	+	12.07	0.00195	0.0424
pyridine-containing compound catabolic process (GO:0072526)	55	5	0.41	+	12.07	5.92e-05	0.00237
regulatory ncRNA-mediated gene silencing (GO:0031047)	123	11	0.93	+	11.87	2.51e-09	2.89e-07
nucleoside diphosphate catabolic process (GO:0009134)	57	5	0.43	+	11.64	7.04e-05	0.00271
glutathione metabolic process (GO:0006749)	58	5	0.44	+	11.44	7.66e-05	0.00286
ribonucleoside diphosphate metabolic process (GO:0009185)	58	5	0.44	+	11.44	7.66e-05	0.00284
glucose metabolic process (GO:0006006)	47	4	0.35	+	11.3	0.000433	0.0127
purine nucleotide catabolic process (GO:0006195)	60	5	0.45	+	11.06	9.02e-05	0.0033
protein localization to nucleus (GO:0034504)	60	5	0.45	+	11.06	9.02e-05	0.00328
positive regulation of gene expression (GO:0010628)	73	6	0.55	+	10.91	1.9e-05	0.00101
protein import into nucleus (GO:0006606)	49	4	0.37	+	10.84	0.000509	0.0146
RNA processing (GO:0006396)	772	63	5.82	+	10.83	3.75e-47	1.04e-43
nucleotide catabolic process (GO:0009166)	63	5	0.47	+	10.53	0.000114	0.00404
anatomical structure arrangement (GO:0048532)	63	5	0.47	+	10.53	0.000114	0.00402
import into nucleus (GO:0051170)	51	4	0.38	+	10.41	0.000593	0.0161
nucleoside diphosphate metabolic process (GO:0009132)	64	5	0.48	+	10.37	0.000123	0.00427
meristem structural organization (GO:0009933)	52	4	0.39	+	10.21	0.000638	0.0171
nuclear transport (GO:0051169)	104	8	0.78	+	10.21	1.26e-06	8.8e-05
nucleocytoplasmic transport (GO:0006913)	104	8	0.78	+	10.21	1.26e-06	8.69e-05
heterochromatin organization (GO:0070828)	79	6	0.6	+	10.08	2.99e-05	0.0015
heterochromatin formation (GO:0031507)	68	5	0.51	+	9.76	0.000164	0.00533
nucleoside phosphate catabolic process (GO:1901292)	70	5	0.53	+	9.48	0.000188	0.00594
response to cadmium ion (GO:0046686)	71	5	0.53	+	9.35	0.000201	0.00625
pyruvate metabolic process (GO:0006090)	71	5	0.53	+	9.35	0.000201	0.00621
toxin metabolic process (GO:0009404)	57	4	0.43	+	9.31	0.000905	0.0226
purine-containing compound catabolic process (GO:0072523)	73	5	0.55	+	9.09	0.000229	0.00704
regulation of mRNA metabolic process (GO:1903311)	90	6	0.68	+	8.85	6.26e-05	0.00245
cellular modified amino acid metabolic process (GO:0006575)	122	8	0.92	+	8.7	4.19e-06	0.000263
nicotinamide nucleotide metabolic process (GO:0046496)	108	7	0.81	+	8.6	1.82e-05	0.000989
pyridine nucleotide metabolic process (GO:0019362)	109	7	0.82	+	8.52	1.94e-05	0.00102
RNA 3'-end processing (GO:0031123)	67	4	0.5	+	7.92	0.00166	0.0374
seed maturation (GO:0010431)	67	4	0.5	+	7.92	0.00166	0.0372
pyridine-containing compound metabolic process (GO:0072524)	119	7	0.9	+	7.81	3.42e-05	0.00167
ribonucleoprotein complex biogenesis (GO:0022613)	396	23	2.98	+	7.71	4.24e-14	8.09e-12
xylem and phloem pattern formation (GO:0010051)	70	4	0.53	+	7.58	0.00195	0.0427
ATP metabolic process (GO:0046034)	88	5	0.66	+	7.54	0.000546	0.0156
chromatin remodeling (GO:0006338)	233	13	1.76	+	7.41	2.76e-08	2.63e-06
RNA metabolic process (GO:0016070)	1331	73	10.03	+	7.28	4.01e-43	2.46e-40
purine ribonucleoside triphosphate metabolic process (GO:0009205)	93	5	0.7	+	7.14	0.000702	0.0186
chromatin organization (GO:0006325)	244	13	1.84	+	7.07	4.74e-08	4.23e-06
organophosphate catabolic process (GO:0046434)	96	5	0.72	+	6.91	0.000811	0.0212
negative regulation of gene expression, epigenetic (GO:0045814)	96	5	0.72	+	6.91	0.000811	0.0211
carbohydrate derivative catabolic process (GO:1901136)	135	7	1.02	+	6.88	7.63e-05	0.00287
purine nucleoside triphosphate metabolic process (GO:0009144)	97	5	0.73	+	6.84	0.00085	0.0218
protein folding (GO:0006457)	176	9	1.33	+	6.79	8.06e-06	0.000469
sulfur compound biosynthetic process (GO:0044272)	141	7	1.06	+	6.59	0.0001	0.00363
nucleobase-containing compound transport (GO:0015931)	103	5	0.78	+	6.44	0.00111	0.027
ribonucleoside triphosphate metabolic process (GO:0009199)	103	5	0.78	+	6.44	0.00111	0.0269
negative regulation of gene expression (GO:0010629)	289	14	2.18	+	6.43	4.7e-08	4.26e-06
response to metal ion (GO:0010038)	229	11	1.73	+	6.38	1.45e-06	9.91e-05
gene expression (GO:0010467)	1756	83	13.23	+	6.27	9.88e-45	1.09e-41
detoxification (GO:0098754)	152	7	1.15	+	6.11	0.00016	0.00527
protein-DNA complex organization (GO:0071824)	284	13	2.14	+	6.08	2.75e-07	2.2e-05
nucleoside triphosphate metabolic process (GO:0009141)	110	5	0.83	+	6.03	0.00149	0.0345
sulfur compound metabolic process (GO:0006790)	331	15	2.49	+	6.01	3.71e-08	3.42e-06
negative regulation of macromolecule metabolic process (GO:0010605)	531	24	4	+	6	2.56e-12	4.58e-10
negative regulation of macromolecule biosynthetic process (GO:0010558)	480	21	3.62	+	5.81	1.18e-10	1.71e-08
nucleic acid metabolic process (GO:0090304)	1721	75	12.97	+	5.78	1.62e-37	5.26e-35
proteinogenic amino acid biosynthetic process (GO:0170038)	116	5	0.87	+	5.72	0.00189	0.0417
L-amino acid biosynthetic process (GO:0170034)	116	5	0.87	+	5.72	0.00189	0.0416
negative regulation of cellular biosynthetic process (GO:0031327)	493	21	3.71	+	5.65	1.92e-10	2.65e-08
ncRNA processing (GO:0034470)	376	16	2.83	+	5.65	3.09e-08	2.89e-06
monosaccharide metabolic process (GO:0005996)	119	5	0.9	+	5.58	0.00211	0.0454
negative regulation of biosynthetic process (GO:0009890)	500	21	3.77	+	5.57	2.48e-10	3.19e-08
negative regulation of metabolic process (GO:0009892)	578	24	4.35	+	5.51	1.51e-11	2.46e-09
DNA-templated transcription (GO:0006351)	242	10	1.82	+	5.48	1.64e-05	0.000897
negative regulation of cellular metabolic process (GO:0031324)	562	23	4.23	+	5.43	5.5e-11	8.22e-09
epigenetic regulation of gene expression (GO:0040029)	147	6	1.11	+	5.42	0.000891	0.0224
response to toxic substance (GO:0009636)	172	7	1.3	+	5.4	0.000341	0.0102
RNA biosynthetic process (GO:0032774)	246	10	1.85	+	5.4	1.89e-05	0.00101
nucleobase-containing compound metabolic process (GO:0006139)	2107	85	15.87	+	5.35	1.29e-40	5.11e-38
protein-containing complex assembly (GO:0065003)	472	19	3.56	+	5.34	3.7e-09	4.09e-07
protein-containing complex organization (GO:0043933)	750	29	5.65	+	5.13	5.62e-13	1.04e-10
macromolecule biosynthetic process (GO:0009059)	2212	83	16.67	+	4.98	3.49e-37	1.07e-34
negative regulation of RNA metabolic process (GO:0051253)	214	8	1.61	+	4.96	0.000231	0.00704
heterocycle metabolic process (GO:0046483)	2425	90	18.27	+	4.93	1.85e-40	6.82e-38
purine ribonucleotide metabolic process (GO:0009150)	189	7	1.42	+	4.92	0.000599	0.0162
response to cold (GO:0009409)	406	15	3.06	+	4.9	5.14e-07	3.79e-05
negative regulation of nucleobase-containing compound metabolic process (GO:0045934)	244	9	1.84	+	4.9	0.000104	0.00372
alpha-amino acid biosynthetic process (GO:1901607)	163	6	1.23	+	4.89	0.00152	0.0349
cellular aromatic compound metabolic process (GO:0006725)	2513	91	18.93	+	4.81	4.04e-40	1.4e-37
ncRNA metabolic process (GO:0034660)	473	17	3.56	+	4.77	1.29e-07	1.12e-05
organic cyclic compound metabolic process (GO:1901360)	2621	94	19.75	+	4.76	2.43e-41	1.03e-38
purine nucleotide metabolic process (GO:0006163)	254	9	1.91	+	4.7	0.000141	0.00476
proteinogenic amino acid metabolic process (GO:0170039)	170	6	1.28	+	4.68	0.00188	0.0417
negative regulation of RNA biosynthetic process (GO:1902679)	202	7	1.52	+	4.6	0.000886	0.0225
negative regulation of DNA-templated transcription (GO:0045892)	202	7	1.52	+	4.6	0.000886	0.0224
shoot system morphogenesis (GO:0010016)	174	6	1.31	+	4.58	0.00211	0.0455
secondary metabolic process (GO:0019748)	290	10	2.18	+	4.58	7.56e-05	0.00286
negative regulation of nitrogen compound metabolic process (GO:0051172)	291	10	2.19	+	4.56	7.78e-05	0.00287
protein maturation (GO:0051604)	265	9	2	+	4.51	0.000194	0.00609
response to temperature stimulus (GO:0009266)	661	22	4.98	+	4.42	6.75e-09	7.05e-07
ribonucleotide metabolic process (GO:0009259)	212	7	1.6	+	4.38	0.00117	0.0274
purine-containing compound metabolic process (GO:0072521)	274	9	2.06	+	4.36	0.000248	0.00754
leaf development (GO:0048366)	335	11	2.52	+	4.36	5.16e-05	0.00221
cellular nitrogen compound metabolic process (GO:0034641)	2782	90	20.96	+	4.29	1.02e-35	2.97e-33
meristem development (GO:0048507)	253	8	1.91	+	4.2	0.000701	0.0186
cellular biosynthetic process (GO:0044249)	3385	107	25.5	+	4.2	3.66e-43	2.53e-40
ribose phosphate metabolic process (GO:0019693)	228	7	1.72	+	4.08	0.00178	0.0398
organic substance biosynthetic process (GO:1901576)	3491	107	26.3	+	4.07	6.75e-42	3.39e-39
negative regulation of cellular process (GO:0048523)	829	25	6.25	+	4	4.31e-09	4.67e-07
nucleotide metabolic process (GO:0009117)	299	9	2.25	+	4	0.000469	0.0136
biosynthetic process (GO:0009058)	3611	108	27.21	+	3.97	2.2e-41	1.01e-38
response to heat (GO:0009408)	274	8	2.06	+	3.88	0.00117	0.0274
nucleoside phosphate metabolic process (GO:0006753)	309	9	2.33	+	3.87	0.000593	0.0161
embryo development ending in seed dormancy (GO:0009793)	536	15	4.04	+	3.71	1.5e-05	0.000831
response to abscisic acid (GO:0009737)	503	14	3.79	+	3.69	3.09e-05	0.00152
defense response to bacterium (GO:0042742)	360	10	2.71	+	3.69	0.000431	0.0127
nucleobase-containing compound biosynthetic process (GO:0034654)	471	13	3.55	+	3.66	6.46e-05	0.00252
cellular catabolic process (GO:0044248)	616	17	4.64	+	3.66	4.81e-06	0.000286
cellular component assembly (GO:0022607)	761	21	5.73	+	3.66	3.51e-07	2.73e-05
response to alcohol (GO:0097305)	509	14	3.83	+	3.65	3.51e-05	0.00169
negative regulation of biological process (GO:0048519)	1042	28	7.85	+	3.57	5.89e-09	6.26e-07
embryo development (GO:0009790)	562	15	4.23	+	3.54	2.6e-05	0.00132
seed development (GO:0048316)	730	19	5.5	+	3.45	3.06e-06	0.000201
phyllome development (GO:0048827)	500	13	3.77	+	3.45	0.000117	0.00411
nucleobase-containing small molecule metabolic process (GO:0055086)	398	10	3	+	3.33	0.00093	0.0232
fruit development (GO:0010154)	757	19	5.7	+	3.33	5.15e-06	0.000303
regulation of post-embryonic development (GO:0048580)	369	9	2.78	+	3.24	0.00203	0.0441
response to bacterium (GO:0009617)	472	11	3.56	+	3.09	0.000964	0.0238
regulation of multicellular organismal process (GO:0051239)	474	11	3.57	+	3.08	0.000998	0.0245
shoot system development (GO:0048367)	736	17	5.55	+	3.07	4.66e-05	0.00211
aromatic compound biosynthetic process (GO:0019438)	737	17	5.55	+	3.06	4.74e-05	0.00213
cellular component biogenesis (GO:0044085)	1220	28	9.19	+	3.05	1.62e-07	1.34e-05
response to lipid (GO:0033993)	846	19	6.37	+	2.98	2.42e-05	0.00124
heterocycle biosynthetic process (GO:0018130)	675	15	5.09	+	2.95	0.000199	0.00623
root development (GO:0048364)	554	12	4.17	+	2.88	0.00108	0.0263
organic cyclic compound biosynthetic process (GO:1901362)	833	18	6.28	+	2.87	6.55e-05	0.00253
root system development (GO:0022622)	556	12	4.19	+	2.86	0.00111	0.027
cellular response to oxygen-containing compound (GO:1901701)	512	11	3.86	+	2.85	0.00184	0.041
cellular metabolic process (GO:0044237)	5931	127	44.68	+	2.84	3.07e-35	8.5e-33
nitrogen compound metabolic process (GO:0006807)	5499	116	41.43	+	2.8	2.24e-30	5.91e-28
reproductive structure development (GO:0048608)	1189	25	8.96	+	2.79	3.77e-06	0.000242
reproductive system development (GO:0061458)	1190	25	8.97	+	2.79	3.82e-06	0.000243
system development (GO:0048731)	1897	39	14.29	+	2.73	8.78e-09	8.99e-07
regulation of macromolecule metabolic process (GO:0060255)	2640	53	19.89	+	2.66	2.11e-11	3.33e-09
regulation of gene expression (GO:0010468)	2396	48	18.05	+	2.66	2.61e-10	3.28e-08
oxoacid metabolic process (GO:0043436)	900	18	6.78	+	2.65	0.000172	0.00552
organic acid metabolic process (GO:0006082)	901	18	6.79	+	2.65	0.000174	0.00557
carboxylic acid metabolic process (GO:0019752)	802	16	6.04	+	2.65	0.000407	0.012
post-embryonic development (GO:0009791)	1457	29	10.98	+	2.64	1.75e-06	0.000117
regulation of cellular biosynthetic process (GO:0031326)	2530	50	19.06	+	2.62	1.6e-10	2.27e-08
regulation of macromolecule biosynthetic process (GO:0010556)	2432	48	18.32	+	2.62	4.31e-10	5.18e-08
plant organ development (GO:0099402)	1067	21	8.04	+	2.61	6.13e-05	0.00242
macromolecule metabolic process (GO:0043170)	4836	95	36.44	+	2.61	3.99e-21	8.49e-19
regulation of metabolic process (GO:0019222)	2910	57	21.92	+	2.6	7.65e-12	1.28e-09
response to inorganic substance (GO:0010035)	768	15	5.79	+	2.59	0.000765	0.02
regulation of biosynthetic process (GO:0009889)	2566	50	19.33	+	2.59	2.62e-10	3.22e-08
response to oxygen-containing compound (GO:1901700)	1502	29	11.32	+	2.56	3.18e-06	0.000207
developmental process involved in reproduction (GO:0003006)	1433	27	10.8	+	2.5	1.12e-05	0.000636
regulation of cellular metabolic process (GO:0031323)	2813	53	21.19	+	2.5	2.2e-10	2.9e-08
response to external biotic stimulus (GO:0043207)	1123	21	8.46	+	2.48	0.000125	0.00433
response to other organism (GO:0051707)	1123	21	8.46	+	2.48	0.000125	0.0043
response to biotic stimulus (GO:0009607)	1126	21	8.48	+	2.48	0.00013	0.00443
biological process involved in interspecies interaction between organisms (GO:0044419)	1137	21	8.57	+	2.45	0.000148	0.00491
response to abiotic stimulus (GO:0009628)	2116	39	15.94	+	2.45	2.19e-07	1.78e-05
defense response to other organism (GO:0098542)	817	15	6.16	+	2.44	0.00141	0.0328
organic substance metabolic process (GO:0071704)	7105	130	53.53	+	2.43	3.84e-29	9.65e-27
response to chemical (GO:0042221)	2588	47	19.5	+	2.41	1.11e-08	1.11e-06
defense response (GO:0006952)	1019	18	7.68	+	2.34	0.00114	0.0272
primary metabolic process (GO:0044238)	6507	113	49.02	+	2.3	8.3e-22	1.84e-19
reproduction (GO:0000003)	1687	29	12.71	+	2.28	3.03e-05	0.00151
response to external stimulus (GO:0009605)	1572	27	11.84	+	2.28	6.06e-05	0.00241
response to stress (GO:0006950)	3213	55	24.21	+	2.27	3.26e-09	3.68e-07
metabolic process (GO:0008152)	7783	133	58.64	+	2.27	7.96e-27	1.83e-24
multicellular organism development (GO:0007275)	2458	42	18.52	+	2.27	4.58e-07	3.47e-05
response to hormone (GO:0009725)	1290	22	9.72	+	2.26	0.000359	0.0107
response to endogenous stimulus (GO:0009719)	1314	22	9.9	+	2.22	0.000441	0.0128
response to organic substance (GO:0010033)	1687	28	12.71	+	2.2	0.000101	0.00361
cellular component organization or biogenesis (GO:0071840)	2594	43	19.54	+	2.2	9.02e-07	6.4e-05
multicellular organismal process (GO:0032501)	2733	45	20.59	+	2.19	4.8e-07	3.59e-05
cellular component organization (GO:0016043)	2211	36	16.66	+	2.16	1.39e-05	0.000786
reproductive process (GO:0022414)	1662	27	12.52	+	2.16	0.000174	0.00554
anatomical structure development (GO:0048856)	2865	46	21.59	+	2.13	8.64e-07	6.21e-05
developmental process (GO:0032502)	2957	47	22.28	+	2.11	6.98e-07	5.08e-05
small molecule metabolic process (GO:0044281)	1394	22	10.5	+	2.09	0.00112	0.027
regulation of nucleobase-containing compound metabolic process (GO:0019219)	2143	33	16.15	+	2.04	7.53e-05	0.00287
regulation of nitrogen compound metabolic process (GO:0051171)	2364	36	17.81	+	2.02	4.87e-05	0.00217
regulation of RNA metabolic process (GO:0051252)	2040	31	15.37	+	2.02	0.000163	0.00533
regulation of primary metabolic process (GO:0080090)	2443	37	18.41	+	2.01	3.87e-05	0.00185
response to stimulus (GO:0050896)	5439	82	40.98	+	2	5.28e-11	8.11e-09
catabolic process (GO:0009056)	1393	21	10.5	+	2	0.00226	0.0485
cellular process (GO:0009987)	10367	156	78.11	+	2	2.73e-28	6.58e-26
regulation of biological process (GO:0050789)	4957	71	37.35	+	1.9	1.81e-08	1.76e-06
regulation of cellular process (GO:0050794)	4462	63	33.62	+	1.87	3.38e-07	2.67e-05
biological regulation (GO:0065007)	5261	72	39.64	+	1.82	1.05e-07	9.24e-06
biological_process (GO:0008150)	19625	180	147.86	+	1.22	1.6e-07	1.36e-05
Unclassified (UNCLASSIFIED)	7850	27	59.14	-	0.46	1.6e-07	1.34e-05
