# Supplementary material for: The Arabidopsis U1 snRNP regulates mRNA 3′-end processing
Source: Nat Plants. 2024 Sep 23;10(10):1514–31. doi: 10.1038/s41477-024-01796-8 (PMC11489095; doi:10.1038/s41477-024-01796-8)
Supplement: Supplementary file 3 — Proteins identified by mass spectrometry after affinity purification using U1-, U2- and lacZ-RNA-specific antisense oligonucleotides. [file 41477_2024_1796_MOESM3_ESM.xlsx]

## Sheet: proteinGroups
Protein IDs	Majority protein IDs	Peptide counts (all)	Peptide counts (razor+unique)	Peptide counts (unique)	Protein names	Gene names	Fasta headers	Number of proteins	Peptides	Razor + unique peptides	Unique peptides	Peptides control_1	Peptides control_2	Peptides control_3	Peptides U1_1	Peptides U1_2	Peptides U1_3	Peptides U2_1	Peptides U2_2	Peptides U2_3	Razor + unique peptides control_1	Razor + unique peptides control_2	Razor + unique peptides control_3	Razor + unique peptides U1_1	Razor + unique peptides U1_2	Razor + unique peptides U1_3	Razor + unique peptides U2_1	Razor + unique peptides U2_2	Razor + unique peptides U2_3
A0A178VA69;Q08A71-2;Q08A71	A0A178VA69;Q08A71-2;Q08A71	1;1;1	1;1;1	1;1;1	Probable protein arginine N-methyltransferase 6	PRMT6	>tr|A0A178VA69|A0A178VA69_ARATH Protein arginine methyltransferase 6 OS=Arabidopsis thaliana GN=PRMT6 PE=3 SV=1;>sp|Q08A71-2|ANM6_ARATH Isoform 2 of Probable protein arginine N-methyltransferase 6 OS=Arabidopsis thaliana GN=PRMT6;>sp|Q08A71|ANM6_ARATH Prob	3	1	1	1	0	0	0	0	0	0	1	1	1	0	0	0	0	0	0	1	1	1	0	0	1
A0A1I9LT57;A0A178VK06;Q9M837	A0A1I9LT57;A0A178VK06;Q9M837	1;1;1	1;1;1	1;1;1		T27C4.15	>tr|A0A1I9LT57|A0A1I9LT57_ARATH RNA-binding (RRM/RBD/RNP motifs) family protein OS=Arabidopsis thaliana GN=At3g04500 PE=4 SV=1;>tr|A0A178VK06|A0A178VK06_ARATH RNA-binding (RRM/RBD/RNP motifs) family protein OS=Arabidopsis thaliana GN=At3g04500 PE=4 SV=1;>t	3	1	1	1	0	0	0	1	1	1	1	1	1	0	0	0	1	1	1	1	1	1	0	1	1
A0A1I9LLI6;A0A1I9LLI5;Q9LZQ9	A0A1I9LLI6;A0A1I9LLI5;Q9LZQ9	10;10;10	10;10;10	4;4;4		T12C14_10	>tr|A0A1I9LLI6|A0A1I9LLI6_ARATH RNA helicase family protein OS=Arabidopsis thaliana GN=At3g62310 PE=4 SV=1;>tr|A0A1I9LLI5|A0A1I9LLI5_ARATH RNA helicase family protein OS=Arabidopsis thaliana GN=At3g62310 PE=4 SV=1;>sp|Q9LZQ9|DEAH2_ARATH Probable pre-mRNA-s	3	10	10	4	0	0	0	4	4	4	7	7	8	0	0	0	4	4	4	7	7	8	0	4	7.33333
A0A1I9LLZ3;Q9M2N5	A0A1I9LLZ3;Q9M2N5	4;4	4;4	4;4	Zinc finger BED domain-containing protein DAYSLEEPER	HAT	>tr|A0A1I9LLZ3|A0A1I9LLZ3_ARATH BED zinc finger and hAT dimerization domain-containing protein DAYSLEEPER OS=Arabidopsis thaliana GN=DAYSLEEPER PE=4 SV=1;>sp|Q9M2N5|DSLE_ARATH Zinc finger BED domain-containing protein DAYSLEEPER OS=Arabidopsis thaliana GN=	2	4	4	4	0	0	0	2	1	1	2	3	3	0	0	0	2	1	1	2	3	3	0	1.33333	2.66667
A0A1I9LM90;Q9SR13	A0A1I9LM90;Q9SR13	8;8	8;8	8;8		F7O18.9	>tr|A0A1I9LM90|A0A1I9LM90_ARATH RNA-binding KH domain-containing protein OS=Arabidopsis thaliana GN=FLK PE=4 SV=1;>sp|Q9SR13|FLK_ARATH Flowering locus K homology domain OS=Arabidopsis thaliana GN=FLK PE=1 SV=1	2	8	8	8	0	0	0	4	4	5	8	8	8	0	0	0	4	4	5	8	8	8	0	4.33333	8
A0A1I9LMI6;A0A1I9LMI4;F4JCU0;F4JCU0-2	A0A1I9LMI6;A0A1I9LMI4;F4JCU0;F4JCU0-2	2;2;2;2	2;2;2;2	2;2;2;2		SUA	>tr|A0A1I9LMI6|A0A1I9LMI6_ARATH Suppressor of abi3-5 OS=Arabidopsis thaliana GN=SUA PE=4 SV=1;>tr|A0A1I9LMI4|A0A1I9LMI4_ARATH Suppressor of abi3-5 OS=Arabidopsis thaliana GN=SUA PE=4 SV=1;>sp|F4JCU0|SUA_ARATH SUPPRESSOR OF ABI3-5 OS=Arabidopsis thaliana GN	4	2	2	2	0	0	0	1	2	1	0	2	2	0	0	0	1	2	1	0	2	2	0	1.33333	1.33333
A0A1I9LMT6;F4J9U9;Q9LTX1	A0A1I9LMT6;F4J9U9;Q9LTX1	6;6;6	6;6;6	6;6;6		At3g12640	>tr|A0A1I9LMT6|A0A1I9LMT6_ARATH RNA binding (RRM/RBD/RNP motifs) family protein OS=Arabidopsis thaliana GN=At3g12640 PE=1 SV=1;>tr|F4J9U9|F4J9U9_ARATH RNA binding (RRM/RBD/RNP motifs) family protein OS=Arabidopsis thaliana GN=At3g12640 PE=1 SV=1;>tr|Q9LTX1	3	6	6	6	0	0	0	2	2	1	6	5	4	0	0	0	2	2	1	6	5	4	0	1.66667	5
F4JE70;A0A1I9LNT2;Q9M2E2	F4JE70;A0A1I9LNT2;Q9M2E2	2;2;2	2;2;2	2;2;2	(+)-neomenthol dehydrogenase	At3g61220;SDR1	>tr|F4JE70|F4JE70_ARATH NAD(P)-binding Rossmann-fold superfamily protein OS=Arabidopsis thaliana GN=SDR1 PE=3 SV=1;>tr|A0A1I9LNT2|A0A1I9LNT2_ARATH NAD(P)-binding Rossmann-fold superfamily protein OS=Arabidopsis thaliana GN=SDR1 PE=3 SV=1;>sp|Q9M2E2|SDR1_AR	3	2	2	2	0	0	0	0	0	0	2	1	1	0	0	0	0	0	0	2	1	1	0	0	1.33333
A0A1I9LQK2;A1A6N0;F4J0R5;C0Z252	A0A1I9LQK2;A1A6N0;F4J0R5;C0Z252	1;1;1;1	1;1;1;1	1;1;1;1		At3g56720	>tr|A0A1I9LQK2|A0A1I9LQK2_ARATH Pre-mRNA-splicing factor OS=Arabidopsis thaliana GN=At3g56720 PE=4 SV=1;>tr|A1A6N0|A1A6N0_ARATH At3g56720 OS=Arabidopsis thaliana GN=At3g56720 PE=2 SV=1;>tr|F4J0R5|F4J0R5_ARATH Pre-mRNA-splicing factor OS=Arabidopsis thalian	4	1	1	1	0	0	0	1	1	1	1	1	1	0	0	0	1	1	1	1	1	1	0	1	1
A0A1I9LRV7;Q9M209	A0A1I9LRV7;Q9M209	1;1	1;1	1;1	Protein ECERIFERUM 7	CER7	>tr|A0A1I9LRV7|A0A1I9LRV7_ARATH 3-5-exoribonuclease family protein OS=Arabidopsis thaliana GN=CER7 PE=4 SV=1;>sp|Q9M209|CER7_ARATH Exosome complex component RRP45B OS=Arabidopsis thaliana GN=RRP45B PE=2 SV=1	2	1	1	1	0	0	0	1	0	1	1	1	1	0	0	0	1	0	1	1	1	1	0	0.666667	1
A0A1P8AYX4;A0A1P8B2U9;A0A1I9LS30;F4JPJ7;A0A1P8B2Y6;Q43128;P19456;Q9SJB3;P20649;P20431;Q9LY32	A0A1P8AYX4;A0A1P8B2U9;A0A1I9LS30;F4JPJ7;A0A1P8B2Y6;Q43128;P19456;Q9SJB3;P20649;P20431;Q9LY32	1;1;1;1;1;1;1;1;1;1;1	1;1;1;1;1;1;1;1;1;1;1	1;1;1;1;1;1;1;1;1;1;1	ATPase 10, plasma membrane-type;ATPase 2, plasma membrane-type;ATPase 5, plasma membrane-type;ATPase 1, plasma membrane-type;ATPase 3, plasma membrane-type;ATPase 7, plasma membrane-type	HA2;AHA10;AHA2;AHA5;AHA1;AHA3;AHA7	>tr|A0A1P8AYX4|A0A1P8AYX4_ARATH Plasma membrane ATPase OS=Arabidopsis thaliana GN=HA1 PE=1 SV=1;>tr|A0A1P8B2U9|A0A1P8B2U9_ARATH Plasma membrane ATPase OS=Arabidopsis thaliana GN=HA5 PE=3 SV=1;>tr|A0A1I9LS30|A0A1I9LS30_ARATH Plasma membrane ATPase OS=Arabid	11	1	1	1	0	0	0	0	0	0	1	1	1	0	0	0	0	0	0	1	1	1	0	0	1
A0A1I9LS69;F4IWB2	A0A1I9LS69;F4IWB2	1;1	1;1	1;1		At3g20890	>tr|A0A1I9LS69|A0A1I9LS69_ARATH RNA-binding (RRM/RBD/RNP motifs) family protein OS=Arabidopsis thaliana GN=At3g20890 PE=4 SV=1;>tr|F4IWB2|F4IWB2_ARATH RNA-binding (RRM/RBD/RNP motifs) family protein OS=Arabidopsis thaliana GN=At3g20890 PE=4 SV=1	2	1	1	1	0	0	0	0	1	1	0	1	1	0	0	0	0	1	1	0	1	1	0	0.666667	0.666667
A0A1P8BC93;A0A1P8BC98;F4KGY8;A0A1I9LT03;A0A1I9LT02;Q9M9P3;P57751	A0A1P8BC93;A0A1P8BC98;F4KGY8;A0A1I9LT03;A0A1I9LT02;Q9M9P3;P57751	1;1;1;1;1;1;1	1;1;1;1;1;1;1	1;1;1;1;1;1;1	Probable UTP--glucose-1-phosphate uridylyltransferase 2;UTP--glucose-1-phosphate uridylyltransferase 1	UGP2	>tr|A0A1P8BC93|A0A1P8BC93_ARATH UDP-glucose pyrophosphorylase 2 OS=Arabidopsis thaliana GN=UGP2 PE=4 SV=1;>tr|A0A1P8BC98|A0A1P8BC98_ARATH UDP-glucose pyrophosphorylase 2 OS=Arabidopsis thaliana GN=UGP2 PE=4 SV=1;>tr|F4KGY8|F4KGY8_ARATH UDP-glucose pyrophos	7	1	1	1	0	0	0	0	0	0	1	0	0	0	0	0	0	0	0	1	0	0	0	0	0.333333
A0A1I9LT69;Q9SQV1	A0A1I9LT69;Q9SQV1	3;3	2;2	2;2	DEAD-box ATP-dependent RNA helicase 40	RH40	>tr|A0A1I9LT69|A0A1I9LT69_ARATH DEAD box RNA helicase family protein OS=Arabidopsis thaliana GN=At3g06480 PE=1 SV=1;>sp|Q9SQV1|RH40_ARATH DEAD-box ATP-dependent RNA helicase 40 OS=Arabidopsis thaliana GN=RH40 PE=2 SV=1	2	3	2	2	0	0	0	1	2	2	2	3	3	0	0	0	0	1	1	1	2	2	0	0.666667	1.66667
A0A1I9LT79;Q9C7C3	A0A1I9LT79;Q9C7C3	1;1	1;1	1;1	Zinc finger CCCH domain-containing protein 36		>tr|A0A1I9LT79|A0A1I9LT79_ARATH KH domain-containing protein / zinc finger (CCCH type) family protein OS=Arabidopsis thaliana GN=At3g12130 PE=4 SV=1;>sp|Q9C7C3|C3H36_ARATH Zinc finger CCCH domain-containing protein 36 OS=Arabidopsis thaliana GN=At3g12130 P	2	1	1	1	0	0	0	0	0	0	1	0	0	0	0	0	0	0	0	1	0	0	0	0	0.333333
Q8W4A6;A0A1I9LTC4;Q9LHL2	Q8W4A6;A0A1I9LTC4;Q9LHL2	1;1;1	1;1;1	1;1;1		MJH23.3;At3g13224	>tr|Q8W4A6|Q8W4A6_ARATH RNA-binding (RRM/RBD/RNP motifs) family protein OS=Arabidopsis thaliana GN=MJH23.3 PE=2 SV=1;>tr|A0A1I9LTC4|A0A1I9LTC4_ARATH RNA-binding (RRM/RBD/RNP motifs) family protein OS=Arabidopsis thaliana GN=At3g13224 PE=4 SV=1;>tr|Q9LHL2|Q	3	1	1	1	0	0	0	1	0	1	1	1	0	0	0	0	1	0	1	1	1	0	0	0.666667	0.666667
A0A1P8AMN9;A0A1P8AMN8;A0A1P8AML1;A0A1P8AMK7;Q9CAB4;F4I6U8;A0A1P8AMK4;F4I6U7	A0A1P8AMN9;A0A1P8AMN8;A0A1P8AML1;A0A1P8AMK7;Q9CAB4;F4I6U8;A0A1P8AMK4;F4I6U7	3;3;3;3;3;3;3;3	3;3;3;3;3;3;3;3	3;3;3;3;3;3;3;3		F5A18.20;At1g70620	>tr|A0A1P8AMN9|A0A1P8AMN9_ARATH Cyclin-like protein OS=Arabidopsis thaliana GN=At1g70620 PE=4 SV=1;>tr|A0A1P8AMN8|A0A1P8AMN8_ARATH Cyclin-like protein OS=Arabidopsis thaliana GN=At1g70620 PE=4 SV=1;>tr|A0A1P8AML1|A0A1P8AML1_ARATH Cyclin-like protein OS=Ara	8	3	3	3	0	0	0	0	1	1	2	1	1	0	0	0	0	1	1	2	1	1	0	0.666667	1.33333
A0A1P8AN47;C0SUW7	A0A1P8AN47;C0SUW7	1;1	1;1	1;1	AT-rich interactive domain-containing protein 6	ARID6	>tr|A0A1P8AN47|A0A1P8AN47_ARATH ARID/BRIGHT DNA-binding domain-containing protein OS=Arabidopsis thaliana GN=At1g20910 PE=4 SV=1;>sp|C0SUW7|ARID6_ARATH AT-rich interactive domain-containing protein 6 OS=Arabidopsis thaliana GN=ARID6 PE=1 SV=1	2	1	1	1	0	0	0	0	0	0	1	0	0	0	0	0	0	0	0	1	0	0	0	0	0.333333
A0A1P8AP63;A0A1P8APA4;A0A1P8AP47;F4I5C6;Q8VZ94	A0A1P8AP63;A0A1P8APA4;A0A1P8AP47;F4I5C6;Q8VZ94	1;1;1;1;1	1;1;1;1;1	1;1;1;1;1		At1g70180;F20P5.10	>tr|A0A1P8AP63|A0A1P8AP63_ARATH Sterile alpha motif (SAM) domain-containing protein OS=Arabidopsis thaliana GN=At1g70180 PE=1 SV=1;>tr|A0A1P8APA4|A0A1P8APA4_ARATH Sterile alpha motif (SAM) domain-containing protein OS=Arabidopsis thaliana GN=At1g70180 PE=1	5	1	1	1	0	0	0	0	0	1	1	1	1	0	0	0	0	0	1	1	1	1	0	0.333333	1
A0A1P8APW3;A0A1P8APZ4;A0A1P8APZ9;Q9SEE9-2;Q9SEE9;Q9SEE9-3	A0A1P8APW3;A0A1P8APZ4;A0A1P8APZ9;Q9SEE9-2;Q9SEE9;Q9SEE9-3	2;2;2;2;2;2	2;2;2;2;2;2	2;2;2;2;2;2	Serine/arginine-rich splicing factor SR45	SR45	>tr|A0A1P8APW3|A0A1P8APW3_ARATH Arginine/serine-rich 45 OS=Arabidopsis thaliana GN=SR45 PE=1 SV=1;>tr|A0A1P8APZ4|A0A1P8APZ4_ARATH Arginine/serine-rich 45 OS=Arabidopsis thaliana GN=SR45 PE=1 SV=1;>tr|A0A1P8APZ9|A0A1P8APZ9_ARATH Arginine/serine-rich 45 OS=A	6	2	2	2	0	0	0	2	1	2	2	1	1	0	0	0	2	1	2	2	1	1	0	1.66667	1.33333
A0A1P8AQQ1;A0A1P8AQK9;Q8H1S6-3;Q8H1S6-2;Q8H1S6	A0A1P8AQQ1;A0A1P8AQK9;Q8H1S6-3;Q8H1S6-2;Q8H1S6	1;1;1;1;1	1;1;1;1;1	1;1;1;1;1	U2 small nuclear ribonucleoprotein B 2		>tr|A0A1P8AQQ1|A0A1P8AQQ1_ARATH RNA-binding (RRM/RBD/RNP motifs) family protein OS=Arabidopsis thaliana GN=At1g06960 PE=4 SV=1;>tr|A0A1P8AQK9|A0A1P8AQK9_ARATH RNA-binding (RRM/RBD/RNP motifs) family protein OS=Arabidopsis thaliana GN=At1g06960 PE=4 SV=1;>s	5	1	1	1	0	0	0	0	0	0	1	1	1	0	0	0	0	0	0	1	1	1	0	0	1
A0A1P8AQN8;Q6Q151-2;Q6Q151	A0A1P8AQN8;Q6Q151-2;Q6Q151	3;3;3	3;3;3	3;3;3	Peptidyl-prolyl cis-trans isomerase CYP59	CYP59	>tr|A0A1P8AQN8|A0A1P8AQN8_ARATH Cyclophilin 59 OS=Arabidopsis thaliana GN=CYP59 PE=4 SV=1;>sp|Q6Q151-2|CYP59_ARATH Isoform 2 of Peptidyl-prolyl cis-trans isomerase CYP59 OS=Arabidopsis thaliana GN=CYP59;>sp|Q6Q151|CYP59_ARATH Peptidyl-prolyl cis-trans isom	3	3	3	3	0	0	0	1	1	1	3	3	3	0	0	0	1	1	1	3	3	3	0	1	3
A0A1P8AQZ1;A9LNK9-2;A9LNK9	A0A1P8AQZ1;A9LNK9-2;A9LNK9	1;1;1	1;1;1	1;1;1	Cleavage and polyadenylation specificity factor CPSF30	CPSF30	>tr|A0A1P8AQZ1|A0A1P8AQZ1_ARATH Cleavage and polyadenylation specificity factor 30 OS=Arabidopsis thaliana GN=CPSF30 PE=4 SV=1;>sp|A9LNK9-2|CPSF_ARATH Isoform 2 of 30-kDa cleavage and polyadenylation specificity factor 30 OS=Arabidopsis thaliana GN=CPSF30;	3	1	1	1	0	0	0	0	0	0	1	1	1	0	0	0	0	0	0	1	1	1	0	0	1
A0A1P8ARI0;Q94A97;Q94A97-2	A0A1P8ARI0;Q94A97;Q94A97-2	1;1;1	1;1;1	1;1;1	Ubiquitin-conjugating enzyme E2 35	UBC35	>tr|A0A1P8ARI0|A0A1P8ARI0_ARATH Ubiquitin-conjugating enzyme 35 OS=Arabidopsis thaliana GN=UBC35 PE=3 SV=1;>sp|Q94A97|UBC35_ARATH Ubiquitin-conjugating enzyme E2 35 OS=Arabidopsis thaliana GN=UBC35 PE=1 SV=1;>sp|Q94A97-2|UBC35_ARATH Isoform 2 of Ubiquitin-	3	1	1	1	0	0	0	1	0	0	1	1	1	0	0	0	1	0	0	1	1	1	0	0.333333	1
A0A1P8ARN1;Q8VY15	A0A1P8ARN1;Q8VY15	3;3	3;3	3;3			>tr|A0A1P8ARN1|A0A1P8ARN1_ARATH Splicing factor PWI domain-containing protein / RNA recognition motif (RRM)-containing protein OS=Arabidopsis thaliana GN=At1g60200 PE=1 SV=1;>tr|Q8VY15|Q8VY15_ARATH Splicing factor PWI domain-containing protein / RNA recogn	2	3	3	3	0	0	0	2	2	3	2	2	2	0	0	0	2	2	3	2	2	2	0	2.33333	2
A0A1P8ART9;A0A1P8ARR1	A0A1P8ART9;A0A1P8ARR1	1;1	1;1	1;1			>tr|A0A1P8ART9|A0A1P8ART9_ARATH Tudor/PWWP/MBT superfamily protein OS=Arabidopsis thaliana GN=At1g80810 PE=4 SV=1;>tr|A0A1P8ARR1|A0A1P8ARR1_ARATH Tudor/PWWP/MBT superfamily protein OS=Arabidopsis thaliana GN=At1g80810 PE=4 SV=1	2	1	1	1	0	0	0	1	0	1	0	1	1	0	0	0	1	0	1	0	1	1	0	0.666667	0.666667
A0A1P8ARS7;O04450-2;O04450	A0A1P8ARS7;O04450-2;O04450	1;1;1	1;1;1	1;1;1	T-complex protein 1 subunit epsilon		>tr|A0A1P8ARS7|A0A1P8ARS7_ARATH TCP-1/cpn60 chaperonin family protein OS=Arabidopsis thaliana GN=At1g24510 PE=3 SV=1;>sp|O04450-2|TCPE_ARATH Isoform 2 of T-complex protein 1 subunit epsilon OS=Arabidopsis thaliana GN=CCT5;>sp|O04450|TCPE_ARATH T-complex pr	3	1	1	1	0	0	0	0	0	0	1	1	1	0	0	0	0	0	0	1	1	1	0	0	1
A0A1P8ARZ0;A0A1P8AS05;A0A1P8ARZ4;F4IAT3;A0A1P8ARY6;A0A1P8AS07;F4IAT2	A0A1P8ARZ0;A0A1P8AS05;A0A1P8ARZ4;F4IAT3;A0A1P8ARY6;A0A1P8AS07;F4IAT2	3;3;3;3;3;3;3	3;3;3;3;3;3;3	3;3;3;3;3;3;3	THO complex subunit 2	THO2	>tr|A0A1P8ARZ0|A0A1P8ARZ0_ARATH THO2 OS=Arabidopsis thaliana GN=THO2 PE=1 SV=1;>tr|A0A1P8AS05|A0A1P8AS05_ARATH THO2 OS=Arabidopsis thaliana GN=THO2 PE=1 SV=1;>tr|A0A1P8ARZ4|A0A1P8ARZ4_ARATH THO2 OS=Arabidopsis thaliana GN=THO2 PE=1 SV=1;>tr|F4IAT3|F4IAT3_A	7	3	3	3	0	0	0	0	1	2	2	3	3	0	0	0	0	1	2	2	3	3	0	1	2.66667
A0A1P8ASD0;Q0WW84;F4I3B3	A0A1P8ASD0;Q0WW84;F4I3B3	1;1;1	1;1;1	1;1;1	Polyadenylate-binding protein RBP47B;Polyadenylate-binding protein RBP47A	RBP47B;RBP47A	>tr|A0A1P8ASD0|A0A1P8ASD0_ARATH RNA-binding protein 47A OS=Arabidopsis thaliana GN=RBP47A PE=4 SV=1;>sp|Q0WW84|RB47B_ARATH Polyadenylate-binding protein RBP47B OS=Arabidopsis thaliana GN=RBP47B PE=2 SV=1;>sp|F4I3B3|RB47A_ARATH Polyadenylate-binding protein	3	1	1	1	0	0	0	1	1	1	1	1	1	0	0	0	1	1	1	1	1	1	0	1	1
A0A1P8ASX1;A8MQW5;Q9S9N9	A0A1P8ASX1;A8MQW5;Q9S9N9	1;1;1	1;1;1	1;1;1	Cinnamoyl-CoA reductase 1	CCR1	>tr|A0A1P8ASX1|A0A1P8ASX1_ARATH Cinnamoyl coa reductase 1 OS=Arabidopsis thaliana GN=CCR1 PE=4 SV=1;>tr|A8MQW5|A8MQW5_ARATH Cinnamoyl coa reductase 1 OS=Arabidopsis thaliana GN=CCR1 PE=1 SV=1;>sp|Q9S9N9|CCR1_ARATH Cinnamoyl-CoA reductase 1 OS=Arabidopsis t	3	1	1	1	0	0	0	0	0	0	1	0	0	0	0	0	0	0	0	1	0	0	0	0	0.333333
A0A1P8ATT2;Q9ZUI3	A0A1P8ATT2;Q9ZUI3	1;1	1;1	1;1	Beta-glucosidase 4	BGLU4	>tr|A0A1P8ATT2|A0A1P8ATT2_ARATH Beta glucosidase 4 OS=Arabidopsis thaliana GN=BGLU4 PE=3 SV=1;>sp|Q9ZUI3|BGL04_ARATH Beta-glucosidase 4 OS=Arabidopsis thaliana GN=BGLU4 PE=2 SV=2	2	1	1	1	0	0	0	0	1	0	0	0	1	0	0	0	0	1	0	0	0	1	0	0.333333	0.333333
A0A1P8ATZ2;A0A1P8ATW0;Q93Y16	A0A1P8ATZ2;A0A1P8ATW0;Q93Y16	4;4;4	4;4;4	4;4;4		F13K9.28	>tr|A0A1P8ATZ2|A0A1P8ATZ2_ARATH RNA helicase family protein OS=Arabidopsis thaliana GN=At1g27900 PE=1 SV=1;>tr|A0A1P8ATW0|A0A1P8ATW0_ARATH RNA helicase family protein OS=Arabidopsis thaliana GN=At1g27900 PE=1 SV=1;>sp|Q93Y16|DEAH4_ARATH Probable pre-mRNA-s	3	4	4	4	0	0	0	2	2	2	4	4	4	0	0	0	2	2	2	4	4	4	0	2	4
A0A1P8ATW1;Q9C718;A0A1P8BFB3;Q8W4R3-2;Q8W4R3	A0A1P8ATW1;Q9C718	5;5;2;2;2	5;5;2;2;2	5;5;2;2;2	DEAD-box ATP-dependent RNA helicase 20	RH20	>tr|A0A1P8ATW1|A0A1P8ATW1_ARATH DEA(D/H)-box RNA helicase family protein OS=Arabidopsis thaliana GN=RH20 PE=3 SV=1;>sp|Q9C718|RH20_ARATH DEAD-box ATP-dependent RNA helicase 20 OS=Arabidopsis thaliana GN=RH20 PE=2 SV=1	5	5	5	5	0	0	0	5	5	5	4	5	5	0	0	0	5	5	5	4	5	5	0	5	4.66667
A0A1P8ATZ4;A0A1P8ATX4;Q9C882;Q9C882-3	A0A1P8ATZ4;A0A1P8ATX4;Q9C882;Q9C882-3	1;1;1;1	1;1;1;1	1;1;1;1	Trihelix transcription factor GTL1	GTL1	>tr|A0A1P8ATZ4|A0A1P8ATZ4_ARATH GT-2-like 1 OS=Arabidopsis thaliana GN=GTL1 PE=4 SV=1;>tr|A0A1P8ATX4|A0A1P8ATX4_ARATH GT-2-like 1 OS=Arabidopsis thaliana GN=GTL1 PE=1 SV=1;>sp|Q9C882|GTL1_ARATH Trihelix transcription factor GTL1 OS=Arabidopsis thaliana GN=	4	1	1	1	0	0	0	1	1	1	1	1	1	0	0	0	1	1	1	1	1	1	0	1	1
A0A1P8AU51;A0A1P8AU37;Q9SYA0	A0A1P8AU51;A0A1P8AU37;Q9SYA0	1;1;1	1;1;1	1;1;1	G-type lectin S-receptor-like serine/threonine-protein kinase At1g61500		>tr|A0A1P8AU51|A0A1P8AU51_ARATH S-locus lectin protein kinase family protein OS=Arabidopsis thaliana GN=At1g61500 PE=4 SV=1;>tr|A0A1P8AU37|A0A1P8AU37_ARATH S-locus lectin protein kinase family protein OS=Arabidopsis thaliana GN=At1g61500 PE=4 SV=1;>sp|Q9SY	3	1	1	1	0	0	0	0	0	1	0	0	0	0	0	0	0	0	1	0	0	0	0	0.333333	0
A0A1P8AU99;A0A1P8AU81;Q24JL3-2;Q24JL3	A0A1P8AU99;A0A1P8AU81;Q24JL3-2;Q24JL3	1;1;1;1	1;1;1;1	1;1;1;1	Thiosulfate/3-mercaptopyruvate sulfurtransferase 2	STR2	>tr|A0A1P8AU99|A0A1P8AU99_ARATH Rhodanese homologue 2 OS=Arabidopsis thaliana GN=RDH2 PE=4 SV=1;>tr|A0A1P8AU81|A0A1P8AU81_ARATH Rhodanese homologue 2 OS=Arabidopsis thaliana GN=RDH2 PE=4 SV=1;>sp|Q24JL3-2|STR2_ARATH Isoform 2 of Thiosulfate/3-mercaptopyruv	4	1	1	1	0	0	0	1	1	1	1	1	1	0	0	0	1	1	1	1	1	1	0	1	1
A0A1P8AX55;O23715	A0A1P8AX55;O23715	2;2	2;2	2;2	Proteasome subunit alpha type-3	PAG1	>tr|A0A1P8AX55|A0A1P8AX55_ARATH Proteasome endopeptidase complex OS=Arabidopsis thaliana GN=PAG1 PE=1 SV=1;>sp|O23715|PSA3_ARATH Proteasome subunit alpha type-3 OS=Arabidopsis thaliana GN=PAG1 PE=1 SV=2	2	2	2	2	0	0	0	1	1	1	2	2	2	0	0	0	1	1	1	2	2	2	0	1	2
A0A1P8AXY9;F4IS91	A0A1P8AXY9;F4IS91	3;3	3;3	3;3		emb1579	>tr|A0A1P8AXY9|A0A1P8AXY9_ARATH ATP/GTP-binding protein family OS=Arabidopsis thaliana GN=emb1579 PE=1 SV=1;>tr|F4IS91|F4IS91_ARATH ATP/GTP-binding protein family OS=Arabidopsis thaliana GN=emb1579 PE=1 SV=1	2	3	3	3	0	0	0	2	2	2	1	0	0	0	0	0	2	2	2	1	0	0	0	2	0.333333
A0A1P8AYM4;Q8S8M9-2;Q8S8M9	A0A1P8AYM4;Q8S8M9-2;Q8S8M9	2;2;2	1;1;1	1;1;1	PHD finger protein ALFIN-LIKE 6	AL6	>tr|A0A1P8AYM4|A0A1P8AYM4_ARATH Alfin-like 6 OS=Arabidopsis thaliana GN=AL6 PE=4 SV=1;>sp|Q8S8M9-2|ALFL6_ARATH Isoform 2 of PHD finger protein ALFIN-LIKE 6 OS=Arabidopsis thaliana GN=AL6;>sp|Q8S8M9|ALFL6_ARATH PHD finger protein ALFIN-LIKE 6 OS=Arabidopsis	3	2	1	1	0	0	0	2	2	2	2	2	2	0	0	0	1	1	1	1	1	1	0	1	1
A0A1P8AZS7;Q39243;Q39242	A0A1P8AZS7;Q39243;Q39242	1;1;1	1;1;1	1;1;1	Thioredoxin reductase 1;Thioredoxin reductase 2	NTR1;NTR2	>tr|A0A1P8AZS7|A0A1P8AZS7_ARATH Thioredoxin reductase OS=Arabidopsis thaliana GN=NTRA PE=3 SV=1;>sp|Q39243|TRXB1_ARATH Thioredoxin reductase 1, mitochondrial OS=Arabidopsis thaliana GN=NTR1 PE=1 SV=3;>sp|Q39242|TRXB2_ARATH Thioredoxin reductase 2 OS=Arabid	3	1	1	1	0	0	0	1	1	1	1	1	1	0	0	0	1	1	1	1	1	1	0	1	1
A0A1P8AZU5;Q8L7W3	A0A1P8AZU5;Q8L7W3	1;1	1;1	1;1		At2g29210	>tr|A0A1P8AZU5|A0A1P8AZU5_ARATH Splicing factor PWI domain-containing protein OS=Arabidopsis thaliana GN=At2g29210 PE=1 SV=1;>tr|Q8L7W3|Q8L7W3_ARATH At2g29210/F16P2.41 OS=Arabidopsis thaliana GN=At2g29210 PE=1 SV=1	2	1	1	1	0	0	0	1	0	1	1	1	1	0	0	0	1	0	1	1	1	1	0	0.666667	1
A0A1P8B0N0;A0A1P8B0J6;O81077	A0A1P8B0N0;A0A1P8B0J6;O81077	1;1;1	1;1;1	1;1;1	Abscisic acid 8-hydroxylase 2	CYP707A2	>tr|A0A1P8B0N0|A0A1P8B0N0_ARATH Cytochrome P450, family 707, subfamily A, polypeptide 2 OS=Arabidopsis thaliana GN=CYP707A2 PE=4 SV=1;>tr|A0A1P8B0J6|A0A1P8B0J6_ARATH Cytochrome P450, family 707, subfamily A, polypeptide 2 OS=Arabidopsis thaliana GN=CYP707A	3	1	1	1	0	0	0	0	0	0	0	1	0	0	0	0	0	0	0	0	1	0	0	0	0.333333
A0A1P8B195;A0A1P8B178;Q39211	A0A1P8B195;A0A1P8B178;Q39211	2;2;2	2;2;2	2;2;2	DNA-directed RNA polymerases II, IV and V subunit 3	NRPB3	>tr|A0A1P8B195|A0A1P8B195_ARATH DNA-directed RNA polymerase family protein OS=Arabidopsis thaliana GN=NRPB3 PE=1 SV=1;>tr|A0A1P8B178|A0A1P8B178_ARATH DNA-directed RNA polymerase family protein OS=Arabidopsis thaliana GN=NRPB3 PE=1 SV=1;>sp|Q39211|NRPB3_ARA	3	2	2	2	0	0	0	1	1	1	1	1	1	0	0	0	1	1	1	1	1	1	0	1	1
A0A1P8B196;A0A1P8B1B8;Q8RWQ1	A0A1P8B196;A0A1P8B1B8;Q8RWQ1	1;1;1	1;1;1	1;1;1		At2g44710	>tr|A0A1P8B196|A0A1P8B196_ARATH RNA-binding (RRM/RBD/RNP motifs) family protein OS=Arabidopsis thaliana GN=At2g44710 PE=4 SV=1;>tr|A0A1P8B1B8|A0A1P8B1B8_ARATH RNA-binding (RRM/RBD/RNP motifs) family protein OS=Arabidopsis thaliana GN=At2g44710 PE=4 SV=1;>t	3	1	1	1	0	0	0	0	0	1	0	0	0	0	0	0	0	0	1	0	0	0	0	0.333333	0
A0A1P8B1D0;Q9SIV5	A0A1P8B1D0;Q9SIV5	4;4	4;4	4;4	Zinc finger CCCH domain-containing protein 19	NERD	>tr|A0A1P8B1D0|A0A1P8B1D0_ARATH GW repeat-and PHD finger-containing protein NERD OS=Arabidopsis thaliana GN=NERD PE=1 SV=1;>sp|Q9SIV5|C3H19_ARATH Zinc finger CCCH domain-containing protein 19 OS=Arabidopsis thaliana GN=NERD PE=1 SV=3	2	4	4	4	0	0	0	2	2	2	3	3	2	0	0	0	2	2	2	3	3	2	0	2	2.66667
A0A1P8B2C7;F4IGR3;F4IGR5;F4IGR4;Q9SLF7;P51407	A0A1P8B2C7;F4IGR3;F4IGR5;F4IGR4;Q9SLF7;P51407	1;1;1;1;1;1	1;1;1;1;1;1	1;1;1;1;1;1	60S acidic ribosomal protein P2-2;60S acidic ribosomal protein P2-1	At2g27710;At2g27720;RPP2B;RPP2A	>tr|A0A1P8B2C7|A0A1P8B2C7_ARATH 60S acidic ribosomal protein family OS=Arabidopsis thaliana GN=At2g27720 PE=3 SV=1;>tr|F4IGR3|F4IGR3_ARATH 60S acidic ribosomal protein family OS=Arabidopsis thaliana GN=At2g27710 PE=3 SV=1;>tr|F4IGR5|F4IGR5_ARATH 60S acidic	6	1	1	1	0	0	0	0	1	1	0	0	1	0	0	0	0	1	1	0	0	1	0	0.666667	0.333333
A0A1P8B2L0;P14713	A0A1P8B2L0;P14713	1;1	1;1	1;1	Phytochrome B	PHYB	>tr|A0A1P8B2L0|A0A1P8B2L0_ARATH Phytochrome OS=Arabidopsis thaliana GN=PHYB PE=3 SV=1;>sp|P14713|PHYB_ARATH Phytochrome B OS=Arabidopsis thaliana GN=PHYB PE=1 SV=1	2	1	1	1	0	0	0	0	0	0	1	1	1	0	0	0	0	0	0	1	1	1	0	0	1
A0A1P8B2Y3;A0A1P8B2X1;F4IHS2-3;F4IHS2-2;F4IHS2	A0A1P8B2Y3;A0A1P8B2X1;F4IHS2-3;F4IHS2-2;F4IHS2	3;3;3;3;3	3;3;3;3;3	3;3;3;3;3	Chromatin structure-remodeling complex protein SYD	SYD	>tr|A0A1P8B2Y3|A0A1P8B2Y3_ARATH P-loop containing nucleoside triphosphate hydrolases superfamily protein OS=Arabidopsis thaliana GN=SYD PE=1 SV=1;>tr|A0A1P8B2X1|A0A1P8B2X1_ARATH P-loop containing nucleoside triphosphate hydrolases superfamily protein OS=Ar	5	3	3	3	0	0	0	0	0	0	3	3	3	0	0	0	0	0	0	3	3	3	0	0	3
A0A1P8B8K8;A0A1P8B8K1;A0A1P8B3E1;A0A1P8B3F0;A0A1P8B8L1;A0A1P8B3D0;F4JNB8;A0A1P8B8K4;A0A1P8B3F3;F4JNB7;O23530-1;O23530;A0A1P8B5C3;F4JNB9;F4JNB6;F4JNA9;A0A1P8B697;A0A1P8B6A1;A0A1P8B6A5;Q9SUK4;A0A1P8B6H5;A0A1P8B6I2;A0A1P8B6I4;A0A1P8B6I0;A0A1P8B6H3	A0A1P8B8K8;A0A1P8B8K1;A0A1P8B3E1;A0A1P8B3F0;A0A1P8B8L1;A0A1P8B3D0;F4JNB8;A0A1P8B8K4;A0A1P8B3F3;F4JNB7;O23530-1;O23530;A0A1P8B5C3;F4JNB9;F4JNB6;F4JNA9;A0A1P8B697;A0A1P8B6A1;A0A1P8B6A5;Q9SUK4;A0A1P8B6H5;A0A1P8B6I2;A0A1P8B6I4;A0A1P8B6I0;A0A1P8B6H3	2;2;2;2;2;2;2;2;2;2;2;2;1;1;1;1;1;1;1;1;1;1;1;1;1	2;2;2;2;2;2;2;2;2;2;2;2;1;1;1;1;1;1;1;1;1;1;1;1;1	2;2;2;2;2;2;2;2;2;2;2;2;1;1;1;1;1;1;1;1;1;1;1;1;1	Protein SUPPRESSOR OF npr1-1, CONSTITUTIVE 1	RPP5;SNC1;At4g16940;RPP4;dl4490c	>tr|A0A1P8B8K8|A0A1P8B8K8_ARATH TIR-NBS-LRR class disease resistance protein OS=Arabidopsis thaliana GN=SNC1 PE=4 SV=1;>tr|A0A1P8B8K1|A0A1P8B8K1_ARATH TIR-NBS-LRR class disease resistance protein OS=Arabidopsis thaliana GN=SNC1 PE=4 SV=1;>tr|A0A1P8B3E1|A0A	25	2	2	2	0	0	0	0	0	0	2	1	1	0	0	0	0	0	0	2	1	1	0	0	1.33333
A0A1P8B3I4;Q9LW64;P58728	A0A1P8B3I4;Q9LW64;P58728	1;1;1	1;1;1	1;1;1	Uncharacterized protein At3g23325;Uncharacterized protein At4g14342		>tr|A0A1P8B3I4|A0A1P8B3I4_ARATH Splicing factor 3B subunit 5/RDS3 complex subunit 10 OS=Arabidopsis thaliana GN=At4g14342 PE=4 SV=1;>sp|Q9LW64|SF3BA_ARATH Uncharacterized protein At3g23325 OS=Arabidopsis thaliana GN=At3g23325 PE=3 SV=1;>sp|P58728|SF3BB_ARA	3	1	1	1	0	0	0	0	1	1	1	1	1	0	0	0	0	1	1	1	1	1	0	0.666667	1
Q8H0V8;F4JJM1;A0A1P8B4Y6;Q9LPY3	Q8H0V8;F4JJM1;A0A1P8B4Y6	4;4;4;1	4;4;4;1	4;4;4;1		At4g21660	>tr|Q8H0V8|Q8H0V8_ARATH At4g21660 OS=Arabidopsis thaliana GN=At4g21660 PE=2 SV=1;>tr|F4JJM1|F4JJM1_ARATH Proline-rich spliceosome-associated (PSP) family protein OS=Arabidopsis thaliana GN=At4g21660 PE=4 SV=1;>tr|A0A1P8B4Y6|A0A1P8B4Y6_ARATH Proline-rich sp	4	4	4	4	0	0	0	1	3	1	3	3	3	0	0	0	1	3	1	3	3	3	0	1.66667	3
A0A1P8B5P4;F4JQ74;F4JQ75	A0A1P8B5P4;F4JQ74;F4JQ75	1;1;1	1;1;1	1;1;1		EMB140	>tr|A0A1P8B5P4|A0A1P8B5P4_ARATH EMBRYO DEFECTIVE 140 OS=Arabidopsis thaliana GN=EMB140 PE=1 SV=1;>tr|F4JQ74|F4JQ74_ARATH EMBRYO DEFECTIVE 140 OS=Arabidopsis thaliana GN=EMB140 PE=1 SV=1;>tr|F4JQ75|F4JQ75_ARATH EMBRYO DEFECTIVE 140 OS=Arabidopsis thaliana G	3	1	1	1	0	0	0	1	0	1	1	1	1	0	0	0	1	0	1	1	1	1	0	0.666667	1
A0A1P8B6J9;F4JGZ1-2;F4JGZ1	A0A1P8B6J9;F4JGZ1-2;F4JGZ1	2;2;2	2;2;2	2;2;2	Mediator of RNA polymerase II transcription subunit 16	MED16	>tr|A0A1P8B6J9|A0A1P8B6J9_ARATH Sensitive to freezing 6 OS=Arabidopsis thaliana GN=SFR6 PE=4 SV=1;>sp|F4JGZ1-2|MED16_ARATH Isoform 2 of Mediator of RNA polymerase II transcription subunit 16 OS=Arabidopsis thaliana GN=MED16;>sp|F4JGZ1|MED16_ARATH Mediator	3	2	2	2	0	0	0	1	1	1	2	1	1	0	0	0	1	1	1	2	1	1	0	1	1.33333
A0A1P8B6T2;Q9SU78;O22607	A0A1P8B6T2;Q9SU78;O22607	1;1;1	1;1;1	1;1;1	WD-40 repeat-containing protein MSI5;WD-40 repeat-containing protein MSI4	MSI5;MSI4	>tr|A0A1P8B6T2|A0A1P8B6T2_ARATH Nucleosome/chromatin assembly factor group C5 OS=Arabidopsis thaliana GN=NFC5 PE=4 SV=1;>sp|Q9SU78|MSI5_ARATH WD-40 repeat-containing protein MSI5 OS=Arabidopsis thaliana GN=MSI5 PE=1 SV=2;>sp|O22607|MSI4_ARATH WD-40 repeat-	3	1	1	1	0	0	0	1	1	1	1	1	1	0	0	0	1	1	1	1	1	1	0	1	1
A0A1P8B770;F4JP43	A0A1P8B770;F4JP43	7;7	7;7	7;7		G2484-1	>tr|A0A1P8B770|A0A1P8B770_ARATH G2484-1 protein OS=Arabidopsis thaliana GN=G2484-1 PE=4 SV=1;>tr|F4JP43|F4JP43_ARATH G2484-1 protein OS=Arabidopsis thaliana GN=G2484-1 PE=4 SV=1	2	7	7	7	0	0	0	3	3	4	5	6	6	0	0	0	3	3	4	5	6	6	0	3.33333	5.66667
F4JI44-2;A0A1P8B7L9;A0A1P8B7M0;F4JI44	F4JI44-2;A0A1P8B7L9;A0A1P8B7M0;F4JI44	1;1;1;1	1;1;1;1	1;1;1;1		At4g03090	>sp|F4JI44-2|NDX_ARATH Isoform 2 of Nodulin homeobox OS=Arabidopsis thaliana GN=NDX;>tr|A0A1P8B7L9|A0A1P8B7L9_ARATH Sequence-specific DNA binding transcription factor ATNDX OS=Arabidopsis thaliana GN=AtNDX PE=4 SV=1;>tr|A0A1P8B7M0|A0A1P8B7M0_ARATH Sequence	4	1	1	1	0	0	0	0	0	0	0	1	0	0	0	0	0	0	0	0	1	0	0	0	0.333333
F4JL70;A0A1P8B8V0;Q8W0Z4;F4JL64;Q8H148;A0A1P8B9D4;A0A1P8B4X8	F4JL70;A0A1P8B8V0;Q8W0Z4;F4JL64;Q8H148;A0A1P8B9D4;A0A1P8B4X8	3;3;3;3;3;2;2	3;3;3;3;3;2;2	3;3;3;3;3;2;2		At4g22350	>tr|F4JL70|F4JL70_ARATH U4/U6.U5 tri-snRNP-associated-like protein OS=Arabidopsis thaliana GN=At4g22410 PE=4 SV=1;>tr|A0A1P8B8V0|A0A1P8B8V0_ARATH Ubiquitin C-terminal hydrolases superfamily protein OS=Arabidopsis thaliana GN=At4g22285 PE=4 SV=1;>tr|Q8W0Z4|	7	3	3	3	0	0	0	2	2	2	3	2	2	0	0	0	2	2	2	3	2	2	0	2	2.33333
A0A1P8B9H4;Q9M033;A0A1P8B9H2	A0A1P8B9H4;Q9M033;A0A1P8B9H2	2;2;1	2;2;1	2;2;1		T10O8_110	>tr|A0A1P8B9H4|A0A1P8B9H4_ARATH HEAT repeat-containing protein OS=Arabidopsis thaliana GN=ESP4 PE=1 SV=1;>tr|Q9M033|Q9M033_ARATH HEAT repeat-containing protein OS=Arabidopsis thaliana GN=ENHANCED SILENCING PHENOTYPE 4 PE=1 SV=1;>tr|A0A1P8B9H2|A0A1P8B9H2_AR	3	2	2	2	0	0	0	1	0	0	0	1	1	0	0	0	1	0	0	0	1	1	0	0.333333	0.666667
A0A1P8BAH8;F4K754;A0A1P8BAH4;Q8RWB1-2;Q8RWB1	A0A1P8BAH8;F4K754;A0A1P8BAH4;Q8RWB1-2;Q8RWB1	1;1;1;1;1	1;1;1;1;1	1;1;1;1;1		ATSRL1	>tr|A0A1P8BAH8|A0A1P8BAH8_ARATH PRP38 family protein OS=Arabidopsis thaliana GN=ATSRL1 PE=4 SV=1;>tr|F4K754|F4K754_ARATH PRP38 family protein OS=Arabidopsis thaliana GN=ATSRL1 PE=4 SV=1;>tr|A0A1P8BAH4|A0A1P8BAH4_ARATH PRP38 family protein OS=Arabidopsis th	5	1	1	1	0	0	0	0	0	0	0	1	0	0	0	0	0	0	0	0	1	0	0	0	0.333333
A0A1P8BAJ3;P92966-3;P92966-4;P92966-5;P92966;P92966-2;A0A1P8B539;P92965-3;P92965-2;P92965;A0A1P8B2J1;Q9ZPX8-2;Q9ZPX8	A0A1P8BAJ3;P92966-3;P92966-4;P92966-5;P92966;P92966-2;A0A1P8B539;P92965-3;P92965-2;P92965	4;4;4;4;4;4;2;2;2;2;1;1;1	4;4;4;4;4;4;2;2;2;2;1;1;1	3;3;3;3;3;3;1;1;1;1;0;0;0	Serine/arginine-rich splicing factor RS41;Serine/arginine-rich splicing factor RS40	RS41;RS40	>tr|A0A1P8BAJ3|A0A1P8BAJ3_ARATH RNA-binding (RRM/RBD/RNP motifs) family protein OS=Arabidopsis thaliana GN=RS41 PE=1 SV=1;>sp|P92966-3|SRS41_ARATH Isoform 3 of Serine/arginine-rich splicing factor RS41 OS=Arabidopsis thaliana GN=RS41;>sp|P92966-4|SRS41_ARA	13	4	4	3	0	0	0	3	2	2	2	2	2	0	0	0	3	2	2	2	2	2	0	2.33333	2
A0A1P8BBL6;A0A1P8BBL8;B9DFV2-2;B9DFV2-3;B9DFV2;A0A1P8BBL5	A0A1P8BBL6;A0A1P8BBL8;B9DFV2-2;B9DFV2-3;B9DFV2;A0A1P8BBL5	2;2;2;2;2;2	2;2;2;2;2;2	2;2;2;2;2;2		At5g47430	>tr|A0A1P8BBL6|A0A1P8BBL6_ARATH DWNN domain, a CCHC-type zinc finger OS=Arabidopsis thaliana GN=MQL5.29 PE=1 SV=1;>tr|A0A1P8BBL8|A0A1P8BBL8_ARATH DWNN domain, a CCHC-type zinc finger OS=Arabidopsis thaliana GN=MQL5.29 PE=1 SV=1;>sp|B9DFV2-2|PQT3L_ARATH Iso	6	2	2	2	0	0	0	1	0	0	0	0	1	0	0	0	1	0	0	0	0	1	0	0.333333	0.333333
A0A1P8BBW1;Q0WNX3	A0A1P8BBW1;Q0WNX3	5;5	5;5	5;5		At5g15270	>tr|A0A1P8BBW1|A0A1P8BBW1_ARATH RNA-binding KH domain-containing protein OS=Arabidopsis thaliana GN=At5g15270 PE=1 SV=1;>tr|Q0WNX3|Q0WNX3_ARATH RNA-binding KH domain-containing protein OS=Arabidopsis thaliana GN=At5g15270 PE=1 SV=1	2	5	5	5	0	0	0	3	3	4	3	3	4	0	0	0	3	3	4	3	3	4	0	3.33333	3.33333
A0A1P8BCM2;A0A1P8BCJ2;F4K3Y7;Q6NLV4	A0A1P8BCM2;A0A1P8BCJ2;F4K3Y7;Q6NLV4	1;1;1;1	1;1;1;1	1;1;1;1	Flowering time control protein FY	FY	>tr|A0A1P8BCM2|A0A1P8BCM2_ARATH Transducin/WD40 repeat-like superfamily protein OS=Arabidopsis thaliana GN=FY PE=4 SV=1;>tr|A0A1P8BCJ2|A0A1P8BCJ2_ARATH Transducin/WD40 repeat-like superfamily protein OS=Arabidopsis thaliana GN=FY PE=4 SV=1;>tr|F4K3Y7|F4K3Y	4	1	1	1	0	0	0	1	0	1	1	1	1	0	0	0	1	0	1	1	1	1	0	0.666667	1
A0A1P8BCJ5;Q9C5U3;Q94BQ2	A0A1P8BCJ5;Q9C5U3;Q94BQ2	2;2;2	1;1;1	1;1;1	26S protease regulatory subunit 8 homolog A;26S protease regulatory subunit 8 homolog B	RPT6A;RPT6B	>tr|A0A1P8BCJ5|A0A1P8BCJ5_ARATH Regulatory particle triple-A ATPase 6A OS=Arabidopsis thaliana GN=RPT6A PE=3 SV=1;>sp|Q9C5U3|PRS8A_ARATH 26S proteasome regulatory subunit 8 homolog A OS=Arabidopsis thaliana GN=RPT6A PE=1 SV=1;>sp|Q94BQ2|PRS8B_ARATH 26S pro	3	2	1	1	0	0	0	0	0	0	2	2	2	0	0	0	0	0	0	1	1	1	0	0	1
A0A1P8BD42;Q940U9;A0A1I9LRM5;F4IZU3;A0A1I9LRM4	A0A1P8BD42;Q940U9;A0A1I9LRM5;F4IZU3;A0A1I9LRM4	5;5;4;4;4	5;5;4;4;4	5;5;4;4;4		At5g17440;UNE6	>tr|A0A1P8BD42|A0A1P8BD42_ARATH LUC7 related protein OS=Arabidopsis thaliana GN=At5g17440 PE=4 SV=1;>tr|Q940U9|Q940U9_ARATH AT5g17440/K3M16_10 OS=Arabidopsis thaliana GN=At5g17440 PE=2 SV=1;>tr|A0A1I9LRM5|A0A1I9LRM5_ARATH LUC7 related protein OS=Arabidopsi	5	5	5	5	0	0	0	3	4	3	4	5	5	0	0	0	3	4	3	4	5	5	0	3.33333	4.66667
A0A1P8BD90;Q9LV05	A0A1P8BD90;Q9LV05	3;3	3;3	3;3		At5g53440	>tr|A0A1P8BD90|A0A1P8BD90_ARATH LOW protein: zinc finger CCCH domain protein OS=Arabidopsis thaliana GN=MYN8.5 PE=1 SV=1;>tr|Q9LV05|Q9LV05_ARATH LOW protein: zinc finger CCCH domain protein OS=Arabidopsis thaliana GN=MYN8.5 PE=1 SV=1	2	3	3	3	0	0	0	2	2	2	2	3	3	0	0	0	2	2	2	2	3	3	0	2	2.66667
A0A1P8BDE7;A0A1P8BDA9;A0A1P8BDA2;A0A1P8BDA3;F4K6V1;Q9LYJ9-2;Q9LYJ9	A0A1P8BDE7;A0A1P8BDA9;A0A1P8BDA2;A0A1P8BDA3;F4K6V1;Q9LYJ9-2;Q9LYJ9	2;2;2;2;2;2;2	1;1;1;1;1;1;1	1;1;1;1;1;1;1	DEAD-box ATP-dependent RNA helicase 46	At5g14610;RH46	>tr|A0A1P8BDE7|A0A1P8BDE7_ARATH DEAD box RNA helicase family protein OS=Arabidopsis thaliana GN=At5g14610 PE=3 SV=1;>tr|A0A1P8BDA9|A0A1P8BDA9_ARATH DEAD box RNA helicase family protein OS=Arabidopsis thaliana GN=At5g14610 PE=3 SV=1;>tr|A0A1P8BDA2|A0A1P8BDA	7	2	1	1	0	0	0	1	1	0	2	1	1	0	0	0	0	0	0	1	0	0	0	0	0.333333
A0A1P8BE44;Q9LDX1	A0A1P8BE44;Q9LDX1	1;1	1;1	1;1	Protein SUPPRESSOR OF GENE SILENCING 3	SGS3	>tr|A0A1P8BE44|A0A1P8BE44_ARATH XS domain-containing protein / XS zinc finger domain-containing protein-like protein OS=Arabidopsis thaliana GN=SGS3 PE=4 SV=1;>sp|Q9LDX1|SGS3_ARATH Protein SUPPRESSOR OF GENE SILENCING 3 OS=Arabidopsis thaliana GN=SGS3 PE=1	2	1	1	1	0	0	0	1	0	1	0	0	0	0	0	0	1	0	1	0	0	0	0	0.666667	0
A0A1P8BFI1;A0A1P8BFL8;F4KHU8;Q9SN95;Q9FIE8	A0A1P8BFI1;A0A1P8BFL8;F4KHU8;Q9SN95;Q9FIE8	1;1;1;1;1	1;1;1;1;1	1;1;1;1;1	UDP-glucuronic acid decarboxylase 5;UDP-glucuronic acid decarboxylase 3	UXS3;UXS5	>tr|A0A1P8BFI1|A0A1P8BFI1_ARATH UDP-glucuronic acid decarboxylase 3 OS=Arabidopsis thaliana GN=UXS3 PE=4 SV=1;>tr|A0A1P8BFL8|A0A1P8BFL8_ARATH UDP-glucuronic acid decarboxylase 3 OS=Arabidopsis thaliana GN=UXS3 PE=4 SV=1;>tr|F4KHU8|F4KHU8_ARATH UDP-glucuron	5	1	1	1	0	0	0	1	1	0	1	1	1	0	0	0	1	1	0	1	1	1	0	0.666667	1
A0A1P8BFQ6;A0A1P8BFL7;A0A1P8BFR2;Q9FG30	A0A1P8BFQ6;A0A1P8BFL7;A0A1P8BFR2;Q9FG30	1;1;1;1	1;1;1;1	1;1;1;1	Zinc finger CCCH domain-containing protein 52		>tr|A0A1P8BFQ6|A0A1P8BFQ6_ARATH KH domain-containing protein / zinc finger (CCCH type) family protein OS=Arabidopsis thaliana GN=MPH15.13 PE=4 SV=1;>tr|A0A1P8BFL7|A0A1P8BFL7_ARATH KH domain-containing protein / zinc finger (CCCH type) family protein OS=Ara	4	1	1	1	0	0	0	1	0	0	1	0	0	0	0	0	1	0	0	1	0	0	0	0.333333	0.333333
A0A1P8BFZ5;F4KDH9	A0A1P8BFZ5;F4KDH9	2;2	2;2	2;2		FIP1[V]	>tr|A0A1P8BFZ5|A0A1P8BFZ5_ARATH FIP1[V]-like protein OS=Arabidopsis thaliana GN=FIP1[V] PE=4 SV=1;>sp|F4KDH9|FIPS5_ARATH FIP1[V]-like protein OS=Arabidopsis thaliana GN=FIPS5 PE=1 SV=1	2	2	2	2	0	0	0	0	1	1	1	1	1	0	0	0	0	1	1	1	1	1	0	0.666667	1
A0A1P8BG17;Q8W103	A0A1P8BG17;Q8W103	1;1	1;1	1;1		CHR24	>tr|A0A1P8BG17|A0A1P8BG17_ARATH Chromatin remodeling 24 OS=Arabidopsis thaliana GN=CHR24 PE=4 SV=1;>sp|Q8W103|CHR24_ARATH Protein CHROMATIN REMODELING 24 OS=Arabidopsis thaliana GN=CHR24 PE=2 SV=1	2	1	1	1	0	0	0	0	0	0	0	1	1	0	0	0	0	0	0	0	1	1	0	0	0.666667
A0A1P8BG38;P34795	A0A1P8BG38;P34795	1;1	1;1	1;1	Glucose-6-phosphate isomerase, cytosolic	PGIC	>tr|A0A1P8BG38|A0A1P8BG38_ARATH Glucose-6-phosphate isomerase OS=Arabidopsis thaliana GN=MJB21.12 PE=3 SV=1;>sp|P34795|G6PI_ARATH Glucose-6-phosphate isomerase, cytosolic OS=Arabidopsis thaliana GN=PGIC PE=1 SV=1	2	1	1	1	0	0	0	1	1	1	0	0	0	0	0	0	1	1	1	0	0	0	0	1	0
Q9FIG8;A0A1P8BH14	Q9FIG8;A0A1P8BH14	1;1	1;1	1;1		At5g42490	>sp|Q9FIG8|KN7J_ARATH Kinesin-like protein KIN-7J OS=Arabidopsis thaliana GN=KIN7J PE=3 SV=2;>tr|A0A1P8BH14|A0A1P8BH14_ARATH ATP binding microtubule motor family protein OS=Arabidopsis thaliana GN=MDH9.19 PE=3 SV=1	2	1	1	1	0	0	0	0	1	0	0	0	0	0	0	0	0	1	0	0	0	0	0	0.333333	0
Q8VYN9;A0A1P8BH73;A0A1P8BH78	Q8VYN9;A0A1P8BH73;A0A1P8BH78	1;1;1	1;1;1	1;1;1		PHOS32	>sp|Q8VYN9|PHO32_ARATH Universal stress protein PHOS32 OS=Arabidopsis thaliana GN=PHOS32 PE=1 SV=1;>tr|A0A1P8BH73|A0A1P8BH73_ARATH Adenine nucleotide alpha hydrolases-like superfamily protein OS=Arabidopsis thaliana GN=PHOS32 PE=1 SV=1;>tr|A0A1P8BH78|A0A1P	3	1	1	1	0	0	0	0	0	0	0	1	1	0	0	0	0	0	0	0	1	1	0	0	0.666667
A0A1R7T3A4;Q949P2;Q94AM1	A0A1R7T3A4;Q949P2;Q94AM1	1;1;1	1;1;1	1;1;1	Probable cytosolic oligopeptidase A;Organellar oligopeptidase A, chloroplastic/mitochondrial	CYOP;OOP	>tr|A0A1R7T3A4|A0A1R7T3A4_ARATH Zincin-like metalloproteases family protein OS=Arabidopsis thaliana GN=OOP PE=3 SV=1;>sp|Q949P2|COPDA_ARATH Probable cytosolic oligopeptidase A OS=Arabidopsis thaliana GN=CYOP PE=1 SV=1;>sp|Q94AM1|OOPDA_ARATH Organellar olig	3	1	1	1	0	0	0	1	1	0	1	0	1	0	0	0	1	1	0	1	0	1	0	0.666667	0.666667
A0A1R7T3I7;Q9LU74	A0A1R7T3I7;Q9LU74	1;1	1;1	1;1		At5g57120	>tr|A0A1R7T3I7|A0A1R7T3I7_ARATH Nucleolar/coiled-body phosphoprotein OS=Arabidopsis thaliana GN=MUL3.6 PE=1 SV=1;>tr|Q9LU74|Q9LU74_ARATH AT5g57120/MUL3_6 OS=Arabidopsis thaliana GN=MUL3.6 PE=1 SV=1	2	1	1	1	0	0	0	0	0	0	1	0	0	0	0	0	0	0	0	1	0	0	0	0	0.333333
A2RVS6-2;A2RVS6	A2RVS6-2;A2RVS6	5;5	3;3	3;3	Serine/arginine-rich splicing factor SR34A	SR34A	>sp|A2RVS6-2|SR34A_ARATH Isoform 2 of Serine/arginine-rich splicing factor SR34A OS=Arabidopsis thaliana GN=SR34A;>sp|A2RVS6|SR34A_ARATH Serine/arginine-rich splicing factor SR34A OS=Arabidopsis thaliana GN=SR34A PE=2 SV=1	2	5	3	3	0	0	0	4	3	3	4	3	3	0	0	0	3	1	2	3	2	2	0	2	2.33333
A2RVV3;Q9M8S7	A2RVV3;Q9M8S7	1;1	1;1	1;1		At3g02860;F13E7.20	>tr|A2RVV3|A2RVV3_ARATH At3g02860 OS=Arabidopsis thaliana GN=At3g02860 PE=1 SV=1;>tr|Q9M8S7|Q9M8S7_ARATH F13E7.20 protein OS=Arabidopsis thaliana GN=At3g02860 PE=1 SV=1	2	1	1	1	0	0	0	0	0	1	1	1	1	0	0	0	0	0	1	1	1	1	0	0.333333	1
A3KPF3	A3KPF3	2	2	2		At3g02710	>tr|A3KPF3|A3KPF3_ARATH ARM repeat superfamily protein OS=Arabidopsis thaliana GN=At3g02710 PE=1 SV=1	1	2	2	2	0	0	0	1	1	0	1	1	1	0	0	0	1	1	0	1	1	1	0	0.666667	1
A4FVN8	A4FVN8	8	8	8		At1g10580	>tr|A4FVN8|A4FVN8_ARATH At1g10580 OS=Arabidopsis thaliana GN=At1g10580 PE=2 SV=1	1	8	8	8	0	0	0	0	0	0	8	7	7	0	0	0	0	0	0	8	7	7	0	0	7.33333
A4GSN8;A4GSN8-3;A4GSN8-2	A4GSN8;A4GSN8-3;A4GSN8-2	7;7;7	7;7;7	7;7;7	Nuclear-pore anchor	NUA	>sp|A4GSN8|NUA_ARATH Nuclear-pore anchor OS=Arabidopsis thaliana GN=NUA PE=1 SV=1;>sp|A4GSN8-3|NUA_ARATH Isoform 3 of Nuclear-pore anchor OS=Arabidopsis thaliana GN=NUA;>sp|A4GSN8-2|NUA_ARATH Isoform 2 of Nuclear-pore anchor OS=Arabidopsis thaliana GN=NUA	3	7	7	7	0	0	0	1	2	2	5	4	5	0	0	0	1	2	2	5	4	5	0	1.66667	4.66667
A8MQ78;Q6NQ72	A8MQ78;Q6NQ72	3;3	2;2	2;2	THO complex subunit 4D	ALY4	>tr|A8MQ78|A8MQ78_ARATH ALWAYS EARLY 4 OS=Arabidopsis thaliana GN=ALY4 PE=1 SV=1;>sp|Q6NQ72|THO4D_ARATH THO complex subunit 4D OS=Arabidopsis thaliana GN=ALY4 PE=1 SV=1	2	3	2	2	0	0	0	1	2	2	2	2	3	0	0	0	1	2	2	1	1	2	0	1.66667	1.33333
A8MQD9;Q94K30	A8MQD9;Q94K30	1;1	1;1	1;1		At1g01800	>tr|A8MQD9|A8MQD9_ARATH NAD(P)-binding Rossmann-fold superfamily protein OS=Arabidopsis thaliana GN=At1g01800 PE=4 SV=1;>tr|Q94K30|Q94K30_ARATH AT1G01800 protein OS=Arabidopsis thaliana GN=At1g01800 PE=2 SV=1	2	1	1	1	0	0	0	1	1	0	1	1	1	0	0	0	1	1	0	1	1	1	0	0.666667	1
A8MQR6;A8MQH4;Q0WM29	A8MQR6;A8MQH4;Q0WM29	1;1;1	1;1;1	1;1;1	Methylmalonate-semialdehyde dehydrogenase [acylating], mitochondrial	ALDH6B2	>tr|A8MQR6|A8MQR6_ARATH Aldehyde dehydrogenase 6B2 OS=Arabidopsis thaliana GN=ALDH6B2 PE=4 SV=1;>tr|A8MQH4|A8MQH4_ARATH Aldehyde dehydrogenase 6B2 OS=Arabidopsis thaliana GN=ALDH6B2 PE=4 SV=1;>sp|Q0WM29|MMSA_ARATH Methylmalonate-semialdehyde dehydrogenase	3	1	1	1	0	0	0	1	1	1	0	0	0	0	0	0	1	1	1	0	0	0	0	1	0
Q9SJV0;A8MQW3	Q9SJV0;A8MQW3	1;1	1;1	1;1		UFD1	>tr|Q9SJV0|Q9SJV0_ARATH At2g21270 OS=Arabidopsis thaliana GN=UFD1 PE=2 SV=2;>tr|A8MQW3|A8MQW3_ARATH AT2G21270 protein OS=Arabidopsis thaliana GN=UFD1 PE=2 SV=1	2	1	1	1	0	0	0	0	0	0	1	1	1	0	0	0	0	0	0	1	1	1	0	0	1
Q9SHH1;A8MR03	Q9SHH1;A8MR03	2;2	2;2	2;2		F20D23.18;At1g17130	>tr|Q9SHH1|Q9SHH1_ARATH At1g17130 OS=Arabidopsis thaliana GN=At1g17130 PE=1 SV=1;>tr|A8MR03|A8MR03_ARATH Coiled-coil protein (DUF572) OS=Arabidopsis thaliana GN=At1g17130 PE=1 SV=1	2	2	2	2	0	0	0	0	0	0	1	1	2	0	0	0	0	0	0	1	1	2	0	0	1.33333
A8MR12;Q9LT08	A8MR12;Q9LT08	2;2	2;2	2;2	26S proteasome non-ATPase regulatory subunit 14 homolog	At5g23540;RPN11	>tr|A8MR12|A8MR12_ARATH Mov34/MPN/PAD-1 family protein OS=Arabidopsis thaliana GN=MQM1.19 PE=4 SV=1;>sp|Q9LT08|PSDE_ARATH 26S proteasome non-ATPase regulatory subunit 14 homolog OS=Arabidopsis thaliana GN=RPN11 PE=1 SV=1	2	2	2	2	0	0	0	1	1	1	2	1	1	0	0	0	1	1	1	2	1	1	0	1	1.33333
A8MR27;Q6ICX4	A8MR27;Q6ICX4	2;2	2;2	2;2	Polypyrimidine tract-binding protein homolog 3	PTB3	>tr|A8MR27|A8MR27_ARATH Polypyrimidine tract-binding protein 3 OS=Arabidopsis thaliana GN=PTB3 PE=4 SV=1;>sp|Q6ICX4|PTBP3_ARATH Polypyrimidine tract-binding protein homolog 3 OS=Arabidopsis thaliana GN=At1g43190 PE=2 SV=1	2	2	2	2	0	0	0	2	2	2	2	2	2	0	0	0	2	2	2	2	2	2	0	2	2
A8MRL0;P59226;P59169;Q9FX60;Q9LR02;Q9FKQ3	A8MRL0;P59226;P59169;Q9FX60;Q9LR02;Q9FKQ3	2;2;2;1;1;1	2;2;2;1;1;1	2;2;2;1;1;1	Histone H3.2;Histone H3.3;Histone H3-like 1;Histone H3-like 3;Histone H3-like 5	At4g40030;HTR2;HTR4	>tr|A8MRL0|A8MRL0_ARATH Histone superfamily protein OS=Arabidopsis thaliana GN=H3.3 PE=3 SV=1;>sp|P59226|H32_ARATH Histone H3.2 OS=Arabidopsis thaliana GN=HTR2 PE=1 SV=2;>sp|P59169|H33_ARATH Histone H3.3 OS=Arabidopsis thaliana GN=HTR4 PE=1 SV=2;>sp|Q9FX60	6	2	2	2	0	0	0	1	2	2	1	2	2	0	0	0	1	2	2	1	2	2	0	1.66667	1.66667
F4JR78;F4JR75;A8MS51;F4JR77	F4JR78;F4JR75;A8MS51;F4JR77	1;1;1;1	1;1;1;1	1;1;1;1		At4g36980	>tr|F4JR78|F4JR78_ARATH CLK4-associating serine/arginine-rich protein OS=Arabidopsis thaliana GN=AP22.35 PE=1 SV=1;>tr|F4JR75|F4JR75_ARATH CLK4-associating serine/arginine-rich protein OS=Arabidopsis thaliana GN=AP22.35 PE=1 SV=1;>tr|A8MS51|A8MS51_ARATH CL	4	1	1	1	0	0	0	0	0	0	1	1	1	0	0	0	0	0	0	1	1	1	0	0	1
A8MS55;Q9C7F5	A8MS55;Q9C7F5	2;2	2;2	2;2	Nuclear transport factor 2	NTF2B;NTF2	>tr|A8MS55|A8MS55_ARATH Nuclear transport factor 2B OS=Arabidopsis thaliana GN=NTF2B PE=1 SV=1;>sp|Q9C7F5|NTF2B_ARATH Nuclear transport factor 2B OS=Arabidopsis thaliana GN=NTF2B PE=1 SV=1	2	2	2	2	0	0	0	2	0	0	1	1	2	0	0	0	2	0	0	1	1	2	0	0.666667	1.33333
F4I9Y9;F4I9Y7;A8MS85	F4I9Y9;F4I9Y7;A8MS85	1;1;1	1;1;1	1;1;1		GTB1	>tr|F4I9Y9|F4I9Y9_ARATH Transcription elongation factor spt6 OS=Arabidopsis thaliana GN=GTB1 PE=3 SV=1;>tr|F4I9Y7|F4I9Y7_ARATH Transcription elongation factor spt6 OS=Arabidopsis thaliana GN=GTB1 PE=3 SV=1;>sp|A8MS85|SPT61_ARATH Transcription elongation fa	3	1	1	1	0	0	0	0	0	1	1	1	1	0	0	0	0	0	1	1	1	1	0	0.333333	1
A8MSG1;O82221	A8MSG1;O82221	3;3	1;1	1;1	Probable small nuclear ribonucleoprotein G	SNRNP-G	>tr|A8MSG1|A8MSG1_ARATH Putative small nuclear ribonucleoprotein G OS=Arabidopsis thaliana GN=SNRNP-G PE=4 SV=2;>sp|O82221|RUXG_ARATH Probable small nuclear ribonucleoprotein G OS=Arabidopsis thaliana GN=At2g23930 PE=3 SV=1	2	3	1	1	0	0	0	2	2	1	3	3	3	0	0	0	0	0	0	1	1	1	0	0	1
A9LLI7	A9LLI7	1	1	1		RRP6L2	>sp|A9LLI7|RP6L2_ARATH Protein RRP6-like 2 OS=Arabidopsis thaliana GN=RRP6L2 PE=2 SV=1	1	1	1	1	0	0	0	0	0	0	1	0	1	0	0	0	0	0	0	1	0	1	0	0	0.666667
B6EUB3;F4JYL8;B3H5K3;A0A1P8BDX9	B6EUB3;F4JYL8;B3H5K3;A0A1P8BDX9	6;6;6;5	6;6;6;5	6;6;6;5		At5g47690	>tr|B6EUB3|B6EUB3_ARATH Binding protein OS=Arabidopsis thaliana GN=At5g47690 PE=1 SV=1;>tr|F4JYL8|F4JYL8_ARATH Binding protein OS=Arabidopsis thaliana GN=At5g47690 PE=1 SV=1;>tr|B3H5K3|B3H5K3_ARATH Binding protein OS=Arabidopsis thaliana GN=At5g47690 PE=1	4	6	6	6	0	0	0	4	5	5	5	5	5	0	0	0	4	5	5	5	5	5	0	4.66667	5
B3H604;Q9FNE2	B3H604;Q9FNE2	1;1	1;1	1;1	Glutaredoxin-C2	At5g40370;GRXC2	>tr|B3H604|B3H604_ARATH Glutaredoxin family protein OS=Arabidopsis thaliana GN=GRXC2 PE=4 SV=1;>sp|Q9FNE2|GRXC2_ARATH Glutaredoxin-C2 OS=Arabidopsis thaliana GN=GRXC2 PE=3 SV=1	2	1	1	1	0	0	0	1	1	1	1	1	1	0	0	0	1	1	1	1	1	1	0	1	1
F4KFD7;B3H6B0;Q9FIB6;A0A1P8BHB1;F4KF39;Q8VWK0	F4KFD7;B3H6B0;Q9FIB6;A0A1P8BHB1;F4KF39;Q8VWK0	3;3;3;2;2;2	3;3;3;2;2;2	3;3;3;2;2;2	26S proteasome non-ATPase regulatory subunit 12 homolog A;26S proteasome non-ATPase regulatory subunit 12 homolog B	EMB2107;RPN5A;RPN5B	>tr|F4KFD7|F4KFD7_ARATH 26S proteasome regulatory subunit, putative (RPN5) OS=Arabidopsis thaliana GN=EMB2107 PE=4 SV=1;>tr|B3H6B0|B3H6B0_ARATH 26S proteasome regulatory subunit, putative (RPN5) OS=Arabidopsis thaliana GN=EMB2107 PE=4 SV=1;>sp|Q9FIB6|PS12A	6	3	3	3	0	0	0	1	1	1	2	2	3	0	0	0	1	1	1	2	2	3	0	1	2.33333
B3H6F9;F4J0N1;F4I7B6;Q940H6-2;O64812;Q9C958;Q39193;Q940H6;Q39192;P43291	B3H6F9;F4J0N1;F4I7B6;Q940H6-2;O64812;Q9C958;Q39193;Q940H6;Q39192;P43291	1;1;1;1;1;1;1;1;1;1	1;1;1;1;1;1;1;1;1;1	1;1;1;1;1;1;1;1;1;1	Serine/threonine-protein kinase SRK2E;Serine/threonine-protein kinase SRK2J;Serine/threonine-protein kinase SRK2B;Serine/threonine-protein kinase SRK2I;Serine/threonine-protein kinase SRK2D;Serine/threonine-protein kinase SRK2A	OST1;SNRK2.2;At1g10940;SRK2E;SRK2J;SRK2B;SRK2I;SRK2D;SRK2A	>tr|B3H6F9|B3H6F9_ARATH Protein kinase superfamily protein OS=Arabidopsis thaliana GN=OST1 PE=3 SV=2;>tr|F4J0N1|F4J0N1_ARATH SNF1-related protein kinase 2.2 OS=Arabidopsis thaliana GN=SNRK2.2 PE=3 SV=1;>tr|F4I7B6|F4I7B6_ARATH Protein kinase superfamily pro	10	1	1	1	0	0	0	0	0	0	0	0	1	0	0	0	0	0	0	0	0	1	0	0	0.333333
B3H6I9;Q9M0V3;O49552	B3H6I9;Q9M0V3;O49552	2;2;2	2;2;2	2;2;2	DNA damage-binding protein 1a;DNA damage-binding protein 1b	DDB1A;DDB1B	>tr|B3H6I9|B3H6I9_ARATH Damaged DNA binding protein 1A OS=Arabidopsis thaliana GN=DDB1A PE=4 SV=1;>sp|Q9M0V3|DDB1A_ARATH DNA damage-binding protein 1a OS=Arabidopsis thaliana GN=DDB1A PE=1 SV=1;>sp|O49552|DDB1B_ARATH DNA damage-binding protein 1b OS=Arabid	3	2	2	2	0	0	0	1	0	0	2	1	1	0	0	0	1	0	0	2	1	1	0	0.333333	1.33333
B3H6J5	B3H6J5	4	4	4		At3g49601	>tr|B3H6J5|B3H6J5_ARATH Pre-mRNA-splicing factor OS=Arabidopsis thaliana GN=At3g49601 PE=1 SV=1	1	4	4	4	0	0	0	0	2	1	4	4	3	0	0	0	0	2	1	4	4	3	0	1	3.66667
B3H700;Q6WWW4	B3H700;Q6WWW4	3;3	3;3	3;3	E3 ubiquitin-protein ligase UPL3	KAK;UPL3	>tr|B3H700|B3H700_ARATH HECT ubiquitin protein ligase family protein KAK OS=Arabidopsis thaliana GN=KAK PE=1 SV=1;>sp|Q6WWW4|UPL3_ARATH E3 ubiquitin-protein ligase UPL3 OS=Arabidopsis thaliana GN=UPL3 PE=1 SV=1	2	3	3	3	0	0	0	0	0	0	3	2	2	0	0	0	0	0	0	3	2	2	0	0	2.33333
B3H746;Q38931	B3H746;Q38931	2;2	2;2	2;2	Peptidyl-prolyl cis-trans isomerase FKBP62	ROF1;FKBP62	>tr|B3H746|B3H746_ARATH Peptidylprolyl isomerase OS=Arabidopsis thaliana GN=ROF1 PE=1 SV=1;>sp|Q38931|FKB62_ARATH Peptidyl-prolyl cis-trans isomerase FKBP62 OS=Arabidopsis thaliana GN=FKBP62 PE=1 SV=2	2	2	2	2	0	0	0	1	1	0	2	1	2	0	0	0	1	1	0	2	1	2	0	0.666667	1.66667
F4JCU6;B5BT18	F4JCU6;B5BT18	1;1	1;1	1;1	TATA-binding protein-associated factor BTAF1	RGD3;BTAF1	>tr|F4JCU6|F4JCU6_ARATH ROOT GROWTH DEFECTIVE 3 OS=Arabidopsis thaliana GN=RGD3 PE=4 SV=1;>sp|B5BT18|BTAF1_ARATH TATA-binding protein-associated factor BTAF1 OS=Arabidopsis thaliana GN=BTAF1 PE=1 SV=1	2	1	1	1	0	0	0	0	0	0	0	1	0	0	0	0	0	0	0	0	1	0	0	0	0.333333
B5X0I6	B5X0I6	3	3	3		VIP6	>sp|B5X0I6|VIP6_ARATH Protein CTR9 homolog OS=Arabidopsis thaliana GN=VIP6 PE=1 SV=1	1	3	3	3	0	0	0	1	1	2	2	2	2	0	0	0	1	1	2	2	2	2	0	1.33333	2
B6EUA9-2;B6EUA9	B6EUA9-2;B6EUA9	7;7	7;7	7;7	Pre-mRNA-processing protein 40A	PRP40A	>sp|B6EUA9-2|PR40A_ARATH Isoform 2 of Pre-mRNA-processing protein 40A OS=Arabidopsis thaliana GN=PRP40A;>sp|B6EUA9|PR40A_ARATH Pre-mRNA-processing protein 40A OS=Arabidopsis thaliana GN=PRP40A PE=1 SV=1	2	7	7	7	0	0	0	5	4	6	4	2	2	0	0	0	5	4	6	4	2	2	0	5	2.66667
F4J8J7;Q9SF06;F4J7I5;B9DG73	F4J8J7;Q9SF06;F4J7I5;B9DG73	1;1;1;1	1;1;1;1	1;1;1;1		At3g11930;F26K24.22	>tr|F4J8J7|F4J8J7_ARATH Adenine nucleotide alpha hydrolases-like superfamily protein OS=Arabidopsis thaliana GN=At3g11930 PE=1 SV=1;>tr|Q9SF06|Q9SF06_ARATH Adenine nucleotide alpha hydrolases-like superfamily protein OS=Arabidopsis thaliana GN=F26K24.22 PE	4	1	1	1	0	0	0	1	0	0	1	1	1	0	0	0	1	0	0	1	1	1	0	0.333333	1
C0Z388;Q8RWN5	C0Z388;Q8RWN5	2;2	2;2	2;2		At5g04280	>tr|C0Z388|C0Z388_ARATH AT5G04280 protein OS=Arabidopsis thaliana GN=AtRZ-1c PE=1 SV=1;>sp|Q8RWN5|RZ1C_ARATH Glycine-rich RNA-binding protein RZ1C OS=Arabidopsis thaliana GN=RZ1C PE=1 SV=1	2	2	2	2	0	0	0	1	2	2	2	2	2	0	0	0	1	2	2	2	2	2	0	1.66667	2
CON__A3EZ79;CON__A3EZ82	CON__A3EZ79;CON__A3EZ82	1;1	1;1	1;1			>A3EZ79 TREMBL:A3EZ79;Q32W65;Q6UXC7 Tax_Id=9606 Gene_Symbol=DMKN Dermokine beta-1;>A3EZ82 TREMBL:A3EZ82;Q32W66 Tax_Id=9606 Gene_Symbol=DMKN Dermokine	2	1	1	1	0	0	0	0	0	1	0	0	0	0	0	0	0	0	1	0	0	0	0	0.333333	0
CON__O43790;CON__Q6NT21;CON__P78385;CON__Q14533;CON__Q61726	CON__O43790;CON__Q6NT21;CON__P78385;CON__Q14533;CON__Q61726	6;6;6;6;4	5;5;5;5;3	2;2;2;2;1			>O43790 SWISS-PROT:O43790 Keratin, type II cuticular Hb6 (Hair keratin, type II Hb6) (ghHb6) - Homo sapiens (Human).;>Q6NT21 TREMBL:Q6NT21 Keratin, hair, basic, 3 - Homo sapiens (Human).;>P78385 SWISS-PROT:P78385 Keratin, type II cuticular Hb3 (Hair kerati	5	6	5	2	1	1	1	1	1	1	5	0	0	0	0	0	0	0	0	5	0	0	0	0	1.66667
CON__O76011;CON__Q8IUT8	CON__O76011;CON__Q8IUT8	3;3	1;1	1;1			>O76011 SWISS-PROT:O76011 Keratin, type I cuticular HA4 (Hair keratin, type I HA4);>Q8IUT8 TREMBL:Q8IUT8 Type I hair keratin 4 - Homo sapiens (Human).	2	3	1	1	1	1	1	0	0	0	2	1	0	0	0	0	0	0	0	1	1	0	0	0	0.666667
CON__O95678	CON__O95678	9	1	1			>O95678 SWISS-PROT:O95678 Tax_Id=9606 Gene_Symbol=KRT75 Keratin, type II cytoskeletal 75	1	9	1	1	4	4	4	3	2	3	8	2	2	0	0	0	0	0	0	1	0	0	0	0	0.333333
CON__P02538	CON__P02538	20	1	1			>P02538 SWISS-PROT:P02538 Tax_Id=9606 Gene_Symbol=KRT6A Keratin, type II cytoskeletal 6A	1	20	1	1	8	8	8	5	6	7	16	6	4	0	0	0	0	0	0	1	0	0	0	0	0.333333
CON__P02662	CON__P02662	1	1	1			>P02662 SWISS-PROT:P02662 Alpha-S1-casein - Bos taurus (Bovine).	1	1	1	1	0	0	0	1	0	0	0	0	0	0	0	0	1	0	0	0	0	0	0	0.333333	0
CON__P02663	CON__P02663	2	2	2			>P02663 SWISS-PROT:P02663 Alpha-S2-casein [Contains: Casocidin-1 - Bos taurus (Bovine).	1	2	2	2	0	0	0	2	0	0	0	0	0	0	0	0	2	0	0	0	0	0	0	0.666667	0
CON__P04259	CON__P04259	20	1	1			>P04259 SWISS-PROT:P04259 Tax_Id=9606 Gene_Symbol=KRT6B Keratin, type II cytoskeletal 6B	1	20	1	1	7	8	8	5	6	7	17	6	4	0	0	0	0	0	0	1	0	0	0	0	0.333333
CON__Q04695;CON__Q9C075;CON__Q99PS0	CON__Q04695	13;1;1	8;1;1	3;0;0			>Q04695 SWISS-PROT:Q04695 Tax_Id=9606 Gene_Symbol=KRT17 Keratin, type I cytoskeletal 17	3	13	8	3	4	3	4	4	5	3	12	4	4	0	0	0	0	0	0	8	0	0	0	0	2.66667
CON__Q7Z794	CON__Q7Z794	4	2	2			>Q7Z794 SWISS-PROT:Q7Z794 Tax_Id=9606 Gene_Symbol=KRT77 Keratin 77	1	4	2	2	2	2	2	2	3	4	2	2	2	0	0	0	0	1	2	0	0	0	0	1	0
CON__Q8BGZ7	CON__Q8BGZ7	9	1	1			>Q8BGZ7 TREMBL:Q8BGZ7;Q99MH7 Tax_Id=10090 Gene_Symbol=Krt75 10 days neonate skin cDNA, RIKEN full-length enriched library, clone:4732475I03 product:CYTOKERATIN homolog	1	9	1	1	4	3	4	4	3	5	7	3	3	0	0	0	0	0	1	0	0	0	0	0.333333	0
F4HPK7;Q9LPD9	F4HPK7;Q9LPD9	3;3	3;3	3;3	DNA replication licensing factor MCM2	MCM2	>tr|F4HPK7|F4HPK7_ARATH DNA helicase OS=Arabidopsis thaliana GN=MCM2 PE=3 SV=1;>sp|Q9LPD9|MCM2_ARATH DNA replication licensing factor MCM2 OS=Arabidopsis thaliana GN=MCM2 PE=1 SV=1	2	3	3	3	0	0	0	0	0	0	2	3	3	0	0	0	0	0	0	2	3	3	0	0	2.66667
F4HQZ1	F4HQZ1	2	2	2		At1g19880	>tr|F4HQZ1|F4HQZ1_ARATH Regulator of chromosome condensation (RCC1) family protein OS=Arabidopsis thaliana GN=At1g19880 PE=1 SV=1	1	2	2	2	0	0	0	1	1	1	2	1	1	0	0	0	1	1	1	2	1	1	0	1	1.33333
F4HRC1	F4HRC1	2	2	2	THO complex subunit 5A	THO5A	>sp|F4HRC1|THO5A_ARATH THO complex subunit 5A OS=Arabidopsis thaliana GN=THO5A PE=1 SV=1	1	2	2	2	0	0	0	0	0	0	2	2	2	0	0	0	0	0	0	2	2	2	0	0	2
F4HRT5	F4HRT5	5	5	5		LINC1	>sp|F4HRT5|CRWN1_ARATH Protein CROWDED NUCLEI 1 OS=Arabidopsis thaliana GN=CRWN1 PE=1 SV=1	1	5	5	5	0	0	0	2	0	3	3	3	3	0	0	0	2	0	3	3	3	3	0	1.66667	3
F4HSZ1	F4HSZ1	3	3	3			>tr|F4HSZ1|F4HSZ1_ARATH Symplekin OS=Arabidopsis thaliana GN=At1g27595 PE=1 SV=1	1	3	3	3	0	0	0	1	1	1	3	3	3	0	0	0	1	1	1	3	3	3	0	1	3
F4HV96;P41377	F4HV96;P41377	7;7	1;1	1;1	Eukaryotic initiation factor 4A-2	EIF4A-2;TIF4A-2	>tr|F4HV96|F4HV96_ARATH Eif4a-2 OS=Arabidopsis thaliana GN=EIF4A-2 PE=1 SV=1;>sp|P41377|IF4A2_ARATH Eukaryotic initiation factor 4A-2 OS=Arabidopsis thaliana GN=TIF4A-2 PE=1 SV=1	2	7	1	1	4	4	4	7	6	6	6	7	7	0	0	0	1	0	0	1	1	1	0	0.333333	1
F4HVW0;Q94JU3-2;Q94JU3	F4HVW0;Q94JU3-2;Q94JU3	1;1;1	1;1;1	1;1;1	COP9 signalosome complex subunit 7	FUS5;CSN7	>tr|F4HVW0|F4HVW0_ARATH Proteasome component (PCI) domain protein OS=Arabidopsis thaliana GN=FUS5 PE=4 SV=1;>sp|Q94JU3-2|CSN7_ARATH Isoform 2 of COP9 signalosome complex subunit 7 OS=Arabidopsis thaliana GN=CSN7;>sp|Q94JU3|CSN7_ARATH COP9 signalosome compl	3	1	1	1	0	0	0	1	1	1	0	0	0	0	0	0	1	1	1	0	0	0	0	1	0
F4HVZ5	F4HVZ5	2	2	2		At1g02330	>sp|F4HVZ5|CSU2_ARATH Protein COP1 SUPPRESSOR 2 OS=Arabidopsis thaliana GN=CSU2 PE=1 SV=1	1	2	2	2	0	0	0	0	0	0	1	2	1	0	0	0	0	0	0	1	2	1	0	0	1.33333
Q9FWY7;F4HXL3	Q9FWY7;F4HXL3	1;1	1;1	1;1	Importin subunit alpha	T14P4.3;IMPA-6	>sp|Q9FWY7|IMPA6_ARATH Importin subunit alpha-6 OS=Arabidopsis thaliana GN=IMPA6 PE=2 SV=1;>tr|F4HXL3|F4HXL3_ARATH Importin subunit alpha OS=Arabidopsis thaliana GN=IMPA-6 PE=3 SV=1	2	1	1	1	0	0	0	0	0	0	1	1	1	0	0	0	0	0	0	1	1	1	0	0	1
F4HXV6	F4HXV6	2	2	2		NUP155	>sp|F4HXV6|NU155_ARATH Nuclear pore complex protein NUP155 OS=Arabidopsis thaliana GN=NUP155 PE=1 SV=1	1	2	2	2	0	0	0	1	1	1	2	2	2	0	0	0	1	1	1	2	2	2	0	1	2
Q9C5G2;F4HZI6;F4HZI7;F4HZI8	Q9C5G2;F4HZI6;F4HZI7;F4HZI8	3;3;3;3	3;3;3;3	3;3;3;3		At1g15200	>tr|Q9C5G2|Q9C5G2_ARATH Protein-protein interaction regulator family protein OS=Arabidopsis thaliana GN=At1g15200 PE=2 SV=1;>tr|F4HZI6|F4HZI6_ARATH Protein-protein interaction regulator family protein OS=Arabidopsis thaliana GN=At1g15200 PE=4 SV=1;>tr|F4HZ	4	3	3	3	0	0	0	2	2	2	2	2	3	0	0	0	2	2	2	2	2	3	0	2	2.33333
F4I045	F4I045	1	1	1		At1g48950	>tr|F4I045|F4I045_ARATH C3HC zinc finger-like protein OS=Arabidopsis thaliana GN=At1g48950 PE=4 SV=1	1	1	1	1	0	0	0	1	0	0	0	0	0	0	0	0	1	0	0	0	0	0	0	0.333333	0
F4I1C1;P48347-2;P48347	F4I1C1;P48347-2;P48347	5;5;5	4;4;4	4;4;4	14-3-3-like protein GF14 epsilon	GRF10	>tr|F4I1C1|F4I1C1_ARATH General regulatory factor 10 OS=Arabidopsis thaliana GN=GRF10 PE=3 SV=1;>sp|P48347-2|14310_ARATH Isoform 2 of 14-3-3-like protein GF14 epsilon OS=Arabidopsis thaliana GN=GRF10;>sp|P48347|14310_ARATH 14-3-3-like protein GF14 epsilon	3	5	4	4	0	0	0	1	1	2	2	3	4	0	0	0	0	1	1	1	2	3	0	0.666667	2
F4I2F0;Q0WNR6	F4I2F0;Q0WNR6	1;1	1;1	1;1	AT-rich interactive domain-containing protein 5	At1g76510;ARID5	>tr|F4I2F0|F4I2F0_ARATH ARID/BRIGHT DNA-binding domain-containing protein OS=Arabidopsis thaliana GN=At1g76510 PE=1 SV=1;>sp|Q0WNR6|ARID5_ARATH AT-rich interactive domain-containing protein 5 OS=Arabidopsis thaliana GN=ARID5 PE=1 SV=1	2	1	1	1	0	0	0	0	0	0	0	1	1	0	0	0	0	0	0	0	1	1	0	0	0.666667
F4I2F8;O48741	F4I2F8;O48741	3;3	2;2	2;2	Protochlorophyllide reductase C, chloroplastic	POR C;PORC	>tr|F4I2F8|F4I2F8_ARATH Protochlorophyllide oxidoreductase C OS=Arabidopsis thaliana GN=POR C PE=4 SV=1;>sp|O48741|PORC_ARATH Protochlorophyllide reductase C, chloroplastic OS=Arabidopsis thaliana GN=PORC PE=1 SV=1	2	3	2	2	1	1	0	1	0	0	2	0	1	0	0	0	1	0	0	2	0	1	0	0.333333	1
F4I2J8-2;F4I2J8	F4I2J8-2;F4I2J8	3;3	3;3	3;3	Cactin	CTN	>sp|F4I2J8-2|CATIN_ARATH Isoform 2 of Cactin OS=Arabidopsis thaliana GN=CTN;>sp|F4I2J8|CATIN_ARATH Cactin OS=Arabidopsis thaliana GN=CTN PE=1 SV=1	2	3	3	3	0	0	0	0	0	0	3	3	2	0	0	0	0	0	0	3	3	2	0	0	2.66667
F4I3B2;F4I3B1;Q7XA66	F4I3B2;F4I3B1;Q7XA66	2;2;2	2;2;2	2;2;2		At1g49590	>tr|F4I3B2|F4I3B2_ARATH C2H2 and C2HC zinc fingers superfamily protein OS=Arabidopsis thaliana GN=ZOP1 PE=4 SV=2;>tr|F4I3B1|F4I3B1_ARATH C2H2 and C2HC zinc fingers superfamily protein OS=Arabidopsis thaliana GN=ZOP1 PE=4 SV=1;>sp|Q7XA66|ZOP1_ARATH Zinc fin	3	2	2	2	0	0	0	1	0	0	2	2	2	0	0	0	1	0	0	2	2	2	0	0.333333	2
F4I3P5;Q9CAD1	F4I3P5;Q9CAD1	2;2	2;2	2;2		At1g63660;F24D7.15	>tr|F4I3P5|F4I3P5_ARATH GMP synthase (Glutamine-hydrolyzing), putative / glutamine amidotransferase OS=Arabidopsis thaliana GN=At1g63660 PE=4 SV=1;>tr|Q9CAD1|Q9CAD1_ARATH At1g63660 OS=Arabidopsis thaliana GN=At1g63660 PE=2 SV=1	2	2	2	2	0	0	0	1	0	1	1	1	0	0	0	0	1	0	1	1	1	0	0	0.666667	0.666667
Q93ZR3;F4I448;A0A1P8ATH2;F4I450	Q93ZR3;F4I448;A0A1P8ATH2;F4I450	7;7;6;6	7;7;6;6	7;7;6;6		PRP39	>tr|Q93ZR3|Q93ZR3_ARATH Tetratricopeptide repeat (TPR)-like superfamily protein OS=Arabidopsis thaliana GN=PRP39 PE=1 SV=1;>tr|F4I448|F4I448_ARATH Tetratricopeptide repeat (TPR)-like superfamily protein OS=Arabidopsis thaliana GN=PRP39 PE=1 SV=1;>tr|A0A1P8	4	7	7	7	0	0	0	4	3	3	7	5	5	0	0	0	4	3	3	7	5	5	0	3.33333	5.66667
F4I5P3;Q94BR4	F4I5P3;Q94BR4	11;11	10;10	10;10	Pre-mRNA-processing factor 19 homolog 1	MAC3A;PRP19A	>tr|F4I5P3|F4I5P3_ARATH MOS4-associated complex 3A OS=Arabidopsis thaliana GN=MAC3A PE=4 SV=1;>sp|Q94BR4|PR19A_ARATH Pre-mRNA-processing factor 19 homolog 1 OS=Arabidopsis thaliana GN=PRP19A PE=1 SV=1	2	11	10	10	0	0	0	4	5	5	9	11	11	0	0	0	4	5	5	8	10	10	0	4.66667	9.33333
F4I615;Q9FZ48-2;Q9FZ48	F4I615;Q9FZ48-2;Q9FZ48	1;1;1	1;1;1	1;1;1	Ubiquitin-conjugating enzyme E2 36	UBC36	>tr|F4I615|F4I615_ARATH Ubiquitin-conjugating enzyme 36 OS=Arabidopsis thaliana GN=UBC36 PE=3 SV=1;>sp|Q9FZ48-2|UBC36_ARATH Isoform 2 of Ubiquitin-conjugating enzyme E2 36 OS=Arabidopsis thaliana GN=UBC36;>sp|Q9FZ48|UBC36_ARATH Ubiquitin-conjugating enzyme	3	1	1	1	0	0	0	1	1	1	1	1	1	0	0	0	1	1	1	1	1	1	0	1	1
F4I7M5;Q9ZUB3;O48661	F4I7M5;Q9ZUB3;O48661	2;2;1	2;2;1	2;2;1	Spermidine synthase 1;Spermidine synthase 2	SPDS1;SPDSYN1;SPDSYN2	>tr|F4I7M5|F4I7M5_ARATH Spermidine synthase OS=Arabidopsis thaliana GN=SPDS1 PE=3 SV=1;>sp|Q9ZUB3|SPD1_ARATH Spermidine synthase 1 OS=Arabidopsis thaliana GN=SPDSYN1 PE=1 SV=1;>sp|O48661|SPD2_ARATH Spermidine synthase 2 OS=Arabidopsis thaliana GN=SPDSYN2 P	3	2	2	2	0	0	0	2	1	1	1	1	1	0	0	0	2	1	1	1	1	1	0	1.33333	1
F4I9J7	F4I9J7	3	3	3		Y14	>sp|F4I9J7|Y14_ARATH RNA-binding protein Y14 OS=Arabidopsis thaliana GN=Y14 PE=1 SV=1	1	3	3	3	0	0	0	3	2	2	3	3	3	0	0	0	3	2	2	3	3	3	0	2.33333	3
F4I9P8;F4I9P9;F4I9P7	F4I9P8;F4I9P9;F4I9P7	2;2;2	2;2;2	2;2;2		At1g58025	>tr|F4I9P8|F4I9P8_ARATH DNA-binding bromodomain-containing protein OS=Arabidopsis thaliana GN=At1g58025 PE=1 SV=1;>tr|F4I9P9|F4I9P9_ARATH DNA-binding bromodomain-containing protein OS=Arabidopsis thaliana GN=At1g58025 PE=1 SV=1;>tr|F4I9P7|F4I9P7_ARATH DNA-	3	2	2	2	0	0	0	0	0	0	2	2	2	0	0	0	0	0	0	2	2	2	0	0	2
F4IE90;Q8VY00;A0A1P8AXH4;F4IJV4	F4IE90;Q8VY00	14;14;6;6	13;13;5;5	13;13;5;5		ESP3	>tr|F4IE90|F4IE90_ARATH RNA helicase family protein OS=Arabidopsis thaliana GN=ESP3 PE=1 SV=1;>sp|Q8VY00|ESP3_ARATH Pre-mRNA-splicing factor ATP-dependent RNA helicase DEAH1 OS=Arabidopsis thaliana GN=ESP3 PE=1 SV=1	4	14	13	13	0	0	0	6	4	5	12	11	10	0	0	0	5	4	5	11	10	9	0	4.66667	10
F4IEU4;F4K8M3;F4K8M2;P0DH96;P0DH95;A0A1P8ANC4;A0A1I9LPJ1;A0A1P8BAP4	F4IEU4;F4K8M3;F4K8M2;P0DH96;P0DH95;A0A1P8ANC4;A0A1I9LPJ1;A0A1P8BAP4	2;2;2;2;2;1;1;1	1;1;1;1;1;0;0;0	1;1;1;1;1;0;0;0	Calmodulin-4;Calmodulin-1	CAM4;CAM1	>tr|F4IEU4|F4IEU4_ARATH Calmodulin 4 OS=Arabidopsis thaliana GN=CAM4 PE=4 SV=1;>tr|F4K8M3|F4K8M3_ARATH Calmodulin 1 OS=Arabidopsis thaliana GN=CAM1 PE=4 SV=1;>tr|F4K8M2|F4K8M2_ARATH Calmodulin 1 OS=Arabidopsis thaliana GN=CAM1 PE=4 SV=1;>sp|P0DH96|CALM4_AR	8	2	1	1	0	1	0	2	1	2	2	2	2	0	0	0	1	0	1	1	1	1	0	0.666667	1
F4IF36	F4IF36	2	2	2		EMB1135	>sp|F4IF36|FGT1_ARATH Protein FORGETTER 1 OS=Arabidopsis thaliana GN=FGT1 PE=1 SV=1	1	2	2	2	0	0	0	0	0	0	2	2	2	0	0	0	0	0	0	2	2	2	0	0	2
F4IFD0	F4IFD0	1	1	1		At2g04865	>sp|F4IFD0|MAIL2_ARATH Protein MAIN-LIKE 2 OS=Arabidopsis thaliana GN=At2g04865 PE=1 SV=1	1	1	1	1	0	0	0	0	1	0	0	0	0	0	0	0	0	1	0	0	0	0	0	0.333333	0
F4IGU7;O22957;A0A1P8AUI7;Q8GXH2	F4IGU7;O22957	8;8;1;1	8;8;1;1	8;8;1;1		At2g34040	>tr|F4IGU7|F4IGU7_ARATH Apoptosis inhibitory protein 5 (API5) OS=Arabidopsis thaliana GN=At2g34040 PE=1 SV=1;>tr|O22957|O22957_ARATH Apoptosis inhibitory protein 5 (API5) OS=Arabidopsis thaliana GN=At2g34040 PE=1 SV=2	4	8	8	8	0	0	0	7	8	8	7	8	8	0	0	0	7	8	8	7	8	8	0	7.66667	7.66667
F4IH74;F4IH73;O82790	F4IH74;F4IH73;O82790	1;1;1	1;1;1	1;1;1		At2g45990	>tr|F4IH74|F4IH74_ARATH Ribosomal RNA small subunit methyltransferase G OS=Arabidopsis thaliana GN=At2g45990 PE=4 SV=1;>tr|F4IH73|F4IH73_ARATH Ribosomal RNA small subunit methyltransferase G OS=Arabidopsis thaliana GN=At2g45990 PE=1 SV=1;>tr|O82790|O82790_	3	1	1	1	0	0	0	0	0	0	1	1	1	0	0	0	0	0	0	1	1	1	0	0	1
F4IHI1;Q9SJT1-2;Q9SJT1	F4IHI1;Q9SJT1-2;Q9SJT1	4;4;4	4;4;4	4;4;4	SUMO-activating enzyme subunit 2	SAE2	>tr|F4IHI1|F4IHI1_ARATH SUMO-activating enzyme 2 OS=Arabidopsis thaliana GN=SAE2 PE=1 SV=1;>sp|Q9SJT1-2|SAE2_ARATH Isoform 2 of SUMO-activating enzyme subunit 2 OS=Arabidopsis thaliana GN=SAE2;>sp|Q9SJT1|SAE2_ARATH SUMO-activating enzyme subunit 2 OS=Arabi	3	4	4	4	0	0	0	1	0	2	2	2	1	0	0	0	1	0	2	2	2	1	0	1	1.66667
F4II66;Q38884;F4II65	F4II66;Q38884;F4II65	2;2;1	2;2;1	2;2;1	Eukaryotic translation initiation factor 3 subunit I	At2g46290;TIF3I1;TRIP-1	>tr|F4II66|F4II66_ARATH Eukaryotic translation initiation factor 3 subunit I OS=Arabidopsis thaliana GN=At2g46290 PE=3 SV=1;>sp|Q38884|EIF3I_ARATH Eukaryotic translation initiation factor 3 subunit I OS=Arabidopsis thaliana GN=TIF3I1 PE=2 SV=2;>tr|F4II65|F	3	2	2	2	0	0	0	1	0	0	2	1	1	0	0	0	1	0	0	2	1	1	0	0.333333	1.33333
Q8LPG3;Q9ZVW9;F4ILE0;F4ILE1	Q8LPG3;Q9ZVW9;F4ILE0;F4ILE1	2;2;2;2	2;2;2;2	2;2;2;2		At2g16940	>tr|Q8LPG3|Q8LPG3_ARATH Putative splicing factor OS=Arabidopsis thaliana GN=At2g16940 PE=2 SV=1;>tr|Q9ZVW9|Q9ZVW9_ARATH At2g16940 OS=Arabidopsis thaliana GN=At2g16940 PE=1 SV=2;>tr|F4ILE0|F4ILE0_ARATH Splicing factor, CC1-like protein OS=Arabidopsis thalia	4	2	2	2	0	0	0	2	2	2	1	2	2	0	0	0	2	2	2	1	2	2	0	2	1.66667
F4IMY0	F4IMY0	3	3	3		At2g36480	>tr|F4IMY0|F4IMY0_ARATH Pre-mRNA cleavage complex 2 Pcf11-like protein OS=Arabidopsis thaliana GN=At2g36480 PE=4 SV=2	1	3	3	3	0	0	0	2	2	1	1	1	2	0	0	0	2	2	1	1	1	2	0	1.66667	1.33333
F4INF9;O80786	F4INF9;O80786	3;3	3;3	3;3	DNA replication licensing factor MCM5	MCM5	>tr|F4INF9|F4INF9_ARATH DNA helicase OS=Arabidopsis thaliana GN=MCM5 PE=3 SV=1;>sp|O80786|MCM5_ARATH DNA replication licensing factor MCM5 OS=Arabidopsis thaliana GN=MCM5 PE=1 SV=1	2	3	3	3	0	0	0	0	1	0	1	2	3	0	0	0	0	1	0	1	2	3	0	0.333333	2
F4INH0;Q940Y3	F4INH0;Q940Y3	1;1	1;1	1;1	AT-rich interactive domain-containing protein 3	At2g17410;ARID3	>tr|F4INH0|F4INH0_ARATH ARID/BRIGHT DNA-binding domain-containing protein OS=Arabidopsis thaliana GN=At2g17400 PE=1 SV=1;>sp|Q940Y3|ARID3_ARATH AT-rich interactive domain-containing protein 3 OS=Arabidopsis thaliana GN=ARID3 PE=1 SV=1	2	1	1	1	0	0	0	1	1	1	1	1	1	0	0	0	1	1	1	1	1	1	0	1	1
Q9SHL7;F4INI6	Q9SHL7;F4INI6	1;1	1;1	1;1		EMB2763	>sp|Q9SHL7|RP44A_ARATH Exosome complex exonuclease RRP44 homolog A OS=Arabidopsis thaliana GN=RRP44A PE=2 SV=2;>tr|F4INI6|F4INI6_ARATH Ribonuclease II family protein OS=Arabidopsis thaliana GN=EMB2763 PE=3 SV=1	2	1	1	1	0	0	0	0	0	0	1	1	1	0	0	0	0	0	0	1	1	1	0	0	1
F4IP53;F4IP55;Q96299	F4IP53;F4IP55;Q96299	3;3;3	2;2;2	2;2;2	14-3-3-like protein GF14 mu	GRF9	>tr|F4IP53|F4IP53_ARATH General regulatory factor 9 OS=Arabidopsis thaliana GN=GRF9 PE=3 SV=1;>tr|F4IP55|F4IP55_ARATH General regulatory factor 9 OS=Arabidopsis thaliana GN=GRF9 PE=1 SV=1;>sp|Q96299|14339_ARATH 14-3-3-like protein GF14 mu OS=Arabidopsis th	3	3	2	2	0	0	0	1	0	2	2	2	2	0	0	0	0	0	1	1	1	1	0	0.333333	1
F4IPJ1	F4IPJ1	1	1	1		At2g17930	>tr|F4IPJ1|F4IPJ1_ARATH Phosphatidylinositol 3-and 4-kinase family protein with FAT domain-containing protein OS=Arabidopsis thaliana GN=At2g17930 PE=3 SV=1	1	1	1	1	0	0	0	0	0	0	1	1	1	0	0	0	0	0	0	1	1	1	0	0	1
F4IT14;Q0WP12-3;Q0WP12-2;Q0WP12	F4IT14;Q0WP12-3;Q0WP12-2;Q0WP12	1;1;1;1	1;1;1;1	1;1;1;1	Thiocyanate methyltransferase 1	HOL1	>tr|F4IT14|F4IT14_ARATH HARMLESS TO OZONE LAYER 1 OS=Arabidopsis thaliana GN=HOL1 PE=4 SV=1;>sp|Q0WP12-3|HOL1_ARATH Isoform 3 of Thiocyanate methyltransferase 1 OS=Arabidopsis thaliana GN=HOL1;>sp|Q0WP12-2|HOL1_ARATH Isoform 2 of Thiocyanate methyltransfer	4	1	1	1	0	0	0	1	0	0	1	0	0	0	0	0	1	0	0	1	0	0	0	0.333333	0.333333
F4IUS3	F4IUS3	2	2	2		At2g32910	>tr|F4IUS3|F4IUS3_ARATH DCD (Development and Cell Death) domain protein OS=Arabidopsis thaliana GN=At2g32910 PE=1 SV=1	1	2	2	2	0	0	0	2	2	2	2	1	0	0	0	0	2	2	2	2	1	0	0	2	1
F4IWI5;F4KIN7;O23710-2;O23710;Q7DLS1	F4IWI5;F4KIN7;O23710-2;O23710;Q7DLS1	1;1;1;1;1	1;1;1;1;1	1;1;1;1;1	Proteasome subunit beta type;Proteasome subunit beta type-7-A;Proteasome subunit beta type-7-B	PBB1;PBB2	>tr|F4IWI5|F4IWI5_ARATH N-terminal nucleophile aminohydrolases (Ntn hydrolases) superfamily protein OS=Arabidopsis thaliana GN=PBB1 PE=4 SV=1;>tr|F4KIN7|F4KIN7_ARATH 20S proteasome beta subunit PBB2 OS=Arabidopsis thaliana GN=PBB2 PE=4 SV=1;>sp|O23710-2|PS	5	1	1	1	0	0	0	1	0	1	1	1	1	0	0	0	1	0	1	1	1	1	0	0.666667	1
F4IYK3	F4IYK3	1	1	1		At3g08943	>tr|F4IYK3|F4IYK3_ARATH ARM repeat superfamily protein OS=Arabidopsis thaliana GN=At3g08943 PE=1 SV=2	1	1	1	1	0	0	0	1	1	1	1	1	0	0	0	0	1	1	1	1	1	0	0	1	0.666667
F4IZC8;Q9SPE6;Q9LXZ5	F4IZC8;Q9SPE6;Q9LXZ5	1;1;1	1;1;1	1;1;1	Alpha-soluble NSF attachment protein 2;Alpha-soluble NSF attachment protein 1	ALPHA-SNAP2;ASNAP2;ASNAP1	>tr|F4IZC8|F4IZC8_ARATH Alpha-soluble NSF attachment protein 2 OS=Arabidopsis thaliana GN=ALPHA-SNAP2 PE=4 SV=1;>sp|Q9SPE6|SNAA2_ARATH Alpha-soluble NSF attachment protein 2 OS=Arabidopsis thaliana GN=ASNAP2 PE=1 SV=1;>sp|Q9LXZ5|SNAA1_ARATH Alpha-soluble N	3	1	1	1	0	0	0	0	0	0	1	1	1	0	0	0	0	0	0	1	1	1	0	0	1
F4J043;Q27GK7;Q27GK7-2	F4J043;Q27GK7;Q27GK7-2	8;8;8	4;4;4	4;4;4	Topless-related protein 4	WSIP2;TPR4	>tr|F4J043|F4J043_ARATH WUS-interacting protein 2 OS=Arabidopsis thaliana GN=WSIP2 PE=4 SV=1;>sp|Q27GK7|TPR4_ARATH Topless-related protein 4 OS=Arabidopsis thaliana GN=TPR4 PE=1 SV=2;>sp|Q27GK7-2|TPR4_ARATH Isoform 2 of Topless-related protein 4 OS=Arabido	3	8	4	4	0	0	0	5	4	4	7	6	7	0	0	0	2	1	1	4	2	3	0	1.33333	3
Q940S9;F4J4K6	Q940S9;F4J4K6	1;1	1;1	1;1		At3g57890	>tr|Q940S9|Q940S9_ARATH AT3g57890/T10K17_100 OS=Arabidopsis thaliana GN=At3g57890 PE=2 SV=1;>tr|F4J4K6|F4J4K6_ARATH Tubulin binding cofactor C domain-containing protein OS=Arabidopsis thaliana GN=At3g57890 PE=4 SV=1	2	1	1	1	0	0	0	0	0	0	1	1	0	0	0	0	0	0	0	1	1	0	0	0	0.666667
F4J5A9;F4J5A7	F4J5A9;F4J5A7	4;4	4;4	4;4		At3g23900	>tr|F4J5A9|F4J5A9_ARATH RNA recognition motif (RRM)-containing protein OS=Arabidopsis thaliana GN=At3g23900 PE=1 SV=1;>tr|F4J5A7|F4J5A7_ARATH RNA recognition motif (RRM)-containing protein OS=Arabidopsis thaliana GN=At3g23900 PE=1 SV=1	2	4	4	4	0	0	0	4	3	3	4	4	4	0	0	0	4	3	3	4	4	4	0	3.33333	4
F4J8I3;Q93W87	F4J8I3;Q93W87	1;1	1;1	1;1		At3g05760	>tr|F4J8I3|F4J8I3_ARATH C2H2 and C2HC zinc fingers superfamily protein OS=Arabidopsis thaliana GN=At3g05760 PE=4 SV=1;>tr|Q93W87|Q93W87_ARATH AT3g05760/F10A16_5 OS=Arabidopsis thaliana GN=At3g05760 PE=2 SV=1	2	1	1	1	0	0	0	0	0	0	1	1	1	0	0	0	0	0	0	1	1	1	0	0	1
F4J8L7;Q9LHL7	F4J8L7;Q9LHL7	1;1	1;1	1;1		At3g12050;T21B14.13	>tr|F4J8L7|F4J8L7_ARATH Aha1 domain-containing protein OS=Arabidopsis thaliana GN=MEC18.18 PE=1 SV=1;>tr|Q9LHL7|Q9LHL7_ARATH Aha1 domain-containing protein OS=Arabidopsis thaliana GN=MEC18.18 PE=1 SV=1	2	1	1	1	0	0	0	0	0	0	1	0	0	0	0	0	0	0	0	1	0	0	0	0	0.333333
F4JAV9;F4JY24;F4JY25;Q8RWY3-2;Q8RWY3	F4JAV9;F4JY24;F4JY25;Q8RWY3-2;Q8RWY3	3;3;3;3;3	3;3;3;3;3	3;3;3;3;3	Putative chromatin-remodeling complex ATPase chain	CHR11;CHR17	>tr|F4JAV9|F4JAV9_ARATH Chromatin-remodeling complex ATPase OS=Arabidopsis thaliana GN=CHR11 PE=3 SV=1;>sp|F4JY24|CHR17_ARATH ISWI chromatin-remodeling complex ATPase CHR17 OS=Arabidopsis thaliana GN=CHR17 PE=1 SV=1;>tr|F4JY25|F4JY25_ARATH Chromatin-remode	5	3	3	3	0	0	0	1	1	1	2	3	2	0	0	0	1	1	1	2	3	2	0	1	2.33333
F4JB05;F4JNE0	F4JB05;F4JNE0	4;4	1;1	1;1		At3g12915	>tr|F4JB05|F4JB05_ARATH Ribosomal protein S5/Elongation factor G/III/V family protein OS=Arabidopsis thaliana GN=MGH6.2 PE=4 SV=1;>tr|F4JNE0|F4JNE0_ARATH Poly(U)-specific endoribonuclease-B protein OS=Arabidopsis thaliana GN=At4g17100 PE=4 SV=1	2	4	1	1	2	2	2	3	3	3	2	2	2	0	0	0	0	1	0	0	0	0	0	0.333333	0
Q8LPS4;F4JC31	Q8LPS4;F4JC31	3;3	3;3	3;3		At3g06670	>tr|Q8LPS4|Q8LPS4_ARATH At3g06670/T8E24.10 OS=Arabidopsis thaliana GN=At3g06670 PE=1 SV=1;>tr|F4JC31|F4JC31_ARATH Binding protein OS=Arabidopsis thaliana GN=At3g06670 PE=1 SV=1	2	3	3	3	0	0	0	2	2	1	1	1	2	0	0	0	2	2	1	1	1	2	0	1.66667	1.33333
F4JD01;P42742	F4JD01;P42742	2;2	2;2	2;2	Proteasome subunit beta type;Proteasome subunit beta type-1	PBF1	>tr|F4JD01|F4JD01_ARATH Proteasome subunit beta type OS=Arabidopsis thaliana GN=PBF1 PE=3 SV=1;>sp|P42742|PSB1_ARATH Proteasome subunit beta type-1 OS=Arabidopsis thaliana GN=PBF1 PE=1 SV=2	2	2	2	2	0	0	0	2	2	2	2	2	2	0	0	0	2	2	2	2	2	2	0	2	2
F4JHI1	F4JHI1	1	1	1		At4g02400	>tr|F4JHI1|F4JHI1_ARATH U3 ribonucleoprotein (Utp) family protein OS=Arabidopsis thaliana GN=At4g02400 PE=4 SV=1	1	1	1	1	0	0	0	1	0	0	0	0	0	0	0	0	1	0	0	0	0	0	0	0.333333	0
F4JHJ0;Q8L7U4	F4JHJ0;Q8L7U4	3;3	3;3	3;3		At4g02450	>tr|F4JHJ0|F4JHJ0_ARATH HSP20-like chaperones superfamily protein OS=Arabidopsis thaliana GN=At4g02450 PE=1 SV=1;>tr|Q8L7U4|Q8L7U4_ARATH AT4g02450/T14P8_5 OS=Arabidopsis thaliana GN=At4g02450 PE=1 SV=1	2	3	3	3	0	0	0	2	0	1	2	1	0	0	0	0	2	0	1	2	1	0	0	1	1
F4JJC1	F4JJC1	1	1	1		At4g15020	>tr|F4JJC1|F4JJC1_ARATH HAT transposon superfamily OS=Arabidopsis thaliana GN=At4g15020 PE=1 SV=1	1	1	1	1	0	0	0	1	1	1	1	1	0	0	0	0	1	1	1	1	1	0	0	1	0.666667
F4JL11;A0A1P8B3H5;O04294	F4JL11	3;1;1	3;1;1	2;0;0	Importin subunit alpha	IMPA-2	>sp|F4JL11|IMPA2_ARATH Importin subunit alpha-2 OS=Arabidopsis thaliana GN=IMPA2 PE=1 SV=1	3	3	3	2	0	0	0	3	2	3	3	3	3	0	0	0	3	2	3	3	3	3	0	2.66667	3
F4JLA9;Q96318	F4JLA9;Q96318	3;3	3;3	3;3	12S seed storage protein CRC;12S seed storage protein CRC alpha chain;12S seed storage protein CRC beta chain	CRU3;CRC	>tr|F4JLA9|F4JLA9_ARATH Cruciferin 3 OS=Arabidopsis thaliana GN=CRU3 PE=1 SV=1;>sp|Q96318|CRU3_ARATH 12S seed storage protein CRC OS=Arabidopsis thaliana GN=CRC PE=1 SV=1	2	3	3	3	0	0	0	0	0	3	0	0	0	0	0	0	0	0	3	0	0	0	0	1	0
F4JN17;F4JN13;Q9SAR5	F4JN17;F4JN13;Q9SAR5	1;1;1	1;1;1	1;1;1	Ankyrin repeat domain-containing protein 2	AKR2	>tr|F4JN17|F4JN17_ARATH Ankyrin repeat-containing protein 2 OS=Arabidopsis thaliana GN=AKR2 PE=4 SV=1;>tr|F4JN13|F4JN13_ARATH Ankyrin repeat-containing protein 2 OS=Arabidopsis thaliana GN=AKR2 PE=4 SV=1;>sp|Q9SAR5|AKR2A_ARATH Ankyrin repeat domain-contain	3	1	1	1	0	0	0	0	0	0	1	1	1	0	0	0	0	0	0	1	1	1	0	0	1
F4JNT9;F4JNU1;F4JNU3;F4JNU2;Q494N5	F4JNT9;F4JNU1;F4JNU3;F4JNU2;Q494N5	2;2;2;2;2	2;2;2;2;2	2;2;2;2;2		At4g35785	>tr|F4JNT9|F4JNT9_ARATH RNA-binding (RRM/RBD/RNP motifs) family protein OS=Arabidopsis thaliana GN=At4g35785 PE=4 SV=2;>tr|F4JNU1|F4JNU1_ARATH RNA-binding (RRM/RBD/RNP motifs) family protein OS=Arabidopsis thaliana GN=At4g35785 PE=4 SV=1;>tr|F4JNU3|F4JNU3_	5	2	2	2	0	0	0	1	2	1	1	1	1	0	0	0	1	2	1	1	1	1	0	1.33333	1
F4JQG2;O23212-2;O23212-3;O23212	F4JQG2;O23212-2;O23212-3;O23212	2;2;2;2	2;2;2;2	2;2;2;2	Splicing factor U2af large subunit A	ATU2AF65A;U2AF65A	>tr|F4JQG2|F4JQG2_ARATH U2 snRNP auxiliary factor large subunit OS=Arabidopsis thaliana GN=ATU2AF65A PE=3 SV=1;>sp|O23212-2|U2A2A_ARATH Isoform 2 of Splicing factor U2af large subunit A OS=Arabidopsis thaliana GN=U2AF65A;>sp|O23212-3|U2A2A_ARATH Isoform 3	4	2	2	2	0	0	0	1	1	2	1	1	1	0	0	0	1	1	2	1	1	1	0	1.33333	1
F4JRB6;Q94K88	F4JRB6;Q94K88	2;2	2;2	2;2		At4g37210	>tr|F4JRB6|F4JRB6_ARATH Tetratricopeptide repeat (TPR)-like superfamily protein OS=Arabidopsis thaliana GN=AP22.13 PE=4 SV=1;>tr|Q94K88|Q94K88_ARATH Tetratricopeptide repeat (TPR)-like superfamily protein OS=Arabidopsis thaliana GN=AP22.13 PE=2 SV=1	2	2	2	2	0	0	0	1	0	0	2	2	2	0	0	0	1	0	0	2	2	2	0	0.333333	2
F4JRJ6	F4JRJ6	3	3	3		At4g18465	>sp|F4JRJ6|DEAH9_ARATH Probable pre-mRNA-splicing factor ATP-dependent RNA helicase DEAH9 OS=Arabidopsis thaliana GN=At4g18465 PE=3 SV=1	1	3	3	3	0	0	0	2	2	2	2	2	2	0	0	0	2	2	2	2	2	2	0	2	2
F4JRY2;Q8LD27	F4JRY2;Q8LD27	1;1	1;1	1;1	Proteasome subunit beta type;Proteasome subunit beta type-6	PBA1	>tr|F4JRY2|F4JRY2_ARATH Proteasome subunit beta type OS=Arabidopsis thaliana GN=PBA1 PE=3 SV=1;>sp|Q8LD27|PSB6_ARATH Proteasome subunit beta type-6 OS=Arabidopsis thaliana GN=PBA1 PE=1 SV=2	2	1	1	1	0	0	0	1	0	0	1	0	1	0	0	0	1	0	0	1	0	1	0	0.333333	0.666667
F4JTF2;Q8GUP3	F4JTF2;Q8GUP3	3;3	3;3	3;3		At4g31880	>tr|F4JTF2|F4JTF2_ARATH Transcriptional regulator OS=Arabidopsis thaliana GN=At4g31880 PE=1 SV=1;>tr|Q8GUP3|Q8GUP3_ARATH Transcriptional regulator OS=Arabidopsis thaliana GN=At4g31880 PE=1 SV=1	2	3	3	3	0	0	0	2	0	1	3	1	1	0	0	0	2	0	1	3	1	1	0	1	1.66667
F4JTX3	F4JTX3	1	1	1		At4g19650	>tr|F4JTX3|F4JTX3_ARATH Mitochondrial transcription termination factor family protein OS=Arabidopsis thaliana GN=At4g19650 PE=4 SV=1	1	1	1	1	0	0	0	0	0	0	0	1	1	0	0	0	0	0	0	0	1	1	0	0	0.666667
F4JUD2;Q9FUY2	F4JUD2;Q9FUY2	2;2	2;2	2;2	Transcriptional corepressor LEUNIG	LUG	>tr|F4JUD2|F4JUD2_ARATH Transcriptional corepressor LEUNIG OS=Arabidopsis thaliana GN=LUG PE=4 SV=1;>sp|Q9FUY2|LEUNG_ARATH Transcriptional corepressor LEUNIG OS=Arabidopsis thaliana GN=LUG PE=1 SV=2	2	2	2	2	0	0	0	1	1	1	2	2	1	0	0	0	1	1	1	2	2	1	0	1	1.66667
F4JV93;Q9FEN9	F4JV93;Q9FEN9	2;2	2;2	2;2		SHL1	>tr|F4JV93|F4JV93_ARATH PHD finger family protein / bromo-adjacent homology (BAH) domain-containing protein OS=Arabidopsis thaliana GN=SHL1 PE=4 SV=1;>sp|Q9FEN9|SHL_ARATH Chromatin remodeling protein SHL OS=Arabidopsis thaliana GN=SHL PE=1 SV=1	2	2	2	2	0	0	0	1	1	1	2	2	2	0	0	0	1	1	1	2	2	2	0	1	2
F4JWF3;Q9LFN6;Q56XG6;F4JWF7;F4JWF6;Q56XG6-3;Q56XG6-2	F4JWF3;Q9LFN6;Q56XG6;F4JWF7;F4JWF6;Q56XG6-3	12;12;12;11;11;8;3	12;12;12;11;11;8;3	12;12;12;11;11;8;3	DEAD-box ATP-dependent RNA helicase 56;DEAD-box ATP-dependent RNA helicase 15	At5g11170;RH56;RH15;At5g11200	>tr|F4JWF3|F4JWF3_ARATH DEAD/DEAH box RNA helicase family protein OS=Arabidopsis thaliana GN=UAP56a PE=4 SV=1;>sp|Q9LFN6|RH56_ARATH DEAD-box ATP-dependent RNA helicase 56 OS=Arabidopsis thaliana GN=RH56 PE=1 SV=2;>sp|Q56XG6|RH15_ARATH DEAD-box ATP-dependen	7	12	12	12	0	0	0	10	6	9	10	7	10	0	0	0	10	6	9	10	7	10	0	8.33333	9
F4JWP8;P48000;P48001;A0A1P8B599;P48002	F4JWP8;P48000;P48001	3;3;2;1;1	3;3;2;1;1	3;3;2;1;1	Homeobox protein knotted-1-like 3;Homeobox protein knotted-1-like 4	KNAT3;KNAT4	>tr|F4JWP8|F4JWP8_ARATH Homeobox protein knotted-1-like 3 OS=Arabidopsis thaliana GN=KNAT3 PE=3 SV=1;>sp|P48000|KNAT3_ARATH Homeobox protein knotted-1-like 3 OS=Arabidopsis thaliana GN=KNAT3 PE=1 SV=1;>sp|P48001|KNAT4_ARATH Homeobox protein knotted-1-like	5	3	3	3	0	0	0	1	2	2	2	2	2	0	0	0	1	2	2	2	2	2	0	1.66667	2
F4JWP9	F4JWP9	9	1	1		At5g25230	>sp|F4JWP9|GFL_ARATH 109 kDa U5 small nuclear ribonucleoprotein component GFL OS=Arabidopsis thaliana GN=GFL PE=2 SV=1	1	9	1	1	0	0	0	6	5	5	6	8	6	0	0	0	1	1	0	1	1	1	0	0.666667	1
F4JXC2	F4JXC2	1	1	1		At5g53800	>tr|F4JXC2|F4JXC2_ARATH Nucleic acid-binding protein OS=Arabidopsis thaliana GN=MGN6.19 PE=4 SV=1	1	1	1	1	0	0	0	0	0	0	1	1	1	0	0	0	0	0	0	1	1	1	0	0	1
F4JXD5;Q39251;Q9ZSK4;Q9ZSK3;Q39250	F4JXD5;Q39251;Q9ZSK4;Q9ZSK3;Q39250	1;1;1;1;1	1;1;1;1;1	1;1;1;1;1	Actin-depolymerizing factor 2;Actin-depolymerizing factor 3;Actin-depolymerizing factor 4;Actin-depolymerizing factor 1	ADF3;ADF2;ADF4;ADF1	>tr|F4JXD5|F4JXD5_ARATH Actin depolymerizing factor 3 OS=Arabidopsis thaliana GN=ADF3 PE=3 SV=1;>sp|Q39251|ADF2_ARATH Actin-depolymerizing factor 2 OS=Arabidopsis thaliana GN=ADF2 PE=1 SV=1;>sp|Q9ZSK4|ADF3_ARATH Actin-depolymerizing factor 3 OS=Arabidopsis	5	1	1	1	0	0	0	0	0	1	1	1	1	0	0	0	0	0	1	1	1	1	0	0.333333	1
F4JXE5;F4JXE3;Q8L773;F4JXE7;B3H4K4	F4JXE5;F4JXE3;Q8L773;F4JXE7;B3H4K4	6;6;6;5;5	6;6;6;5;5	6;6;6;5;5	THO complex subunit 4A	At5g59950;ALY1	>tr|F4JXE5|F4JXE5_ARATH RNA-binding (RRM/RBD/RNP motifs) family protein OS=Arabidopsis thaliana GN=MMN10.26 PE=1 SV=1;>tr|F4JXE3|F4JXE3_ARATH RNA-binding (RRM/RBD/RNP motifs) family protein OS=Arabidopsis thaliana GN=MMN10.26 PE=1 SV=1;>sp|Q8L773|THO4A_ARA	5	6	6	6	0	0	0	4	3	5	5	5	5	0	0	0	4	3	5	5	5	5	0	4	5
F4JXK3;Q9FLH0;Q9FLH0-2	F4JXK3;Q9FLH0;Q9FLH0-2	1;1;1	1;1;1	1;1;1	Putative nuclear matrix constituent protein 1-like protein	ATBCAT-5	>tr|F4JXK3|F4JXK3_ARATH Branched-chain amino acid aminotransferase 5 / branched-chain amino acid transaminase 5 (BCAT5) OS=Arabidopsis thaliana GN=LINC4 PE=4 SV=1;>sp|Q9FLH0|CRWN4_ARATH Protein CROWDED NUCLEI 4 OS=Arabidopsis thaliana GN=CRWN4 PE=1 SV=2;>s	3	1	1	1	0	0	0	0	0	0	0	1	1	0	0	0	0	0	0	0	1	1	0	0	0.666667
F4JZX8;Q9FNM3;A0A1P8B9B1;F4JC74	F4JZX8	8;2;2;1	8;2;2;1	8;2;2;1		At5g41770	>tr|F4JZX8|F4JZX8_ARATH Crooked neck protein, putative / cell cycle protein OS=Arabidopsis thaliana GN=At5g41770 PE=4 SV=1	4	8	8	8	0	0	0	2	2	3	6	6	6	0	0	0	2	2	3	6	6	6	0	2.33333	6
Q9LSQ5;F4K0D0	Q9LSQ5;F4K0D0	1;1	1;1	1;1		FQR1	>sp|Q9LSQ5|FQR1_ARATH NAD(P)H dehydrogenase (quinone) FQR1 OS=Arabidopsis thaliana GN=FQR1 PE=1 SV=1;>tr|F4K0D0|F4K0D0_ARATH Flavodoxin-like quinone reductase 1 OS=Arabidopsis thaliana GN=FQR1 PE=4 SV=1	2	1	1	1	0	0	0	0	0	0	0	1	1	0	0	0	0	0	0	0	1	1	0	0	0.666667
F4K2E9	F4K2E9	7	7	7		EMB3011	>sp|F4K2E9|PRP16_ARATH Pre-mRNA-splicing factor ATP-dependent RNA helicase DEAH7 OS=Arabidopsis thaliana GN=CUV PE=1 SV=1	1	7	7	7	0	0	0	1	1	1	6	5	6	0	0	0	1	1	1	6	5	6	0	1	5.66667
F4K2F0	F4K2F0	1	1	1		At5g13020	>sp|F4K2F0|EML3_ARATH Protein EMSY-LIKE 3 OS=Arabidopsis thaliana GN=EML3 PE=1 SV=1	1	1	1	1	0	0	0	0	0	0	1	1	1	0	0	0	0	0	0	1	1	1	0	0	1
F4K2T3;Q84JM4	F4K2T3;Q84JM4	4;4	1;1	1;1	Topless-related protein 3	TPR3	>tr|F4K2T3|F4K2T3_ARATH TOPLESS-related 3 OS=Arabidopsis thaliana GN=TPR3 PE=4 SV=1;>sp|Q84JM4|TPR3_ARATH Topless-related protein 3 OS=Arabidopsis thaliana GN=TPR3 PE=1 SV=1	2	4	1	1	0	0	0	3	3	3	3	4	4	0	0	0	1	1	1	1	1	1	0	1	1
Q94AF6;Q8LCC7;F4K455;F4K456;Q9SU26;F4JRD3	Q94AF6;Q8LCC7;F4K455;F4K456;Q9SU26;F4JRD3	2;2;2;1;1;1	2;2;2;1;1;1	2;2;2;1;1;1		At5g20160;At4g22380;At4g12600	>tr|Q94AF6|Q94AF6_ARATH AT5g20160/F5O24_50 OS=Arabidopsis thaliana GN=At5g20160 PE=2 SV=1;>tr|Q8LCC7|Q8LCC7_ARATH At4g22380 OS=Arabidopsis thaliana GN=At4g22380 PE=2 SV=1;>tr|F4K455|F4K455_ARATH Ribosomal protein L7Ae/L30e/S12e/Gadd45 family protein OS=Ara	6	2	2	2	0	0	0	0	0	0	1	1	2	0	0	0	0	0	0	1	1	2	0	0	1.33333
F4K4J0-2;F4K4J0	F4K4J0-2;F4K4J0	1;1	1;1	1;1	THO complex subunit 5B	THO5B	>sp|F4K4J0-2|THO5B_ARATH Isoform 2 of THO complex subunit 5B OS=Arabidopsis thaliana GN=THO5B;>sp|F4K4J0|THO5B_ARATH THO complex subunit 5B OS=Arabidopsis thaliana GN=THO5B PE=1 SV=1	2	1	1	1	0	0	0	1	1	0	1	1	1	0	0	0	1	1	0	1	1	1	0	0.666667	1
F4K4Y5	F4K4Y5	2	2	2		At5g55660	>tr|F4K4Y5|F4K4Y5_ARATH DEK domain-containing chromatin associated protein OS=Arabidopsis thaliana GN=MDF20.10 PE=1 SV=1	1	2	2	2	0	0	0	2	2	2	1	1	1	0	0	0	2	2	2	1	1	1	0	2	1
F4K4Y6;Q9FM71	F4K4Y6;Q9FM71	2;2	2;2	2;2		At5g55670	>tr|F4K4Y6|F4K4Y6_ARATH RNA-binding (RRM/RBD/RNP motifs) family protein OS=Arabidopsis thaliana GN=MDF20.11 PE=1 SV=1;>tr|Q9FM71|Q9FM71_ARATH RNA-binding (RRM/RBD/RNP motifs) family protein OS=Arabidopsis thaliana GN=MDF20.11 PE=1 SV=1	2	2	2	2	0	0	0	1	1	2	2	2	2	0	0	0	1	1	2	2	2	2	0	1.33333	2
F4K5I3;Q8W575	F4K5I3;Q8W575	1;1	1;1	1;1	COP9 signalosome complex subunit 3	COP13;CSN3	>tr|F4K5I3|F4K5I3_ARATH Proteasome component (PCI) domain protein OS=Arabidopsis thaliana GN=COP13 PE=4 SV=1;>sp|Q8W575|CSN3_ARATH COP9 signalosome complex subunit 3 OS=Arabidopsis thaliana GN=CSN3 PE=1 SV=2	2	1	1	1	0	0	0	0	0	0	1	1	1	0	0	0	0	0	0	1	1	1	0	0	1
F4K5T1;Q9SXS7	F4K5T1;Q9SXS7	1;1	1;1	1;1	Bifunctional L-3-cyanoalanine synthase/cysteine synthase D2	CYSD2	>tr|F4K5T1|F4K5T1_ARATH Cysteine synthase D2 OS=Arabidopsis thaliana GN=CYSD2 PE=4 SV=1;>sp|Q9SXS7|CYSD2_ARATH Bifunctional L-3-cyanoalanine synthase/cysteine synthase D2 OS=Arabidopsis thaliana GN=CYSD2 PE=1 SV=1	2	1	1	1	0	0	0	0	0	0	1	0	0	0	0	0	0	0	0	1	0	0	0	0	0.333333
F4K8B0;Q9LFQ3	F4K8B0;Q9LFQ3	2;2	2;2	2;2	Paired amphipathic helix protein Sin3-like 2	SNL2	>tr|F4K8B0|F4K8B0_ARATH SIN3-like 2 OS=Arabidopsis thaliana GN=SNL2 PE=1 SV=1;>sp|Q9LFQ3|SNL2_ARATH Paired amphipathic helix protein Sin3-like 2 OS=Arabidopsis thaliana GN=SNL2 PE=1 SV=2	2	2	2	2	0	0	0	0	1	1	1	2	2	0	0	0	0	1	1	1	2	2	0	0.666667	1.66667
Q1PDY7;Q9SD91;F4K9I2	Q1PDY7;Q9SD91;F4K9I2	1;1;1	1;1;1	1;1;1		MCT2;F13G24.130	>tr|Q1PDY7|Q1PDY7_ARATH MEI2 C-terminal RRM only like 2 OS=Arabidopsis thaliana GN=MCT2 PE=2 SV=1;>tr|Q9SD91|Q9SD91_ARATH MEI2 C-terminal RRM only like 2 OS=Arabidopsis thaliana GN=MCT2 PE=4 SV=1;>tr|F4K9I2|F4K9I2_ARATH MEI2 C-terminal RRM only like 2 OS=A	3	1	1	1	0	0	0	0	0	0	1	1	1	0	0	0	0	0	0	1	1	1	0	0	1
F4KBP5	F4KBP5	1	1	1		CHR4	>sp|F4KBP5|CHR4_ARATH Protein CHROMATIN REMODELING 4 OS=Arabidopsis thaliana GN=CHR4 PE=2 SV=1	1	1	1	1	0	0	0	0	0	0	1	0	1	0	0	0	0	0	0	1	0	1	0	0	0.666667
F4KC69;Q9LVN7	F4KC69;Q9LVN7	2;2	2;2	2;2	DNA polymerase;DNA polymerase delta catalytic subunit	EMB2780;POLD1	>tr|F4KC69|F4KC69_ARATH DNA polymerase OS=Arabidopsis thaliana GN=EMBRYO DEFECTIVE 2780 PE=3 SV=1;>sp|Q9LVN7|DPOD1_ARATH DNA polymerase delta catalytic subunit OS=Arabidopsis thaliana GN=POLD1 PE=2 SV=2	2	2	2	2	0	0	0	0	0	0	0	1	2	0	0	0	0	0	0	0	1	2	0	0	1
F4KCL2;Q8L4S3	F4KCL2;Q8L4S3	1;1	1;1	1;1		At5g09390	>tr|F4KCL2|F4KCL2_ARATH CD2-binding protein-like protein OS=Arabidopsis thaliana GN=At5g09390 PE=1 SV=1;>tr|Q8L4S3|Q8L4S3_ARATH At5g09390/T5E8_190 OS=Arabidopsis thaliana GN=At5g09390 PE=1 SV=1	2	1	1	1	0	0	0	1	1	1	1	1	1	0	0	0	1	1	1	1	1	1	0	1	1
F4KFC9;Q93VM9	F4KFC9;Q93VM9	2;2	2;2	2;2	THO complex subunit 1	THO1	>tr|F4KFC9|F4KFC9_ARATH Nuclear matrix protein-like protein OS=Arabidopsis thaliana GN=THO1 PE=4 SV=1;>sp|Q93VM9|THOC1_ARATH THO complex subunit 1 OS=Arabidopsis thaliana GN=THO1 PE=1 SV=1	2	2	2	2	0	0	0	1	1	1	2	2	2	0	0	0	1	1	1	2	2	2	0	1	2
F4KG14	F4KG14	5	5	5		At5g46070	>tr|F4KG14|F4KG14_ARATH Guanylate-binding family protein OS=Arabidopsis thaliana GN=MCL19.12 PE=4 SV=1	1	5	5	5	0	0	0	2	2	0	4	5	5	0	0	0	2	2	0	4	5	5	0	1.33333	4.66667
F4KGG0;Q9LFT8;Q8W4P1	F4KGG0;Q9LFT8;Q8W4P1	1;1;1	1;1;1	1;1;1	Cyclin-dependent kinase C-1;Cyclin-dependent kinase C-2	CDKC2;CDKC-1;CDKC-2	>tr|F4KGG0|F4KGG0_ARATH Cyclin dependent kinase group C2 OS=Arabidopsis thaliana GN=CDKC2 PE=4 SV=1;>sp|Q9LFT8|CDKC1_ARATH Cyclin-dependent kinase C-1 OS=Arabidopsis thaliana GN=CDKC-1 PE=1 SV=1;>sp|Q8W4P1|CDKC2_ARATH Cyclin-dependent kinase C-2 OS=Arabido	3	1	1	1	0	0	0	1	0	0	0	1	0	0	0	0	1	0	0	0	1	0	0	0.333333	0.333333
F4KHY7;P48348-2;P48348	F4KHY7;P48348-2;P48348	4;4;4	2;2;2	2;2;2	14-3-3-like protein GF14 kappa	GRF8	>tr|F4KHY7|F4KHY7_ARATH General regulatory factor 8 OS=Arabidopsis thaliana GN=GRF8 PE=3 SV=1;>sp|P48348-2|14338_ARATH Isoform 2 of 14-3-3-like protein GF14 kappa OS=Arabidopsis thaliana GN=GRF8;>sp|P48348|14338_ARATH 14-3-3-like protein GF14 kappa OS=Arab	3	4	2	2	0	0	0	2	1	2	3	2	3	0	0	0	0	0	1	1	0	1	0	0.333333	0.666667
O04019;Q9SEI2	O04019;Q9SEI2	2;2	1;1	1;1	26S protease regulatory subunit 6A homolog B;26S protease regulatory subunit 6A homolog A	RPT5B;RPT5A	>sp|O04019|PS6AB_ARATH 26S proteasome regulatory subunit 6A homolog B OS=Arabidopsis thaliana GN=RPT5B PE=1 SV=3;>sp|Q9SEI2|PS6AA_ARATH 26S proteasome regulatory subunit 6A homolog A OS=Arabidopsis thaliana GN=RPT5A PE=1 SV=1	2	2	1	1	0	0	0	1	0	1	2	2	2	0	0	0	1	0	1	1	1	1	0	0.666667	1
O04197	O04197	1	1	1	Coronatine-insensitive protein 1	COI1	>sp|O04197|COI1_ARATH Coronatine-insensitive protein 1 OS=Arabidopsis thaliana GN=COI1 PE=1 SV=1	1	1	1	1	0	0	0	0	0	0	1	0	1	0	0	0	0	0	0	1	0	1	0	0	0.666667
O04311	O04311	1	1	1	Jacalin-related lectin 33	JAL33	>sp|O04311|JAL33_ARATH Jacalin-related lectin 33 OS=Arabidopsis thaliana GN=JAL33 PE=1 SV=1	1	1	1	1	0	0	0	0	0	0	1	0	0	0	0	0	0	0	0	1	0	0	0	0	0.333333
O04658	O04658	1	1	1	Probable nucleolar protein 5-1	NOP5-1	>sp|O04658|NOP5A_ARATH Probable nucleolar protein 5-1 OS=Arabidopsis thaliana GN=NOP5-1 PE=1 SV=2	1	1	1	1	0	0	0	1	0	0	0	1	1	0	0	0	1	0	0	0	1	1	0	0.333333	0.666667
Q9S9K7;O04848;Q9LHQ5;Q9C944;Q9FJE8;Q94F49	Q9S9K7;O04848;Q9LHQ5;Q9C944;Q9FJE8;Q94F49	2;2;1;1;1;1	2;2;1;1;1;1	1;1;0;0;0;0	Probable histone H2AXb;Probable histone H2AXa;Probable histone H2A.2;Probable histone H2A variant 3;Probable histone H2A.7;Probable histone H2A.5		>sp|Q9S9K7|H2AXB_ARATH Probable histone H2AXb OS=Arabidopsis thaliana GN=At1g54690 PE=1 SV=1;>sp|O04848|H2AXA_ARATH Probable histone H2AXa OS=Arabidopsis thaliana GN=At1g08880 PE=1 SV=1;>sp|Q9LHQ5|H2A2_ARATH Probable histone H2A.2 OS=Arabidopsis thaliana G	6	2	2	1	0	0	0	1	2	2	2	2	2	0	0	0	1	2	2	2	2	2	0	1.66667	2
O04922	O04922	3	3	3	Probable glutathione peroxidase 2	GPX2	>sp|O04922|GPX2_ARATH Probable glutathione peroxidase 2 OS=Arabidopsis thaliana GN=GPX2 PE=1 SV=1	1	3	3	3	0	0	0	1	0	1	3	2	3	0	0	0	1	0	1	3	2	3	0	0.666667	2.66667
O22212	O22212	3	3	3	U4/U6 small nuclear ribonucleoprotein PRP4-like protein	EMB2776	>sp|O22212|PRP4L_ARATH U4/U6 small nuclear ribonucleoprotein PRP4-like protein OS=Arabidopsis thaliana GN=LIS PE=2 SV=1	1	3	3	3	0	0	0	1	2	1	3	3	3	0	0	0	1	2	1	3	3	3	0	1.33333	3
O22247;Q8RUH0	O22247;Q8RUH0	2;2	2;2	2;2		F26K9_270	>tr|O22247|O22247_ARATH At2g47640 OS=Arabidopsis thaliana GN=F26K9_270 PE=2 SV=1;>tr|Q8RUH0|Q8RUH0_ARATH Putative small nuclear ribonucleoprotein D2 OS=Arabidopsis thaliana GN=At2g47640 PE=4 SV=1	2	2	2	2	0	0	0	1	2	2	1	1	1	0	0	0	1	2	2	1	1	1	0	1.66667	1
Q9FKN6;O22281	Q9FKN6;O22281	1;1	1;1	1;1		At5g17900;T3F12.11	>tr|Q9FKN6|Q9FKN6_ARATH Microfibril-associated protein-like OS=Arabidopsis thaliana GN=MPI7.7 PE=2 SV=1;>tr|O22281|O22281_ARATH Microfibrillar-associated protein-like protein OS=Arabidopsis thaliana GN=T15F16.8 PE=4 SV=1	2	1	1	1	0	0	0	0	0	0	1	1	1	0	0	0	0	0	0	1	1	1	0	0	1
O22315-2;O22315-3;O22315;A0A1P8B3V3;A0A1P8B3U4;F4JHI7-3;F4JHI7-2;F4JHI7	O22315-2;O22315-3;O22315	5;5;5;2;2;2;2;2	5;5;5;2;2;2;2;2	3;3;3;1;1;1;1;1	Serine/arginine-rich-splicing factor SR34	SR34	>sp|O22315-2|SR34_ARATH Isoform 2 of Serine/arginine-rich-splicing factor SR34 OS=Arabidopsis thaliana GN=SR34;>sp|O22315-3|SR34_ARATH Isoform 3 of Serine/arginine-rich-splicing factor SR34 OS=Arabidopsis thaliana GN=SR34;>sp|O22315|SR34_ARATH Serine/argin	8	5	5	3	0	0	0	4	4	4	4	4	3	0	0	0	4	4	4	4	4	3	0	4	3.66667
O22446;A8MSD0	O22446;A8MSD0	2;1	2;1	2;1	Histone deacetylase 19;Histone deacetylase	HDA19;HD1	>sp|O22446|HDA19_ARATH Histone deacetylase 19 OS=Arabidopsis thaliana GN=HDA19 PE=1 SV=2;>tr|A8MSD0|A8MSD0_ARATH Histone deacetylase OS=Arabidopsis thaliana GN=HD1 PE=1 SV=1	2	2	2	2	0	0	0	0	0	0	2	1	1	0	0	0	0	0	0	2	1	1	0	0	1.33333
O22467	O22467	1	1	1	Histone-binding protein MSI1	MSI1	>sp|O22467|MSI1_ARATH Histone-binding protein MSI1 OS=Arabidopsis thaliana GN=MSI1 PE=1 SV=1	1	1	1	1	0	0	0	0	1	0	1	1	1	0	0	0	0	1	0	1	1	1	0	0.333333	1
O22468	O22468	1	1	1	WD-40 repeat-containing protein MSI2	MSI2	>sp|O22468|MSI2_ARATH WD-40 repeat-containing protein MSI2 OS=Arabidopsis thaliana GN=MSI2 PE=2 SV=1	1	1	1	1	0	0	0	0	0	0	0	1	1	0	0	0	0	0	0	0	1	1	0	0	0.666667
O22785;F4IVT2	O22785;F4IVT2	14;12	14;12	13;11	Pre-mRNA-processing factor 19 homolog 2	PRP19B;MAC3B	>sp|O22785|PR19B_ARATH Pre-mRNA-processing factor 19 homolog 2 OS=Arabidopsis thaliana GN=PRP19B PE=1 SV=3;>tr|F4IVT2|F4IVT2_ARATH MOS4-associated complex 3B OS=Arabidopsis thaliana GN=MAC3B PE=4 SV=1	2	14	14	13	0	0	0	7	9	8	12	13	12	0	0	0	7	9	8	12	13	12	0	8	12.3333
O22791	O22791	3	3	3		At2g33410	>tr|O22791|O22791_ARATH Putative RNA-binding protein OS=Arabidopsis thaliana GN=At2g33410 PE=2 SV=1	1	3	3	3	0	0	0	1	1	1	3	2	2	0	0	0	1	1	1	3	2	2	0	1	2.33333
O22823;Q9M1Z3	O22823	3;1	3;1	3;1		At2g43810	>sp|O22823|LSM6B_ARATH Sm-like protein LSM36B OS=Arabidopsis thaliana GN=LSM6B PE=1 SV=1	2	3	3	3	0	0	0	1	1	1	3	1	2	0	0	0	1	1	1	3	1	2	0	1	2
O22826	O22826	6	6	6		At2g43770	>tr|O22826|O22826_ARATH At2g43770 OS=Arabidopsis thaliana GN=At2g43770 PE=2 SV=1	1	6	6	6	0	0	0	4	3	4	6	6	6	0	0	0	4	3	4	6	6	6	0	3.66667	6
O22899	O22899	7	1	1	Probable pre-mRNA-splicing factor ATP-dependent RNA helicase		>sp|O22899|PRP43_ARATH Probable pre-mRNA-splicing factor ATP-dependent RNA helicase DEAH3 OS=Arabidopsis thaliana GN=At2g47250 PE=2 SV=1	1	7	1	1	0	0	0	2	2	2	5	4	6	0	0	0	0	0	0	1	1	1	0	0	1
O22922;A0A1P8AZB8	O22922;A0A1P8AZB8	2;1	2;1	2;1	U2 small nuclear ribonucleoprotein B	U2B	>sp|O22922|RU2B1_ARATH U2 small nuclear ribonucleoprotein B OS=Arabidopsis thaliana GN=U2B PE=1 SV=1;>tr|A0A1P8AZB8|A0A1P8AZB8_ARATH U2 small nuclear ribonucleoprotein B OS=Arabidopsis thaliana GN=U2B PE=4 SV=1	2	2	2	2	0	0	0	0	1	0	2	1	2	0	0	0	0	1	0	2	1	2	0	0.333333	1.66667
O23016	O23016	1	1	1	Probable voltage-gated potassium channel subunit beta	KAB1	>sp|O23016|KCAB_ARATH Probable voltage-gated potassium channel subunit beta OS=Arabidopsis thaliana GN=KAB1 PE=1 SV=1	1	1	1	1	0	0	0	0	0	0	1	0	0	0	0	0	0	0	0	1	0	0	0	0	0.333333
O23254	O23254	4	4	4	Serine hydroxymethyltransferase 4	SHM4	>sp|O23254|GLYC4_ARATH Serine hydroxymethyltransferase 4 OS=Arabidopsis thaliana GN=SHM4 PE=1 SV=1	1	4	4	4	0	0	0	2	1	1	3	1	2	0	0	0	2	1	1	3	1	2	0	1.33333	2
O23654	O23654	2	2	2	V-type proton ATPase catalytic subunit A	VHA-A	>sp|O23654|VATA_ARATH V-type proton ATPase catalytic subunit A OS=Arabidopsis thaliana GN=VHA-A PE=1 SV=1	1	2	2	2	0	0	0	1	1	1	2	2	2	0	0	0	1	1	1	2	2	2	0	1	2
O23676	O23676	4	4	4	Protein mago nashi homolog		>sp|O23676|MGN_ARATH Protein mago nashi homolog OS=Arabidopsis thaliana GN=MAGO PE=1 SV=1	1	4	4	4	0	0	0	3	2	4	3	4	4	0	0	0	3	2	4	3	4	4	0	3	3.66667
Q2V3Q0;P30186;O24616	Q2V3Q0;P30186;O24616	2;2;2	2;2;2	2;2;2	Proteasome subunit alpha type-7-A;Proteasome subunit alpha type-7-B	PAD1;PAD2	>tr|Q2V3Q0|Q2V3Q0_ARATH Proteasome subunit alpha type OS=Arabidopsis thaliana GN=PAD1 PE=3 SV=1;>sp|P30186|PSA7A_ARATH Proteasome subunit alpha type-7-A OS=Arabidopsis thaliana GN=PAD1 PE=1 SV=1;>sp|O24616|PSA7B_ARATH Proteasome subunit alpha type-7-B OS=A	3	2	2	2	0	0	0	1	1	1	2	1	2	0	0	0	1	1	1	2	1	2	0	1	1.66667
O24653	O24653	1	1	1	Guanosine nucleotide diphosphate dissociation inhibitor 2	GDI2	>sp|O24653|GDI2_ARATH Guanosine nucleotide diphosphate dissociation inhibitor 2 OS=Arabidopsis thaliana GN=GDI2 PE=2 SV=1	1	1	1	1	0	0	0	0	0	0	1	0	1	0	0	0	0	0	0	1	0	1	0	0	0.666667
O48534	O48534	9	2	2		At2g42270	>sp|O48534|DEXHD_ARATH DExH-box ATP-dependent RNA helicase DExH13 OS=Arabidopsis thaliana GN=BRR2B PE=2 SV=1	1	9	2	2	0	0	0	3	4	4	7	8	8	0	0	0	1	1	1	0	1	1	0	1	0.666667
O48646	O48646	2	2	2	Probable phospholipid hydroperoxide glutathione peroxidase 6, mitochondrial	GPX6	>sp|O48646|GPX6_ARATH Probable phospholipid hydroperoxide glutathione peroxidase 6, mitochondrial OS=Arabidopsis thaliana GN=GPX6 PE=2 SV=2	1	2	2	2	0	0	0	2	2	2	2	2	2	0	0	0	2	2	2	2	2	2	0	2	2
O48713	O48713	4	4	4	Suppressor of mec-8 and unc-52 protein homolog 2	SMU2	>sp|O48713|SMU2_ARATH Suppressor of mec-8 and unc-52 protein homolog 2 OS=Arabidopsis thaliana GN=SMU2 PE=1 SV=1	1	4	4	4	0	0	0	0	1	1	2	4	2	0	0	0	0	1	1	2	4	2	0	0.666667	2.66667
O48890	O48890	1	1	1	DNA-directed RNA polymerase II subunit 4	NRPB4	>sp|O48890|NRPB4_ARATH DNA-directed RNA polymerase II subunit 4 OS=Arabidopsis thaliana GN=NRPB4 PE=1 SV=1	1	1	1	1	0	0	0	0	1	0	0	0	0	0	0	0	0	1	0	0	0	0	0	0.333333	0
O49299;F4I6W3;F4I6W4;Q9SGC1	O49299;F4I6W3;F4I6W4;Q9SGC1	3;2;2;2	3;2;2;2	3;2;2;2	Probable phosphoglucomutase, cytoplasmic 1;Probable phosphoglucomutase, cytoplasmic 2	At1g70730	>sp|O49299|PGMC1_ARATH Probable phosphoglucomutase, cytoplasmic 1 OS=Arabidopsis thaliana GN=At1g23190 PE=2 SV=2;>tr|F4I6W3|F4I6W3_ARATH Phosphoglucomutase/phosphomannomutase family protein OS=Arabidopsis thaliana GN=PGM2 PE=1 SV=1;>tr|F4I6W4|F4I6W4_ARATH	4	3	3	3	0	0	0	2	2	1	2	2	2	0	0	0	2	2	1	2	2	2	0	1.66667	2
O49323	O49323	1	1	1	Cellulose synthase-like protein D1	CSLD1	>sp|O49323|CSLD1_ARATH Cellulose synthase-like protein D1 OS=Arabidopsis thaliana GN=CSLD1 PE=2 SV=1	1	1	1	1	0	0	0	1	0	1	1	0	0	0	0	0	1	0	1	1	0	0	0	0.666667	0.333333
O64644;F4IG85	O64644;F4IG85	2;1	2;1	2;1	Histone deacetylase complex subunit SAP18	SAP18	>sp|O64644|SAP18_ARATH Histone deacetylase complex subunit SAP18 OS=Arabidopsis thaliana GN=At2g45640 PE=1 SV=1;>tr|F4IG85|F4IG85_ARATH SIN3 associated polypeptide P18 OS=Arabidopsis thaliana GN=SAP18 PE=4 SV=1	2	2	2	2	0	0	0	2	2	2	2	2	2	0	0	0	2	2	2	2	2	2	0	2	2
O64816;Q08467-4;Q08467-3;Q08466-2;Q08467-2;Q08466;Q08467	O64816;Q08467-4;Q08467-3;Q08466-2;Q08467-2;Q08466;Q08467	2;1;1;1;1;1;1	2;1;1;1;1;1;1	2;1;1;1;1;1;1	Casein kinase II subunit alpha, chloroplastic;Casein kinase II subunit alpha-1;Casein kinase II subunit alpha-2	CKA1;CKA2	>sp|O64816|CSK2P_ARATH Casein kinase II subunit alpha-4, chloroplastic OS=Arabidopsis thaliana GN=CKA4 PE=2 SV=1;>sp|Q08467-4|CSK21_ARATH Isoform 4 of Casein kinase II subunit alpha-1 OS=Arabidopsis thaliana GN=CKA1;>sp|Q08467-3|CSK21_ARATH Isoform 3 of Ca	7	2	2	2	0	0	0	0	0	1	2	1	1	0	0	0	0	0	1	2	1	1	0	0.333333	1.33333
O64855	O64855	4	4	4		At2g44200	>tr|O64855|O64855_ARATH At2g44200/F6E13.34 OS=Arabidopsis thaliana GN=At2g44200 PE=2 SV=1	1	4	4	4	0	0	0	1	1	1	4	4	4	0	0	0	1	1	1	4	4	4	0	1	4
O65398;O65398-2	O65398;O65398-2	1;1	1;1	1;1	Lactoylglutathione lyase	F12F1.32	>sp|O65398|GLX1_ARATH Lactoylglutathione lyase GLX1 OS=Arabidopsis thaliana GN=GLX1 PE=1 SV=1;>sp|O65398-2|GLX1_ARATH Isoform 2 of Lactoylglutathione lyase GLX1 OS=Arabidopsis thaliana GN=GLX1	2	1	1	1	0	0	0	0	0	0	1	1	1	0	0	0	0	0	0	1	1	1	0	0	1
O65655	O65655	11	11	11		At4g39680	>tr|O65655|O65655_ARATH SAP domain-containing protein OS=Arabidopsis thaliana GN=At4g39680 PE=1 SV=1	1	11	11	11	0	0	0	3	3	3	7	9	9	0	0	0	3	3	3	7	9	9	0	3	8.33333
O80480-2;O80480	O80480-2;O80480	3;3	3;3	3;3	Importin subunit alpha	T12M4.2	>sp|O80480-2|IMPA4_ARATH Isoform 2 of Importin subunit alpha-4 OS=Arabidopsis thaliana GN=IMPA4;>sp|O80480|IMPA4_ARATH Importin subunit alpha-4 OS=Arabidopsis thaliana GN=IMPA4 PE=1 SV=1	2	3	3	3	0	0	0	3	1	1	1	0	0	0	0	0	3	1	1	1	0	0	0	1.66667	0.333333
O80653;O80653-2	O80653;O80653-2	12;10	12;10	12;10	SNW/SKI-interacting protein	SKIP	>sp|O80653|SKIP_ARATH SNW/SKI-interacting protein OS=Arabidopsis thaliana GN=SKIP PE=1 SV=1;>sp|O80653-2|SKIP_ARATH Isoform 2 of SNW/SKI-interacting protein OS=Arabidopsis thaliana GN=SKIP	2	12	12	12	0	0	0	7	6	6	11	11	11	0	0	0	7	6	6	11	11	11	0	6.33333	11
O80840	O80840	1	1	1	Phosphomannomutase	PMM	>sp|O80840|PMM_ARATH Phosphomannomutase OS=Arabidopsis thaliana GN=PMM PE=1 SV=1	1	1	1	1	0	0	0	0	0	0	1	1	0	0	0	0	0	0	0	1	1	0	0	0	0.666667
O80852-2;O80852	O80852-2;O80852	4;4	4;4	3;3	Glutathione S-transferase F9	GSTF9	>sp|O80852-2|GSTF9_ARATH Isoform 2 of Glutathione S-transferase F9 OS=Arabidopsis thaliana GN=GSTF9;>sp|O80852|GSTF9_ARATH Glutathione S-transferase F9 OS=Arabidopsis thaliana GN=GSTF9 PE=1 SV=1	2	4	4	3	0	0	0	2	2	2	4	4	3	0	0	0	2	2	2	4	4	3	0	2	3.66667
O80897	O80897	3	3	3		At2g32600	>tr|O80897|O80897_ARATH At2g32600/T26B15.16 OS=Arabidopsis thaliana GN=At2g32600 PE=2 SV=2	1	3	3	3	0	0	0	2	2	2	3	3	3	0	0	0	2	2	2	3	3	3	0	2	3
Q9SJA6;O81126;O81127-3;O81127-2;O81127	Q9SJA6;O81126;O81127-3;O81127-2;O81127	2;2;1;1;1	2;2;1;1;1	2;2;1;1;1	Serine/arginine-rich splicing factor RSZ22A;Serine/arginine-rich splicing factor RSZ22;Serine/arginine-rich splicing factor RSZ21	RSZ22A;RSZ22;RSZ21	>sp|Q9SJA6|RZ22A_ARATH Serine/arginine-rich splicing factor RSZ22A OS=Arabidopsis thaliana GN=RSZ22A PE=1 SV=1;>sp|O81126|RSZ22_ARATH Serine/arginine-rich splicing factor RSZ22 OS=Arabidopsis thaliana GN=RSZ22 PE=1 SV=1;>sp|O81127-3|RSZ21_ARATH Isoform 3 o	5	2	2	2	0	0	0	1	1	1	1	2	2	0	0	0	1	1	1	1	2	2	0	1	1.66667
O81148;F4JJE5	O81148;F4JJE5	2;1	2;1	2;1	Proteasome subunit alpha type-4-A;Putative proteasome subunit alpha type-4-B	PAC1;PAC2	>sp|O81148|PSA4A_ARATH Proteasome subunit alpha type-4-A OS=Arabidopsis thaliana GN=PAC1 PE=1 SV=1;>sp|F4JJE5|PSA4B_ARATH Putative proteasome subunit alpha type-4-B OS=Arabidopsis thaliana GN=PAC2 PE=5 SV=1	2	2	2	2	0	0	0	1	1	1	2	2	2	0	0	0	1	1	1	2	2	2	0	1	2
O81488	O81488	2	2	2	PHD finger protein ALFIN-LIKE 4;PHD finger protein ALFIN-LIKE 4, N-terminally processed	AL4	>sp|O81488|ALFL4_ARATH PHD finger protein ALFIN-LIKE 4 OS=Arabidopsis thaliana GN=AL4 PE=1 SV=2	1	2	2	2	0	0	0	1	1	1	2	1	1	0	0	0	1	1	1	2	1	1	0	1	1.33333
Q9LD28;O81826;Q9C681	Q9LD28;O81826;Q9C681	2;2;2	1;1;1	1;1;1	Histone H2A.6;Probable histone H2A.3;Probable histone H2A.1	RAT5	>sp|Q9LD28|H2A6_ARATH Histone H2A.6 OS=Arabidopsis thaliana GN=RAT5 PE=1 SV=1;>sp|O81826|H2A3_ARATH Probable histone H2A.3 OS=Arabidopsis thaliana GN=At4g27230 PE=1 SV=1;>sp|Q9C681|H2A1_ARATH Probable histone H2A.1 OS=Arabidopsis thaliana GN=At1g51060 PE=1	3	2	1	1	0	0	0	1	1	1	2	1	1	0	0	0	1	0	0	1	0	0	0	0.333333	0.333333
O82325;Q9FMP4	O82325;Q9FMP4	1;1	1;1	1;1	Splicing factor 3B subunit 6-like protein	At2g14870	>tr|O82325|O82325_ARATH RNA-binding (RRM/RBD/RNP motifs) family protein OS=Arabidopsis thaliana GN=At2g14870 PE=4 SV=1;>sp|Q9FMP4|SF3B6_ARATH Splicing factor 3B subunit 6-like protein OS=Arabidopsis thaliana GN=At5g12190 PE=2 SV=1	2	1	1	1	0	0	0	1	0	0	1	1	0	0	0	0	1	0	0	1	1	0	0	0.333333	0.666667
O82486	O82486	2	2	2	N6-adenosine-methyltransferase MT-A70-like	MTA	>sp|O82486|MTA70_ARATH N6-adenosine-methyltransferase MT-A70-like OS=Arabidopsis thaliana GN=MTA PE=1 SV=2	1	2	2	2	0	0	0	2	2	2	2	2	2	0	0	0	2	2	2	2	2	2	0	2	2
O82491;A0A1P8B6H4;F4JME7	O82491;A0A1P8B6H4	8;6;1	8;6;1	8;6;1	FACT complex subunit SPT16	SPT16	>sp|O82491|SPT16_ARATH FACT complex subunit SPT16 OS=Arabidopsis thaliana GN=SPT16 PE=1 SV=1;>tr|A0A1P8B6H4|A0A1P8B6H4_ARATH Global transcription factor C OS=Arabidopsis thaliana GN=SPT16 PE=4 SV=1	3	8	8	8	0	0	0	3	2	2	6	7	7	0	0	0	3	2	2	6	7	7	0	2.33333	6.66667
O82656	O82656	1	1	1	Protein-tyrosine-phosphatase PTP1	PTP1	>sp|O82656|PTP1_ARATH Protein-tyrosine-phosphatase PTP1 OS=Arabidopsis thaliana GN=PTP1 PE=1 SV=1	1	1	1	1	0	0	0	0	0	1	1	1	0	0	0	0	0	0	1	1	1	0	0	0.333333	0.666667
O82762	O82762	12	12	12		At2g25970	>tr|O82762|O82762_ARATH F17H15.1/F17H15.1 OS=Arabidopsis thaliana GN=At2g25970 PE=1 SV=1	1	12	12	12	0	0	0	11	9	12	10	11	12	0	0	0	11	9	12	10	11	12	0	10.6667	11
P0CH31;Q9SRZ0	P0CH31;Q9SRZ0	1;1	1;1	1;1	Putative cullin-like protein 1;Cullin-2	CUL2	>sp|P0CH31|CLL1_ARATH Putative cullin-like protein 1 OS=Arabidopsis thaliana GN=At1g43140 PE=3 SV=1;>sp|Q9SRZ0|CUL2_ARATH Cullin-2 OS=Arabidopsis thaliana GN=CUL2 PE=1 SV=1	2	1	1	1	0	0	0	0	0	0	1	0	0	0	0	0	0	0	0	1	0	0	0	0	0.333333
P0CJ47;P0CJ46	P0CJ47;P0CJ46	4;4	1;1	1;1	Actin-3;Actin-1	ACT3;ACT1	>sp|P0CJ47|ACT3_ARATH Actin-3 OS=Arabidopsis thaliana GN=ACT3 PE=1 SV=1;>sp|P0CJ46|ACT1_ARATH Actin-1 OS=Arabidopsis thaliana GN=ACT1 PE=1 SV=1	2	4	1	1	2	2	2	3	3	3	3	3	3	0	0	0	0	0	0	1	1	1	0	0	1
P0DKL6;P0DKL4	P0DKL6;P0DKL4	18;18	18;18	18;18			>sp|P0DKL6|S130B_ARATH Spliceosome-associated protein 130 B OS=Arabidopsis thaliana GN=SAP130B PE=2 SV=1;>sp|P0DKL4|S130A_ARATH Spliceosome-associated protein 130 A OS=Arabidopsis thaliana GN=SAP130A PE=2 SV=1	2	18	18	18	0	0	0	13	10	10	17	17	15	0	0	0	13	10	10	17	17	15	0	11	16.3333
P17562	P17562	4	1	1	S-adenosylmethionine synthase 2	SAM2	>sp|P17562|METK2_ARATH S-adenosylmethionine synthase 2 OS=Arabidopsis thaliana GN=SAM2 PE=1 SV=1	1	4	1	1	0	0	0	4	2	3	3	3	3	0	0	0	1	0	1	1	1	1	0	0.666667	1
P18616	P18616	11	11	11	DNA-directed RNA polymerase II subunit 1	NRPB1	>sp|P18616|NRPB1_ARATH DNA-directed RNA polymerase II subunit 1 OS=Arabidopsis thaliana GN=NRPB1 PE=1 SV=3	1	11	11	11	0	0	0	8	9	8	7	8	9	0	0	0	8	9	8	7	8	9	0	8.33333	8
P23686	P23686	5	3	2	S-adenosylmethionine synthase 1	SAM1	>sp|P23686|METK1_ARATH S-adenosylmethionine synthase 1 OS=Arabidopsis thaliana GN=SAM1 PE=1 SV=2	1	5	3	2	0	0	0	5	4	3	4	4	4	0	0	0	3	2	1	2	2	2	0	2	2
P26568	P26568	3	1	1	Histone H1.1		>sp|P26568|H11_ARATH Histone H1.1 OS=Arabidopsis thaliana GN=At1g06760 PE=1 SV=1	1	3	1	1	0	0	0	1	1	1	3	3	3	0	0	0	0	0	0	1	1	1	0	0	1
P31166-2;F4HSX1;P31166	P31166-2;F4HSX1;P31166	2;1;1	2;1;1	2;1;1	Adenine phosphoribosyltransferase 1, chloroplastic	APT1	>sp|P31166-2|APT1_ARATH Isoform 2 of Adenine phosphoribosyltransferase 1, chloroplastic OS=Arabidopsis thaliana GN=APT1;>tr|F4HSX1|F4HSX1_ARATH Adenine phosphoribosyl transferase 1 OS=Arabidopsis thaliana GN=APT1 PE=1 SV=1;>sp|P31166|APT1_ARATH Adenine pho	3	2	2	2	0	0	0	1	0	1	2	1	2	0	0	0	1	0	1	2	1	2	0	0.666667	1.66667
Q8LFU8;P32962;P32961	Q8LFU8;P32962;P32961	1;1;1	1;1;1	1;1;1	Nitrilase 2;Nitrilase 1	NIT1;NIT2	>tr|Q8LFU8|Q8LFU8_ARATH Nitrilase 1 OS=Arabidopsis thaliana GN=NIT1 PE=2 SV=1;>sp|P32962|NRL2_ARATH Nitrilase 2 OS=Arabidopsis thaliana GN=NIT2 PE=1 SV=1;>sp|P32961|NRL1_ARATH Nitrilase 1 OS=Arabidopsis thaliana GN=NIT1 PE=1 SV=2	3	1	1	1	0	0	0	0	0	1	1	1	1	0	0	0	0	0	1	1	1	1	0	0.333333	1
P34790;Q9SKQ0	P34790;Q9SKQ0	4;3	3;2	3;2	Peptidyl-prolyl cis-trans isomerase CYP18-3;Peptidyl-prolyl cis-trans isomerase CYP19-2	CYP18-3;CYP19-2	>sp|P34790|CP18C_ARATH Peptidyl-prolyl cis-trans isomerase CYP18-3 OS=Arabidopsis thaliana GN=CYP18-3 PE=1 SV=1;>sp|Q9SKQ0|CP19B_ARATH Peptidyl-prolyl cis-trans isomerase CYP19-2 OS=Arabidopsis thaliana GN=CYP19-2 PE=1 SV=1	2	4	3	3	0	1	1	1	1	1	3	1	1	0	0	0	1	1	1	3	1	1	0	1	1.66667
P38420	P38420	5	5	5	DNA-directed RNA polymerase II subunit 2	NRPB2	>sp|P38420|NRPB2_ARATH DNA-directed RNA polymerase II subunit 2 OS=Arabidopsis thaliana GN=NRPB2 PE=1 SV=2	1	5	5	5	0	0	0	2	1	2	5	4	5	0	0	0	2	1	2	5	4	5	0	1.66667	4.66667
Q96300;P42645	Q96300;P42645	3;3	1;1	1;1	14-3-3-like protein GF14 nu;14-3-3-like protein GF14 upsilon	GRF7;GRF5	>sp|Q96300|14337_ARATH 14-3-3-like protein GF14 nu OS=Arabidopsis thaliana GN=GRF7 PE=1 SV=1;>sp|P42645|14335_ARATH 14-3-3-like protein GF14 upsilon OS=Arabidopsis thaliana GN=GRF5 PE=1 SV=2	2	3	1	1	0	0	0	2	1	3	3	3	3	0	0	0	0	0	1	1	1	1	0	0.333333	1
P42698	P42698	3	3	3	DNA-damage-repair/toleration protein DRT111, chloroplastic	DRT111	>sp|P42698|DR111_ARATH DNA-damage-repair/toleration protein DRT111, chloroplastic OS=Arabidopsis thaliana GN=DRT111 PE=1 SV=2	1	3	3	3	0	0	0	1	1	1	3	3	3	0	0	0	1	1	1	3	3	3	0	1	3
P42760;Q9SRY5	P42760;Q9SRY5	3;3	2;2	2;2	Glutathione S-transferase F6;Glutathione S-transferase F7	GSTF6;GSTF7	>sp|P42760|GSTF6_ARATH Glutathione S-transferase F6 OS=Arabidopsis thaliana GN=GSTF6 PE=2 SV=2;>sp|Q9SRY5|GSTF7_ARATH Glutathione S-transferase F7 OS=Arabidopsis thaliana GN=GSTF7 PE=2 SV=3	2	3	2	2	0	0	0	2	3	2	2	2	2	0	0	0	1	2	1	1	1	1	0	1.33333	1
P42761	P42761	3	2	2	Glutathione S-transferase F10	GSTF10	>sp|P42761|GSTFA_ARATH Glutathione S-transferase F10 OS=Arabidopsis thaliana GN=GSTF10 PE=1 SV=3	1	3	2	2	0	0	0	0	0	1	3	3	3	0	0	0	0	0	1	2	2	2	0	0.333333	2
P42794-2;P42795;P42794	P42794-2;P42795;P42794	1;1;1	1;1;1	1;1;1	60S ribosomal protein L11-2;60S ribosomal protein L11-1	RPL11B;RPL11A	>sp|P42794-2|RL112_ARATH Isoform 2 of 60S ribosomal protein L11-2 OS=Arabidopsis thaliana GN=RPL11B;>sp|P42795|RL111_ARATH 60S ribosomal protein L11-1 OS=Arabidopsis thaliana GN=RPL11A PE=2 SV=2;>sp|P42794|RL112_ARATH 60S ribosomal protein L11-2 OS=Arabido	3	1	1	1	0	0	0	1	1	1	1	1	1	0	0	0	1	1	1	1	1	1	0	1	1
P43333	P43333	7	7	7	U2 small nuclear ribonucleoprotein A		>sp|P43333|RU2A_ARATH U2 small nuclear ribonucleoprotein A OS=Arabidopsis thaliana GN=At1g09760 PE=2 SV=2	1	7	7	7	0	0	0	5	3	5	7	7	7	0	0	0	5	3	5	7	7	7	0	4.33333	7
P45432	P45432	2	2	2	COP9 signalosome complex subunit 1	CSN1	>sp|P45432|CSN1_ARATH COP9 signalosome complex subunit 1 OS=Arabidopsis thaliana GN=CSN1 PE=1 SV=2	1	2	2	2	0	0	0	1	0	0	2	2	1	0	0	0	1	0	0	2	2	1	0	0.333333	1.66667
P46422;Q9SLM6	P46422;Q9SLM6	4;3	4;3	2;1	Glutathione S-transferase F2;Glutathione S-transferase F3	GSTF2;GSTF3	>sp|P46422|GSTF2_ARATH Glutathione S-transferase F2 OS=Arabidopsis thaliana GN=GSTF2 PE=1 SV=3;>sp|Q9SLM6|GSTF3_ARATH Glutathione S-transferase F3 OS=Arabidopsis thaliana GN=GSTF3 PE=2 SV=1	2	4	4	2	0	0	0	4	3	4	4	4	3	0	0	0	4	3	4	4	4	3	0	3.66667	3.66667
P46645	P46645	1	1	1	Aspartate aminotransferase, cytoplasmic isozyme 1	ASP2	>sp|P46645|AAT2_ARATH Aspartate aminotransferase, cytoplasmic isozyme 1 OS=Arabidopsis thaliana GN=ASP2 PE=1 SV=2	1	1	1	1	0	0	0	1	1	1	1	1	1	0	0	0	1	1	1	1	1	1	0	1	1
P48529	P48529	1	1	1	Serine/threonine-protein phosphatase PP-X isozyme 1	PPX1	>sp|P48529|PPX1_ARATH Serine/threonine-protein phosphatase PP-X isozyme 1 OS=Arabidopsis thaliana GN=PPX1 PE=1 SV=1	1	1	1	1	0	0	0	0	0	1	1	1	1	0	0	0	0	0	1	1	1	1	0	0.333333	1
P55852;Q9FLP6	P55852;Q9FLP6	1;1	1;1	1;1	Small ubiquitin-related modifier 1;Small ubiquitin-related modifier 2	SUMO1;SUMO2	>sp|P55852|SUMO1_ARATH Small ubiquitin-related modifier 1 OS=Arabidopsis thaliana GN=SUMO1 PE=1 SV=2;>sp|Q9FLP6|SUMO2_ARATH Small ubiquitin-related modifier 2 OS=Arabidopsis thaliana GN=SUMO2 PE=1 SV=1	2	1	1	1	0	0	0	1	1	1	1	1	1	0	0	0	1	1	1	1	1	1	0	1	1
P57752	P57752	1	1	1	Acyl-CoA-binding domain-containing protein 6	ACBP6	>sp|P57752|ACBP6_ARATH Acyl-CoA-binding domain-containing protein 6 OS=Arabidopsis thaliana GN=ACBP6 PE=1 SV=1	1	1	1	1	0	0	0	1	1	1	1	1	1	0	0	0	1	1	1	1	1	1	0	1	1
P92948	P92948	15	15	15	Cell division cycle 5-like protein	CDC5	>sp|P92948|CDC5L_ARATH Cell division cycle 5-like protein OS=Arabidopsis thaliana GN=CDC5 PE=1 SV=2	1	15	15	15	0	0	0	8	9	11	15	15	14	0	0	0	8	9	11	15	15	14	0	9.33333	14.6667
P92964	P92964	3	2	2	Serine/arginine-rich splicing factor RS31	RS31	>sp|P92964|SRS31_ARATH Serine/arginine-rich splicing factor RS31 OS=Arabidopsis thaliana GN=RS31 PE=1 SV=2	1	3	2	2	0	0	0	1	1	2	2	3	2	0	0	0	0	0	1	1	2	1	0	0.333333	1.33333
P92974	P92974	7	7	6	Ubiquitin-activating enzyme E1 2	UBA2	>sp|P92974|UBE12_ARATH Ubiquitin-activating enzyme E1 2 OS=Arabidopsis thaliana GN=UBA2 PE=1 SV=1	1	7	7	6	0	0	0	3	3	2	6	6	5	0	0	0	3	3	2	6	6	5	0	2.66667	5.66667
P93008	P93008	6	6	6	DEAD-box ATP-dependent RNA helicase 21	RH21	>sp|P93008|RH21_ARATH DEAD-box ATP-dependent RNA helicase 21 OS=Arabidopsis thaliana GN=RH21 PE=2 SV=1	1	6	6	6	0	0	0	3	4	4	4	5	5	0	0	0	3	4	4	4	5	5	0	3.66667	4.66667
P93028	P93028	4	3	3	Ubiquitin-activating enzyme E1 1	UBA1	>sp|P93028|UBE11_ARATH Ubiquitin-activating enzyme E1 1 OS=Arabidopsis thaliana GN=UBA1 PE=1 SV=1	1	4	3	3	0	0	0	2	2	2	4	3	4	0	0	0	2	2	2	3	2	3	0	2	2.66667
P93031	P93031	1	1	1	GDP-mannose 4,6 dehydratase 2	MUR1	>sp|P93031|GMD2_ARATH GDP-mannose 4,6 dehydratase 2 OS=Arabidopsis thaliana GN=MUR1 PE=1 SV=3	1	1	1	1	0	0	0	0	0	0	0	1	1	0	0	0	0	0	0	0	1	1	0	0	0.666667
P93319	P93319	1	1	1	Uncharacterized mitochondrial protein AtMg00670	AtMg00670	>sp|P93319|M670_ARATH Uncharacterized mitochondrial protein AtMg00670 OS=Arabidopsis thaliana GN=AtMg00670 PE=4 SV=1	1	1	1	1	0	0	0	1	0	0	0	0	0	0	0	0	1	0	0	0	0	0	0	0.333333	0
P94088	P94088	2	2	2		gene1500	>tr|P94088|P94088_ARATH Arginine-aspartate-rich RNA binding protein-like OS=Arabidopsis thaliana GN=gene1500 PE=2 SV=1	1	2	2	2	0	0	0	2	2	2	2	2	2	0	0	0	2	2	2	2	2	2	0	2	2
Q01525	Q01525	2	1	1	14-3-3-like protein GF14 omega	GRF2	>sp|Q01525|14332_ARATH 14-3-3-like protein GF14 omega OS=Arabidopsis thaliana GN=GRF2 PE=2 SV=2	1	2	1	1	0	0	0	1	0	1	2	2	2	0	0	0	0	0	0	1	1	1	0	0	1
Q09152-2;Q09152;F4JNF1;A0A1P8B4W4;Q43315	Q09152-2;Q09152	4;4;1;1;1	4;4;1;1;1	4;4;1;1;1	Farnesyl pyrophosphate synthase 1, mitochondrial	FPS1	>sp|Q09152-2|FPPS1_ARATH Isoform Cytoplasmic of Farnesyl pyrophosphate synthase 1, mitochondrial OS=Arabidopsis thaliana GN=FPS1;>sp|Q09152|FPPS1_ARATH Farnesyl pyrophosphate synthase 1, mitochondrial OS=Arabidopsis thaliana GN=FPS1 PE=2 SV=2	5	4	4	4	0	0	0	2	2	1	2	1	1	0	0	0	2	2	1	2	1	1	0	1.66667	1.33333
Q0WLB5;Q0WNJ6	Q0WLB5;Q0WNJ6	1;1	1;1	1;1	Clathrin heavy chain 2;Clathrin heavy chain 1	CHC2;CHC1	>sp|Q0WLB5|CLAH2_ARATH Clathrin heavy chain 2 OS=Arabidopsis thaliana GN=CHC2 PE=1 SV=1;>sp|Q0WNJ6|CLAH1_ARATH Clathrin heavy chain 1 OS=Arabidopsis thaliana GN=CHC1 PE=1 SV=1	2	1	1	1	0	0	0	0	0	0	1	1	1	0	0	0	0	0	0	1	1	1	0	0	1
Q0WLY0	Q0WLY0	4	4	4		At1g33680	>tr|Q0WLY0|Q0WLY0_ARATH KH domain-containing protein OS=Arabidopsis thaliana GN=At1g33680 PE=1 SV=1	1	4	4	4	0	0	0	3	3	3	4	4	4	0	0	0	3	3	3	4	4	4	0	3	4
Q0WRA3	Q0WRA3	5	5	5		ATE1	>tr|Q0WRA3|Q0WRA3_ARATH ATPase E1 OS=Arabidopsis thaliana GN=ATE1 PE=1 SV=1	1	5	5	5	0	0	0	3	3	4	5	5	5	0	0	0	3	3	4	5	5	5	0	3.33333	5
Q0WV90-1;Q0WV90	Q0WV90-1;Q0WV90	11;11	2;2	2;2	Topless-related protein 1	TPR1	>sp|Q0WV90-1|TPR1_ARATH Isoform 1 of Topless-related protein 1 OS=Arabidopsis thaliana GN=TPR1;>sp|Q0WV90|TPR1_ARATH Topless-related protein 1 OS=Arabidopsis thaliana GN=TPR1 PE=1 SV=3	2	11	2	2	0	0	0	7	6	7	10	10	10	0	0	0	0	0	0	2	2	2	0	0	2
Q0WVF5	Q0WVF5	1	1	1	DNA replication licensing factor MCM4	MCM4	>sp|Q0WVF5|MCM4_ARATH DNA replication licensing factor MCM4 OS=Arabidopsis thaliana GN=MCM4 PE=1 SV=1	1	1	1	1	0	0	0	0	0	0	1	0	0	0	0	0	0	0	0	1	0	0	0	0	0.333333
Q0WW94	Q0WW94	3	3	3		At5g38840	>tr|Q0WW94|Q0WW94_ARATH Kanadaptin-like protein OS=Arabidopsis thaliana GN=At5g38840 PE=2 SV=1	1	3	3	3	0	0	0	1	0	0	3	2	2	0	0	0	1	0	0	3	2	2	0	0.333333	2.33333
Q1H595	Q1H595	2	2	2		At1g03330	>sp|Q1H595|LSM2_ARATH Sm-like protein LSM2 OS=Arabidopsis thaliana GN=LSM2 PE=1 SV=1	1	2	2	2	0	0	0	1	0	0	2	1	1	0	0	0	1	0	0	2	1	1	0	0.333333	1.33333
Q29Q34	Q29Q34	2	2	2		At5g19440	>tr|Q29Q34|Q29Q34_ARATH At5g19440 OS=Arabidopsis thaliana GN=At5g19440 PE=2 SV=1	1	2	2	2	0	0	0	0	0	0	2	2	1	0	0	0	0	0	0	2	2	1	0	0	1.66667
Q38845	Q38845	1	1	1	Serine/threonine-protein phosphatase 2A 65 kDa regulatory subunit A alpha isoform	PP2AA1	>sp|Q38845|2AAA_ARATH Serine/threonine-protein phosphatase 2A 65 kDa regulatory subunit A alpha isoform OS=Arabidopsis thaliana GN=PP2AA1 PE=1 SV=1	1	1	1	1	0	0	0	1	1	1	1	1	1	0	0	0	1	1	1	1	1	1	0	1	1
Q38900-2;Q38900	Q38900-2;Q38900	3;3	2;2	2;2	Peptidyl-prolyl cis-trans isomerase CYP19-1	CYP19-1	>sp|Q38900-2|CP19A_ARATH Isoform 2 of Peptidyl-prolyl cis-trans isomerase CYP19-1 OS=Arabidopsis thaliana GN=CYP19-1;>sp|Q38900|CP19A_ARATH Peptidyl-prolyl cis-trans isomerase CYP19-1 OS=Arabidopsis thaliana GN=CYP19-1 PE=1 SV=1	2	3	2	2	0	0	0	2	2	3	3	2	2	0	0	0	1	1	2	2	1	1	0	1.33333	1.33333
Q38953;A0A1P8B8G9;F4JMJ3	Q38953	20;1;1	20;1;1	19;0;0	Probable pre-mRNA-splicing factor ATP-dependent RNA helicase		>sp|Q38953|DEAH5_ARATH Probable pre-mRNA-splicing factor ATP-dependent RNA helicase DEAH5 OS=Arabidopsis thaliana GN=At3g26560 PE=1 SV=2	3	20	20	19	0	0	0	10	8	9	17	16	18	0	0	0	10	8	9	17	16	18	0	9	17
Q39117	Q39117	2	2	2	Trihelix transcription factor GT-2	GT-2	>sp|Q39117|TGT2_ARATH Trihelix transcription factor GT-2 OS=Arabidopsis thaliana GN=GT-2 PE=2 SV=1	1	2	2	2	0	0	0	0	0	1	1	2	1	0	0	0	0	0	1	1	2	1	0	0.333333	1.33333
Q39189	Q39189	2	2	2	DEAD-box ATP-dependent RNA helicase 7	RH7	>sp|Q39189|RH7_ARATH DEAD-box ATP-dependent RNA helicase 7 OS=Arabidopsis thaliana GN=RH7 PE=1 SV=2	1	2	2	2	0	0	0	0	0	0	0	2	1	0	0	0	0	0	0	0	2	1	0	0	1
Q39244	Q39244	5	5	5	U1 small nuclear ribonucleoprotein A	U1A	>sp|Q39244|RU1A_ARATH U1 small nuclear ribonucleoprotein A OS=Arabidopsis thaliana GN=U1A PE=1 SV=1	1	5	5	5	0	0	0	3	4	4	2	0	1	0	0	0	3	4	4	2	0	1	0	3.66667	1
Q3ECU3;Q94AD1	Q3ECU3;Q94AD1	3;3	3;3	3;3	Putative DNA-binding protein At1g48610	At1g48610	>tr|Q3ECU3|Q3ECU3_ARATH AT hook motif-containing protein OS=Arabidopsis thaliana GN=At1g48610 PE=1 SV=1;>sp|Q94AD1|D1861_ARATH Putative DNA-binding protein At1g48610 OS=Arabidopsis thaliana GN=At1g48610 PE=1 SV=1	2	3	3	3	0	0	0	1	1	1	3	2	3	0	0	0	1	1	1	3	2	3	0	1	2.66667
Q41931	Q41931	1	1	1	1-aminocyclopropane-1-carboxylate oxidase 2	ACO2	>sp|Q41931|ACCO2_ARATH 1-aminocyclopropane-1-carboxylate oxidase 2 OS=Arabidopsis thaliana GN=ACO2 PE=1 SV=2	1	1	1	1	0	0	0	0	0	0	1	1	1	0	0	0	0	0	0	1	1	1	0	0	1
Q42344-2;Q42344	Q42344-2;Q42344	2;2	2;2	2;2	High mobility group B protein 4	HMGB4	>sp|Q42344-2|HMGB4_ARATH Isoform 2 of High mobility group B protein 4 OS=Arabidopsis thaliana GN=HMGB4;>sp|Q42344|HMGB4_ARATH High mobility group B protein 4 OS=Arabidopsis thaliana GN=HMGB4 PE=1 SV=1	2	2	2	2	0	0	0	1	1	1	2	1	1	0	0	0	1	1	1	2	1	1	0	1	1.33333
Q42384;Q39190	Q42384	7;1	7;1	7;1	Protein pleiotropic regulatory locus 1	PRL1	>sp|Q42384|PRL1_ARATH Protein pleiotropic regulatory locus 1 OS=Arabidopsis thaliana GN=PRL1 PE=1 SV=1	2	7	7	7	0	0	0	3	3	3	5	7	7	0	0	0	3	3	3	5	7	7	0	3	6.33333
Q42403	Q42403	2	2	2	Thioredoxin H3	TRX3	>sp|Q42403|TRXH3_ARATH Thioredoxin H3 OS=Arabidopsis thaliana GN=TRX3 PE=1 SV=1	1	2	2	2	0	0	0	1	1	0	1	2	1	0	0	0	1	1	0	1	2	1	0	0.666667	1.33333
Q42404;Q42404-2	Q42404;Q42404-2	3;2	3;2	3;2	U1 small nuclear ribonucleoprotein 70 kDa	RNU1	>sp|Q42404|RU17_ARATH U1 small nuclear ribonucleoprotein 70 kDa OS=Arabidopsis thaliana GN=RNU1 PE=1 SV=1;>sp|Q42404-2|RU17_ARATH Isoform Short of U1 small nuclear ribonucleoprotein 70 kDa OS=Arabidopsis thaliana GN=RNU1	2	3	3	3	0	0	0	3	2	2	3	2	2	0	0	0	3	2	2	3	2	2	0	2.33333	2.33333
Q42418;Q42449	Q42418	3;1	3;1	3;1	Profilin-2	PRO2	>sp|Q42418|PROF2_ARATH Profilin-2 OS=Arabidopsis thaliana GN=PRO2 PE=2 SV=1	2	3	3	3	0	0	0	2	1	1	0	0	1	0	0	0	2	1	1	0	0	1	0	1.33333	0.333333
Q42540	Q42540	1	1	1	Ubiquitin-conjugating enzyme E2 7	UBC7	>sp|Q42540|UBC7_ARATH Ubiquitin-conjugating enzyme E2 7 OS=Arabidopsis thaliana GN=UBC7 PE=1 SV=1	1	1	1	1	0	0	0	0	0	0	1	1	1	0	0	0	0	0	0	1	1	1	0	0	1
Q42572-3;Q42572-2;Q42572	Q42572-3;Q42572-2;Q42572	3;3;3	3;3;3	3;3;3	DNA ligase 1	LIG1	>sp|Q42572-3|DNLI1_ARATH Isoform 3 of DNA ligase 1 OS=Arabidopsis thaliana GN=LIG1;>sp|Q42572-2|DNLI1_ARATH Isoform 2 of DNA ligase 1 OS=Arabidopsis thaliana GN=LIG1;>sp|Q42572|DNLI1_ARATH DNA ligase 1 OS=Arabidopsis thaliana GN=LIG1 PE=2 SV=2	3	3	3	3	0	0	0	1	0	1	3	1	1	0	0	0	1	0	1	3	1	1	0	0.666667	1.66667
Q52K85	Q52K85	2	2	2		At5g48680	>tr|Q52K85|Q52K85_ARATH At5g48680 OS=Arabidopsis thaliana GN=At5g48680 PE=1 SV=1	1	2	2	2	0	0	0	1	1	1	1	2	2	0	0	0	1	1	1	1	2	2	0	1	1.66667
Q56WH4-2;Q56WH4	Q56WH4-2;Q56WH4	4;4	4;4	4;4	Histone deacetylase HDT2	HDT2	>sp|Q56WH4-2|HDT2_ARATH Isoform 2 of Histone deacetylase HDT2 OS=Arabidopsis thaliana GN=HDT2;>sp|Q56WH4|HDT2_ARATH Histone deacetylase HDT2 OS=Arabidopsis thaliana GN=HDT2 PE=1 SV=2	2	4	4	4	0	0	0	2	2	2	2	3	2	0	0	0	2	2	2	2	3	2	0	2	2.33333
Q56XM9	Q56XM9	1	1	1		PAPS3	>sp|Q56XM9|PAPS3_ARATH Nuclear poly(A) polymerase 3 OS=Arabidopsis thaliana GN=PAPS3 PE=1 SV=1	1	1	1	1	0	0	0	0	0	0	1	1	1	0	0	0	0	0	0	1	1	1	0	0	1
Q5E915	Q5E915	2	2	2		At3g21060	>sp|Q5E915|RBBP_ARATH Protein RBL OS=Arabidopsis thaliana GN=RBL PE=1 SV=1	1	2	2	2	0	0	0	0	2	0	1	1	1	0	0	0	0	2	0	1	1	1	0	0.666667	1
Q5GM68;Q3EAR4	Q5GM68	4;1	4;1	3;0	Phosphoenolpyruvate carboxylase 2	PPC2	>sp|Q5GM68|CAPP2_ARATH Phosphoenolpyruvate carboxylase 2 OS=Arabidopsis thaliana GN=PPC2 PE=1 SV=2	2	4	4	3	0	0	0	2	1	2	3	4	2	0	0	0	2	1	2	3	4	2	0	1.66667	3
Q5XV94	Q5XV94	2	2	2		At3g62140	>tr|Q5XV94|Q5XV94_ARATH NEFA-interacting nuclear protein OS=Arabidopsis thaliana GN=At3g62140 PE=2 SV=1	1	2	2	2	0	0	0	0	0	0	2	2	2	0	0	0	0	0	0	2	2	2	0	0	2
Q5XVA1	Q5XVA1	1	1	1		At3g56870	>tr|Q5XVA1|Q5XVA1_ARATH Uncharacterized protein OS=Arabidopsis thaliana GN=At3g56870 PE=2 SV=1	1	1	1	1	0	0	0	0	1	0	0	0	0	0	0	0	0	1	0	0	0	0	0	0.333333	0
Q5XVC2	Q5XVC2	1	1	1		At3g04820	>tr|Q5XVC2|Q5XVC2_ARATH Pseudouridine synthase family protein OS=Arabidopsis thaliana GN=At3g04820 PE=2 SV=1	1	1	1	1	0	0	0	0	0	0	0	1	1	0	0	0	0	0	0	0	1	1	0	0	0.666667
Q5YDB6	Q5YDB6	2	2	2	RNA polymerase II C-terminal domain phosphatase-like 1	CPL1	>sp|Q5YDB6|CPL1_ARATH RNA polymerase II C-terminal domain phosphatase-like 1 OS=Arabidopsis thaliana GN=CPL1 PE=1 SV=1	1	2	2	2	0	0	0	1	0	0	2	1	0	0	0	0	1	0	0	2	1	0	0	0.333333	1
Q682V0;Q058G5	Q682V0;Q058G5	2;1	2;1	2;1	DNA repair protein XRCC4	XRCC4;At1g61410	>sp|Q682V0|XRCC4_ARATH DNA repair protein XRCC4 OS=Arabidopsis thaliana GN=XRCC4 PE=1 SV=2;>tr|Q058G5|Q058G5_ARATH At1g61410 OS=Arabidopsis thaliana GN=At1g61410 PE=2 SV=1	2	2	2	2	0	0	0	1	2	1	2	1	2	0	0	0	1	2	1	2	1	2	0	1.33333	1.66667
Q6EVK6-2;Q6EVK6	Q6EVK6-2;Q6EVK6	2;2	2;2	2;2	ATP-dependent helicase BRM	BRM	>sp|Q6EVK6-2|BRM_ARATH Isoform 2 of ATP-dependent helicase BRM OS=Arabidopsis thaliana GN=BRM;>sp|Q6EVK6|BRM_ARATH ATP-dependent helicase BRM OS=Arabidopsis thaliana GN=BRM PE=1 SV=1	2	2	2	2	0	0	0	1	1	2	2	2	1	0	0	0	1	1	2	2	2	1	0	1.33333	1.66667
Q6NLH0	Q6NLH0	1	1	1	DNA-directed RNA polymerases II, IV and V subunit 9A	NRPB9A	>sp|Q6NLH0|RPB9A_ARATH DNA-directed RNA polymerases II, IV and V subunit 9A OS=Arabidopsis thaliana GN=NRPB9A PE=1 SV=1	1	1	1	1	0	0	0	0	0	0	1	1	0	0	0	0	0	0	0	1	1	0	0	0	0.666667
Q6Q152-2;Q6Q152	Q6Q152-2;Q6Q152	1;1	1;1	1;1	Peptidyl-prolyl cis-trans isomerase CYP57	CYP57	>sp|Q6Q152-2|CPY57_ARATH Isoform 2 of Peptidyl-prolyl cis-trans isomerase CYP57 OS=Arabidopsis thaliana GN=CYP57;>sp|Q6Q152|CPY57_ARATH Peptidyl-prolyl cis-trans isomerase CYP57 OS=Arabidopsis thaliana GN=CYP57 PE=1 SV=1	2	1	1	1	0	0	0	0	0	0	1	1	0	0	0	0	0	0	0	1	1	0	0	0	0.666667
Q6Q1P4	Q6Q1P4	3	3	3	Structural maintenance of chromosomes protein 1	SMC1	>sp|Q6Q1P4|SMC1_ARATH Structural maintenance of chromosomes protein 1 OS=Arabidopsis thaliana GN=SMC1 PE=2 SV=2	1	3	3	3	0	0	0	1	2	2	2	3	3	0	0	0	1	2	2	2	3	3	0	1.66667	2.66667
Q7DLR9	Q7DLR9	1	1	1	Proteasome subunit beta type-4	PBG1	>sp|Q7DLR9|PSB4_ARATH Proteasome subunit beta type-4 OS=Arabidopsis thaliana GN=PBG1 PE=1 SV=2	1	1	1	1	0	0	0	0	0	0	1	0	0	0	0	0	0	0	0	1	0	0	0	0	0.333333
Q7XJK5	Q7XJK5	1	1	1	Agamous-like MADS-box protein AGL90	AGL90	>sp|Q7XJK5|AGL90_ARATH Agamous-like MADS-box protein AGL90 OS=Arabidopsis thaliana GN=AGL90 PE=1 SV=2	1	1	1	1	0	0	0	0	1	1	0	0	0	0	0	0	0	1	1	0	0	0	0	0.666667	0
Q84JB7;Q9FFQ8	Q84JB7;Q9FFQ8	2;2	2;2	2;2		At5g63550	>tr|Q84JB7|Q84JB7_ARATH DEK domain-containing chromatin associated protein OS=Arabidopsis thaliana GN=MLE2.18 PE=1 SV=1;>tr|Q9FFQ8|Q9FFQ8_ARATH DEK domain-containing chromatin associated protein OS=Arabidopsis thaliana GN=MLE2.18 PE=1 SV=1	2	2	2	2	0	0	0	0	0	0	2	1	1	0	0	0	0	0	0	2	1	1	0	0	1.33333
Q84JG2	Q84JG2	2	2	2	SWI/SNF complex subunit SWI3B	SWI3B	>sp|Q84JG2|SWI3B_ARATH SWI/SNF complex subunit SWI3B OS=Arabidopsis thaliana GN=SWI3B PE=1 SV=1	1	2	2	2	0	0	0	1	0	1	2	1	1	0	0	0	1	0	1	2	1	1	0	0.666667	1.33333
Q84K41;F4IR82	Q84K41;F4IR82	4;3	4;3	4;3		At2g02570	>tr|Q84K41|Q84K41_ARATH Nucleic acid binding/RNA binding protein OS=Arabidopsis thaliana GN=At2g02570 PE=2 SV=1;>tr|F4IR82|F4IR82_ARATH Nucleic acid binding/RNA binding protein OS=Arabidopsis thaliana GN=At2g02570 PE=4 SV=1	2	4	4	4	0	0	0	0	0	0	4	4	3	0	0	0	0	0	0	4	4	3	0	0	3.66667
Q84M92;A0A1P8AVW4;Q9C9B2	Q84M92;A0A1P8AVW4;Q9C9B2	2;1;1	2;1;1	2;1;1	Actin-related protein 4;Actin-related protein 4A	ARP4;ARP4A	>sp|Q84M92|ARP4_ARATH Actin-related protein 4 OS=Arabidopsis thaliana GN=ARP4 PE=1 SV=1;>tr|A0A1P8AVW4|A0A1P8AVW4_ARATH Actin-related proteins 4A OS=Arabidopsis thaliana GN=ARP4A PE=4 SV=1;>sp|Q9C9B2|ARP4A_ARATH Actin-related protein 4A OS=Arabidopsis thal	3	2	2	2	0	0	0	1	1	1	2	1	1	0	0	0	1	1	1	2	1	1	0	1	1.33333
Q84VW9;Q9MAH0	Q84VW9;Q9MAH0	2;1	1;1	1;1	Phosphoenolpyruvate carboxylase 3;Phosphoenolpyruvate carboxylase 1	PPC3;PPC1	>sp|Q84VW9|CAPP3_ARATH Phosphoenolpyruvate carboxylase 3 OS=Arabidopsis thaliana GN=PPC3 PE=1 SV=2;>sp|Q9MAH0|CAPP1_ARATH Phosphoenolpyruvate carboxylase 1 OS=Arabidopsis thaliana GN=PPC1 PE=1 SV=1	2	2	1	1	0	0	0	1	1	1	2	2	2	0	0	0	1	1	1	1	1	1	0	1	1
Q84W89;Q9M2F9;Q8LA13	Q84W89;Q9M2F9;Q8LA13	2;2;1	2;2;1	2;2;1	DEAD-box ATP-dependent RNA helicase 37;DEAD-box ATP-dependent RNA helicase 52;DEAD-box ATP-dependent RNA helicase 11	RH37;RH52;RH11	>sp|Q84W89|RH37_ARATH DEAD-box ATP-dependent RNA helicase 37 OS=Arabidopsis thaliana GN=RH37 PE=2 SV=2;>sp|Q9M2F9|RH52_ARATH DEAD-box ATP-dependent RNA helicase 52 OS=Arabidopsis thaliana GN=RH52 PE=1 SV=1;>sp|Q8LA13|RH11_ARATH DEAD-box ATP-dependent RNA h	3	2	2	2	0	0	0	1	1	1	2	1	1	0	0	0	1	1	1	2	1	1	0	1	1.33333
Q84WU9;A0A1P8B9K8;F4K948	Q84WU9;A0A1P8B9K8	3;2;1	3;2;1	3;2;1	Zinc finger CCCH domain-containing protein 64		>sp|Q84WU9|C3H64_ARATH Zinc finger CCCH domain-containing protein 64 OS=Arabidopsis thaliana GN=At5g56900 PE=2 SV=1;>tr|A0A1P8B9K8|A0A1P8B9K8_ARATH CwfJ-like family protein / zinc finger (CCCH-type) family protein OS=Arabidopsis thaliana GN=MHM17.1 PE=4 SV	3	3	3	3	0	0	0	0	0	0	1	3	2	0	0	0	0	0	0	1	3	2	0	0	2
Q84WV1	Q84WV1	3	3	3	T-complex protein 1 subunit gamma	At5g26360	>sp|Q84WV1|TCPG_ARATH T-complex protein 1 subunit gamma OS=Arabidopsis thaliana GN=CCT3 PE=1 SV=1	1	3	3	3	0	0	0	3	2	1	1	1	1	0	0	0	3	2	1	1	1	1	0	2	1
Q8GUI6-2;Q8GUI6	Q8GUI6-2;Q8GUI6	2;2	2;2	2;2	Probable lysine-specific demethylase JMJ14	JMJ14	>sp|Q8GUI6-2|JMJ14_ARATH Isoform 2 of Probable lysine-specific demethylase JMJ14 OS=Arabidopsis thaliana GN=JMJ14;>sp|Q8GUI6|JMJ14_ARATH Probable lysine-specific demethylase JMJ14 OS=Arabidopsis thaliana GN=JMJ14 PE=1 SV=1	2	2	2	2	0	0	0	1	0	1	2	2	2	0	0	0	1	0	1	2	2	2	0	0.666667	2
Q8GUN2	Q8GUN2	1	1	1		HIT3	>sp|Q8GUN2|HINT1_ARATH Adenylylsulfatase HINT1 OS=Arabidopsis thaliana GN=HINT1 PE=1 SV=1	1	1	1	1	0	0	0	0	1	1	1	1	1	0	0	0	0	1	1	1	1	1	0	0.666667	1
Q8GWQ6-3;Q8GWQ6	Q8GWQ6-3;Q8GWQ6	1;1	1;1	1;1	UPF0235 protein At5g63440		>sp|Q8GWQ6-3|Y6344_ARATH Isoform 3 of UPF0235 protein At5g63440 OS=Arabidopsis thaliana GN=At5g63440;>sp|Q8GWQ6|Y6344_ARATH UPF0235 protein At5g63440 OS=Arabidopsis thaliana GN=At5g63440 PE=1 SV=1	2	1	1	1	0	0	0	1	1	1	1	1	1	0	0	0	1	1	1	1	1	1	0	1	1
Q8GWY0	Q8GWY0	2	2	2			>tr|Q8GWY0|Q8GWY0_ARATH At1g79200 OS=Arabidopsis thaliana GN=SCI1 PE=2 SV=1	1	2	2	2	0	0	0	1	1	0	2	2	2	0	0	0	1	1	0	2	2	2	0	0.666667	2
Q8H0T4;Q8GY23	Q8H0T4;Q8GY23	2;2	2;2	2;2	E3 ubiquitin-protein ligase UPL2;E3 ubiquitin-protein ligase UPL1	UPL2;UPL1	>sp|Q8H0T4|UPL2_ARATH E3 ubiquitin-protein ligase UPL2 OS=Arabidopsis thaliana GN=UPL2 PE=1 SV=3;>sp|Q8GY23|UPL1_ARATH E3 ubiquitin-protein ligase UPL1 OS=Arabidopsis thaliana GN=UPL1 PE=1 SV=3	2	2	2	2	0	0	0	0	0	0	2	1	2	0	0	0	0	0	0	2	1	2	0	0	1.66667
Q8H0U4;Q8H0U4-2	Q8H0U4;Q8H0U4-2	2;2	2;2	2;2	Transportin-1	TRN1	>sp|Q8H0U4|TNPO1_ARATH Transportin-1 OS=Arabidopsis thaliana GN=TRN1 PE=1 SV=1;>sp|Q8H0U4-2|TNPO1_ARATH Isoform 2 of Transportin-1 OS=Arabidopsis thaliana GN=TRN1	2	2	2	2	0	0	0	1	1	1	2	1	1	0	0	0	1	1	1	2	1	1	0	1	1.33333
Q8H0U8-2;Q8H0U8;A0A1I9LRR1;Q9SF41	Q8H0U8-2;Q8H0U8	5;5;2;2	5;5;2;2	5;5;2;2	DEAD-box ATP-dependent RNA helicase 42	RH42	>sp|Q8H0U8-2|RH42_ARATH Isoform 2 of DEAD-box ATP-dependent RNA helicase 42 OS=Arabidopsis thaliana GN=RH42;>sp|Q8H0U8|RH42_ARATH DEAD-box ATP-dependent RNA helicase 42 OS=Arabidopsis thaliana GN=RH42 PE=1 SV=2	4	5	5	5	0	0	0	2	1	0	3	4	3	0	0	0	2	1	0	3	4	3	0	1	3.33333
Q8H136-2;Q8H136	Q8H136-2;Q8H136	6;6	6;6	4;4	DEAD-box ATP-dependent RNA helicase 14	RH14	>sp|Q8H136-2|RH14_ARATH Isoform 2 of DEAD-box ATP-dependent RNA helicase 14 OS=Arabidopsis thaliana GN=RH14;>sp|Q8H136|RH14_ARATH DEAD-box ATP-dependent RNA helicase 14 OS=Arabidopsis thaliana GN=RH14 PE=1 SV=2	2	6	6	4	0	0	0	6	6	4	6	6	6	0	0	0	6	6	4	6	6	6	0	5.33333	6
Q8H1N6	Q8H1N6	1	1	1		At3g04210	>tr|Q8H1N6|Q8H1N6_ARATH At3g04210/T6K12_17 OS=Arabidopsis thaliana GN=At3g04210 PE=2 SV=1	1	1	1	1	0	0	0	0	0	0	1	0	0	0	0	0	0	0	0	1	0	0	0	0	0.333333
Q8L3X8	Q8L3X8	2	2	2	Serine/arginine-rich SC35-like splicing factor SCL30	SCL30	>sp|Q8L3X8|SRC30_ARATH Serine/arginine-rich SC35-like splicing factor SCL30 OS=Arabidopsis thaliana GN=SCL30 PE=1 SV=1	1	2	2	2	0	0	0	2	2	1	2	2	1	0	0	0	2	2	1	2	2	1	0	1.66667	1.66667
Q9ZVL3;Q8L4B2	Q9ZVL3;Q8L4B2	1;1	1;1	1;1	Nuclear transcription factor Y subunit C-3;Nuclear transcription factor Y subunit C-9	NFYC3;NFYC9	>sp|Q9ZVL3|NFYC3_ARATH Nuclear transcription factor Y subunit C-3 OS=Arabidopsis thaliana GN=NFYC3 PE=1 SV=1;>sp|Q8L4B2|NFYC9_ARATH Nuclear transcription factor Y subunit C-9 OS=Arabidopsis thaliana GN=NFYC9 PE=1 SV=1	2	1	1	1	0	0	0	0	0	0	0	1	0	0	0	0	0	0	0	0	1	0	0	0	0.333333
Q8L4Y5	Q8L4Y5	1	1	1	Actin-related protein 7	ARP7	>sp|Q8L4Y5|ARP7_ARATH Actin-related protein 7 OS=Arabidopsis thaliana GN=ARP7 PE=1 SV=1	1	1	1	1	0	0	0	1	1	1	1	1	1	0	0	0	1	1	1	1	1	1	0	1	1
Q8L5Y4	Q8L5Y4	16	16	16		EMB2765	>tr|Q8L5Y4|Q8L5Y4_ARATH P-loop containing nucleoside triphosphate hydrolases superfamily protein OS=Arabidopsis thaliana GN=EMB2765 PE=1 SV=1	1	16	16	16	0	0	0	6	4	4	15	14	14	0	0	0	6	4	4	15	14	14	0	4.66667	14.3333
Q8L5Y6-2;Q8L5Y6	Q8L5Y6-2;Q8L5Y6	2;2	2;2	2;2	Cullin-associated NEDD8-dissociated protein 1	CAND1	>sp|Q8L5Y6-2|CAND1_ARATH Isoform 2 of Cullin-associated NEDD8-dissociated protein 1 OS=Arabidopsis thaliana GN=CAND1;>sp|Q8L5Y6|CAND1_ARATH Cullin-associated NEDD8-dissociated protein 1 OS=Arabidopsis thaliana GN=CAND1 PE=1 SV=1	2	2	2	2	0	0	0	0	0	0	2	1	1	0	0	0	0	0	0	2	1	1	0	0	1.33333
Q8L716;Q9C6C1	Q8L716;Q9C6C1	4;2	4;2	4;2	Splicing factor U2af large subunit B	U2AF65B;F23C21.4	>sp|Q8L716|U2A2B_ARATH Splicing factor U2af large subunit B OS=Arabidopsis thaliana GN=U2AF65B PE=1 SV=2;>tr|Q9C6C1|Q9C6C1_ARATH RNA-binding (RRM/RBD/RNP motifs) family protein OS=Arabidopsis thaliana GN=F23C21.4 PE=4 SV=1	2	4	4	4	0	0	0	3	3	3	4	3	3	0	0	0	3	3	3	4	3	3	0	3	3.33333
Q8L719-2;Q8L719	Q8L719-2;Q8L719	5;5	5;5	5;5	THO complex subunit 4B	ALY2	>sp|Q8L719-2|THO4B_ARATH Isoform 2 of THO complex subunit 4B OS=Arabidopsis thaliana GN=ALY2;>sp|Q8L719|THO4B_ARATH THO complex subunit 4B OS=Arabidopsis thaliana GN=ALY2 PE=1 SV=1	2	5	5	5	0	0	0	5	4	5	5	5	4	0	0	0	5	4	5	5	5	4	0	4.66667	4.66667
Q8L7C9	Q8L7C9	3	3	3	Glutathione S-transferase U20	GSTU20	>sp|Q8L7C9|GSTUK_ARATH Glutathione S-transferase U20 OS=Arabidopsis thaliana GN=GSTU20 PE=1 SV=1	1	3	3	3	0	0	0	2	1	2	3	3	3	0	0	0	2	1	2	3	3	3	0	1.66667	3
Q9M888;Q8L7N0	Q9M888;Q8L7N0	3;3	3;3	3;3		F16B3.16;At5g16070	>sp|Q9M888|TCPZA_ARATH T-complex protein 1 subunit zeta 1 OS=Arabidopsis thaliana GN=CCT6A PE=1 SV=1;>sp|Q8L7N0|TCPZB_ARATH T-complex protein 1 subunit zeta 2 OS=Arabidopsis thaliana GN=CCT6B PE=1 SV=1	2	3	3	3	0	0	0	1	1	0	3	3	2	0	0	0	1	1	0	3	3	2	0	0.666667	2.66667
Q8LA16	Q8LA16	2	2	1	PHD finger protein ALFIN-LIKE 7	AL7	>sp|Q8LA16|ALFL7_ARATH PHD finger protein ALFIN-LIKE 7 OS=Arabidopsis thaliana GN=AL7 PE=1 SV=1	1	2	2	1	0	0	0	2	2	2	2	2	2	0	0	0	2	2	2	2	2	2	0	2	2
Q8LA53	Q8LA53	1	1	1	Methyl-CpG-binding domain-containing protein 2	MBD2	>sp|Q8LA53|MBD2_ARATH Methyl-CpG-binding domain-containing protein 2 OS=Arabidopsis thaliana GN=MBD2 PE=1 SV=1	1	1	1	1	0	0	0	0	0	0	1	1	1	0	0	0	0	0	0	1	1	1	0	0	1
Q8LAK5	Q8LAK5	3	1	1		At4g30330	>tr|Q8LAK5|Q8LAK5_ARATH At4g30330 OS=Arabidopsis thaliana GN=At4g30330 PE=2 SV=1	1	3	1	1	0	0	0	2	0	1	3	2	1	0	0	0	1	0	0	1	1	0	0	0.333333	0.666667
Q8LAS8	Q8LAS8	3	3	3	S-formylglutathione hydrolase	SFGH	>sp|Q8LAS8|SFGH_ARATH S-formylglutathione hydrolase OS=Arabidopsis thaliana GN=SFGH PE=1 SV=2	1	3	3	3	0	0	0	2	3	3	2	2	2	0	0	0	2	3	3	2	2	2	0	2.66667	2
Q8LB54	Q8LB54	3	3	3	Pre-mRNA-splicing factor 38	PRP38	>sp|Q8LB54|PRP38_ARATH Pre-mRNA-splicing factor 38 OS=Arabidopsis thaliana GN=PRP38 PE=1 SV=1	1	3	3	3	0	0	0	3	2	2	2	2	2	0	0	0	3	2	2	2	2	2	0	2.33333	2
Q8LPQ9-2;Q8LPQ9;A0A1P8AXG2;Q8LPQ9-3	Q8LPQ9-2;Q8LPQ9;A0A1P8AXG2	3;3;2;1	3;3;2;1	3;3;2;1	Flowering time control protein FPA	FPA	>sp|Q8LPQ9-2|FPA_ARATH Isoform 2 of Flowering time control protein FPA OS=Arabidopsis thaliana GN=FPA;>sp|Q8LPQ9|FPA_ARATH Flowering time control protein FPA OS=Arabidopsis thaliana GN=FPA PE=1 SV=2;>tr|A0A1P8AXG2|A0A1P8AXG2_ARATH RNA binding protein OS=Ar	4	3	3	3	0	0	0	2	2	2	2	2	2	0	0	0	2	2	2	2	2	2	0	2	2
Q8RV79	Q8RV79	1	1	1	Cytosolic sulfotransferase 11	SOT11	>sp|Q8RV79|SOT11_ARATH Cytosolic sulfotransferase 11 OS=Arabidopsis thaliana GN=SOT11 PE=2 SV=1	1	1	1	1	0	0	0	0	0	0	0	1	0	0	0	0	0	0	0	0	1	0	0	0	0.333333
Q8RWJ7-3;Q8RWJ7;Q8RWJ7-2	Q8RWJ7-3;Q8RWJ7;Q8RWJ7-2	2;2;2	2;2;2	2;2;2	Protein SAWADEE HOMEODOMAIN HOMOLOG 2	SHH2	>sp|Q8RWJ7-3|SHH2_ARATH Isoform 3 of Protein SAWADEE HOMEODOMAIN HOMOLOG 2 OS=Arabidopsis thaliana GN=SHH2;>sp|Q8RWJ7|SHH2_ARATH Protein SAWADEE HOMEODOMAIN HOMOLOG 2 OS=Arabidopsis thaliana GN=SHH2 PE=2 SV=1;>sp|Q8RWJ7-2|SHH2_ARATH Isoform 2 of Protein SA	3	2	2	2	0	0	0	0	1	1	2	2	2	0	0	0	0	1	1	2	2	2	0	0.666667	2
Q8RWV9	Q8RWV9	2	2	2		At5g08450	>tr|Q8RWV9|Q8RWV9_ARATH Uncharacterized protein At5g08450 OS=Arabidopsis thaliana GN=HDC1 PE=2 SV=1	1	2	2	2	0	0	0	1	1	1	2	2	2	0	0	0	1	1	1	2	2	2	0	1	2
Q8RWY7-3;Q8RWY7	Q8RWY7-3;Q8RWY7	2;2	1;1	1;1	Peptidyl-prolyl cis-trans isomerase CYP95	CYP95	>sp|Q8RWY7-3|CYP95_ARATH Isoform 3 of Peptidyl-prolyl cis-trans isomerase CYP95 OS=Arabidopsis thaliana GN=CYP95;>sp|Q8RWY7|CYP95_ARATH Peptidyl-prolyl cis-trans isomerase CYP95 OS=Arabidopsis thaliana GN=CYP95 PE=1 SV=2	2	2	1	1	0	1	1	0	1	1	1	1	1	0	0	0	0	1	1	1	1	1	0	0.666667	1
Q8RXF1;F4HW92	Q8RXF1	8;1	8;1	8;1	Probable splicing factor 3A subunit 1		>sp|Q8RXF1|SF3A1_ARATH Probable splicing factor 3A subunit 1 OS=Arabidopsis thaliana GN=At1g14650 PE=1 SV=2	2	8	8	8	0	0	0	4	2	3	8	6	8	0	0	0	4	2	3	8	6	8	0	3	7.33333
Q8RXN6;Q5XVG7;Q5XVG8;F4I5F1	Q8RXN6	4;1;1;1	4;1;1;1	4;1;1;1		emb1220	>sp|Q8RXN6|PRP31_ARATH U4/U6 small nuclear ribonucleoprotein Prp31 homolog OS=Arabidopsis thaliana GN=PRP31 PE=1 SV=1	4	4	4	4	0	0	0	2	2	2	4	4	4	0	0	0	2	2	2	4	4	4	0	2	4
Q8S9I4	Q8S9I4	1	1	1		At4g02720	>tr|Q8S9I4|Q8S9I4_ARATH AT4g02720/T10P11_1 OS=Arabidopsis thaliana GN=At4g02720 PE=2 SV=1	1	1	1	1	0	0	0	0	0	0	1	1	0	0	0	0	0	0	0	1	1	0	0	0	0.666667
Q8VXX4	Q8VXX4	1	1	1	Replication factor C subunit 3	RFC3	>sp|Q8VXX4|RFC3_ARATH Replication factor C subunit 3 OS=Arabidopsis thaliana GN=RFC3 PE=2 SV=1	1	1	1	1	0	0	0	1	0	1	1	1	0	0	0	0	1	0	1	1	1	0	0	0.666667	0.666667
Q8VXZ9-2;Q8VXZ9	Q8VXZ9-2;Q8VXZ9	4;4	4;4	4;4	Polyadenylate-binding protein RBP47B	RBP47B	>sp|Q8VXZ9-2|R47BP_ARATH Isoform 2 of Polyadenylate-binding protein RBP47B OS=Arabidopsis thaliana GN=RBP47B;>sp|Q8VXZ9|R47BP_ARATH Polyadenylate-binding protein RBP47B OS=Arabidopsis thaliana GN=RBP47B PE=2 SV=1	2	4	4	4	0	0	0	2	2	2	4	4	3	0	0	0	2	2	2	4	4	3	0	2	3.66667
Q8VY05-2;Q8VY05;Q8VY05-3	Q8VY05-2;Q8VY05;Q8VY05-3	2;2;2	2;2;2	2;2;2	SWI/SNF complex subunit SWI3D	SWI3D	>sp|Q8VY05-2|SWI3D_ARATH Isoform 2 of SWI/SNF complex subunit SWI3D OS=Arabidopsis thaliana GN=SWI3D;>sp|Q8VY05|SWI3D_ARATH SWI/SNF complex subunit SWI3D OS=Arabidopsis thaliana GN=SWI3D PE=1 SV=3;>sp|Q8VY05-3|SWI3D_ARATH Isoform 3 of SWI/SNF complex subun	3	2	2	2	0	0	0	2	1	2	2	1	1	0	0	0	2	1	2	2	1	1	0	1.66667	1.33333
Q8VYA5-3;Q8VYA5;Q8VYA5-2	Q8VYA5-3;Q8VYA5;Q8VYA5-2	2;2;1	2;2;1	2;2;1	Serine/arginine-rich splicing factor RS2Z33	RS2Z33	>sp|Q8VYA5-3|RSZ33_ARATH Isoform 3 of Serine/arginine-rich splicing factor RS2Z33 OS=Arabidopsis thaliana GN=RS2Z33;>sp|Q8VYA5|RSZ33_ARATH Serine/arginine-rich splicing factor RS2Z33 OS=Arabidopsis thaliana GN=RS2Z33 PE=1 SV=1;>sp|Q8VYA5-2|RSZ33_ARATH Isof	3	2	2	2	0	0	0	2	1	1	2	2	1	0	0	0	2	1	1	2	2	1	0	1.33333	1.66667
Q8VZM2	Q8VZM2	1	1	1		At4g24200	>tr|Q8VZM2|Q8VZM2_ARATH Transcription elongation factor (TFIIS) family protein OS=Arabidopsis thaliana GN=At4g24200 PE=2 SV=1	1	1	1	1	0	0	0	0	0	0	0	1	1	0	0	0	0	0	0	0	1	1	0	0	0.666667
Q8VZT0	Q8VZT0	1	1	1	Putative H/ACA ribonucleoprotein complex subunit 1-like protein 1		>sp|Q8VZT0|NLAL1_ARATH Putative H/ACA ribonucleoprotein complex subunit 1-like protein 1 OS=Arabidopsis thaliana GN=At3g03920 PE=2 SV=1	1	1	1	1	0	0	0	0	0	0	1	0	0	0	0	0	0	0	0	1	0	0	0	0	0.333333
Q8W117	Q8W117	3	3	3	Suppressor of mec-8 and unc-52 protein homolog 1	SMU1	>sp|Q8W117|SMU1_ARATH Suppressor of mec-8 and unc-52 protein homolog 1 OS=Arabidopsis thaliana GN=SMU1 PE=1 SV=1	1	3	3	3	0	0	0	1	1	2	3	3	3	0	0	0	1	1	2	3	3	3	0	1.33333	3
Q8W4B1;F4KIZ8;A0A1P8BB62	Q8W4B1	3;1;1	3;1;1	3;1;1		MNB8.12	>sp|Q8W4B1|RCF3_ARATH RNA-binding KH domain-containing protein RCF3 OS=Arabidopsis thaliana GN=RCF3 PE=1 SV=1	3	3	3	3	0	0	0	1	2	1	3	3	2	0	0	0	1	2	1	3	3	2	0	1.33333	2.66667
Q8W4D0	Q8W4D0	8	8	8	Peptidyl-prolyl cis-trans isomerase CYP71	CYP71	>sp|Q8W4D0|CPY71_ARATH Peptidyl-prolyl cis-trans isomerase CYP71 OS=Arabidopsis thaliana GN=CYP71 PE=1 SV=1	1	8	8	8	0	0	0	5	2	5	8	8	7	0	0	0	5	2	5	8	8	7	0	4	7.66667
Q8W4D8	Q8W4D8	3	3	3	FHA domain-containing protein DDL	DDL	>sp|Q8W4D8|DDL_ARATH FHA domain-containing protein DDL OS=Arabidopsis thaliana GN=DDL PE=1 SV=1	1	3	3	3	0	0	0	1	2	2	2	3	3	0	0	0	1	2	2	2	3	3	0	1.66667	2.66667
Q9FIF3;Q93VG5	Q9FIF3;Q93VG5	1;1	1;1	1;1	40S ribosomal protein S8-2;40S ribosomal protein S8-1	RPS8B;RPS8A	>sp|Q9FIF3|RS82_ARATH 40S ribosomal protein S8-2 OS=Arabidopsis thaliana GN=RPS8B PE=2 SV=1;>sp|Q93VG5|RS81_ARATH 40S ribosomal protein S8-1 OS=Arabidopsis thaliana GN=RPS8A PE=1 SV=1	2	1	1	1	0	0	0	0	0	0	1	1	1	0	0	0	0	0	0	1	1	1	0	0	1
Q93VP3-2;Q93VP3	Q93VP3-2;Q93VP3	1;1	1;1	1;1	Eukaryotic translation initiation factor 5A-2	ELF5A-2	>sp|Q93VP3-2|IF5A2_ARATH Isoform 2 of Eukaryotic translation initiation factor 5A-2 OS=Arabidopsis thaliana GN=ELF5A-2;>sp|Q93VP3|IF5A2_ARATH Eukaryotic translation initiation factor 5A-2 OS=Arabidopsis thaliana GN=ELF5A-2 PE=1 SV=1	2	1	1	1	0	0	0	0	1	1	0	1	1	0	0	0	0	1	1	0	1	1	0	0.666667	0.666667
Q93VR3	Q93VR3	2	2	2	GDP-mannose 3,5-epimerase		>sp|Q93VR3|GME_ARATH GDP-mannose 3,5-epimerase OS=Arabidopsis thaliana GN=At5g28840 PE=1 SV=1	1	2	2	2	0	0	0	1	1	1	2	2	2	0	0	0	1	1	1	2	2	2	0	1	2
Q93VS8	Q93VS8	3	3	3		emb2734	>tr|Q93VS8|Q93VS8_ARATH ARM repeat superfamily protein OS=Arabidopsis thaliana GN=emb2734 PE=2 SV=1	1	3	3	3	0	0	0	2	2	2	2	2	2	0	0	0	2	2	2	2	2	2	0	2	2
Q93W34	Q93W34	3	3	3	Polyadenylate-binding protein RBP45C	RBP45C	>sp|Q93W34|RP45C_ARATH Polyadenylate-binding protein RBP45C OS=Arabidopsis thaliana GN=RBP45C PE=2 SV=1	1	3	3	3	0	0	0	1	1	1	3	2	2	0	0	0	1	1	1	3	2	2	0	1	2.33333
Q93WD7	Q93WD7	2	2	2	tRNA (guanine-N(7)-)-methyltransferase non-catalytic subunit	At1g03110	>tr|Q93WD7|Q93WD7_ARATH tRNA (guanine-N(7)-)-methyltransferase non-catalytic subunit OS=Arabidopsis thaliana GN=TRM82 PE=2 SV=1	1	2	2	2	0	0	0	0	0	0	1	1	2	0	0	0	0	0	0	1	1	2	0	0	1.33333
Q93WJ8	Q93WJ8	2	2	2	Probable monodehydroascorbate reductase, cytoplasmic isoform 4		>sp|Q93WJ8|MDAR2_ARATH Monodehydroascorbate reductase 2 OS=Arabidopsis thaliana GN=MDAR2 PE=1 SV=1	1	2	2	2	0	0	0	2	1	2	1	1	1	0	0	0	2	1	2	1	1	1	0	1.66667	1
Q93WN0	Q93WN0	2	2	2	Selenium-binding protein 2	SBP2	>sp|Q93WN0|SEBP2_ARATH Selenium-binding protein 2 OS=Arabidopsis thaliana GN=SBP2 PE=1 SV=1	1	2	2	2	0	0	0	1	1	0	2	2	2	0	0	0	1	1	0	2	2	2	0	0.666667	2
Q93XW5	Q93XW5	2	2	2	Nitrile-specifier protein 5	NSP5	>sp|Q93XW5|NSP5_ARATH Nitrile-specifier protein 5 OS=Arabidopsis thaliana GN=NSP5 PE=2 SV=1	1	2	2	2	0	0	0	2	2	2	2	2	2	0	0	0	2	2	2	2	2	2	0	2	2
Q93Y25	Q93Y25	2	2	2		MYH9.9	>tr|Q93Y25|Q93Y25_ARATH Splicing factor, CC1-like protein OS=Arabidopsis thaliana GN=MYH9.9 PE=1 SV=1	1	2	2	2	0	0	0	0	1	1	2	2	2	0	0	0	0	1	1	2	2	2	0	0.666667	2
Q93YR3	Q93YR3	1	1	1	FAM10 family protein At4g22670		>sp|Q93YR3|F10AL_ARATH FAM10 family protein At4g22670 OS=Arabidopsis thaliana GN=At4g22670 PE=1 SV=1	1	1	1	1	0	0	0	0	0	0	0	1	1	0	0	0	0	0	0	0	1	1	0	0	0.666667
Q93Z00	Q93Z00	1	1	1	Transcription factor TCP14	TCP14	>sp|Q93Z00|TCP14_ARATH Transcription factor TCP14 OS=Arabidopsis thaliana GN=TCP14 PE=1 SV=1	1	1	1	1	0	0	0	0	1	1	1	1	1	0	0	0	0	1	1	1	1	1	0	0.666667	1
Q93ZV7-2;Q93ZV7	Q93ZV7-2;Q93ZV7	5;5	5;5	5;5	La protein 1	LA1	>sp|Q93ZV7-2|LA1_ARATH Isoform 2 of La protein 1 OS=Arabidopsis thaliana GN=LA1;>sp|Q93ZV7|LA1_ARATH La protein 1 OS=Arabidopsis thaliana GN=LA1 PE=1 SV=1	2	5	5	5	0	0	0	4	3	4	4	3	4	0	0	0	4	3	4	4	3	4	0	3.66667	3.66667
Q93ZX4	Q93ZX4	1	1	1		At1g56290	>tr|Q93ZX4|Q93ZX4_ARATH CwfJ-like family protein OS=Arabidopsis thaliana GN=At1g56290 PE=1 SV=1	1	1	1	1	0	0	0	0	0	0	1	1	1	0	0	0	0	0	0	1	1	1	0	0	1
Q940P8	Q940P8	2	2	2		At5g20890	>sp|Q940P8|TCPB_ARATH T-complex protein 1 subunit beta OS=Arabidopsis thaliana GN=CCT2 PE=1 SV=1	1	2	2	2	0	0	0	0	0	0	2	2	2	0	0	0	0	0	0	2	2	2	0	0	2
Q945Q1;Q8H0X6-2;Q8H0X6	Q945Q1	3;1;1	3;1;1	3;1;1	Cysteine proteinase inhibitor 1	CYS1	>sp|Q945Q1|CYT1_ARATH Cysteine proteinase inhibitor 1 OS=Arabidopsis thaliana GN=CYS1 PE=1 SV=2	3	3	3	3	0	0	0	1	1	1	2	3	2	0	0	0	1	1	1	2	3	2	0	1	2.33333
Q949S9	Q949S9	2	2	2	Pre-mRNA-splicing factor SPF27 homolog	MOS4	>sp|Q949S9|SPF27_ARATH Pre-mRNA-splicing factor SPF27 homolog OS=Arabidopsis thaliana GN=MOS4 PE=1 SV=1	1	2	2	2	0	0	0	2	1	1	2	2	2	0	0	0	2	1	1	2	2	2	0	1.33333	2
Q949W6;Q949W6-2	Q949W6;Q949W6-2	1;1	1;1	1;1		At4g31430	>sp|Q949W6|KAKU4_ARATH Protein KAKU4 OS=Arabidopsis thaliana GN=KAKU4 PE=1 SV=1;>sp|Q949W6-2|KAKU4_ARATH Isoform 2 of Protein KAKU4 OS=Arabidopsis thaliana GN=KAKU4	2	1	1	1	0	0	0	0	0	0	1	0	1	0	0	0	0	0	0	1	0	1	0	0	0.666667
Q94A52;A0A1P8ATK7;A0A1P8ATJ6;A0A1P8ATN0;Q9C8J1	Q94A52	10;2;2;2;2	10;2;2;2;2	9;2;2;2;2	DEAD-box ATP-dependent RNA helicase 2	RH2	>sp|Q94A52|RH2_ARATH Eukaryotic initiation factor 4A-III homolog OS=Arabidopsis thaliana GN=EIF4A3 PE=1 SV=2	5	10	10	9	0	0	0	9	8	9	9	9	9	0	0	0	9	8	9	9	9	9	0	8.66667	9
Q94AC3	Q94AC3	2	2	2		At4g36960	>tr|Q94AC3|Q94AC3_ARATH AT4g36960/C7A10_400 OS=Arabidopsis thaliana GN=AP22.66 PE=2 SV=1	1	2	2	2	0	0	0	1	2	1	0	1	1	0	0	0	1	2	1	0	1	1	0	1.33333	0.666667
Q94AH2	Q94AH2	1	1	1		At5g64730	>tr|Q94AH2|Q94AH2_ARATH Transducin/WD40 repeat-like superfamily protein OS=Arabidopsis thaliana GN=MVP7.5 PE=2 SV=1	1	1	1	1	0	0	0	0	0	0	0	1	1	0	0	0	0	0	0	0	1	1	0	0	0.666667
Q94AH9;Q9FEF8-2;Q9FEF8	Q94AH9;Q9FEF8-2;Q9FEF8	2;1;1	2;1;1	2;1;1	Mediator of RNA polymerase II transcription subunit 36a;Probable mediator of RNA polymerase II transcription subunit 36b	MED36A;MED36B	>sp|Q94AH9|MD36A_ARATH Mediator of RNA polymerase II transcription subunit 36a OS=Arabidopsis thaliana GN=MED36A PE=1 SV=2;>sp|Q9FEF8-2|MD36B_ARATH Isoform 2 of Probable mediator of RNA polymerase II transcription subunit 36b OS=Arabidopsis thaliana GN=MED	3	2	2	2	0	0	0	2	1	1	1	1	1	0	0	0	2	1	1	1	1	1	0	1.33333	1
Q94AI7	Q94AI7	13	13	4	Protein TOPLESS	TPL	>sp|Q94AI7|TPL_ARATH Protein TOPLESS OS=Arabidopsis thaliana GN=TPL PE=1 SV=1	1	13	13	4	0	0	0	10	8	9	12	11	10	0	0	0	10	8	9	12	11	10	0	9	11
Q94BT9-2;Q94BT9	Q94BT9-2;Q94BT9	1;1	1;1	1;1	Copper transport protein ATX1	ATX1	>sp|Q94BT9-2|ATOX1_ARATH Isoform 2 of Copper transport protein ATX1 OS=Arabidopsis thaliana GN=ATX1;>sp|Q94BT9|ATOX1_ARATH Copper transport protein ATX1 OS=Arabidopsis thaliana GN=ATX1 PE=1 SV=2	2	1	1	1	0	0	0	0	0	0	1	1	1	0	0	0	0	0	0	1	1	1	0	0	1
Q94C20	Q94C20	2	2	2		At5g64160	>tr|Q94C20|Q94C20_ARATH AT5g64160/MHJ24_14 OS=Arabidopsis thaliana GN=MHJ24.14 PE=1 SV=1	1	2	2	2	0	0	0	0	0	0	2	1	2	0	0	0	0	0	0	2	1	2	0	0	1.66667
Q94CE4-2;Q94CE4	Q94CE4-2;Q94CE4	2;2	2;2	2;2	Beta carbonic anhydrase 4	BCA4	>sp|Q94CE4-2|BCA4_ARATH Isoform 2 of Beta carbonic anhydrase 4 OS=Arabidopsis thaliana GN=BCA4;>sp|Q94CE4|BCA4_ARATH Beta carbonic anhydrase 4 OS=Arabidopsis thaliana GN=BCA4 PE=1 SV=1	2	2	2	2	0	0	0	0	0	0	1	0	2	0	0	0	0	0	0	1	0	2	0	0	1
Q94CK1	Q94CK1	1	1	1		At5g12410	>tr|Q94CK1|Q94CK1_ARATH At5g12410 OS=Arabidopsis thaliana GN=At5g12410 PE=2 SV=1	1	1	1	1	0	0	0	1	1	1	1	1	1	0	0	0	1	1	1	1	1	1	0	1	1
Q94EH8	Q94EH8	5	5	4	THO complex subunit 4C	ALY3	>sp|Q94EH8|THO4C_ARATH THO complex subunit 4C OS=Arabidopsis thaliana GN=ALY3 PE=1 SV=1	1	5	5	4	0	0	0	2	2	3	4	3	3	0	0	0	2	2	3	4	3	3	0	2.33333	3.33333
Q94K05	Q94K05	2	2	2		T11I18.7	>sp|Q94K05|TCPQ_ARATH T-complex protein 1 subunit theta OS=Arabidopsis thaliana GN=CCT8 PE=1 SV=1	1	2	2	2	0	0	0	0	0	0	2	2	1	0	0	0	0	0	0	2	2	1	0	0	1.66667
Q94KD0	Q94KD0	3	3	3	Transcription initiation factor TFIID subunit 15b	TAF15B	>sp|Q94KD0|TA15B_ARATH Transcription initiation factor TFIID subunit 15b OS=Arabidopsis thaliana GN=TAF15B PE=1 SV=1	1	3	3	3	0	0	0	1	2	2	3	3	2	0	0	0	1	2	2	3	3	2	0	1.66667	2.66667
Q96266-2;Q96266	Q96266-2;Q96266	3;3	2;2	2;2	Glutathione S-transferase F8, chloroplastic	GSTF8	>sp|Q96266-2|GSTF8_ARATH Isoform 2 of Glutathione S-transferase F8, chloroplastic OS=Arabidopsis thaliana GN=GSTF8;>sp|Q96266|GSTF8_ARATH Glutathione S-transferase F8, chloroplastic OS=Arabidopsis thaliana GN=GSTF8 PE=1 SV=3	2	3	2	2	0	0	0	2	1	2	3	3	3	0	0	0	1	0	1	2	2	2	0	0.666667	2
Q96321	Q96321	3	2	2	Importin subunit alpha-1	KAP1	>sp|Q96321|IMPA1_ARATH Importin subunit alpha-1 OS=Arabidopsis thaliana GN=IMPA1 PE=1 SV=2	1	3	2	2	0	0	0	3	1	2	3	2	2	0	0	0	2	0	1	2	1	1	0	1	1.33333
Q9ASP6-3;Q9ASP6-2;Q9ASP6	Q9ASP6-3;Q9ASP6-2;Q9ASP6	3;3;3	3;3;3	3;3;3		At4g00830	>sp|Q9ASP6-3|HNRPQ_ARATH Isoform 3 of Heterogeneous nuclear ribonucleoprotein Q OS=Arabidopsis thaliana GN=LIF2;>sp|Q9ASP6-2|HNRPQ_ARATH Isoform 2 of Heterogeneous nuclear ribonucleoprotein Q OS=Arabidopsis thaliana GN=LIF2;>sp|Q9ASP6|HNRPQ_ARATH Heterogen	3	3	3	3	0	0	0	1	0	0	3	2	1	0	0	0	1	0	0	3	2	1	0	0.333333	2
Q9LU37;Q9ASW4	Q9LU37;Q9ASW4	3;3	3;3	3;3		At3g21215	>tr|Q9LU37|Q9LU37_ARATH RNA-binding (RRM/RBD/RNP motifs) family protein OS=Arabidopsis thaliana GN=At3g21215 PE=4 SV=1;>tr|Q9ASW4|Q9ASW4_ARATH AT3G21215 protein OS=Arabidopsis thaliana GN=At3g21215 PE=2 SV=1	2	3	3	3	0	0	0	1	1	1	1	2	2	0	0	0	1	1	1	1	2	2	0	1	1.66667
Q9C518-2;Q9C518	Q9C518-2;Q9C518	1;1	1;1	1;1	Transcription factor TCP8	TCP8	>sp|Q9C518-2|TCP8_ARATH Isoform 2 of Transcription factor TCP8 OS=Arabidopsis thaliana GN=TCP8;>sp|Q9C518|TCP8_ARATH Transcription factor TCP8 OS=Arabidopsis thaliana GN=TCP8 PE=1 SV=1	2	1	1	1	0	0	0	0	0	0	1	1	0	0	0	0	0	0	0	1	1	0	0	0	0.666667
Q9C551	Q9C551	4	4	4	DEAD-box ATP-dependent RNA helicase 5	RH5	>sp|Q9C551|RH5_ARATH DEAD-box ATP-dependent RNA helicase 5 OS=Arabidopsis thaliana GN=RH5 PE=1 SV=1	1	4	4	4	0	0	0	1	1	1	3	4	4	0	0	0	1	1	1	3	4	4	0	1	3.66667
Q9C553	Q9C553	1	1	1		F5D21.23	>tr|Q9C553|Q9C553_ARATH At1g51580 OS=Arabidopsis thaliana GN=F19C24.19 PE=2 SV=1	1	1	1	1	0	0	0	0	0	0	1	0	0	0	0	0	0	0	0	1	0	0	0	0	0.333333
Q9C584	Q9C584	2	2	2		At5g22040	>tr|Q9C584|Q9C584_ARATH At5g22040 OS=Arabidopsis thaliana GN=At5g22040 PE=2 SV=1	1	2	2	2	0	0	0	2	2	1	0	1	1	0	0	0	2	2	1	0	1	1	0	1.66667	0.666667
Q9C5J3;A0A1P8BCT5;F4KIA8;A0A1P8BCU4	Q9C5J3;A0A1P8BCT5;F4KIA8	6;3;3;1	6;3;3;1	6;3;3;1		At5g25060;At5g10800	>sp|Q9C5J3|RRC1_ARATH Protein RRC1 OS=Arabidopsis thaliana GN=RRC1 PE=1 SV=1;>tr|A0A1P8BCT5|A0A1P8BCT5_ARATH RNA recognition motif (RRM)-containing protein OS=Arabidopsis thaliana GN=At5g10800 PE=4 SV=1;>sp|F4KIA8|RRC1L_ARATH Protein RRC1-like OS=Arabidops	4	6	6	6	0	0	0	3	4	3	4	5	3	0	0	0	3	4	3	4	5	3	0	3.33333	4
Q9LMN4;Q9C6K5	Q9LMN4;Q9C6K5	1;1	1;1	1;1		F16F4.12;F7O12.3	>sp|Q9LMN4|LSM3A_ARATH Sm-like protein LSM3A OS=Arabidopsis thaliana GN=LSM3A PE=1 SV=1;>sp|Q9C6K5|LSM3B_ARATH Sm-like protein LSM3B OS=Arabidopsis thaliana GN=LSM3B PE=1 SV=1	2	1	1	1	0	0	0	1	1	1	1	1	1	0	0	0	1	1	1	1	1	1	0	1	1
Q9C6S8	Q9C6S8	2	2	2		F5M6.12	>tr|Q9C6S8|Q9C6S8_ARATH AT1G31870 protein OS=Arabidopsis thaliana GN=At1g31870 PE=1 SV=1	1	2	2	2	0	0	0	1	1	1	1	2	1	0	0	0	1	1	1	1	2	1	0	1	1.33333
Q9C701;Q9LJN8	Q9C701;Q9LJN8	1;1	1;1	1;1	Mitotic checkpoint protein BUB3.2;Mitotic checkpoint protein BUB3.1	BUB3.2;BUB3.1	>sp|Q9C701|BUB32_ARATH Mitotic checkpoint protein BUB3.2 OS=Arabidopsis thaliana GN=BUB3.2 PE=2 SV=1;>sp|Q9LJN8|BUB31_ARATH Mitotic checkpoint protein BUB3.1 OS=Arabidopsis thaliana GN=BUB3.1 PE=1 SV=1	2	1	1	1	0	0	0	0	0	0	1	1	1	0	0	0	0	0	0	1	1	1	0	0	1
Q9C7E7	Q9C7E7	4	4	4		F13K9.16	>sp|Q9C7E7|RDM16_ARATH Protein RDM16 OS=Arabidopsis thaliana GN=RDM16 PE=2 SV=1	1	4	4	4	0	0	0	2	3	3	4	3	3	0	0	0	2	3	3	4	3	3	0	2.66667	3.33333
Q9C801	Q9C801	3	3	3	Protein MOS2	MOS2	>sp|Q9C801|MOS2_ARATH Protein MOS2 OS=Arabidopsis thaliana GN=MOS2 PE=2 SV=1	1	3	3	3	0	0	0	1	1	1	3	3	3	0	0	0	1	1	1	3	3	3	0	1	3
Q9C829	Q9C829	3	3	3		F19K6.4	>sp|Q9C829|NU50A_ARATH Nuclear pore complex protein NUP50A OS=Arabidopsis thaliana GN=NUP50A PE=1 SV=1	1	3	3	3	0	0	0	3	3	3	3	3	3	0	0	0	3	3	3	3	3	3	0	3	3
Q9C950	Q9C950	1	1	1		T7P1.17	>sp|Q9C950|VIP5_ARATH Protein RTF1 homolog OS=Arabidopsis thaliana GN=VIP5 PE=1 SV=1	1	1	1	1	0	0	0	0	0	0	1	1	1	0	0	0	0	0	0	1	1	1	0	0	1
Q9C952	Q9C952	4	4	4	Cleavage and polyadenylation specificity factor subunit 3-I	CPSF73-I	>sp|Q9C952|CPSF3_ARATH Cleavage and polyadenylation specificity factor subunit 3-I OS=Arabidopsis thaliana GN=CPSF73-I PE=1 SV=1	1	4	4	4	0	0	0	4	3	3	3	3	3	0	0	0	4	3	3	3	3	3	0	3.33333	3
Q9CA59;Q9CA59-3	Q9CA59;Q9CA59-3	5;5	5;5	1;1	NAP1-related protein 1	NRP1	>sp|Q9CA59|NRP1_ARATH NAP1-related protein 1 OS=Arabidopsis thaliana GN=NRP1 PE=1 SV=1;>sp|Q9CA59-3|NRP1_ARATH Isoform 3 of NAP1-related protein 1 OS=Arabidopsis thaliana GN=NRP1	2	5	5	1	0	0	0	5	5	5	4	5	4	0	0	0	5	5	5	4	5	4	0	5	4.33333
Q9CA67	Q9CA67	1	1	1	Geranylgeranyl diphosphate reductase, chloroplastic	CHLP	>sp|Q9CA67|CHLP_ARATH Geranylgeranyl diphosphate reductase, chloroplastic OS=Arabidopsis thaliana GN=CHLP PE=1 SV=1	1	1	1	1	0	0	0	0	0	0	1	0	0	0	0	0	0	0	0	1	0	0	0	0	0.333333
Q9CAF4	Q9CAF4	3	3	3		F13M14.6	>sp|Q9CAF4|NUP1_ARATH Nuclear pore complex protein NUP1 OS=Arabidopsis thaliana GN=NUP1 PE=1 SV=1	1	3	3	3	0	0	0	0	1	1	0	2	2	0	0	0	0	1	1	0	2	2	0	0.666667	1.33333
Q9CAM7	Q9CAM7	1	1	1	Replication factor C subunit 2	RFC2	>sp|Q9CAM7|RFC2_ARATH Replication factor C subunit 2 OS=Arabidopsis thaliana GN=RFC2 PE=1 SV=1	1	1	1	1	0	0	0	1	0	0	1	1	1	0	0	0	1	0	0	1	1	1	0	0.333333	1
Q9CAQ8	Q9CAQ8	1	1	1	Replication factor C subunit 5	RFC5	>sp|Q9CAQ8|RFC5_ARATH Replication factor C subunit 5 OS=Arabidopsis thaliana GN=RFC5 PE=1 SV=1	1	1	1	1	0	0	0	1	0	0	1	1	0	0	0	0	1	0	0	1	1	0	0	0.333333	0.666667
Q9CAX7	Q9CAX7	3	3	1		F24K9.17	>tr|Q9CAX7|Q9CAX7_ARATH Putative small nuclear ribonucleoprotein polypeptide G OS=Arabidopsis thaliana GN=F24K9.17 PE=2 SV=1	1	3	3	1	0	0	0	3	3	2	2	2	2	0	0	0	3	3	2	2	2	2	0	2.66667	2
Q9FG01	Q9FG01	6	6	6		ATO	>sp|Q9FG01|ATO_ARATH Splicing factor SF3a60 homolog OS=Arabidopsis thaliana GN=ATO PE=1 SV=1	1	6	6	6	0	0	0	1	3	3	4	6	6	0	0	0	1	3	3	4	6	6	0	2.33333	5.33333
Q9FGF0	Q9FGF0	1	1	1		At5g64460	>sp|Q9FGF0|PGML1_ARATH Phosphoglycerate mutase-like protein 1 OS=Arabidopsis thaliana GN=At5g64460 PE=2 SV=1	1	1	1	1	0	0	0	0	0	0	0	1	0	0	0	0	0	0	0	0	1	0	0	0	0.333333
Q9FGR0;A0A1P8BES4;A0A1P8BER9;A0A1P8BEU6	Q9FGR0;A0A1P8BES4;A0A1P8BER9;A0A1P8BEU6	5;4;4;4	5;4;4;4	5;4;4;4	Cleavage and polyadenylation specificity factor subunit 1	CPSF160	>sp|Q9FGR0|CPSF1_ARATH Cleavage and polyadenylation specificity factor subunit 1 OS=Arabidopsis thaliana GN=CPSF160 PE=1 SV=2;>tr|A0A1P8BES4|A0A1P8BES4_ARATH Cleavage and polyadenylation specificity factor 160 OS=Arabidopsis thaliana GN=CPSF160 PE=4 SV=1;>	4	5	5	5	0	0	0	4	3	3	4	4	3	0	0	0	4	3	3	4	4	3	0	3.33333	3.66667
Q9FGV4	Q9FGV4	1	1	1			>tr|Q9FGV4|Q9FGV4_ARATH Acetyl-CoA:benzylalcohol acetyltranferase-like protein OS=Arabidopsis thaliana GN=At5g47950 PE=2 SV=1	1	1	1	1	0	0	0	0	0	0	0	1	1	0	0	0	0	0	0	0	1	1	0	0	0.666667
Q9M1U1;Q9FGZ9	Q9M1U1;Q9FGZ9	1;1	1;1	1;1	Ubiquitin-like protein 5	T14D3.120;UBL5	>tr|Q9M1U1|Q9M1U1_ARATH Ubiquitin-like superfamily protein OS=Arabidopsis thaliana GN=T14D3.120 PE=4 SV=1;>sp|Q9FGZ9|UBL5_ARATH Ubiquitin-like protein 5 OS=Arabidopsis thaliana GN=UBL5 PE=3 SV=1	2	1	1	1	0	0	0	0	0	0	1	0	1	0	0	0	0	0	0	1	0	1	0	0	0.666667
Q9FI15;Q9SUN5	Q9FI15;Q9SUN5	2;2	2;2	2;2	Small nuclear ribonucleoprotein-associated protein	MFC16.13;F9F13.90	>tr|Q9FI15|Q9FI15_ARATH Small nuclear ribonucleoprotein-associated protein OS=Arabidopsis thaliana GN=MFC16.18 PE=2 SV=1;>tr|Q9SUN5|Q9SUN5_ARATH Small nuclear ribonucleoprotein-associated protein OS=Arabidopsis thaliana GN=smB PE=2 SV=1	2	2	2	2	0	0	0	1	1	1	1	2	2	0	0	0	1	1	1	1	2	2	0	1	1.66667
Q9FIE4	Q9FIE4	2	2	2		At5g57370	>tr|Q9FIE4|Q9FIE4_ARATH U4/U6.U5 small nuclear ribonucleoprotein OS=Arabidopsis thaliana GN=MSF19.3 PE=2 SV=1	1	2	2	2	0	0	0	1	1	1	2	2	2	0	0	0	1	1	1	2	2	2	0	1	2
Q9FJ95	Q9FJ95	1	1	1	Sorbitol dehydrogenase	SDH	>sp|Q9FJ95|DHSO_ARATH Sorbitol dehydrogenase OS=Arabidopsis thaliana GN=SDH PE=1 SV=1	1	1	1	1	0	0	0	1	1	1	1	1	1	0	0	0	1	1	1	1	1	1	0	1	1
Q9FJD4	Q9FJD4	5	5	5		At5g53480	>sp|Q9FJD4|IMB1_ARATH Importin subunit beta-1 OS=Arabidopsis thaliana GN=KPNB1 PE=1 SV=1	1	5	5	5	0	0	0	3	3	3	5	5	5	0	0	0	3	3	3	5	5	5	0	3	5
Q9FJW0;Q9M2X5	Q9FJW0	5;1	5;1	5;1		At5g67630	>tr|Q9FJW0|Q9FJW0_ARATH RuvB-like helicase OS=Arabidopsis thaliana GN=At5g67630 PE=2 SV=1	2	5	5	5	0	0	0	4	4	4	5	3	4	0	0	0	4	4	4	5	3	4	0	4	4
Q9FJX0	Q9FJX0	6	6	6	Peptidyl-prolyl cis-trans isomerase CYP65	CYP65	>sp|Q9FJX0|PPIL2_ARATH Peptidyl-prolyl cis-trans isomerase CYP65 OS=Arabidopsis thaliana GN=CYP65 PE=2 SV=1	1	6	6	6	0	0	0	0	0	0	5	6	6	0	0	0	0	0	0	5	6	6	0	0	5.66667
Q9FKT5	Q9FKT5	2	2	2	THO complex subunit 3	THO3	>sp|Q9FKT5|THOC3_ARATH THO complex subunit 3 OS=Arabidopsis thaliana GN=THO3 PE=1 SV=1	1	2	2	2	0	0	0	2	2	2	2	2	2	0	0	0	2	2	2	2	2	2	0	2	2
Q9FLI7	Q9FLI7	1	1	1	CDGSH iron-sulfur domain-containing protein NEET	NEET	>sp|Q9FLI7|NEET_ARATH CDGSH iron-sulfur domain-containing protein NEET OS=Arabidopsis thaliana GN=NEET PE=1 SV=1	1	1	1	1	0	0	0	1	1	0	1	0	0	0	0	0	1	1	0	1	0	0	0	0.666667	0.333333
Q9FM47;A0A1P8BDM9	Q9FM47;A0A1P8BDM9	7;6	7;6	7;6		At5g40490	>tr|Q9FM47|Q9FM47_ARATH RNA-binding (RRM/RBD/RNP motifs) family protein OS=Arabidopsis thaliana GN=MNF13.1 PE=2 SV=1;>tr|A0A1P8BDM9|A0A1P8BDM9_ARATH RNA-binding (RRM/RBD/RNP motifs) family protein OS=Arabidopsis thaliana GN=MNF13.1 PE=4 SV=1	2	7	7	7	0	0	0	6	4	4	4	4	3	0	0	0	6	4	4	4	4	3	0	4.66667	3.66667
Q9FM97	Q9FM97	1	1	1	Pyruvate kinase		>tr|Q9FM97|Q9FM97_ARATH Pyruvate kinase OS=Arabidopsis thaliana GN=MCD7.8 PE=2 SV=1	1	1	1	1	0	0	0	0	1	1	1	1	1	0	0	0	0	1	1	1	1	1	0	0.666667	1
Q9FMF9	Q9FMF9	21	21	21		At5g64270	>tr|Q9FMF9|Q9FMF9_ARATH Nuclear protein-like OS=Arabidopsis thaliana GN=MSJ1.11 PE=1 SV=1	1	21	21	21	0	0	0	11	8	10	18	20	20	0	0	0	11	8	10	18	20	20	0	9.66667	19.3333
Q9FMG4	Q9FMG4	3	3	3	Serine/arginine-rich splicing factor SC35	SC35	>sp|Q9FMG4|SC35_ARATH Serine/arginine-rich splicing factor SC35 OS=Arabidopsis thaliana GN=SC35 PE=1 SV=1	1	3	3	3	0	0	0	3	3	3	3	3	3	0	0	0	3	3	3	3	3	3	0	3	3
Q9FMR9	Q9FMR9	4	4	4	RuvB-like protein 1	RIN1	>sp|Q9FMR9|RIN1_ARATH RuvB-like protein 1 OS=Arabidopsis thaliana GN=RIN1 PE=1 SV=1	1	4	4	4	0	0	0	3	3	3	3	4	4	0	0	0	3	3	3	3	4	4	0	3	3.66667
Q9FMT4	Q9FMT4	3	3	3	SWI/SNF complex component SNF12 homolog		>sp|Q9FMT4|SNF12_ARATH SWI/SNF complex component SNF12 homolog OS=Arabidopsis thaliana GN=At5g14170 PE=1 SV=1	1	3	3	3	0	0	0	2	2	2	3	3	3	0	0	0	2	2	2	3	3	3	0	2	3
Q9SMP0;Q9FMV5	Q9SMP0;Q9FMV5	1;1	1;1	1;1	Nuclear transcription factor Y subunit C-1;Nuclear transcription factor Y subunit C-4	NFYC1;NFYC4	>sp|Q9SMP0|NFYC1_ARATH Nuclear transcription factor Y subunit C-1 OS=Arabidopsis thaliana GN=NFYC1 PE=1 SV=1;>sp|Q9FMV5|NFYC4_ARATH Nuclear transcription factor Y subunit C-4 OS=Arabidopsis thaliana GN=NFYC4 PE=2 SV=1	2	1	1	1	0	0	0	0	0	0	0	1	0	0	0	0	0	0	0	0	1	0	0	0	0.333333
Q9FMY5;Q9S709	Q9FMY5;Q9S709	1;1	1;1	1;1	Splicing factor U2af small subunit B;Splicing factor U2af small subunit A	U2AF35B;U2AF35A	>sp|Q9FMY5|U2AFB_ARATH Splicing factor U2af small subunit B OS=Arabidopsis thaliana GN=U2AF35B PE=1 SV=1;>sp|Q9S709|U2AFA_ARATH Splicing factor U2af small subunit A OS=Arabidopsis thaliana GN=U2AF35A PE=1 SV=1	2	1	1	1	0	0	0	1	1	1	1	1	1	0	0	0	1	1	1	1	1	1	0	1	1
Q9FN03	Q9FN03	2	2	2	Ultraviolet-B receptor UVR8	UVR8	>sp|Q9FN03|UVR8_ARATH Ultraviolet-B receptor UVR8 OS=Arabidopsis thaliana GN=UVR8 PE=1 SV=1	1	2	2	2	0	0	0	1	0	0	1	1	1	0	0	0	1	0	0	1	1	1	0	0.333333	1
Q9FNN3	Q9FNN3	3	3	3		ILP1	>sp|Q9FNN3|ILP1_ARATH Transcriptional repressor ILP1 OS=Arabidopsis thaliana GN=ILP1 PE=1 SV=1	1	3	3	3	0	0	0	0	0	0	2	2	3	0	0	0	0	0	0	2	2	3	0	0	2.33333
Q9FPJ8	Q9FPJ8	1	1	1	Polyadenylate-binding protein RBP45A	RBP45A	>sp|Q9FPJ8|RB45A_ARATH Polyadenylate-binding protein RBP45A OS=Arabidopsis thaliana GN=RBP45A PE=2 SV=1	1	1	1	1	0	0	0	1	1	1	1	1	1	0	0	0	1	1	1	1	1	1	0	1	1
Q9FQ03-2;Q9FQ03;A0A1P8AQR8;Q9FQ04	Q9FQ03-2;Q9FQ03	3;3;1;1	3;3;1;1	3;3;1;1	5-3 exoribonuclease 3	XRN3	>sp|Q9FQ03-2|XRN3_ARATH Isoform 2 of 5-3 exoribonuclease 3 OS=Arabidopsis thaliana GN=XRN3;>sp|Q9FQ03|XRN3_ARATH 5-3 exoribonuclease 3 OS=Arabidopsis thaliana GN=XRN3 PE=1 SV=1	4	3	3	3	0	0	0	1	2	1	1	2	1	0	0	0	1	2	1	1	2	1	0	1.33333	1.33333
Q9FWA3	Q9FWA3	2	2	2	6-phosphogluconate dehydrogenase, decarboxylating 3		>sp|Q9FWA3|6GPD3_ARATH 6-phosphogluconate dehydrogenase, decarboxylating 3 OS=Arabidopsis thaliana GN=At3g02360 PE=2 SV=1	1	2	2	2	0	0	0	0	0	0	2	2	2	0	0	0	0	0	0	2	2	2	0	0	2
Q9FYB7-2;Q9FYB7	Q9FYB7-2;Q9FYB7	2;2	2;2	2;2	Serine/arginine-rich splicing factor RS2Z32	RS2Z32	>sp|Q9FYB7-2|RSZ32_ARATH Isoform 2 of Serine/arginine-rich splicing factor RS2Z32 OS=Arabidopsis thaliana GN=RS2Z32;>sp|Q9FYB7|RSZ32_ARATH Serine/arginine-rich splicing factor RS2Z32 OS=Arabidopsis thaliana GN=RS2Z32 PE=1 SV=1	2	2	2	2	0	0	0	2	1	1	1	1	1	0	0	0	2	1	1	1	1	1	0	1.33333	1
Q9FZK4	Q9FZK4	1	1	1		F17L21.10	>sp|Q9FZK4|NTF2A_ARATH Nuclear transport factor 2A OS=Arabidopsis thaliana GN=NTF2A PE=1 SV=1	1	1	1	1	0	0	0	1	0	1	1	1	1	0	0	0	1	0	1	1	1	1	0	0.666667	1
Q9LD90	Q9LD90	1	1	1	H/ACA ribonucleoprotein complex subunit 4	CBF5	>sp|Q9LD90|CBF5_ARATH H/ACA ribonucleoprotein complex subunit 4 OS=Arabidopsis thaliana GN=CBF5 PE=1 SV=1	1	1	1	1	0	0	0	1	1	1	1	1	1	0	0	0	1	1	1	1	1	1	0	1	1
Q9LES2;O80678	Q9LES2;O80678	4;2	4;2	4;2	UBP1-associated protein 2A;UBP1-associated protein 2B	UBA2A;UBA2B	>sp|Q9LES2|UBA2A_ARATH UBP1-associated protein 2A OS=Arabidopsis thaliana GN=UBA2A PE=1 SV=1;>sp|O80678|UBA2B_ARATH UBP1-associated protein 2B OS=Arabidopsis thaliana GN=UBA2B PE=2 SV=1	2	4	4	4	0	0	0	2	1	2	3	4	3	0	0	0	2	1	2	3	4	3	0	1.66667	3.33333
Q9LFE0	Q9LFE0	7	7	7		F5E19_120	>sp|Q9LFE0|DOT2_ARATH SART-1 family protein DOT2 OS=Arabidopsis thaliana GN=DOT2 PE=1 SV=1	1	7	7	7	0	0	0	2	1	2	6	7	6	0	0	0	2	1	2	6	7	6	0	1.66667	6.33333
Q9LFG2	Q9LFG2	1	1	1	Diaminopimelate epimerase, chloroplastic	DAPF	>sp|Q9LFG2|DAPF_ARATH Diaminopimelate epimerase, chloroplastic OS=Arabidopsis thaliana GN=DAPF PE=1 SV=1	1	1	1	1	0	0	0	1	0	0	1	0	0	0	0	0	1	0	0	1	0	0	0	0.333333	0.333333
Q9LFU5;Q9SRU7	Q9LFU5;Q9SRU7	2;1	2;1	2;1	Probable tRNA (guanine(26)-N(2))-dimethyltransferase 1;Probable tRNA (guanine(26)-N(2))-dimethyltransferase 2		>sp|Q9LFU5|TRM1_ARATH Probable tRNA (guanine(26)-N(2))-dimethyltransferase 1 OS=Arabidopsis thaliana GN=At5g15810 PE=2 SV=3;>sp|Q9SRU7|TRM2_ARATH Probable tRNA (guanine(26)-N(2))-dimethyltransferase 2 OS=Arabidopsis thaliana GN=At3g02320 PE=2 SV=3	2	2	2	2	0	0	0	1	1	1	2	2	2	0	0	0	1	1	1	2	2	2	0	1	2
Q9LHP2	Q9LHP2	5	5	3	Serine/arginine-rich SC35-like splicing factor SCL30A	SCL30A	>sp|Q9LHP2|SL30A_ARATH Serine/arginine-rich SC35-like splicing factor SCL30A OS=Arabidopsis thaliana GN=SCL30A PE=1 SV=1	1	5	5	3	0	0	0	5	3	5	4	4	3	0	0	0	5	3	5	4	4	3	0	4.33333	3.66667
Q9LIN3	Q9LIN3	4	4	4		ATRZ-1A	>sp|Q9LIN3|RZ1A_ARATH Glycine-rich RNA-binding protein RZ1A OS=Arabidopsis thaliana GN=RZ1A PE=1 SV=1	1	4	4	4	0	0	0	2	3	3	4	4	4	0	0	0	2	3	3	4	4	4	0	2.66667	4
Q9LJ94	Q9LJ94	3	3	3		At3g22520	>tr|Q9LJ94|Q9LJ94_ARATH Spindle assembly abnormal protein OS=Arabidopsis thaliana GN=At3g22520 PE=1 SV=1	1	3	3	3	0	0	0	1	1	1	2	2	3	0	0	0	1	1	1	2	2	3	0	1	2.33333
Q9LJN1	Q9LJN1	1	1	1		At3g19650	>tr|Q9LJN1|Q9LJN1_ARATH At3g19650 OS=Arabidopsis thaliana GN=At3g19650 PE=1 SV=1	1	1	1	1	0	0	0	1	1	1	1	1	1	0	0	0	1	1	1	1	1	1	0	1	1
Q9LK36	Q9LK36	8	1	1	Adenosylhomocysteinase 2	SAHH2	>sp|Q9LK36|SAHH2_ARATH Adenosylhomocysteinase 2 OS=Arabidopsis thaliana GN=SAHH2 PE=2 SV=1	1	8	1	1	4	4	3	6	6	8	7	7	7	0	0	0	0	1	1	0	0	0	0	0.666667	0
Q9LK52	Q9LK52	2	2	2		EMB2769	>tr|Q9LK52|Q9LK52_ARATH Cwf15 / Cwc15 cell cycle control family protein OS=Arabidopsis thaliana GN=EMB2769 PE=4 SV=1	1	2	2	2	0	0	0	0	0	0	2	2	1	0	0	0	0	0	0	2	2	1	0	0	1.66667
Q9LKA4	Q9LKA4	4	4	4	UBP1-associated protein 2C	UBA2C	>sp|Q9LKA4|UBA2C_ARATH UBP1-associated protein 2C OS=Arabidopsis thaliana GN=UBA2C PE=2 SV=1	1	4	4	4	0	0	0	4	4	4	4	3	4	0	0	0	4	4	4	4	3	4	0	4	3.66667
Q9LKU3	Q9LKU3	20	20	20		T32B20.g	>tr|Q9LKU3|Q9LKU3_ARATH Tetratricopeptide repeat (TPR)-like superfamily protein OS=Arabidopsis thaliana GN=T32B20.g PE=4 SV=1	1	20	20	20	0	0	0	7	8	7	18	19	18	0	0	0	7	8	7	18	19	18	0	7.33333	18.3333
Q9LM92;Q9LM90	Q9LM92	3;1	3;1	2;0		At1g20580	>sp|Q9LM92|SMD3B_ARATH Small nuclear ribonucleoprotein SmD3b OS=Arabidopsis thaliana GN=SMD3B PE=2 SV=1	2	3	3	2	0	0	0	3	2	2	3	2	2	0	0	0	3	2	2	3	2	2	0	2.33333	2.33333
Q9LNB6	Q9LNB6	1	1	1	Hsp70-Hsp90 organizing protein 1	HOP1	>sp|Q9LNB6|HSOP1_ARATH Hsp70-Hsp90 organizing protein 1 OS=Arabidopsis thaliana GN=HOP1 PE=2 SV=1	1	1	1	1	0	0	0	0	0	0	1	0	0	0	0	0	0	0	0	1	0	0	0	0	0.333333
Q9LNC5	Q9LNC5	11	11	3		F9P14.8	>sp|Q9LNC5|CLO_ARATH 110 kDa U5 small nuclear ribonucleoprotein component CLO OS=Arabidopsis thaliana GN=CLO PE=1 SV=1	1	11	11	3	0	0	0	6	5	6	7	9	6	0	0	0	6	5	6	7	9	6	0	5.66667	7.33333
Q9LNV5;F4K5C2;Q9FL40	Q9LNV5	4;1;1	4;1;1	2;0;0	Zinc finger CCCH domain-containing protein 4		>sp|Q9LNV5|C3H4_ARATH Zinc finger CCCH domain-containing protein 4 OS=Arabidopsis thaliana GN=At1g07360 PE=1 SV=1	3	4	4	2	0	0	0	3	2	2	4	4	4	0	0	0	3	2	2	4	4	4	0	2.33333	4
Q9LP45	Q9LP45	2	2	2	26S proteasome non-ATPase regulatory subunit 11 homolog	RPN6	>sp|Q9LP45|PSD11_ARATH 26S proteasome non-ATPase regulatory subunit 11 homolog OS=Arabidopsis thaliana GN=RPN6 PE=1 SV=1	1	2	2	2	0	0	0	0	0	0	2	1	2	0	0	0	0	0	0	2	1	2	0	0	1.66667
Q9LPC7	Q9LPC7	1	1	1	Peptidyl-prolyl cis-trans isomerase CYP18-1	CYP18-1	>sp|Q9LPC7|CP18A_ARATH Peptidyl-prolyl cis-trans isomerase CYP18-1 OS=Arabidopsis thaliana GN=CYP18-1 PE=2 SV=1	1	1	1	1	0	0	0	0	0	0	1	1	1	0	0	0	0	0	0	1	1	1	0	0	1
Q9LQZ4	Q9LQZ4	1	1	1			>tr|Q9LQZ4|Q9LQZ4_ARATH At1g75700 OS=Arabidopsis thaliana GN=At1g75510 PE=2 SV=1	1	1	1	1	0	0	0	0	0	0	0	1	1	0	0	0	0	0	0	0	1	1	0	0	0.666667
Q9LRZ0	Q9LRZ0	8	5	4	Topless-related protein 2	TPR2	>sp|Q9LRZ0|TPR2_ARATH Topless-related protein 2 OS=Arabidopsis thaliana GN=TPR2 PE=1 SV=2	1	8	5	4	0	0	0	6	3	5	7	4	4	0	0	0	4	2	3	5	2	2	0	3	3
Q9LS97	Q9LS97	6	6	6			>tr|Q9LS97|Q9LS97_ARATH AT3G18790 protein OS=Arabidopsis thaliana GN=At3g18790 PE=2 SV=1	1	6	6	6	0	0	0	1	1	1	5	6	5	0	0	0	1	1	1	5	6	5	0	1	5.33333
Q9LSK7	Q9LSK7	2	2	2		HON4	>tr|Q9LSK7|Q9LSK7_ARATH At3g18035 OS=Arabidopsis thaliana GN=HON4 PE=1 SV=1	1	2	2	2	0	0	0	1	1	1	2	1	1	0	0	0	1	1	1	2	1	1	0	1	1.33333
Q9LT25	Q9LT25	3	3	3	Pre-mRNA-processing protein 40C	MED35C	>sp|Q9LT25|PR40C_ARATH Pre-mRNA-processing protein 40C OS=Arabidopsis thaliana GN=MED35C PE=1 SV=1	1	3	3	3	0	0	0	0	0	0	1	2	3	0	0	0	0	0	0	1	2	3	0	0	2
Q9LU44	Q9LU44	1	1	1		At5g51300	>sp|Q9LU44|SF1_ARATH Splicing factor-like protein 1 OS=Arabidopsis thaliana GN=SF1 PE=1 SV=1	1	1	1	1	0	0	0	1	1	1	1	1	1	0	0	0	1	1	1	1	1	1	0	1	1
Q9LU46;Q9SZB4	Q9LU46;Q9SZB4	7;4	7;4	7;4	DEAD-box ATP-dependent RNA helicase 35;Putative DEAD-box ATP-dependent RNA helicase 43	RH35;RH43	>sp|Q9LU46|RH35_ARATH DEAD-box ATP-dependent RNA helicase 35 OS=Arabidopsis thaliana GN=RH35 PE=2 SV=1;>sp|Q9SZB4|RH43_ARATH Putative DEAD-box ATP-dependent RNA helicase 43 OS=Arabidopsis thaliana GN=RH43 PE=3 SV=1	2	7	7	7	0	0	0	3	4	4	5	6	7	0	0	0	3	4	4	5	6	7	0	3.66667	6
Q9LUB7	Q9LUB7	1	1	1	Protein OBERON 2	OBE2	>sp|Q9LUB7|OBE2_ARATH Protein OBERON 2 OS=Arabidopsis thaliana GN=OBE2 PE=1 SV=1	1	1	1	1	0	0	0	0	0	0	1	1	1	0	0	0	0	0	0	1	1	1	0	0	1
Q9LUT2	Q9LUT2	5	4	3	S-adenosylmethionine synthase 4	METK4	>sp|Q9LUT2|METK4_ARATH S-adenosylmethionine synthase 4 OS=Arabidopsis thaliana GN=METK4 PE=1 SV=1	1	5	4	3	0	0	0	5	3	3	4	2	2	0	0	0	4	2	2	3	1	1	0	2.66667	1.66667
Q9LV59	Q9LV59	1	1	1		At3g24490	>tr|Q9LV59|Q9LV59_ARATH Alcohol dehydrogenase transcription factor Myb/SANT-like family protein OS=Arabidopsis thaliana GN=At3g24490 PE=1 SV=1	1	1	1	1	0	0	0	0	0	1	1	1	1	0	0	0	0	0	1	1	1	1	0	0.333333	1
Q9LV66	Q9LV66	1	1	1	Uncharacterized protein At5g48480		>sp|Q9LV66|Y5848_ARATH Uncharacterized protein At5g48480 OS=Arabidopsis thaliana GN=At5g48480 PE=1 SV=1	1	1	1	1	0	0	0	1	1	1	1	1	1	0	0	0	1	1	1	1	1	1	0	1	1
Q9LV77;Q9LV77-2;F4KGS3;Q9LFU1	Q9LV77;Q9LV77-2	5;5;2;2	5;5;2;2	5;5;2;2	Asparagine synthetase [glutamine-hydrolyzing] 2	ASN2	>sp|Q9LV77|ASNS2_ARATH Asparagine synthetase [glutamine-hydrolyzing] 2 OS=Arabidopsis thaliana GN=ASN2 PE=2 SV=1;>sp|Q9LV77-2|ASNS2_ARATH Isoform 2 of Asparagine synthetase [glutamine-hydrolyzing] 2 OS=Arabidopsis thaliana GN=ASN2	4	5	5	5	0	0	0	1	2	1	3	2	2	0	0	0	1	2	1	3	2	2	0	1.33333	2.33333
Q9LY75-3;Q9LY75-2;Q9LY75	Q9LY75-3;Q9LY75-2;Q9LY75	3;3;3	3;3;3	3;3;3	Peptidyl-prolyl cis-trans isomerase CYP63	CYP63	>sp|Q9LY75-3|CYP63_ARATH Isoform 3 of Peptidyl-prolyl cis-trans isomerase CYP63 OS=Arabidopsis thaliana GN=CYP63;>sp|Q9LY75-2|CYP63_ARATH Isoform 2 of Peptidyl-prolyl cis-trans isomerase CYP63 OS=Arabidopsis thaliana GN=CYP63;>sp|Q9LY75|CYP63_ARATH Peptidy	3	3	3	3	0	0	0	3	1	3	3	3	3	0	0	0	3	1	3	3	3	3	0	2.33333	3
Q9LZ06	Q9LZ06	1	1	1	Glutathione S-transferase L3	GSTL3	>sp|Q9LZ06|GSTL3_ARATH Glutathione S-transferase L3 OS=Arabidopsis thaliana GN=GSTL3 PE=2 SV=1	1	1	1	1	0	0	0	0	0	0	1	1	1	0	0	0	0	0	0	1	1	1	0	0	1
Q9LZ08	Q9LZ08	1	1	1	Protein MODIFIER OF SNC1 11	MOS11	>sp|Q9LZ08|MOS11_ARATH Protein MODIFIER OF SNC1 11 OS=Arabidopsis thaliana GN=MOS11 PE=1 SV=1	1	1	1	1	0	0	0	0	0	0	1	1	1	0	0	0	0	0	0	1	1	1	0	0	1
Q9LZ82;Q9LZ82-2	Q9LZ82;Q9LZ82-2	1;1	1;1	1;1		T32M21_30	>sp|Q9LZ82|BTR1_ARATH Protein BTR1 OS=Arabidopsis thaliana GN=BTR1 PE=1 SV=1;>sp|Q9LZ82-2|BTR1_ARATH Isoform BTR1L of Protein BTR1 OS=Arabidopsis thaliana GN=BTR1	2	1	1	1	0	0	0	0	0	0	1	0	1	0	0	0	0	0	0	1	0	1	0	0	0.666667
Q9LZR5	Q9LZR5	1	1	1	Histone deacetylase HDT3	HDT3	>sp|Q9LZR5|HDT3_ARATH Histone deacetylase HDT3 OS=Arabidopsis thaliana GN=HDT3 PE=1 SV=2	1	1	1	1	0	0	0	1	0	1	0	1	1	0	0	0	1	0	1	0	1	1	0	0.666667	0.666667
Q9LZX1-2;Q9LZX1	Q9LZX1-2;Q9LZX1	1;1	1;1	1;1	Protein LURP-one-related 15		>sp|Q9LZX1-2|LOR15_ARATH Isoform 2 of Protein LURP-one-related 15 OS=Arabidopsis thaliana GN=At5g01750;>sp|Q9LZX1|LOR15_ARATH Protein LURP-one-related 15 OS=Arabidopsis thaliana GN=At5g01750 PE=1 SV=1	2	1	1	1	0	0	0	0	0	0	1	1	1	0	0	0	0	0	0	1	1	1	0	0	1
Q9LZX9	Q9LZX9	1	1	1		T4C21_260	>tr|Q9LZX9|Q9LZX9_ARATH At3g60850 OS=Arabidopsis thaliana GN=T4C21_260 PE=2 SV=1	1	1	1	1	0	0	0	1	0	1	1	1	1	0	0	0	1	0	1	1	1	1	0	0.666667	1
Q9M086	Q9M086	2	2	2	DDB1- and CUL4-associated factor homolog 1	DCAF1	>sp|Q9M086|DCAF1_ARATH DDB1- and CUL4-associated factor homolog 1 OS=Arabidopsis thaliana GN=DCAF1 PE=1 SV=2	1	2	2	2	0	0	0	0	0	0	1	1	1	0	0	0	0	0	0	1	1	1	0	0	1
Q9M0R4	Q9M0R4	1	1	1	Putative RING-H2 finger protein ATL37	ATL37	>sp|Q9M0R4|ATL37_ARATH Putative RING-H2 finger protein ATL37 OS=Arabidopsis thaliana GN=ATL37 PE=3 SV=1	1	1	1	1	0	0	0	1	1	0	0	0	0	0	0	0	1	1	0	0	0	0	0	0.666667	0
Q9M1R1	Q9M1R1	2	2	2	L-cysteine desulfhydrase	LCD	>sp|Q9M1R1|LCYD1_ARATH L-cysteine desulfhydrase OS=Arabidopsis thaliana GN=LCD PE=2 SV=1	1	2	2	2	0	0	0	1	1	1	2	2	2	0	0	0	1	1	1	2	2	2	0	1	2
Q9M2B4	Q9M2B4	1	1	1	PHD finger protein ALFIN-LIKE 3;PHD finger protein ALFIN-LIKE 3, N-terminally processed	AL3	>sp|Q9M2B4|ALFL3_ARATH PHD finger protein ALFIN-LIKE 3 OS=Arabidopsis thaliana GN=AL3 PE=1 SV=1	1	1	1	1	0	0	0	0	0	0	0	0	1	0	0	0	0	0	0	0	0	1	0	0	0.333333
Q9M2Q7	Q9M2Q7	1	1	1		T10K17.120	>tr|Q9M2Q7|Q9M2Q7_ARATH At3g57910 OS=Arabidopsis thaliana GN=T10K17.120 PE=2 SV=1	1	1	1	1	0	0	0	0	0	0	1	1	1	0	0	0	0	0	0	1	1	1	0	0	1
Q9M8T6	Q9M8T6	1	1	1	THO complex subunit 7B	THO7B	>sp|Q9M8T6|THO7B_ARATH THO complex subunit 7B OS=Arabidopsis thaliana GN=THO7B PE=1 SV=1	1	1	1	1	0	0	0	1	1	1	1	1	1	0	0	0	1	1	1	1	1	1	0	1	1
Q9M9K1	Q9M9K1	3	3	3	Probable 2,3-bisphosphoglycerate-independent phosphoglycerate mutase 2		>sp|Q9M9K1|PMG2_ARATH Probable 2,3-bisphosphoglycerate-independent phosphoglycerate mutase 2 OS=Arabidopsis thaliana GN=At3g08590 PE=1 SV=1	1	3	3	3	0	0	0	2	2	1	3	3	3	0	0	0	2	2	1	3	3	3	0	1.66667	3
Q9MAB2	Q9MAB2	3	3	3		T12H1.3	>tr|Q9MAB2|Q9MAB2_ARATH At3g05070 OS=Arabidopsis thaliana GN=At3g05070 PE=1 SV=1	1	3	3	3	0	0	0	0	0	0	2	3	3	0	0	0	0	0	0	2	3	3	0	0	2.66667
Q9MAB3	Q9MAB3	3	3	3	Probable nucleolar protein 5-2	NOP5-2	>sp|Q9MAB3|NOP5B_ARATH Probable nucleolar protein 5-2 OS=Arabidopsis thaliana GN=NOP5-2 PE=1 SV=1	1	3	3	3	0	0	0	2	1	2	2	2	2	0	0	0	2	1	2	2	2	2	0	1.66667	2
Q9MAH3	Q9MAH3	1	1	1	Protein DJ-1 homolog B	DJ1B	>sp|Q9MAH3|DJ1B_ARATH Protein DJ-1 homolog B OS=Arabidopsis thaliana GN=DJ1B PE=1 SV=1	1	1	1	1	0	0	0	0	1	1	1	1	1	0	0	0	0	1	1	1	1	1	0	0.666667	1
Q9S7E6	Q9S7E6	3	2	2		F15M4.20	>sp|Q9S7E6|SMD3A_ARATH Small nuclear ribonucleoprotein SmD3a OS=Arabidopsis thaliana GN=SMD3A PE=2 SV=1	1	3	2	2	0	0	0	1	1	1	3	2	1	0	0	0	0	0	0	2	1	0	0	0	1
Q9S7V6	Q9S7V6	2	2	2		F17A17.13	>tr|Q9S7V6|Q9S7V6_ARATH DGCR14-like protein OS=Arabidopsis thaliana GN=F17A17.13 PE=4 SV=1	1	2	2	2	0	0	0	0	0	0	2	2	2	0	0	0	0	0	0	2	2	2	0	0	2
Q9S9P1	Q9S9P1	1	1	1	40S ribosomal protein S12-1	RPS12A	>sp|Q9S9P1|RS121_ARATH 40S ribosomal protein S12-1 OS=Arabidopsis thaliana GN=RPS12A PE=2 SV=1	1	1	1	1	0	0	0	0	0	0	1	1	0	0	0	0	0	0	0	1	1	0	0	0	0.666667
Q9S9P3	Q9S9P3	1	1	1		T24D18.1	>sp|Q9S9P3|FDM1_ARATH Factor of DNA methylation 1 OS=Arabidopsis thaliana GN=FDM1 PE=1 SV=1	1	1	1	1	0	0	0	0	0	0	1	0	0	0	0	0	0	0	0	1	0	0	0	0	0.333333
Q9S9P6	Q9S9P6	1	1	1	UDP-glycosyltransferase 78D1	UGT78D1	>sp|Q9S9P6|U78D1_ARATH UDP-glycosyltransferase 78D1 OS=Arabidopsis thaliana GN=UGT78D1 PE=1 SV=1	1	1	1	1	0	0	0	0	0	0	1	0	0	0	0	0	0	0	0	1	0	0	0	0	0.333333
Q9SA34;P47996	Q9SA34;P47996	2;1	2;1	2;1	Inosine-5-monophosphate dehydrogenase 2;Inosine-5-monophosphate dehydrogenase 1	IMPDH	>sp|Q9SA34|IMDH2_ARATH Inosine-5-monophosphate dehydrogenase 2 OS=Arabidopsis thaliana GN=At1g16350 PE=1 SV=1;>sp|P47996|IMDH1_ARATH Inosine-5-monophosphate dehydrogenase 1 OS=Arabidopsis thaliana GN=IMPDH PE=2 SV=1	2	2	2	2	0	0	0	0	0	0	2	1	2	0	0	0	0	0	0	2	1	2	0	0	1.66667
Q9SA55	Q9SA55	2	2	2		F10O3.3	>tr|Q9SA55|Q9SA55_ARATH F10O3.3 protein OS=Arabidopsis thaliana GN=At1g03140 PE=2 SV=1	1	2	2	2	0	0	0	1	1	1	2	2	2	0	0	0	1	1	1	2	2	2	0	1	2
Q9SAB3;Q9SAB3-2;Q9SAB3-3	Q9SAB3;Q9SAB3-2	3;2;1	3;2;1	3;2;1	Polyadenylate-binding protein RBP45B	RBP45B	>sp|Q9SAB3|RB45B_ARATH Polyadenylate-binding protein RBP45B OS=Arabidopsis thaliana GN=RBP45B PE=1 SV=1;>sp|Q9SAB3-2|RB45B_ARATH Isoform 2 of Polyadenylate-binding protein RBP45B OS=Arabidopsis thaliana GN=RBP45B	3	3	3	3	0	0	0	2	1	2	3	2	2	0	0	0	2	1	2	3	2	2	0	1.66667	2.33333
Q9SAF2	Q9SAF2	4	4	4		F3F19.21	>tr|Q9SAF2|Q9SAF2_ARATH F3F19.21 protein OS=Arabidopsis thaliana GN=At1g13190 PE=1 SV=1	1	4	4	4	0	0	0	2	3	4	4	4	4	0	0	0	2	3	4	4	4	4	0	3	4
Q9SAG7	Q9SAG7	6	6	6		F23A5.29	>tr|Q9SAG7|Q9SAG7_ARATH At1g80930/F23A5_23 OS=Arabidopsis thaliana GN=At1g80930 PE=1 SV=1	1	6	6	6	0	0	0	2	2	2	4	6	5	0	0	0	2	2	2	4	6	5	0	2	5
Q9SB42	Q9SB42	1	1	1	Mediator-associated protein 1		>sp|Q9SB42|STKLS_ARATH GLABROUS1 enhancer-binding protein-like OS=Arabidopsis thaliana GN=GEBPL PE=1 SV=1	1	1	1	1	0	0	0	1	1	1	1	1	1	0	0	0	1	1	1	1	1	1	0	1	1
Q9SCX3;Q84WM9	Q9SCX3;Q84WM9	2;1	2;1	2;1	Elongation factor 1-beta 2;Elongation factor 1-beta 1		>sp|Q9SCX3|EF1B2_ARATH Elongation factor 1-beta 2 OS=Arabidopsis thaliana GN=At5g19510 PE=1 SV=1;>sp|Q84WM9|EF1B1_ARATH Elongation factor 1-beta 1 OS=Arabidopsis thaliana GN=At5g12110 PE=2 SV=2	2	2	2	2	0	0	0	2	0	1	1	1	1	0	0	0	2	0	1	1	1	1	0	1	1
Q9SDS7	Q9SDS7	1	1	1	V-type proton ATPase subunit C	VHA-C	>sp|Q9SDS7|VATC_ARATH V-type proton ATPase subunit C OS=Arabidopsis thaliana GN=VHA-C PE=1 SV=1	1	1	1	1	0	0	0	0	0	0	1	1	1	0	0	0	0	0	0	1	1	1	0	0	1
Q9SEI3;B3H533;Q9MAK9;Q9T090;Q9FJC9;Q9SEI4	Q9SEI3;B3H533;Q9MAK9	4;3;3;1;1;1	4;3;3;1;1;1	3;2;2;0;0;0	26S protease regulatory subunit 10B homolog A;26S protease regulatory subunit S10B homolog B	RPT4A;At1g45000;RPT4B	>sp|Q9SEI3|PS10A_ARATH 26S proteasome regulatory subunit 10B homolog A OS=Arabidopsis thaliana GN=RPT4A PE=1 SV=1;>tr|B3H533|B3H533_ARATH AAA-type ATPase family protein OS=Arabidopsis thaliana GN=At1g45000 PE=4 SV=1;>sp|Q9MAK9|PS10B_ARATH 26S proteasome re	6	4	4	3	0	0	0	1	0	0	3	2	3	0	0	0	1	0	0	3	2	3	0	0.333333	2.66667
Q9SEU4-4;Q9SEU4-2;Q9SEU4;Q9SEU4-3;A0A1P8APR8;A0A1P8APR4	Q9SEU4-4;Q9SEU4-2;Q9SEU4;Q9SEU4-3	3;3;3;2;1;1	1;1;1;1;0;0	1;1;1;1;0;0	Serine/arginine-rich SC35-like splicing factor SCL33	SCL33	>sp|Q9SEU4-4|SRC33_ARATH Isoform 4 of Serine/arginine-rich SC35-like splicing factor SCL33 OS=Arabidopsis thaliana GN=SCL33;>sp|Q9SEU4-2|SRC33_ARATH Isoform 2 of Serine/arginine-rich SC35-like splicing factor SCL33 OS=Arabidopsis thaliana GN=SCL33;>sp|Q9SE	6	3	1	1	0	0	0	2	3	3	2	3	3	0	0	0	0	1	1	0	1	1	0	0.666667	0.666667
Q9SFU7;A0A1I9LTS5	Q9SFU7;A0A1I9LTS5	4;2	4;2	4;2		T1B9.17	>tr|Q9SFU7|Q9SFU7_ARATH AT3g07170/T1B9_17 OS=Arabidopsis thaliana GN=T1B9.17 PE=2 SV=1;>tr|A0A1I9LTS5|A0A1I9LTS5_ARATH Sterile alpha motif (SAM) domain-containing protein OS=Arabidopsis thaliana GN=At3g07170 PE=4 SV=1	2	4	4	4	0	0	0	2	2	1	3	2	3	0	0	0	2	2	1	3	2	3	0	1.66667	2.66667
Q9SFV2;Q9SFV6	Q9SFV2;Q9SFV6	2;1	2;1	2;1		T1B9.11;T1B9.7	>sp|Q9SFV2|FHA2_ARATH FHA domain-containing protein FHA2 OS=Arabidopsis thaliana GN=FHA2 PE=1 SV=1;>sp|Q9SFV6|FHA1_ARATH FHA domain-containing protein FHA1 OS=Arabidopsis thaliana GN=FHA1 PE=2 SV=1	2	2	2	2	0	0	0	0	0	0	2	0	0	0	0	0	0	0	0	2	0	0	0	0	0.666667
Q9SGE0	Q9SGE0	4	4	1	UDP-D-apiose/UDP-D-xylose synthase 2	AXS2	>sp|Q9SGE0|AXS2_ARATH UDP-D-apiose/UDP-D-xylose synthase 2 OS=Arabidopsis thaliana GN=AXS2 PE=2 SV=1	1	4	4	1	0	0	0	3	3	3	3	3	3	0	0	0	3	3	3	3	3	3	0	3	3
Q9SGT7;Q9LTV0	Q9SGT7	5;2	5;2	5;2		T6H22.10	>tr|Q9SGT7|Q9SGT7_ARATH At1g56110/T6H22_9 OS=Arabidopsis thaliana GN=NOP56 PE=2 SV=1	2	5	5	5	0	0	0	2	2	2	4	5	5	0	0	0	2	2	2	4	5	5	0	2	4.66667
Q9SHG6	Q9SHG6	6	6	6	Septin and tuftelin-interacting protein 1 homolog 1	STIPL1	>sp|Q9SHG6|STIP1_ARATH Septin and tuftelin-interacting protein 1 homolog 1 OS=Arabidopsis thaliana GN=STIPL1 PE=1 SV=1	1	6	6	6	0	0	0	0	0	0	5	5	5	0	0	0	0	0	0	5	5	5	0	0	5
Q9SHU9	Q9SHU9	1	1	1		At2g15270	>tr|Q9SHU9|Q9SHU9_ARATH Expressed protein OS=Arabidopsis thaliana GN=At2g15270 PE=2 SV=2	1	1	1	1	0	0	0	0	0	0	1	1	1	0	0	0	0	0	0	1	1	1	0	0	1
Q9SHY8;O23174	Q9SHY8;O23174	5;3	5;3	5;3	Pre-mRNA-splicing factor SLU7-A;Pre-mRNA-splicing factor SLU7-B		>sp|Q9SHY8|SLU7A_ARATH Pre-mRNA-splicing factor SLU7-A OS=Arabidopsis thaliana GN=At1g65660 PE=1 SV=2;>sp|O23174|SLU7B_ARATH Pre-mRNA-splicing factor SLU7-B OS=Arabidopsis thaliana GN=At4g37120 PE=2 SV=3	2	5	5	5	0	0	0	2	2	2	4	3	4	0	0	0	2	2	2	4	3	4	0	2	3.66667
Q9SIH1	Q9SIH1	1	1	1	Peptidyl-prolyl cis-trans isomerase CYP18-2	CYP18-2	>sp|Q9SIH1|CP18B_ARATH Peptidyl-prolyl cis-trans isomerase CYP18-2 OS=Arabidopsis thaliana GN=CYP18-2 PE=2 SV=1	1	1	1	1	0	0	0	1	1	1	1	1	1	0	0	0	1	1	1	1	1	1	0	1	1
Q9SIU2	Q9SIU2	7	7	7	Nuclear cap-binding protein subunit 1	ABH1	>sp|Q9SIU2|NCBP1_ARATH Nuclear cap-binding protein subunit 1 OS=Arabidopsis thaliana GN=ABH1 PE=1 SV=2	1	7	7	7	0	0	0	5	4	5	6	7	5	0	0	0	5	4	5	6	7	5	0	4.66667	6
Q9SIU8-2;Q9SIU8;A0A1P8B3J3;A0A1P8B3K8;Q93YW5;Q9LDA7	Q9SIU8-2;Q9SIU8;A0A1P8B3J3;A0A1P8B3K8;Q93YW5;Q9LDA7	2;2;1;1;1;1	2;2;1;1;1;1	2;2;1;1;1;1	Probable protein phosphatase 2C 20;Probable protein phosphatase 2C 58;Probable protein phosphatase 2C 39	PPC3-1.2	>sp|Q9SIU8-2|P2C20_ARATH Isoform 2 of Probable protein phosphatase 2C 20 OS=Arabidopsis thaliana GN=PPC3-1.2;>sp|Q9SIU8|P2C20_ARATH Probable protein phosphatase 2C 20 OS=Arabidopsis thaliana GN=PPC3-1.2 PE=1 SV=3;>tr|A0A1P8B3J3|A0A1P8B3J3_ARATH Protein pho	6	2	2	2	0	0	0	0	1	1	1	1	1	0	0	0	0	1	1	1	1	1	0	0.666667	1
Q9SIV2;Q6XJG8	Q9SIV2;Q6XJG8	4;3	4;3	4;3	26S proteasome non-ATPase regulatory subunit 2 homolog A;26S proteasome non-ATPase regulatory subunit 2 homolog B	RPN1A;RPN1B	>sp|Q9SIV2|PSD2A_ARATH 26S proteasome non-ATPase regulatory subunit 2 homolog A OS=Arabidopsis thaliana GN=RPN1A PE=1 SV=2;>sp|Q6XJG8|PSD2B_ARATH 26S proteasome non-ATPase regulatory subunit 2 homolog B OS=Arabidopsis thaliana GN=RPN1B PE=1 SV=1	2	4	4	4	0	0	0	2	1	1	3	4	3	0	0	0	2	1	1	3	4	3	0	1.33333	3.33333
Q9SJL8	Q9SJL8	7	7	6	S-adenosylmethionine synthase 3	METK3	>sp|Q9SJL8|METK3_ARATH S-adenosylmethionine synthase 3 OS=Arabidopsis thaliana GN=METK3 PE=1 SV=1	1	7	7	6	0	0	0	7	3	4	6	5	5	0	0	0	7	3	4	6	5	5	0	4.66667	5.33333
Q9SK69	Q9SK69	5	5	5		At2g20330	>tr|Q9SK69|Q9SK69_ARATH At2g20330/F11A3.12 OS=Arabidopsis thaliana GN=At2g20330 PE=1 SV=1	1	5	5	5	0	0	0	0	0	0	4	5	4	0	0	0	0	0	0	4	5	4	0	0	4.33333
Q9SKK4	Q9SKK4	2	2	2	Probable 2-oxoacid dependent dioxygenase	GSL-OH	>sp|Q9SKK4|GSL_ARATH Probable 2-oxoacid dependent dioxygenase OS=Arabidopsis thaliana GN=GSL-OH PE=2 SV=1	1	2	2	2	0	0	0	0	1	1	2	2	1	0	0	0	0	1	1	2	2	1	0	0.666667	1.66667
Q9SL42	Q9SL42	2	2	2	Peptidyl-prolyl cis-trans isomerase Pin1	PIN1	>sp|Q9SL42|PIN1_ARATH Peptidyl-prolyl cis-trans isomerase Pin1 OS=Arabidopsis thaliana GN=PIN1 PE=1 SV=1	1	2	2	2	0	0	0	2	1	1	2	2	1	0	0	0	2	1	1	2	2	1	0	1.33333	1.66667
Q9SLT8	Q9SLT8	4	4	4		ZCW7	>tr|Q9SLT8|Q9SLT8_ARATH ZCW7 OS=Arabidopsis thaliana GN=ZCW7 PE=2 SV=1	1	4	4	4	0	0	0	2	0	1	3	4	4	0	0	0	2	0	1	3	4	4	0	1	3.66667
Q9SMN0	Q9SMN0	1	1	1	Probable carboxylesterase 12	CXE12	>sp|Q9SMN0|CXE12_ARATH Probable carboxylesterase 12 OS=Arabidopsis thaliana GN=CXE12 PE=1 SV=1	1	1	1	1	0	0	0	0	1	1	1	1	1	0	0	0	0	1	1	1	1	1	0	0.666667	1
Q9SPK5	Q9SPK5	2	2	2	Formate--tetrahydrofolate ligase	THFS	>sp|Q9SPK5|FTHS_ARATH Formate--tetrahydrofolate ligase OS=Arabidopsis thaliana GN=THFS PE=2 SV=1	1	2	2	2	0	0	0	0	0	0	2	0	0	0	0	0	0	0	0	2	0	0	0	0	0.666667
Q9SR06	Q9SR06	1	1	1	Protein CLP1 homolog	CLPS3	>sp|Q9SR06|CLP1_ARATH Protein CLP1 homolog OS=Arabidopsis thaliana GN=CLPS3 PE=1 SV=1	1	1	1	1	0	0	0	1	1	1	1	1	1	0	0	0	1	1	1	1	1	1	0	1	1
Q9SRM4	Q9SRM4	1	1	1	PHD finger protein ALFIN-LIKE 2;PHD finger protein ALFIN-LIKE 2, N-terminally processed	AL2	>sp|Q9SRM4|ALFL2_ARATH PHD finger protein ALFIN-LIKE 2 OS=Arabidopsis thaliana GN=AL2 PE=1 SV=1	1	1	1	1	0	0	0	1	0	0	1	0	0	0	0	0	1	0	0	1	0	0	0	0.333333	0.333333
Q9SSB5	Q9SSB5	4	4	4	26S protease regulatory subunit 7 homolog A	RPT1A	>sp|Q9SSB5|PRS7A_ARATH 26S proteasome regulatory subunit 7 homolog A OS=Arabidopsis thaliana GN=RPT1A PE=1 SV=1	1	4	4	4	0	0	0	1	0	0	4	3	2	0	0	0	1	0	0	4	3	2	0	0.333333	3
Q9SSD2;Q9T0I6	Q9SSD2;Q9T0I6	40;28	40;28	40;28		F18B13.15;At4g38780	>sp|Q9SSD2|PRP8A_ARATH Pre-mRNA-processing-splicing factor 8A OS=Arabidopsis thaliana GN=PRP8A PE=1 SV=1;>sp|Q9T0I6|PRP8B_ARATH Pre-mRNA-processing-splicing factor 8B OS=Arabidopsis thaliana GN=PRP8B PE=3 SV=2	2	40	40	40	0	0	0	21	17	21	36	32	29	0	0	0	21	17	21	36	32	29	0	19.6667	32.3333
Q9SSF1;Q9SY09;Q9SY09-2	Q9SSF1;Q9SY09;Q9SY09-2	1;1;1	1;1;1	1;1;1		MLP3.4;T5J8.16	>sp|Q9SSF1|SMD1A_ARATH Small nuclear ribonucleoprotein SmD1a OS=Arabidopsis thaliana GN=SMD1A PE=3 SV=1;>sp|Q9SY09|SMD1B_ARATH Small nuclear ribonucleoprotein SmD1b OS=Arabidopsis thaliana GN=SMD1B PE=3 SV=1;>sp|Q9SY09-2|SMD1B_ARATH Isoform 2 of Small nucl	3	1	1	1	0	0	0	1	1	1	1	1	1	0	0	0	1	1	1	1	1	1	0	1	1
Q9STN3;A0A1P8AZ96;O80770;Q9STN2	Q9STN3	9;2;2;1	9;2;2;1	9;2;2;1	Putative transcription elongation factor SPT5 homolog 1		>sp|Q9STN3|SPT51_ARATH Putative transcription elongation factor SPT5 homolog 1 OS=Arabidopsis thaliana GN=At4g08350 PE=1 SV=2	4	9	9	9	0	0	0	7	5	6	9	6	6	0	0	0	7	5	6	9	6	6	0	6	7
Q9SUA1	Q9SUA1	4	4	4		At4g26630	>tr|Q9SUA1|Q9SUA1_ARATH DEK domain-containing chromatin associated protein OS=Arabidopsis thaliana GN=DEK3 PE=1 SV=1	1	4	4	4	0	0	0	3	3	3	4	4	4	0	0	0	3	3	3	4	4	4	0	3	4
Q9SY88	Q9SY88	2	2	2		T25B24.3	>sp|Q9SY88|CSU1_ARATH E3 ubiquitin-protein ligase CSU1 OS=Arabidopsis thaliana GN=CSU1 PE=1 SV=1	1	2	2	2	0	0	0	0	0	0	2	2	2	0	0	0	0	0	0	2	2	2	0	0	2
Q9SYA9	Q9SYA9	2	2	2		T13M11.9	>sp|Q9SYA9|STKLD_ARATH Probable transcription factor At1g61730 OS=Arabidopsis thaliana GN=At1g61730 PE=1 SV=1	1	2	2	2	0	0	0	1	1	0	2	2	2	0	0	0	1	1	0	2	2	2	0	0.666667	2
Q9SYG2	Q9SYG2	2	2	2		F15I1.14	>sp|Q9SYG2|ASIL1_ARATH Trihelix transcription factor ASIL1 OS=Arabidopsis thaliana GN=ASIL1 PE=1 SV=1	1	2	2	2	0	0	0	1	1	1	2	2	1	0	0	0	1	1	1	2	2	1	0	1	1.66667
Q9SYP1;F4K203;Q9FNQ1	Q9SYP1	39;1;1	39;1;1	32;0;0		F9H16.5	>sp|Q9SYP1|DEXHC_ARATH DExH-box ATP-dependent RNA helicase DExH12 OS=Arabidopsis thaliana GN=BRR2A PE=1 SV=1	3	39	39	32	0	0	0	24	19	19	36	32	31	0	0	0	24	19	19	36	32	31	0	20.6667	33
Q9SZH4	Q9SZH4	2	2	2		F20B18.110	>sp|Q9SZH4|PEP_ARATH RNA-binding KH domain-containing protein PEPPER OS=Arabidopsis thaliana GN=PEP PE=1 SV=1	1	2	2	2	0	0	0	2	1	2	2	1	1	0	0	0	2	1	2	2	1	1	0	1.66667	1.33333
Q9SZQ5	Q9SZQ5	1	1	1		F27B13.70	>sp|Q9SZQ5|VIP3_ARATH WD repeat-containing protein VIP3 OS=Arabidopsis thaliana GN=VIP3 PE=1 SV=1	1	1	1	1	0	0	0	1	1	1	1	1	1	0	0	0	1	1	1	1	1	1	0	1	1
Q9T0J6	Q9T0J6	3	3	3	tRNA-dihydrouridine(47) synthase [NAD(P)(+)]-like		>sp|Q9T0J6|DUS3L_ARATH tRNA-dihydrouridine(47) synthase [NAD(P)(+)]-like OS=Arabidopsis thaliana GN=At4g38890 PE=1 SV=2	1	3	3	3	0	0	0	0	0	0	3	2	2	0	0	0	0	0	0	3	2	2	0	0	2.33333
Q9XFD1	Q9XFD1	1	1	1	Nuclear cap-binding protein subunit 2	CBP20	>sp|Q9XFD1|NCBP2_ARATH Nuclear cap-binding protein subunit 2 OS=Arabidopsis thaliana GN=CBP20 PE=1 SV=1	1	1	1	1	0	0	0	1	1	1	1	1	1	0	0	0	1	1	1	1	1	1	0	1	1
Q9XI01	Q9XI01	1	1	1	Protein disulfide isomerase-like 1-1	PDIL1-1	>sp|Q9XI01|PDI11_ARATH Protein disulfide isomerase-like 1-1 OS=Arabidopsis thaliana GN=PDIL1-1 PE=1 SV=1	1	1	1	1	0	0	0	0	1	1	0	0	0	0	0	0	0	1	1	0	0	0	0	0.666667	0
Q9XI87	Q9XI87	1	1	1		F7A19.9	>tr|Q9XI87|Q9XI87_ARATH At1g14000 OS=Arabidopsis thaliana GN=VH1-interacting kinase PE=2 SV=1	1	1	1	1	0	0	0	0	0	0	0	1	1	0	0	0	0	0	0	0	1	1	0	0	0.666667
Q9XI90-2;Q9ZQ70;Q9XI90	Q9XI90-2;Q9ZQ70;Q9XI90	1;1;1	1;1;1	1;1;1	Probable WRKY transcription factor 4;Probable WRKY transcription factor 3	WRKY4;WRKY3	>sp|Q9XI90-2|WRKY4_ARATH Isoform 2 of Probable WRKY transcription factor 4 OS=Arabidopsis thaliana GN=WRKY4;>sp|Q9ZQ70|WRKY3_ARATH Probable WRKY transcription factor 3 OS=Arabidopsis thaliana GN=WRKY3 PE=2 SV=1;>sp|Q9XI90|WRKY4_ARATH Probable WRKY transcri	3	1	1	1	0	0	0	0	0	0	1	0	0	0	0	0	0	0	0	1	0	0	0	0	0.333333
Q9XIB5	Q9XIB5	4	4	3	B3 domain-containing protein REM19	REM19	>sp|Q9XIB5|REM19_ARATH B3 domain-containing protein REM19 OS=Arabidopsis thaliana GN=REM19 PE=1 SV=1	1	4	4	3	0	0	0	2	1	1	4	2	3	0	0	0	2	1	1	4	2	3	0	1.33333	3
Q9ZPZ4	Q9ZPZ4	2	2	2		T31J12.3	>tr|Q9ZPZ4|Q9ZPZ4_ARATH T31J12.3 protein OS=Arabidopsis thaliana GN=At1g09310 PE=1 SV=1	1	2	2	2	0	0	0	1	0	1	2	2	2	0	0	0	1	0	1	2	2	2	0	0.666667	2
Q9ZSZ8	Q9ZSZ8	3	3	3	FKBP12-interacting protein of 37 kDa	FIP37	>sp|Q9ZSZ8|FIP37_ARATH FKBP12-interacting protein of 37 kDa OS=Arabidopsis thaliana GN=FIP37 PE=1 SV=1	1	3	3	3	0	0	0	2	2	3	2	2	2	0	0	0	2	2	3	2	2	2	0	2.33333	2
Q9ZT71	Q9ZT71	9	9	9	Protein STABILIZED1	STA1	>sp|Q9ZT71|STA1_ARATH Protein STABILIZED1 OS=Arabidopsis thaliana GN=STA1 PE=1 SV=1	1	9	9	9	0	0	0	3	2	5	7	5	3	0	0	0	3	2	5	7	5	3	0	3.33333	5
Q9ZU66	Q9ZU66	2	2	2		emb2444	>tr|Q9ZU66|Q9ZU66_ARATH Putative spliceosome-associated protein OS=Arabidopsis thaliana GN=emb2444 PE=2 SV=1	1	2	2	2	0	0	0	1	1	1	1	2	2	0	0	0	1	1	1	1	2	2	0	1	1.66667
Q9ZUL3	Q9ZUL3	1	1	1		idz2	>sp|Q9ZUL3|IDD5_ARATH Protein indeterminate-domain 5, chloroplastic OS=Arabidopsis thaliana GN=IDD5 PE=1 SV=1	1	1	1	1	0	0	0	1	1	1	1	1	1	0	0	0	1	1	1	1	1	1	0	1	1
Q9ZUM0	Q9ZUM0	2	2	2	Zinc finger CCCH domain-containing protein 17		>sp|Q9ZUM0|C3H17_ARATH Zinc finger CCCH domain-containing protein 17 OS=Arabidopsis thaliana GN=At2g02160 PE=1 SV=1	1	2	2	2	0	0	0	0	0	0	1	1	2	0	0	0	0	0	0	1	1	2	0	0	1.33333
Q9ZUY6	Q9ZUY6	4	1	1	UDP-D-apiose/UDP-D-xylose synthase 1	AXS1	>sp|Q9ZUY6|AXS1_ARATH UDP-D-apiose/UDP-D-xylose synthase 1 OS=Arabidopsis thaliana GN=AXS1 PE=1 SV=1	1	4	1	1	0	0	0	2	2	2	3	3	3	0	0	0	0	0	0	1	1	1	0	0	1
Q9ZV45;A8MRL6	Q9ZV45;A8MRL6	3;2	3;2	1;0		At2g18740	>tr|Q9ZV45|Q9ZV45_ARATH Putative small nuclear ribonucleoprotein E OS=Arabidopsis thaliana GN=MSF3.12 PE=2 SV=1;>tr|A8MRL6|A8MRL6_ARATH Small nuclear ribonucleoprotein family protein OS=Arabidopsis thaliana GN=MSF3.12 PE=4 SV=1	2	3	3	1	0	0	0	2	1	2	3	2	2	0	0	0	2	1	2	3	2	2	0	1.66667	2.33333
Q9ZVD0	Q9ZVD0	7	7	7	Serrate RNA effector molecule	SE	>sp|Q9ZVD0|SRRT_ARATH Serrate RNA effector molecule OS=Arabidopsis thaliana GN=SE PE=1 SV=2	1	7	7	7	0	0	0	5	6	6	7	6	6	0	0	0	5	6	6	7	6	6	0	5.66667	6.33333
Q9ZVD5;Q84VQ0	Q9ZVD5	8;1	8;1	8;1	Protein argonaute 4	AGO4	>sp|Q9ZVD5|AGO4_ARATH Protein argonaute 4 OS=Arabidopsis thaliana GN=AGO4 PE=1 SV=2	2	8	8	8	0	0	0	5	5	5	6	7	8	0	0	0	5	5	5	6	7	8	0	5	7
Q9ZVJ4	Q9ZVJ4	3	3	3	Peptidyl-prolyl cis-trans isomerase CYP22	CYP22	>sp|Q9ZVJ4|CYP22_ARATH Peptidyl-prolyl cis-trans isomerase CYP22 OS=Arabidopsis thaliana GN=CYP22 PE=2 SV=1	1	3	3	3	0	0	0	2	1	1	3	3	3	0	0	0	2	1	1	3	3	3	0	1.33333	3
Q9ZVW2	Q9ZVW2	5	5	5		HEN2	>sp|Q9ZVW2|HEN2_ARATH DExH-box ATP-dependent RNA helicase DExH10 OS=Arabidopsis thaliana GN=HEN2 PE=1 SV=2	1	5	5	5	0	0	0	2	2	1	2	4	3	0	0	0	2	2	1	2	4	3	0	1.66667	3
Q9ZVX7	Q9ZVX7	4	4	4		At2g16860	>tr|Q9ZVX7|Q9ZVX7_ARATH Expressed protein OS=Arabidopsis thaliana GN=At2g16860 PE=1 SV=2	1	4	4	4	0	0	0	1	0	0	3	4	3	0	0	0	1	0	0	3	4	3	0	0.333333	3.33333
Q9ZW36	Q9ZW36	4	2	2	Zinc finger CCCH domain-containing protein 25		>sp|Q9ZW36|C3H25_ARATH Zinc finger CCCH domain-containing protein 25 OS=Arabidopsis thaliana GN=At2g29580 PE=1 SV=1	1	4	2	2	0	0	0	2	2	2	2	3	4	0	0	0	0	0	0	0	1	2	0	0	1
REV__F4I594	REV__F4I594	1	1	1			>sp|F4I594|RLM1A_ARATH Disease resistance protein RML1A OS=Arabidopsis thaliana GN=RLM1A PE=4 SV=1	1	1	1	1	0	0	0	0	0	1	0	0	0	0	0	0	0	0	1	0	0	0	0	0.333333	0
REV__F4JDV4	REV__F4JDV4	1	1	1			>tr|F4JDV4|F4JDV4_ARATH Phox (PX) domain-containing protein OS=Arabidopsis thaliana GN=At3g48195 PE=4 SV=1	1	1	1	1	0	0	0	1	1	1	1	1	1	0	0	0	1	1	1	1	1	1	0	1	1
REV__F4JLL3	REV__F4JLL3	1	1	1			>tr|F4JLL3|F4JLL3_ARATH Transmembrane protein, putative (DUF239) OS=Arabidopsis thaliana GN=At4g10210 PE=4 SV=1	1	1	1	1	0	0	0	0	0	0	0	0	1	0	0	0	0	0	0	0	0	1	0	0	0.333333
REV__O23657	REV__O23657	1	1	1			>sp|O23657|RABC1_ARATH Ras-related protein RABC1 OS=Arabidopsis thaliana GN=RABC1 PE=1 SV=1	1	1	1	1	0	0	0	1	1	1	1	1	1	0	0	0	1	1	1	1	1	1	0	1	1
REV__Q9C999	REV__Q9C999	1	1	1			>sp|Q9C999|PILS2_ARATH Protein PIN-LIKES 2 OS=Arabidopsis thaliana GN=PILS2 PE=2 SV=1	1	1	1	1	0	0	0	0	0	0	1	1	1	0	0	0	0	0	0	1	1	1	0	0	1
REV__Q9SFC7	REV__Q9SFC7	1	1	1			>sp|Q9SFC7|FB135_ARATH F-box protein At3g07870 OS=Arabidopsis thaliana GN=At3g07870 PE=2 SV=1	1	1	1	1	0	0	0	1	1	1	1	0	0	0	0	0	1	1	1	1	0	0	0	1	0.333333
A0A1I9LM15;Q42553	A0A1I9LM15;Q42553	1;1	1;1	1;1	Isopentenyl-diphosphate Delta-isomerase II, chloroplastic	IPP2	>tr|A0A1I9LM15|A0A1I9LM15_ARATH Isopentenyl pyrophosphate:dimethylallyl pyrophosphate isomerase 2 OS=Arabidopsis thaliana GN=IPP2 PE=4 SV=1;>sp|Q42553|IDI2_ARATH Isopentenyl-diphosphate Delta-isomerase II, chloroplastic OS=Arabidopsis thaliana GN=IPP2 PE=1	2	1	1	1	0	1	0	0	0	0	0	0	1	0	1	0	0	0	0	0	0	1	0.333333	0	0.333333
A0A1P8AQ73;Q9FVS2	A0A1P8AQ73;Q9FVS2	1;1	1;1	1;1	E3 ubiquitin-protein ligase ORTHRUS 3	ORTH3	>tr|A0A1P8AQ73|A0A1P8AQ73_ARATH Zinc finger (C3HC4-type RING finger) family protein OS=Arabidopsis thaliana GN=VIM5 PE=4 SV=1;>sp|Q9FVS2|ORTH3_ARATH E3 ubiquitin-protein ligase ORTHRUS 3 OS=Arabidopsis thaliana GN=ORTH3 PE=3 SV=2	2	1	1	1	0	1	0	0	0	0	0	0	0	0	1	0	0	0	0	0	0	0	0.333333	0	0
A0A1P8ATM2	A0A1P8ATM2	1	1	1			>tr|A0A1P8ATM2|A0A1P8ATM2_ARATH Uncharacterized protein OS=Arabidopsis thaliana GN=At1g14453 PE=4 SV=1	1	1	1	1	0	1	0	0	0	0	0	0	0	0	1	0	0	0	0	0	0	0	0.333333	0	0
A0A1P8AUU3;Q93VT9-2;Q93VT9;Q93W22;Q08770	A0A1P8AUU3;Q93VT9-2;Q93VT9;Q93W22;Q08770	1;1;1;1;1	1;1;1;1;1	1;1;1;1;1	60S ribosomal protein L10-1;60S ribosomal protein L10-3;60S ribosomal protein L10-2	RPL10A;RPL10C;RPL10B	>tr|A0A1P8AUU3|A0A1P8AUU3_ARATH Ribosomal protein L16p/L10e family protein OS=Arabidopsis thaliana GN=RPL10B PE=4 SV=1;>sp|Q93VT9-2|RL101_ARATH Isoform 2 of 60S ribosomal protein L10-1 OS=Arabidopsis thaliana GN=RPL10A;>sp|Q93VT9|RL101_ARATH 60S ribosomal	5	1	1	1	0	1	0	0	0	0	0	0	0	0	1	0	0	0	0	0	0	0	0.333333	0	0
A8MQY4;F4K875;F4K873;P42737-2;P42737	A8MQY4;F4K875;F4K873;P42737-2;P42737	7;7;7;7;7	2;2;2;2;2	2;2;2;2;2	Carbonic anhydrase;Beta carbonic anhydrase 2, chloroplastic	CA2;BCA2	>tr|A8MQY4|A8MQY4_ARATH Carbonic anhydrase OS=Arabidopsis thaliana GN=CA2 PE=1 SV=1;>tr|F4K875|F4K875_ARATH Carbonic anhydrase OS=Arabidopsis thaliana GN=CA2 PE=1 SV=1;>tr|F4K873|F4K873_ARATH Carbonic anhydrase OS=Arabidopsis thaliana GN=CA2 PE=1 SV=1;>sp|	5	7	2	2	6	5	5	5	3	4	6	4	5	1	0	0	1	0	0	1	0	0	0.333333	0.333333	0.333333
A8MR07;Q9SJQ0;Q94KE3	A8MR07;Q9SJQ0;Q94KE3	1;1;1	1;1;1	1;1;1	Pyruvate kinase	At3g52990;At2g36580	>tr|A8MR07|A8MR07_ARATH Pyruvate kinase OS=Arabidopsis thaliana GN=At3g52990 PE=2 SV=1;>tr|Q9SJQ0|Q9SJQ0_ARATH Pyruvate kinase OS=Arabidopsis thaliana GN=At2g36580 PE=1 SV=2;>tr|Q94KE3|Q94KE3_ARATH Pyruvate kinase OS=Arabidopsis thaliana GN=At3g52990 PE=2	3	1	1	1	0	1	0	0	0	0	0	0	0	0	1	0	0	0	0	0	0	0	0.333333	0	0
CON__Q8N1N4-2;CON__Q7RTT2	CON__Q8N1N4-2;CON__Q7RTT2	3;3	1;1	1;1			>Q8N1N4-2 SWISS-PROT:Q8N1N4-2 Tax_Id=9606 Gene_Symbol=KRT78 Isoform 2 of Keratin, type II cytoskeletal 78;>Q7RTT2 TREMBL:Q7RTT2 Tax_Id=9606 Gene_Symbol=KRT78 Keratin-78	2	3	1	1	2	2	3	1	1	2	2	1	1	0	0	1	0	0	0	1	0	0	0.333333	0	0.333333
Q9S7C0-2;Q9S7C0;F4HQD4;F4HQD5	Q9S7C0-2;Q9S7C0;F4HQD4;F4HQD5	5;5;5;3	5;5;5;3	5;5;5;3	Heat shock 70 kDa protein 14;Heat shock 70 kDa protein 15	HSP70-14;HSP70-15;At1g79920	>sp|Q9S7C0-2|HSP7O_ARATH Isoform 2 of Heat shock 70 kDa protein 14 OS=Arabidopsis thaliana GN=HSP70-14;>sp|Q9S7C0|HSP7O_ARATH Heat shock 70 kDa protein 14 OS=Arabidopsis thaliana GN=HSP70-14 PE=1 SV=1;>sp|F4HQD4|HSP7P_ARATH Heat shock 70 kDa protein 15 OS=	4	5	5	5	0	1	0	2	2	2	3	3	4	0	1	0	2	2	2	3	3	4	0.333333	2	3.33333
O22169;F4IV24	O22169;F4IV24	1;1	1;1	1;1		At2g44820	>tr|O22169|O22169_ARATH Axoneme-associated protein MST101(2) protein OS=Arabidopsis thaliana GN=At2g44820 PE=2 SV=1;>tr|F4IV24|F4IV24_ARATH Axoneme-associated protein MST101(2) protein OS=Arabidopsis thaliana GN=At2g44820 PE=4 SV=1	2	1	1	1	1	0	0	0	0	0	1	0	0	1	0	0	0	0	0	1	0	0	0.333333	0	0.333333
F4IWC5;Q9LIG6	F4IWC5;Q9LIG6	1;1	1;1	1;1	NifU-like protein 4, mitochondrial	NFU4;NIFU4	>tr|F4IWC5|F4IWC5_ARATH NFU domain protein 4 OS=Arabidopsis thaliana GN=NFU4 PE=4 SV=1;>sp|Q9LIG6|NIFU4_ARATH NifU-like protein 4, mitochondrial OS=Arabidopsis thaliana GN=NIFU4 PE=2 SV=1	2	1	1	1	0	1	0	0	0	0	0	0	0	0	1	0	0	0	0	0	0	0	0.333333	0	0
F4J110;F4J109;Q8L611	F4J110;F4J109;Q8L611	1;1;1	1;1;1	1;1;1		At3g63460	>tr|F4J110|F4J110_ARATH Transducin family protein / WD-40 repeat family protein OS=Arabidopsis thaliana GN=SEC31B PE=1 SV=1;>tr|F4J109|F4J109_ARATH Transducin family protein / WD-40 repeat family protein OS=Arabidopsis thaliana GN=SEC31B PE=1 SV=1;>sp|Q8L6	3	1	1	1	0	1	0	0	0	0	0	0	0	0	1	0	0	0	0	0	0	0	0.333333	0	0
F4J504;O81235	F4J504;O81235	1;1	1;1	1;1	Superoxide dismutase;Superoxide dismutase [Mn] 1, mitochondrial	MSD1	>tr|F4J504|F4J504_ARATH Superoxide dismutase OS=Arabidopsis thaliana GN=MSD1 PE=1 SV=1;>sp|O81235|SODM1_ARATH Superoxide dismutase [Mn] 1, mitochondrial OS=Arabidopsis thaliana GN=MSD1 PE=1 SV=2	2	1	1	1	0	1	0	0	0	0	0	0	0	0	1	0	0	0	0	0	0	0	0.333333	0	0
F4K470;Q8RX87	F4K470;Q8RX87	2;2	2;2	2;2	Probable galactinol--sucrose galactosyltransferase 6	DIN10;RFS6	>tr|F4K470|F4K470_ARATH Raffinose synthase family protein OS=Arabidopsis thaliana GN=DIN10 PE=4 SV=1;>sp|Q8RX87|RFS6_ARATH Probable galactinol--sucrose galactosyltransferase 6 OS=Arabidopsis thaliana GN=RFS6 PE=2 SV=2	2	2	2	2	0	1	0	0	1	1	0	0	0	0	1	0	0	1	1	0	0	0	0.333333	0.666667	0
O04499	O04499	3	3	3	2,3-bisphosphoglycerate-independent phosphoglycerate mutase 1	PGM1	>sp|O04499|PMG1_ARATH 2,3-bisphosphoglycerate-independent phosphoglycerate mutase 1 OS=Arabidopsis thaliana GN=PGM1 PE=2 SV=3	1	3	3	3	0	1	0	2	2	2	3	3	3	0	1	0	2	2	2	3	3	3	0.333333	2	3
O65719	O65719	12	3	3	Heat shock 70 kDa protein 3	HSP70-3	>sp|O65719|HSP7C_ARATH Heat shock 70 kDa protein 3 OS=Arabidopsis thaliana GN=HSP70-3 PE=1 SV=1	1	12	3	3	6	7	5	10	10	10	10	12	12	0	1	0	2	2	2	2	3	3	0.333333	2	2.66667
O81028	O81028	1	1	1	Pentatricopeptide repeat-containing protein At2g26790, mitochondrial		>sp|O81028|PP171_ARATH Pentatricopeptide repeat-containing protein At2g26790, mitochondrial OS=Arabidopsis thaliana GN=At2g26790 PE=3 SV=1	1	1	1	1	1	0	0	0	0	0	0	0	0	1	0	0	0	0	0	0	0	0	0.333333	0	0
P38418	P38418	1	1	1	Lipoxygenase 2, chloroplastic	LOX2	>sp|P38418|LOX2_ARATH Lipoxygenase 2, chloroplastic OS=Arabidopsis thaliana GN=LOX2 PE=1 SV=1	1	1	1	1	0	1	0	0	0	0	0	0	0	0	1	0	0	0	0	0	0	0	0.333333	0	0
P68209	P68209	1	1	1	Succinyl-CoA ligase [ADP-forming] subunit alpha-1, mitochondrial		>sp|P68209|SUCA1_ARATH Succinate--CoA ligase [ADP-forming] subunit alpha-1, mitochondrial OS=Arabidopsis thaliana GN=At5g08300 PE=1 SV=1	1	1	1	1	0	1	0	0	0	0	0	0	0	0	1	0	0	0	0	0	0	0	0.333333	0	0
Q1G3Q5	Q1G3Q5	1	1	1		At2g12462	>tr|Q1G3Q5|Q1G3Q5_ARATH Sterile alpha motif (SAM) domain protein OS=Arabidopsis thaliana GN=At2g12462 PE=2 SV=1	1	1	1	1	0	0	1	0	0	0	0	1	0	0	0	1	0	0	0	0	1	0	0.333333	0	0.333333
Q1H537	Q1H537	1	1	1	Divinyl chlorophyllide a 8-vinyl-reductase, chloroplastic	DVR	>sp|Q1H537|DCVR_ARATH Divinyl chlorophyllide a 8-vinyl-reductase, chloroplastic OS=Arabidopsis thaliana GN=DVR PE=1 SV=1	1	1	1	1	0	1	0	0	0	0	0	0	0	0	1	0	0	0	0	0	0	0	0.333333	0	0
Q8LKS5	Q8LKS5	1	1	1	Long chain acyl-CoA synthetase 7, peroxisomal	LACS7	>sp|Q8LKS5|LACS7_ARATH Long chain acyl-CoA synthetase 7, peroxisomal OS=Arabidopsis thaliana GN=LACS7 PE=1 SV=2	1	1	1	1	0	0	1	0	0	0	0	0	0	0	0	1	0	0	0	0	0	0	0.333333	0	0
Q8S925	Q8S925	1	1	1	Autophagy-related protein 8h	ATG8H	>sp|Q8S925|ATG8H_ARATH Autophagy-related protein 8h OS=Arabidopsis thaliana GN=ATG8H PE=1 SV=1	1	1	1	1	1	0	0	0	0	0	0	0	0	1	0	0	0	0	0	0	0	0	0.333333	0	0
Q8VY70	Q8VY70	1	1	1		At1g62780	>tr|Q8VY70|Q8VY70_ARATH Dimethylallyl, adenosine tRNA methylthiotransferase OS=Arabidopsis thaliana GN=At1g62780 PE=2 SV=1	1	1	1	1	0	1	0	0	0	0	0	0	0	0	1	0	0	0	0	0	0	0	0.333333	0	0
Q93YZ7-2;Q93YZ7-3;Q93YZ7	Q93YZ7-2;Q93YZ7-3;Q93YZ7	1;1;1	1;1;1	1;1;1	Acetolactate synthase small subunit 2, chloroplastic		>sp|Q93YZ7-2|ILVH2_ARATH Isoform 2 of Acetolactate synthase small subunit 2, chloroplastic OS=Arabidopsis thaliana GN=At2g31810;>sp|Q93YZ7-3|ILVH2_ARATH Isoform 3 of Acetolactate synthase small subunit 2, chloroplastic OS=Arabidopsis thaliana GN=At2g31810;	3	1	1	1	0	1	0	0	0	0	0	0	0	0	1	0	0	0	0	0	0	0	0.333333	0	0
Q93Z37	Q93Z37	1	1	1		At1g69160	>sp|Q93Z37|BIG1E_ARATH Protein BIG GRAIN 1-like E OS=Arabidopsis thaliana GN=At1g69160 PE=2 SV=1	1	1	1	1	1	0	0	0	0	0	0	0	0	1	0	0	0	0	0	0	0	0	0.333333	0	0
Q9FK25	Q9FK25	3	3	3	Flavone 3-O-methyltransferase 1	OMT1	>sp|Q9FK25|OMT1_ARATH Flavone 3-O-methyltransferase 1 OS=Arabidopsis thaliana GN=OMT1 PE=1 SV=1	1	3	3	3	0	1	0	1	1	1	2	2	2	0	1	0	1	1	1	2	2	2	0.333333	1	2
Q9LN39;Q9FWR4-2;Q9FWR4	Q9LN39;Q9FWR4-2;Q9FWR4	2;2;2	2;2;2	2;2;2	Glutathione S-transferase DHAR1, mitochondrial	At1g19550;DHAR1	>tr|Q9LN39|Q9LN39_ARATH F18O14.31 OS=Arabidopsis thaliana GN=At1g19550 PE=4 SV=1;>sp|Q9FWR4-2|DHAR1_ARATH Isoform 2 of Glutathione S-transferase DHAR1, mitochondrial OS=Arabidopsis thaliana GN=DHAR1;>sp|Q9FWR4|DHAR1_ARATH Glutathione S-transferase DHAR1, m	3	2	2	2	1	0	0	2	1	2	2	1	2	1	0	0	2	1	2	2	1	2	0.333333	1.66667	1.66667
Q9LEU3	Q9LEU3	1	1	1		T30N20_240	>tr|Q9LEU3|Q9LEU3_ARATH C2H2 and C2HC zinc fingers superfamily protein OS=Arabidopsis thaliana GN=At5g10970 PE=2 SV=1	1	1	1	1	1	0	0	0	0	0	0	0	0	1	0	0	0	0	0	0	0	0	0.333333	0	0
Q9LYG3	Q9LYG3	1	1	1	NADP-dependent malic enzyme 2	NADP-ME2	>sp|Q9LYG3|MAOP2_ARATH NADP-dependent malic enzyme 2 OS=Arabidopsis thaliana GN=NADP-ME2 PE=1 SV=1	1	1	1	1	0	1	0	0	0	0	1	1	0	0	1	0	0	0	0	1	1	0	0.333333	0	0.666667
Q9SAA8	Q9SAA8	1	1	1		F25C20.16	>tr|Q9SAA8|Q9SAA8_ARATH BRANCHLESS TRICHOME-like protein OS=Arabidopsis thaliana GN=At1g11690 PE=4 SV=1	1	1	1	1	0	1	0	0	0	0	0	0	0	0	1	0	0	0	0	0	0	0	0.333333	0	0
Q9STK4	Q9STK4	1	1	1		T29H11_240	>tr|Q9STK4|Q9STK4_ARATH At3g48240 OS=Arabidopsis thaliana GN=T29H11_240 PE=2 SV=1	1	1	1	1	1	0	0	1	1	1	1	1	1	1	0	0	1	1	1	1	1	1	0.333333	1	1
Q9SYM5	Q9SYM5	1	1	1	Probable rhamnose biosynthetic enzyme 1	RHM1	>sp|Q9SYM5|RHM1_ARATH Trifunctional UDP-glucose 4,6-dehydratase/UDP-4-keto-6-deoxy-D-glucose 3,5-epimerase/UDP-4-keto-L-rhamnose-reductase RHM1 OS=Arabidopsis thaliana GN=RHM1 PE=1 SV=1	1	1	1	1	1	0	0	0	0	0	0	0	0	1	0	0	0	0	0	0	0	0	0.333333	0	0
Q9ZRW8	Q9ZRW8	2	2	2	Glutathione S-transferase U19	GSTU19	>sp|Q9ZRW8|GSTUJ_ARATH Glutathione S-transferase U19 OS=Arabidopsis thaliana GN=GSTU19 PE=1 SV=1	1	2	2	2	0	1	0	2	1	2	2	2	2	0	1	0	2	1	2	2	2	2	0.333333	1.66667	2
A0A1I9LM37;Q93XW7	A0A1I9LM37;Q93XW7	1;1	1;1	1;1	Zinc finger CCCH domain-containing protein 40		>tr|A0A1I9LM37|A0A1I9LM37_ARATH Zinc finger C-x8-C-x5-C-x3-H type family protein OS=Arabidopsis thaliana GN=At3g21810 PE=1 SV=1;>sp|Q93XW7|C3H40_ARATH Zinc finger CCCH domain-containing protein 40 OS=Arabidopsis thaliana GN=At3g21810 PE=1 SV=1	2	1	1	1	1	0	1	0	0	0	0	0	0	1	0	1	0	0	0	0	0	0	0.666667	0	0
Q9XF87-2;Q9SHR7;Q9S7J7;Q39141;Q9XF87;Q39142;A0A1I9LMB4;A0A1P8AZ91;Q8VZ87;P0CJ48;P04778	Q9XF87-2;Q9SHR7;Q9S7J7;Q39141;Q9XF87;Q39142;A0A1I9LMB4;A0A1P8AZ91;Q8VZ87;P0CJ48;P04778	1;1;1;1;1;1;1;1;1;1;1	1;1;1;1;1;1;1;1;1;1;1	1;1;1;1;1;1;1;1;1;1;1	Chlorophyll a-b binding protein 3, chloroplastic;Chlorophyll a-b binding protein 2, chloroplastic;Chlorophyll a-b binding protein 1, chloroplastic	Lhcb2:4;LHCB2.1;LHCB2.2;Lhb1B2;Lhb1B1;LHCB1.2;LHCB1.1;LHCB1.3	>sp|Q9XF87-2|CB24_ARATH Isoform 2 of Chlorophyll a-b binding protein 2.4, chloroplastic OS=Arabidopsis thaliana GN=LHCB2.4;>sp|Q9SHR7|CB21_ARATH Chlorophyll a-b binding protein 2.1, chloroplastic OS=Arabidopsis thaliana GN=LHCB2.1 PE=1 SV=1;>sp|Q9S7J7|CB22	11	1	1	1	1	1	0	0	0	0	0	0	0	1	1	0	0	0	0	0	0	0	0.666667	0	0
A0A1I9LQM9;O04309-2;O04309	A0A1I9LQM9;O04309-2;O04309	4;4;4	4;4;4	4;4;4	Jacalin-related lectin 35	JAL35	>tr|A0A1I9LQM9|A0A1I9LQM9_ARATH Mannose-binding lectin superfamily protein OS=Arabidopsis thaliana GN=JR1 PE=4 SV=1;>sp|O04309-2|JAL35_ARATH Isoform 2 of Jacalin-related lectin 35 OS=Arabidopsis thaliana GN=JAL35;>sp|O04309|JAL35_ARATH Jacalin-related lect	3	4	4	4	1	1	0	2	0	1	4	3	3	1	1	0	2	0	1	4	3	3	0.666667	1	3.33333
A0A1P8ANC0;Q9C9W5;Q9C9W5-2	A0A1P8ANC0;Q9C9W5;Q9C9W5-2	1;1;1	1;1;1	1;1;1	Glycerate dehydrogenase HPR, peroxisomal	HPR	>tr|A0A1P8ANC0|A0A1P8ANC0_ARATH Hydroxypyruvate reductase OS=Arabidopsis thaliana GN=HPR PE=3 SV=1;>sp|Q9C9W5|HPR1_ARATH Glycerate dehydrogenase HPR, peroxisomal OS=Arabidopsis thaliana GN=HPR PE=1 SV=1;>sp|Q9C9W5-2|HPR1_ARATH Isoform 2 of Glycerate dehydr	3	1	1	1	1	1	0	0	0	0	1	1	0	1	1	0	0	0	0	1	1	0	0.666667	0	0.666667
A0A1P8AP77;F4I240;A0A1P8AP74;A0A1P8AP94	A0A1P8AP77;F4I240;A0A1P8AP74;A0A1P8AP94	1;1;1;1	1;1;1;1	1;1;1;1			>tr|A0A1P8AP77|A0A1P8AP77_ARATH Transcription factor jumonji (JmjC) domain-containing protein OS=Arabidopsis thaliana GN=At1g63490 PE=4 SV=1;>tr|F4I240|F4I240_ARATH Transcription factor jumonji (JmjC) domain-containing protein OS=Arabidopsis thaliana GN=At	4	1	1	1	1	1	0	0	0	0	1	0	0	1	1	0	0	0	0	1	0	0	0.666667	0	0.333333
A0A1P8AUZ8;Q9LPR4;Q9C550;A0A1P8AV04	A0A1P8AUZ8;Q9LPR4;Q9C550;A0A1P8AV04	2;2;2;1	2;2;2;1	2;2;2;1	2-isopropylmalate synthase 1, chloroplastic;2-isopropylmalate synthase 2, chloroplastic	IPMS1;IPMS2	>tr|A0A1P8AUZ8|A0A1P8AUZ8_ARATH 2-isopropylmalate synthase 1 OS=Arabidopsis thaliana GN=IMS1 PE=3 SV=1;>sp|Q9LPR4|LEU11_ARATH 2-isopropylmalate synthase 1, chloroplastic OS=Arabidopsis thaliana GN=IPMS1 PE=1 SV=2;>sp|Q9C550|LEU12_ARATH 2-isopropylmalate sy	4	2	2	2	1	1	0	0	0	0	1	1	1	1	1	0	0	0	0	1	1	1	0.666667	0	1
F4JM86;A0A1P8B564;P25819;A0A1P8AWR0;Q2V4M4;F4HUL6;B9DG18;A0A1P8AWT7;Q96528;Q42547	F4JM86;A0A1P8B564;P25819;A0A1P8AWR0;Q2V4M4;F4HUL6;B9DG18;A0A1P8AWT7;Q96528;Q42547	2;2;2;1;1;1;1;1;1;1	2;2;2;1;1;1;1;1;1;1	2;2;2;1;1;1;1;1;1;1	Catalase;Catalase-2;Catalase-1;Catalase-3	CAT2;CAT3;CAT1	>tr|F4JM86|F4JM86_ARATH Catalase OS=Arabidopsis thaliana GN=CAT2 PE=3 SV=1;>tr|A0A1P8B564|A0A1P8B564_ARATH Catalase OS=Arabidopsis thaliana GN=CAT2 PE=3 SV=1;>sp|P25819|CATA2_ARATH Catalase-2 OS=Arabidopsis thaliana GN=CAT2 PE=1 SV=3;>tr|A0A1P8AWR0|A0A1P8A	10	2	2	2	1	1	0	1	1	1	0	1	0	1	1	0	1	1	1	0	1	0	0.666667	1	0.333333
Q9C713;Q7DLG4;A0A1P8B7W2;A0A1P8B7W5;O23247;A0A1P8B7W8	Q9C713;Q7DLG4;A0A1P8B7W2;A0A1P8B7W5;O23247;A0A1P8B7W8	1;1;1;1;1;1	1;1;1;1;1;1	1;1;1;1;1;1		F28G11.14;T25K17.110	>sp|Q9C713|SYRC_ARATH Arginine--tRNA ligase, cytoplasmic OS=Arabidopsis thaliana GN=At1g66530 PE=1 SV=1;>tr|Q7DLG4|Q7DLG4_ARATH Arginyl-tRNA synthetase OS=Arabidopsis thaliana GN=emb1027 PE=1 SV=1;>tr|A0A1P8B7W2|A0A1P8B7W2_ARATH Arginyl-tRNA synthetase, cl	6	1	1	1	1	1	0	0	0	0	1	1	1	1	1	0	0	0	0	1	1	1	0.666667	0	1
A0A1P8B9L6;Q9FG67	A0A1P8B9L6;Q9FG67	1;1	1;1	1;1	Methylthioalkylmalate synthase 1, chloroplastic	MAM1	>tr|A0A1P8B9L6|A0A1P8B9L6_ARATH Methylthioalkylmalate synthase 1 OS=Arabidopsis thaliana GN=MAM1 PE=1 SV=1;>sp|Q9FG67|MAM1_ARATH Methylthioalkylmalate synthase 1, chloroplastic OS=Arabidopsis thaliana GN=MAM1 PE=1 SV=1	2	1	1	1	1	1	0	0	0	0	0	0	0	1	1	0	0	0	0	0	0	0	0.666667	0	0
A0A1P8BCY7;P34881	A0A1P8BCY7;P34881	1;1	1;1	1;1	DNA (cytosine-5)-methyltransferase 1	DMT1	>tr|A0A1P8BCY7|A0A1P8BCY7_ARATH DNA (cytosine-5)-methyltransferase OS=Arabidopsis thaliana GN=MET1 PE=3 SV=1;>sp|P34881|DNMT1_ARATH DNA (cytosine-5)-methyltransferase 1 OS=Arabidopsis thaliana GN=DMT1 PE=1 SV=1	2	1	1	1	1	1	0	0	0	0	0	0	0	1	1	0	0	0	0	0	0	0	0.666667	0	0
A8MRD8;Q9LVW7	A8MRD8;Q9LVW7	1;1	1;1	1;1	Carbamoyl-phosphate synthase small chain, chloroplastic	CARA	>tr|A8MRD8|A8MRD8_ARATH Carbamoyl phosphate synthetase A OS=Arabidopsis thaliana GN=CARA PE=3 SV=1;>sp|Q9LVW7|CARA_ARATH Carbamoyl-phosphate synthase small chain, chloroplastic OS=Arabidopsis thaliana GN=CARA PE=1 SV=1	2	1	1	1	1	1	0	0	0	0	0	0	0	1	1	0	0	0	0	0	0	0	0.666667	0	0
B3H581;O82261	B3H581;O82261	1;1	1;1	1;1	Protease Do-like 2, chloroplastic	DEGP2	>tr|B3H581|B3H581_ARATH DEGP protease 2 OS=Arabidopsis thaliana GN=DEG2 PE=4 SV=1;>sp|O82261|DEGP2_ARATH Protease Do-like 2, chloroplastic OS=Arabidopsis thaliana GN=DEGP2 PE=1 SV=2	2	1	1	1	1	1	0	0	0	0	0	0	0	1	1	0	0	0	0	0	0	0	0.666667	0	0
CON__P19012;CON__Q99456	CON__P19012	7;2	2;1	0;0			>P19012 SWISS-PROT:P19012 Tax_Id=9606 Gene_Symbol=KRT15 Keratin, type I cytoskeletal 15	2	7	2	0	4	2	4	4	6	3	4	4	4	1	0	1	0	1	0	0	0	0	0.666667	0.333333	0
F4HQT1;Q9FX54;P25858	F4HQT1;Q9FX54;P25858	5;5;5	5;5;5	5;5;5	Glyceraldehyde-3-phosphate dehydrogenase GAPC2, cytosolic;Glyceraldehyde-3-phosphate dehydrogenase GAPC1, cytosolic	GAPC2;GAPC1	>tr|F4HQT1|F4HQT1_ARATH Glyceraldehyde-3-phosphate dehydrogenase C2 OS=Arabidopsis thaliana GN=GAPC2 PE=1 SV=1;>sp|Q9FX54|G3PC2_ARATH Glyceraldehyde-3-phosphate dehydrogenase GAPC2, cytosolic OS=Arabidopsis thaliana GN=GAPC2 PE=1 SV=1;>sp|P25858|G3PC1_ARAT	3	5	5	5	1	1	0	5	1	3	3	3	1	1	1	0	5	1	3	3	3	1	0.666667	3	2.33333
F4I4Z2;P36428-2;P36428	F4I4Z2;P36428-2;P36428	1;1;1	1;1;1	1;1;1	Alanine--tRNA ligase	ALATS	>tr|F4I4Z2|F4I4Z2_ARATH Alanine--tRNA ligase OS=Arabidopsis thaliana GN=ALATS PE=1 SV=2;>sp|P36428-2|SYA_ARATH Isoform Cytoplasmic of Alanine--tRNA ligase OS=Arabidopsis thaliana GN=ALATS;>sp|P36428|SYA_ARATH Alanine--tRNA ligase OS=Arabidopsis thaliana GN	3	1	1	1	1	0	1	0	0	0	0	1	1	1	0	1	0	0	0	0	1	1	0.666667	0	0.666667
Q9FWX0;F4IC59	Q9FWX0;F4IC59	1;1	1;1	1;1		T28K15.4;At1g12230	>tr|Q9FWX0|Q9FWX0_ARATH Aldolase superfamily protein OS=Arabidopsis thaliana GN=At1g12230 PE=2 SV=1;>tr|F4IC59|F4IC59_ARATH Aldolase superfamily protein OS=Arabidopsis thaliana GN=At1g12230 PE=4 SV=1	2	1	1	1	1	1	0	0	0	0	1	1	1	1	1	0	0	0	0	1	1	1	0.666667	0	1
F4IS32;O22832	F4IS32;O22832	1;1	1;1	1;1	Acyl-[acyl-carrier-protein] desaturase;Acyl-[acyl-carrier-protein] desaturase 7, chloroplastic	SSI2;FAB2	>tr|F4IS32|F4IS32_ARATH Acyl-[acyl-carrier-protein] desaturase OS=Arabidopsis thaliana GN=SSI2 PE=1 SV=1;>sp|O22832|STAD7_ARATH Stearoyl-[acyl-carrier-protein] 9-desaturase 7, chloroplastic OS=Arabidopsis thaliana GN=FAB2 PE=1 SV=1	2	1	1	1	1	1	0	0	0	0	1	0	0	1	1	0	0	0	0	1	0	0	0.666667	0	0.333333
F4K7T6;Q9XFS9	F4K7T6;Q9XFS9	1;1	1;1	1;1	1-deoxy-D-xylulose 5-phosphate reductoisomerase, chloroplastic	DXR	>tr|F4K7T6|F4K7T6_ARATH 1-deoxy-D-xylulose 5-phosphate reductoisomerase OS=Arabidopsis thaliana GN=DXR PE=3 SV=1;>sp|Q9XFS9|DXR_ARATH 1-deoxy-D-xylulose 5-phosphate reductoisomerase, chloroplastic OS=Arabidopsis thaliana GN=DXR PE=2 SV=2	2	1	1	1	0	1	1	0	0	0	0	0	0	0	1	1	0	0	0	0	0	0	0.666667	0	0
O80934	O80934	1	1	1	Uncharacterized protein At2g37660, chloroplastic		>sp|O80934|Y2766_ARATH Uncharacterized protein At2g37660, chloroplastic OS=Arabidopsis thaliana GN=At2g37660 PE=1 SV=2	1	1	1	1	1	1	0	0	0	0	1	0	1	1	1	0	0	0	0	1	0	1	0.666667	0	0.666667
P26569;F4INW2	P26569;F4INW2	4;3	4;3	2;1	Histone H1.2	At2g30620	>sp|P26569|H12_ARATH Histone H1.2 OS=Arabidopsis thaliana GN=At2g30620 PE=1 SV=1;>tr|F4INW2|F4INW2_ARATH Winged-helix DNA-binding transcription factor family protein OS=Arabidopsis thaliana GN=At2g30620 PE=1 SV=1	2	4	4	2	0	1	1	2	2	3	3	3	3	0	1	1	2	2	3	3	3	3	0.666667	2.33333	3
P42734-2;P42734	P42734-2;P42734	3;3	3;3	3;3	Probable cinnamyl alcohol dehydrogenase 9	CAD9	>sp|P42734-2|CADH9_ARATH Isoform 2 of Probable cinnamyl alcohol dehydrogenase 9 OS=Arabidopsis thaliana GN=CAD9;>sp|P42734|CADH9_ARATH Probable cinnamyl alcohol dehydrogenase 9 OS=Arabidopsis thaliana GN=CAD9 PE=2 SV=2	2	3	3	3	0	1	1	1	0	0	3	3	1	0	1	1	1	0	0	3	3	1	0.666667	0.333333	2.33333
P46643	P46643	2	2	2	Aspartate aminotransferase, mitochondrial	ASP1	>sp|P46643|AAT1_ARATH Aspartate aminotransferase, mitochondrial OS=Arabidopsis thaliana GN=ASP1 PE=1 SV=1	1	2	2	2	1	1	0	0	0	0	1	1	1	1	1	0	0	0	0	1	1	1	0.666667	0	1
P54609;Q9LZF6;Q9SCN8	P54609;Q9LZF6;Q9SCN8	7;6;5	7;6;5	7;6;5	Cell division control protein 48 homolog A;Cell division control protein 48 homolog E;Cell division control protein 48 homolog D	CDC48A;CDC48E;CDC48D	>sp|P54609|CD48A_ARATH Cell division control protein 48 homolog A OS=Arabidopsis thaliana GN=CDC48A PE=1 SV=1;>sp|Q9LZF6|CD48E_ARATH Cell division control protein 48 homolog E OS=Arabidopsis thaliana GN=CDC48E PE=2 SV=2;>sp|Q9SCN8|CD48D_ARATH Cell division	3	7	7	7	0	1	1	4	4	3	5	6	6	0	1	1	4	4	3	5	6	6	0.666667	3.66667	5.66667
P55229	P55229	1	1	1	Glucose-1-phosphate adenylyltransferase large subunit 1, chloroplastic	ADG2	>sp|P55229|GLGL1_ARATH Glucose-1-phosphate adenylyltransferase large subunit 1, chloroplastic OS=Arabidopsis thaliana GN=ADG2 PE=1 SV=3	1	1	1	1	1	1	0	0	0	0	0	0	0	1	1	0	0	0	0	0	0	0	0.666667	0	0
P56786	P56786	1	1	1	Protein Ycf2	ycf2-A	>sp|P56786|YCF2_ARATH Protein Ycf2 OS=Arabidopsis thaliana GN=ycf2-A PE=3 SV=1	1	1	1	1	1	0	1	0	0	0	0	0	0	1	0	1	0	0	0	0	0	0	0.666667	0	0
P56798	P56798	2	2	2	30S ribosomal protein S3, chloroplastic	rps3	>sp|P56798|RR3_ARATH 30S ribosomal protein S3, chloroplastic OS=Arabidopsis thaliana GN=rps3 PE=3 SV=1	1	2	2	2	1	0	1	1	1	0	2	0	2	1	0	1	1	1	0	2	0	2	0.666667	0.666667	1.33333
Q01908	Q01908	1	1	1	ATP synthase gamma chain 1, chloroplastic	ATPC1	>sp|Q01908|ATPG1_ARATH ATP synthase gamma chain 1, chloroplastic OS=Arabidopsis thaliana GN=ATPC1 PE=1 SV=1	1	1	1	1	1	1	0	0	0	0	0	0	0	1	1	0	0	0	0	0	0	0	0.666667	0	0
Q06588	Q06588	2	2	2	1-aminocyclopropane-1-carboxylate oxidase 4	ACO4	>sp|Q06588|ACCO4_ARATH 1-aminocyclopropane-1-carboxylate oxidase 4 OS=Arabidopsis thaliana GN=ACO4 PE=1 SV=2	1	2	2	2	0	1	1	1	1	2	1	1	2	0	1	1	1	1	2	1	1	2	0.666667	1.33333	1.33333
Q07473	Q07473	1	1	1	Chlorophyll a-b binding protein CP29.1, chloroplastic	LHCB4.1	>sp|Q07473|CB4A_ARATH Chlorophyll a-b binding protein CP29.1, chloroplastic OS=Arabidopsis thaliana GN=LHCB4.1 PE=1 SV=1	1	1	1	1	1	1	0	0	0	0	0	0	0	1	1	0	0	0	0	0	0	0	0.666667	0	0
Q42290;Q42290-2	Q42290;Q42290-2	1;1	1;1	1;1	Probable mitochondrial-processing peptidase subunit beta		>sp|Q42290|MPPB_ARATH Probable mitochondrial-processing peptidase subunit beta, mitochondrial OS=Arabidopsis thaliana GN=At3g02090 PE=1 SV=2;>sp|Q42290-2|MPPB_ARATH Isoform 2 of Probable mitochondrial-processing peptidase subunit beta, mitochondrial OS=Ara	2	1	1	1	0	1	1	0	0	0	1	1	1	0	1	1	0	0	0	1	1	1	0.666667	0	1
Q42406;A0A1P8B5U2;Q8LDP4-2;Q8LDP4;Q9SP02;O49605;Q9ASS6-2;Q9ASS6	Q42406	7;1;1;1;1;1;1;1	7;1;1;1;1;1;1;1	5;0;0;0;0;0;0;0	Peptidyl-prolyl cis-trans isomerase CYP18-4	CYP18-4	>sp|Q42406|CP18D_ARATH Peptidyl-prolyl cis-trans isomerase CYP18-4 OS=Arabidopsis thaliana GN=CYP18-4 PE=1 SV=1	8	7	7	5	0	1	1	4	3	6	6	6	5	0	1	1	4	3	6	6	6	5	0.666667	4.33333	5.66667
Q42545	Q42545	1	1	1	Cell division protein FtsZ homolog 1, chloroplastic	FTSZ1	>sp|Q42545|FTSZ1_ARATH Cell division protein FtsZ homolog 1, chloroplastic OS=Arabidopsis thaliana GN=FTSZ1 PE=1 SV=2	1	1	1	1	1	1	0	0	0	0	0	0	0	1	1	0	0	0	0	0	0	0	0.666667	0	0
Q42586;Q9LPX2	Q42586;Q9LPX2	1;1	1;1	1;1	Uridine 5-monophosphate synthase;Orotate phosphoribosyltransferase;Orotidine 5-phosphate decarboxylase;Pentatricopeptide repeat-containing protein At1g12775, mitochondrial	PYRE-F	>sp|Q42586|UMPS_ARATH Uridine 5-monophosphate synthase OS=Arabidopsis thaliana GN=PYRE-F PE=2 SV=2;>sp|Q9LPX2|PPR39_ARATH Pentatricopeptide repeat-containing protein At1g12775, mitochondrial OS=Arabidopsis thaliana GN=At1g12775 PE=2 SV=1	2	1	1	1	1	1	0	1	1	1	1	1	1	1	1	0	1	1	1	1	1	1	0.666667	1	1
Q43314	Q43314	1	1	1	Glutamate dehydrogenase 1	GDH1	>sp|Q43314|DHE1_ARATH Glutamate dehydrogenase 1 OS=Arabidopsis thaliana GN=GDH1 PE=2 SV=1	1	1	1	1	0	1	1	1	1	1	0	0	0	0	1	1	1	1	1	0	0	0	0.666667	1	0
Q56WK6	Q56WK6	1	1	1	Patellin-1	PATL1	>sp|Q56WK6|PATL1_ARATH Patellin-1 OS=Arabidopsis thaliana GN=PATL1 PE=1 SV=2	1	1	1	1	1	1	0	0	0	0	0	0	1	1	1	0	0	0	0	0	0	1	0.666667	0	0.333333
Q67YA0	Q67YA0	1	1	1			>tr|Q67YA0|Q67YA0_ARATH RNA-binding (RRM/RBD/RNP motifs) family protein OS=Arabidopsis thaliana GN=At5g03495 PE=2 SV=1	1	1	1	1	1	1	0	0	0	0	0	0	0	1	1	0	0	0	0	0	0	0	0.666667	0	0
Q84R08	Q84R08	1	1	1		At3g21210	>tr|Q84R08|Q84R08_ARATH Putative CHP-rich zinc finger protein OS=Arabidopsis thaliana GN=At3g21210 PE=2 SV=1	1	1	1	1	1	0	1	0	0	0	0	0	0	1	0	1	0	0	0	0	0	0	0.666667	0	0
Q8GUM2	Q8GUM2	3	2	2	Heat shock 70 kDa protein 9, mitochondrial	HSP70-9	>sp|Q8GUM2|HSP7I_ARATH Heat shock 70 kDa protein 9, mitochondrial OS=Arabidopsis thaliana GN=HSP70-9 PE=1 SV=1	1	3	2	2	1	1	0	0	0	0	2	2	2	1	1	0	0	0	0	1	1	1	0.666667	0	1
Q8H103-2;Q8H103	Q8H103-2;Q8H103	1;1	1;1	1;1	Glucose-6-phosphate isomerase 1, chloroplastic	PGI1	>sp|Q8H103-2|G6PIP_ARATH Isoform 2 of Glucose-6-phosphate isomerase 1, chloroplastic OS=Arabidopsis thaliana GN=PGI1;>sp|Q8H103|G6PIP_ARATH Glucose-6-phosphate isomerase 1, chloroplastic OS=Arabidopsis thaliana GN=PGI1 PE=1 SV=1	2	1	1	1	1	1	0	0	0	0	0	0	1	1	1	0	0	0	0	0	0	1	0.666667	0	0.333333
Q8H1N2	Q8H1N2	1	1	1			>tr|Q8H1N2|Q8H1N2_ARATH ARM repeat superfamily protein OS=Arabidopsis thaliana GN=At2g25130 PE=2 SV=1	1	1	1	1	1	0	1	0	0	0	0	0	0	1	0	1	0	0	0	0	0	0	0.666667	0	0
Q945K7;Q8LG77	Q945K7;Q8LG77	1;1	1;1	1;1	Isocitrate dehydrogenase [NAD] catalytic subunit 5, mitochondrial;Isocitrate dehydrogenase [NAD] catalytic subunit 6, mitochondrial	IDH5;IDH6	>sp|Q945K7|IDH5_ARATH Isocitrate dehydrogenase [NAD] catalytic subunit 5, mitochondrial OS=Arabidopsis thaliana GN=IDH5 PE=1 SV=1;>sp|Q8LG77|IDH6_ARATH Isocitrate dehydrogenase [NAD] catalytic subunit 6, mitochondrial OS=Arabidopsis thaliana GN=IDH6 PE=1 S	2	1	1	1	0	1	1	0	0	0	0	0	0	0	1	1	0	0	0	0	0	0	0.666667	0	0
Q8VYR5	Q8VYR5	2	2	2	Pentatricopeptide repeat-containing protein At4g35850, mitochondrial		>sp|Q8VYR5|PP351_ARATH Pentatricopeptide repeat-containing protein At4g35850, mitochondrial OS=Arabidopsis thaliana GN=At4g35850 PE=1 SV=1	1	2	2	2	0	2	0	0	0	0	0	0	0	0	2	0	0	0	0	0	0	0	0.666667	0	0
Q8VZ23	Q8VZ23	1	1	1		At1g04420	>tr|Q8VZ23|Q8VZ23_ARATH NAD(P)-linked oxidoreductase superfamily protein OS=Arabidopsis thaliana GN=At1g04420 PE=2 SV=1	1	1	1	1	1	1	0	1	1	1	1	0	1	1	1	0	1	1	1	1	0	1	0.666667	1	0.666667
Q94JQ3	Q94JQ3	1	1	1	Serine hydroxymethyltransferase 3, chloroplastic	SHM3	>sp|Q94JQ3|GLYP3_ARATH Serine hydroxymethyltransferase 3, chloroplastic OS=Arabidopsis thaliana GN=SHM3 PE=1 SV=2	1	1	1	1	0	1	1	0	1	1	1	1	1	0	1	1	0	1	1	1	1	1	0.666667	0.666667	1
Q96291	Q96291	3	1	1	2-Cys peroxiredoxin BAS1, chloroplastic	BAS1	>sp|Q96291|BAS1A_ARATH 2-Cys peroxiredoxin BAS1, chloroplastic OS=Arabidopsis thaliana GN=BAS1 PE=1 SV=2	1	3	1	1	3	3	1	1	0	1	1	1	1	1	1	0	1	0	1	0	0	0	0.666667	0.666667	0
Q9C524	Q9C524	1	1	1		T27F4.17	>sp|Q9C524|SCRK6_ARATH Probable fructokinase-6, chloroplastic OS=Arabidopsis thaliana GN=At1g66430 PE=2 SV=1	1	1	1	1	1	1	0	0	0	0	0	0	0	1	1	0	0	0	0	0	0	0	0.666667	0	0
Q9C7F1	Q9C7F1	1	1	1	Putative pentatricopeptide repeat-containing protein At1g28020		>sp|Q9C7F1|PPR61_ARATH Putative pentatricopeptide repeat-containing protein At1g28020 OS=Arabidopsis thaliana GN=At1g28020 PE=3 SV=2	1	1	1	1	1	0	1	0	0	0	0	0	0	1	0	1	0	0	0	0	0	0	0.666667	0	0
Q9C9I7	Q9C9I7	1	1	1		F26A9.12	>tr|Q9C9I7|Q9C9I7_ARATH Rieske (2Fe-2S) domain-containing protein OS=Arabidopsis thaliana GN=PSB33 PE=2 SV=1	1	1	1	1	1	1	0	0	0	0	0	0	0	1	1	0	0	0	0	0	0	0	0.666667	0	0
Q9FFR3	Q9FFR3	1	1	1	6-phosphogluconate dehydrogenase, decarboxylating 2, chloroplastic		>sp|Q9FFR3|6PGD2_ARATH 6-phosphogluconate dehydrogenase, decarboxylating 2, chloroplastic OS=Arabidopsis thaliana GN=At5g41670 PE=1 SV=1	1	1	1	1	1	1	0	0	0	0	0	1	0	1	1	0	0	0	0	0	1	0	0.666667	0	0.333333
Q9FMB1	Q9FMB1	1	1	1		At5g38900	>tr|Q9FMB1|Q9FMB1_ARATH FrnE protein-like OS=Arabidopsis thaliana GN=At5g38900 PE=2 SV=1	1	1	1	1	1	0	1	0	0	0	0	1	1	1	0	1	0	0	0	0	1	1	0.666667	0	0.666667
Q9FPF0-2;Q9FPF0	Q9FPF0-2;Q9FPF0	1;1	1;1	1;1	Protein DJ-1 homolog A	DJ1A	>sp|Q9FPF0-2|DJ1A_ARATH Isoform 2 of Protein DJ-1 homolog A OS=Arabidopsis thaliana GN=DJ1A;>sp|Q9FPF0|DJ1A_ARATH Protein DJ-1 homolog A OS=Arabidopsis thaliana GN=DJ1A PE=1 SV=1	2	1	1	1	1	1	0	1	1	1	1	1	1	1	1	0	1	1	1	1	1	1	0.666667	1	1
Q9FVQ1;A0A1I9LLX8;A0A1I9LLX7;Q1PEP5	Q9FVQ1	9;1;1;1	9;1;1;1	9;1;1;1	Nucleolin 1	NUCL1	>sp|Q9FVQ1|NUCL1_ARATH Nucleolin 1 OS=Arabidopsis thaliana GN=NUCL1 PE=1 SV=1	4	9	9	9	1	1	0	7	9	7	9	9	9	1	1	0	7	9	7	9	9	9	0.666667	7.66667	9
Q9LDZ0	Q9LDZ0	3	3	2	Heat shock 70 kDa protein 10, mitochondrial	HSP70-10	>sp|Q9LDZ0|HSP7J_ARATH Heat shock 70 kDa protein 10, mitochondrial OS=Arabidopsis thaliana GN=HSP70-10 PE=1 SV=1	1	3	3	2	0	1	1	0	0	0	2	2	2	0	1	1	0	0	0	2	2	2	0.666667	0	2
Q9LF04	Q9LF04	1	1	1	Acyl-[acyl-carrier-protein] desaturase 1, chloroplastic	S-ACP-DES1	>sp|Q9LF04|STAD1_ARATH Stearoyl-[acyl-carrier-protein] 9-desaturase 1, chloroplastic OS=Arabidopsis thaliana GN=S-ACP-DES1 PE=1 SV=1	1	1	1	1	1	1	0	0	0	0	0	0	0	1	1	0	0	0	0	0	0	0	0.666667	0	0
Q9LQL0	Q9LQL0	4	1	1	Glycine cleavage system H protein 3, mitochondrial	GDH3	>sp|Q9LQL0|GCSH3_ARATH Glycine cleavage system H protein 3, mitochondrial OS=Arabidopsis thaliana GN=GDH3 PE=1 SV=1	1	4	1	1	3	3	2	1	0	1	1	1	1	1	1	0	0	0	0	0	0	0	0.666667	0	0
Q9SF85;Q9LZG0;A0A1P8BAP0;Q9SF85-2	Q9SF85;Q9LZG0;A0A1P8BAP0;Q9SF85-2	4;4;3;3	4;4;3;3	4;4;3;3	Adenosine kinase 1;Adenosine kinase 2	ADK1;ADK2	>sp|Q9SF85|ADK1_ARATH Adenosine kinase 1 OS=Arabidopsis thaliana GN=ADK1 PE=1 SV=1;>sp|Q9LZG0|ADK2_ARATH Adenosine kinase 2 OS=Arabidopsis thaliana GN=ADK2 PE=1 SV=1;>tr|A0A1P8BAP0|A0A1P8BAP0_ARATH Adenosine kinase 2 OS=Arabidopsis thaliana GN=ADK2 PE=4 SV	4	4	4	4	0	1	1	3	2	2	3	3	2	0	1	1	3	2	2	3	3	2	0.666667	2.33333	2.66667
Q9M8M7	Q9M8M7	1	1	1	Acetylornithine aminotransferase, chloroplastic/mitochondrial	WIN1	>sp|Q9M8M7|ARGD_ARATH Acetylornithine aminotransferase, chloroplastic/mitochondrial OS=Arabidopsis thaliana GN=WIN1 PE=1 SV=1	1	1	1	1	1	1	0	0	0	0	0	0	0	1	1	0	0	0	0	0	0	0	0.666667	0	0
Q9S7H1	Q9S7H1	1	1	1	Photosystem I reaction center subunit II-1, chloroplastic	psaD1	>sp|Q9S7H1|PSAD1_ARATH Photosystem I reaction center subunit II-1, chloroplastic OS=Arabidopsis thaliana GN=psaD1 PE=1 SV=1	1	1	1	1	1	1	0	1	0	0	1	0	0	1	1	0	1	0	0	1	0	0	0.666667	0.333333	0.333333
Q9SAU2	Q9SAU2	1	1	1		RPE	>tr|Q9SAU2|Q9SAU2_ARATH D-ribulose-5-phosphate-3-epimerase OS=Arabidopsis thaliana GN=RPE PE=2 SV=1	1	1	1	1	1	1	0	1	0	1	1	0	1	1	1	0	1	0	1	1	0	1	0.666667	0.666667	0.666667
Q9SIB9	Q9SIB9	2	1	1	Aconitate hydratase 2, mitochondrial	ACO2	>sp|Q9SIB9|ACO3M_ARATH Aconitate hydratase 3, mitochondrial OS=Arabidopsis thaliana GN=ACO3 PE=1 SV=2	1	2	1	1	2	2	1	1	1	1	1	1	1	1	1	0	0	0	0	0	0	0	0.666667	0	0
Q9SIE1-2;Q9SIE1	Q9SIE1-2;Q9SIE1	1;1	1;1	1;1	Bifunctional aspartate aminotransferase and glutamate/aspartate-prephenate aminotransferase	PAT	>sp|Q9SIE1-2|PAT_ARATH Isoform 2 of Bifunctional aspartate aminotransferase and glutamate/aspartate-prephenate aminotransferase OS=Arabidopsis thaliana GN=PAT;>sp|Q9SIE1|PAT_ARATH Bifunctional aspartate aminotransferase and glutamate/aspartate-prephenate a	2	1	1	1	1	1	0	0	0	0	0	0	0	1	1	0	0	0	0	0	0	0	0.666667	0	0
Q9SLJ2	Q9SLJ2	1	1	1		F20D21.23	>sp|Q9SLJ2|HRD11_ARATH Dehydrin HIRD11 OS=Arabidopsis thaliana GN=HIRD11 PE=1 SV=1	1	1	1	1	1	1	0	1	1	0	1	1	1	1	1	0	1	1	0	1	1	1	0.666667	0.666667	1
Q9XEX2	Q9XEX2	1	1	1	Peroxiredoxin-2B	PRXIIB	>sp|Q9XEX2|PRX2B_ARATH Peroxiredoxin-2B OS=Arabidopsis thaliana GN=PRXIIB PE=1 SV=1	1	1	1	1	1	1	0	1	1	1	1	1	1	1	1	0	1	1	1	1	1	1	0.666667	1	1
Q9XFH8	Q9XFH8	1	1	1	Thioredoxin F1, chloroplastic		>sp|Q9XFH8|TRXF1_ARATH Thioredoxin F1, chloroplastic OS=Arabidopsis thaliana GN=At3g02730 PE=1 SV=2	1	1	1	1	1	1	0	0	0	0	0	0	0	1	1	0	0	0	0	0	0	0	0.666667	0	0
Q9ZUU4	Q9ZUU4	2	2	2	Ribonucleoprotein At2g37220, chloroplastic		>sp|Q9ZUU4|CP29B_ARATH RNA-binding protein CP29B, chloroplastic OS=Arabidopsis thaliana GN=CP29B PE=1 SV=1	1	2	2	2	1	1	0	2	2	2	2	2	2	1	1	0	2	2	2	2	2	2	0.666667	2	2
Q9ZVH7	Q9ZVH7	1	1	1		At2g38550	>sp|Q9ZVH7|FAX3_ARATH Protein FATTY ACID EXPORT 3, chloroplastic OS=Arabidopsis thaliana GN=FAX3 PE=2 SV=2	1	1	1	1	1	1	0	0	0	0	0	0	0	1	1	0	0	0	0	0	0	0	0.666667	0	0
REV__F4IIR1;REV__Q0WQD5	REV__F4IIR1;REV__Q0WQD5	1;1	1;1	1;1			>tr|F4IIR1|F4IIR1_ARATH RNA binding (RRM/RBD/RNP motifs) family protein OS=Arabidopsis thaliana GN=At2g28540 PE=4 SV=1;>tr|Q0WQD5|Q0WQD5_ARATH RNA binding (RRM/RBD/RNP motifs) family protein OS=Arabidopsis thaliana GN=At2g28540 PE=2 SV=1	2	1	1	1	1	1	0	0	0	0	0	0	0	1	1	0	0	0	0	0	0	0	0.666667	0	0
A0A1P8AQS2;P52901	A0A1P8AQS2;P52901	1;1	1;1	1;1	Pyruvate dehydrogenase E1 component subunit alpha-1, mitochondrial	E1 ALPHA	>tr|A0A1P8AQS2|A0A1P8AQS2_ARATH Pyruvate dehydrogenase E1 component subunit alpha OS=Arabidopsis thaliana GN=E1 ALPHA PE=1 SV=1;>sp|P52901|ODPA1_ARATH Pyruvate dehydrogenase E1 component subunit alpha-1, mitochondrial OS=Arabidopsis thaliana GN=E1 ALPHA PE	2	1	1	1	1	1	1	0	0	0	0	0	0	1	1	1	0	0	0	0	0	0	1	0	0
A0A1P8ATS2;O80796	A0A1P8ATS2;O80796	1;1	1;1	1;1	Membrane-associated protein VIPP1, chloroplastic	VIPP1	>tr|A0A1P8ATS2|A0A1P8ATS2_ARATH Plastid transcriptionally active 4 OS=Arabidopsis thaliana GN=PTAC4 PE=4 SV=1;>sp|O80796|VIPP1_ARATH Membrane-associated protein VIPP1, chloroplastic OS=Arabidopsis thaliana GN=VIPP1 PE=1 SV=1	2	1	1	1	1	1	1	0	0	0	0	0	0	1	1	1	0	0	0	0	0	0	1	0	0
A0A1P8AUM8;Q9SA14;F4K5H6;B9DHH9;P93832;Q9FMT1	A0A1P8AUM8;Q9SA14;F4K5H6;B9DHH9;P93832;Q9FMT1	2;2;1;1;1;1	2;2;1;1;1;1	2;2;1;1;1;1	3-isopropylmalate dehydrogenase 1, chloroplastic;3-isopropylmalate dehydrogenase;3-isopropylmalate dehydrogenase 2, chloroplastic;3-isopropylmalate dehydrogenase 3, chloroplastic	IMDH1;IMD1;IMDH2;IMDH3	>tr|A0A1P8AUM8|A0A1P8AUM8_ARATH 3-isopropylmalate dehydrogenase OS=Arabidopsis thaliana GN=IMD3 PE=3 SV=1;>sp|Q9SA14|LEU31_ARATH 3-isopropylmalate dehydrogenase 1, chloroplastic OS=Arabidopsis thaliana GN=IMDH1 PE=2 SV=2;>tr|F4K5H6|F4K5H6_ARATH Isopropylma	6	2	2	2	2	1	0	0	0	0	0	0	0	2	1	0	0	0	0	0	0	0	1	0	0
A0A1P8AY20;Q9ZUZ2-2;Q9ZUZ2	A0A1P8AY20;Q9ZUZ2-2;Q9ZUZ2	1;1;1	1;1;1	1;1;1	CDPK-related kinase 3	CRK3	>tr|A0A1P8AY20|A0A1P8AY20_ARATH CDPK-related kinase 3 OS=Arabidopsis thaliana GN=CRK3 PE=4 SV=1;>sp|Q9ZUZ2-2|CAMK3_ARATH Isoform 2 of CDPK-related kinase 3 OS=Arabidopsis thaliana GN=CRK3;>sp|Q9ZUZ2|CAMK3_ARATH CDPK-related kinase 3 OS=Arabidopsis thaliana	3	1	1	1	1	1	1	0	0	0	1	1	0	1	1	1	0	0	0	1	1	0	1	0	0.666667
A0A1P8B108;Q93Z70	A0A1P8B108;Q93Z70	3;3	3;3	3;3	Probable N-acetyl-gamma-glutamyl-phosphate reductase, chloroplastic		>tr|A0A1P8B108|A0A1P8B108_ARATH Putative N-acetyl-gamma-glutamyl-phosphate reductase OS=Arabidopsis thaliana GN=At2g19940 PE=3 SV=1;>sp|Q93Z70|ARGC_ARATH Probable N-acetyl-gamma-glutamyl-phosphate reductase, chloroplastic OS=Arabidopsis thaliana GN=At2g199	2	3	3	3	1	1	1	1	0	0	0	0	1	1	1	1	1	0	0	0	0	1	1	0.333333	0.333333
A0A1P8B8N8;F4JJT9	A0A1P8B8N8;F4JJT9	1;1	1;1	1;1		At4g33760	>tr|A0A1P8B8N8|A0A1P8B8N8_ARATH tRNA synthetase class II (D, K and N) family protein OS=Arabidopsis thaliana GN=At4g33760 PE=3 SV=1;>sp|F4JJT9|SYDM_ARATH Aspartate--tRNA ligase, chloroplastic/mitochondrial OS=Arabidopsis thaliana GN=At4g33760 PE=2 SV=1	2	1	1	1	1	1	1	0	0	0	0	0	0	1	1	1	0	0	0	0	0	0	1	0	0
A0A1P8B9N1;A0A1P8B9L1;Q9S7E4	A0A1P8B9N1;A0A1P8B9L1;Q9S7E4	1;1;1	1;1;1	1;1;1	Formate dehydrogenase, mitochondrial	FDH1	>tr|A0A1P8B9N1|A0A1P8B9N1_ARATH Formate dehydrogenase, mitochondrial OS=Arabidopsis thaliana GN=FDH PE=3 SV=1;>tr|A0A1P8B9L1|A0A1P8B9L1_ARATH Formate dehydrogenase, mitochondrial OS=Arabidopsis thaliana GN=FDH PE=3 SV=1;>sp|Q9S7E4|FDH_ARATH Formate dehydro	3	1	1	1	1	1	1	0	1	1	1	1	1	1	1	1	0	1	1	1	1	1	1	0.666667	1
Q9M1P5;Q6ID97;A0A1P8BDK6;Q9LYJ3;Q9LQC8;P36397;P0DH91	Q9M1P5;Q6ID97;A0A1P8BDK6;Q9LYJ3;Q9LQC8;P36397;P0DH91	1;1;1;1;1;1;1	1;1;1;1;1;1;1	1;1;1;1;1;1;1	ADP-ribosylation factor 2-A;ADP-ribosylation factor 1;ADP-ribosylation factor 2-B	T17J13.250;ARFA1F;T15N1_160;ARF2-A;ARF1;ARF2-B	>tr|Q9M1P5|Q9M1P5_ARATH ADP-ribosylation factor A1E OS=Arabidopsis thaliana GN=T17J13.250 PE=2 SV=1;>tr|Q6ID97|Q6ID97_ARATH ADP-ribosylation factor A1F OS=Arabidopsis thaliana GN=ARFA1F PE=2 SV=1;>tr|A0A1P8BDK6|A0A1P8BDK6_ARATH ADP-ribosylation factor A1B	7	1	1	1	1	1	1	1	0	1	1	0	1	1	1	1	1	0	1	1	0	1	1	0.666667	0.666667
B3H5Y0;Q42560	B3H5Y0;Q42560	3;3	3;3	2;2	Aconitate hydratase 1	ACO1	>tr|B3H5Y0|B3H5Y0_ARATH Aconitate hydratase OS=Arabidopsis thaliana GN=ACO1 PE=3 SV=1;>sp|Q42560|ACO1_ARATH Aconitate hydratase 1 OS=Arabidopsis thaliana GN=ACO1 PE=1 SV=2	2	3	3	2	1	1	1	1	1	1	3	2	3	1	1	1	1	1	1	3	2	3	1	1	2.66667
B9DFC0;Q9ZPF5	B9DFC0;Q9ZPF5	1;1	1;1	1;1	Arginase 2, mitochondrial	At4g08870;ARGAH2	>tr|B9DFC0|B9DFC0_ARATH AT4G08870 protein OS=Arabidopsis thaliana GN=ARGAH2 PE=2 SV=1;>sp|Q9ZPF5|ARGI2_ARATH Arginase 2, chloroplastic/mitochondrial OS=Arabidopsis thaliana GN=ARGAH2 PE=1 SV=1	2	1	1	1	1	1	1	0	0	0	1	1	1	1	1	1	0	0	0	1	1	1	1	0	1
B9DG17;F4J4W3;Q8H173-2;Q8H173;Q08682	B9DG17;F4J4W3;Q8H173-2;Q8H173;Q08682	1;1;1;1;1	1;1;1;1;1	1;1;1;1;1	40S ribosomal protein SA;40S ribosomal protein Sa-2;40S ribosomal protein Sa-1	P40;RPSAb;RPSaB;RPSaA	>tr|B9DG17|B9DG17_ARATH 40S ribosomal protein SA OS=Arabidopsis thaliana GN=P40 PE=1 SV=1;>tr|F4J4W3|F4J4W3_ARATH 40S ribosomal protein SA OS=Arabidopsis thaliana GN=RPSAb PE=1 SV=1;>sp|Q8H173-2|RSSA2_ARATH Isoform 2 of 40S ribosomal protein Sa-2 OS=Arabid	5	1	1	1	1	1	1	1	1	1	1	1	1	1	1	1	1	1	1	1	1	1	1	1	1
B9DGP8;Q96251	B9DGP8;Q96251	1;1	1;1	1;1	ATP synthase subunit O, mitochondrial	ATP5	>tr|B9DGP8|B9DGP8_ARATH AT5G13450 protein OS=Arabidopsis thaliana GN=ATP5 PE=1 SV=1;>sp|Q96251|ATPO_ARATH ATP synthase subunit O, mitochondrial OS=Arabidopsis thaliana GN=At5g13450 PE=1 SV=2	2	1	1	1	1	1	1	0	0	0	0	0	0	1	1	1	0	0	0	0	0	0	1	0	0
CON__P02533;CON__Q6IFX2;CON__A2A4G1;CON__P19001;CON__P05784;CON__Q61782;CON__Q8N1A0;CON__P35900;CON__Q9D312;CON__A2AB72;CON__O76015;CON__O76013;CON__Q7Z3Y9	CON__P02533;CON__Q6IFX2	13;7;5;4;2;1;1;1;1;1;1;1;1	6;3;0;0;0;0;0;0;0;0;0;0;0	4;2;0;0;0;0;0;0;0;0;0;0;0			>P02533 SWISS-PROT:P02533 Tax_Id=9606 Gene_Symbol=KRT14 Keratin, type I cytoskeletal 14;>Q6IFX2 SWISS-PROT:Q6IFX2 Tax_Id=10090 Gene_Symbol=Krt42 Keratin, type I cytoskeletal 42	13	13	6	4	6	5	6	8	8	6	12	9	8	1	1	1	2	1	1	6	3	2	1	1.33333	3.66667
CON__P07477	CON__P07477	1	1	1			>P07477 SWISS-PROT:P07477 Tax_Id=9606 Gene_Symbol=PRSS1 Trypsin-1 precursor	1	1	1	1	1	1	1	1	0	1	0	0	0	1	1	1	1	0	1	0	0	0	1	0.666667	0
CON__Q14525;CON__Q9UE12;CON__Q15323;CON__Q6NTB9;CON__O76009;CON__Q9D646;CON__A2A5Y0;CON__Q497I4;CON__REFSEQ:XP_986630;CON__Q92764;CON__Q14532;CON__O76014	CON__Q14525;CON__Q9UE12;CON__Q15323;CON__Q6NTB9;CON__O76009;CON__Q9D646;CON__A2A5Y0;CON__Q497I4;CON__REFSEQ:XP_986630	6;5;5;4;4;3;3;3;3;2;2;2	5;4;4;4;4;3;2;2;2;1;1;1	3;2;2;2;2;1;1;1;1;0;0;0			>Q14525 SWISS-PROT:Q14525 Keratin, type I cuticular HA3-II (Hair keratin, type I HA3-II);>Q9UE12 TREMBL:Q9UE12 Type I hair keratin 1 - Homo sapiens (Human).;>Q15323 SWISS-PROT:Q15323 Keratin, type I cuticular HA1 (Hair keratin, type I HA1);>Q6NTB9 TREMBL:Q	12	6	5	3	2	2	2	1	1	1	5	1	1	1	1	1	0	0	0	4	0	0	1	0	1.33333
CON__Q14CN4-1;CON__Q6IME9	CON__Q14CN4-1;CON__Q6IME9	4;4	2;2	0;0			>Q14CN4-1 SWISS-PROT:Q14CN4-1 Tax_Id=9606 Gene_Symbol=KRT72 Isoform 1 of Keratin, type II cytoskeletal 72;>Q6IME9 TREMBL:Q6IME9 Tax_Id=10090 Gene_Symbol=Krt72 Type-II keratin Kb35	2	4	2	0	3	3	3	2	2	2	4	2	2	1	1	1	1	1	1	2	1	1	1	1	1.33333
CON__Q5D862	CON__Q5D862	1	1	1			>Q5D862 SWISS-PROT:Q5D862 Tax_Id=9606 Gene_Symbol=FLG2 Filaggrin-2	1	1	1	1	1	1	1	1	1	1	1	0	0	1	1	1	1	1	1	1	0	0	1	1	0.333333
F4HU93;Q05431;F4JFY4;F4JFY5;Q42592	F4HU93;Q05431;F4JFY4;F4JFY5;Q42592	2;2;1;1;1	2;2;1;1;1	2;2;1;1;1	L-ascorbate peroxidase 1, cytosolic;L-ascorbate peroxidase S, chloroplastic/mitochondrial	APX1;SAPX;APXS	>tr|F4HU93|F4HU93_ARATH Ascorbate peroxidase 1 OS=Arabidopsis thaliana GN=APX1 PE=1 SV=1;>sp|Q05431|APX1_ARATH L-ascorbate peroxidase 1, cytosolic OS=Arabidopsis thaliana GN=APX1 PE=1 SV=2;>tr|F4JFY4|F4JFY4_ARATH Stromal ascorbate peroxidase OS=Arabidopsis	5	2	2	2	1	1	1	2	1	1	2	2	2	1	1	1	2	1	1	2	2	2	1	1.33333	2
F4HWZ6;P25702;P25701	F4HWZ6;P25702;P25701	1;1;1	1;1;1	1;1;1	Acyl carrier protein 3, chloroplastic;Acyl carrier protein 2, chloroplastic	ACP3;ACP2	>tr|F4HWZ6|F4HWZ6_ARATH Acyl carrier protein 3 OS=Arabidopsis thaliana GN=ACP3 PE=4 SV=1;>sp|P25702|ACP3_ARATH Acyl carrier protein 3, chloroplastic OS=Arabidopsis thaliana GN=ACP3 PE=1 SV=2;>sp|P25701|ACP2_ARATH Acyl carrier protein 2, chloroplastic OS=Ar	3	1	1	1	1	1	1	1	1	1	1	1	1	1	1	1	1	1	1	1	1	1	1	1	1
F4I033;F4I032;P57720	F4I033;F4I032;P57720	1;1;1	1;1;1	1;1;1	Chorismate synthase;Chorismate synthase, chloroplastic	EMB1144	>tr|F4I033|F4I033_ARATH Chorismate synthase OS=Arabidopsis thaliana GN=EMB1144 PE=3 SV=1;>tr|F4I032|F4I032_ARATH Chorismate synthase OS=Arabidopsis thaliana GN=EMB1144 PE=3 SV=1;>sp|P57720|AROC_ARATH Chorismate synthase, chloroplastic OS=Arabidopsis thalia	3	1	1	1	1	1	1	0	1	1	0	0	0	1	1	1	0	1	1	0	0	0	1	0.666667	0
F4IW47	F4IW47	6	1	1	Transketolase-2, chloroplastic	TKL-2	>sp|F4IW47|TKTC2_ARATH Transketolase-2, chloroplastic OS=Arabidopsis thaliana GN=TKL-2 PE=1 SV=1	1	6	1	1	5	6	5	2	3	4	4	2	5	1	1	1	0	0	0	1	0	1	1	0	0.666667
F4J7I2;Q84WU2;F4K3X1;Q9FPT1-2;Q9FPT1	F4J7I2;Q84WU2;F4K3X1;Q9FPT1-2;Q9FPT1	4;4;3;3;3	4;4;3;3;3	4;4;3;3;3	Ubiquitin carboxyl-terminal hydrolase;Ubiquitin carboxyl-terminal hydrolase 13;Ubiquitin carboxyl-terminal hydrolase 12	UBP13;UBP12	>tr|F4J7I2|F4J7I2_ARATH Ubiquitin-specific protease 13 OS=Arabidopsis thaliana GN=UBP13 PE=3 SV=1;>sp|Q84WU2|UBP13_ARATH Ubiquitin carboxyl-terminal hydrolase 13 OS=Arabidopsis thaliana GN=UBP13 PE=1 SV=1;>tr|F4K3X1|F4K3X1_ARATH Ubiquitin-specific protease	5	4	4	4	1	1	1	0	0	0	3	2	2	1	1	1	0	0	0	3	2	2	1	0	2.33333
F4JAF3;Q43349-2;Q43349	F4JAF3;Q43349-2;Q43349	2;2;2	2;2;2	2;2;2	29 kDa ribonucleoprotein, chloroplastic	CP29;RBP29	>tr|F4JAF3|F4JAF3_ARATH Chloroplast RNA-binding protein 29 OS=Arabidopsis thaliana GN=CP29 PE=4 SV=1;>sp|Q43349-2|CP29A_ARATH Isoform 2 of 29 kDa ribonucleoprotein, chloroplastic OS=Arabidopsis thaliana GN=CP29A;>sp|Q43349|CP29A_ARATH 29 kDa ribonucleoprot	3	2	2	2	1	1	1	1	1	1	1	2	2	1	1	1	1	1	1	1	2	2	1	1	1.66667
F4JFN3;F4JQ55;Q9STX5	F4JFN3;F4JQ55;Q9STX5	1;1;1	1;1;1	1;1;1	Endoplasmin homolog	Hsp89.1;SHD	>sp|F4JFN3|HS906_ARATH Heat shock protein 90-6, mitochondrial OS=Arabidopsis thaliana GN=HSP90-6 PE=2 SV=1;>tr|F4JQ55|F4JQ55_ARATH Chaperone protein htpG family protein OS=Arabidopsis thaliana GN=SHD PE=1 SV=1;>sp|Q9STX5|ENPL_ARATH Endoplasmin homolog OS=A	3	1	1	1	1	1	1	0	0	0	0	0	0	1	1	1	0	0	0	0	0	0	1	0	0
F4JJ94;P42643	F4JJ94;P42643	3;3	2;2	2;2	14-3-3-like protein GF14 chi	GRF1	>tr|F4JJ94|F4JJ94_ARATH General regulatory factor 1 OS=Arabidopsis thaliana GN=GRF1 PE=1 SV=1;>sp|P42643|14331_ARATH 14-3-3-like protein GF14 chi OS=Arabidopsis thaliana GN=GRF1 PE=1 SV=3	2	3	2	2	1	1	1	2	1	2	3	3	3	1	1	1	1	1	1	2	2	2	1	1	2
F4JRT7;Q9SW21	F4JRT7;Q9SW21	1;1	1;1	1;1	Acyl carrier protein;Acyl carrier protein 4, chloroplastic	ACP4	>tr|F4JRT7|F4JRT7_ARATH Acyl carrier protein 4 OS=Arabidopsis thaliana GN=ACP4 PE=4 SV=1;>sp|Q9SW21|ACP4_ARATH Acyl carrier protein 4, chloroplastic OS=Arabidopsis thaliana GN=ACP4 PE=2 SV=1	2	1	1	1	1	1	1	0	0	0	1	1	1	1	1	1	0	0	0	1	1	1	1	0	1
F4K2G3	F4K2G3	1	1	1		At5g13130	>sp|F4K2G3|MORC5_ARATH Protein MICRORCHIDIA 5 OS=Arabidopsis thaliana GN=MORC5 PE=3 SV=1	1	1	1	1	1	1	1	1	1	1	1	1	1	1	1	1	1	1	1	1	1	1	1	1	1
F4K6P9;Q38946	F4K6P9;Q38946	2;2	2;2	2;2	Glutamate dehydrogenase 2	GDH2	>tr|F4K6P9|F4K6P9_ARATH Glutamate dehydrogenase 2 OS=Arabidopsis thaliana GN=GDH2 PE=3 SV=1;>sp|Q38946|DHE2_ARATH Glutamate dehydrogenase 2 OS=Arabidopsis thaliana GN=GDH2 PE=1 SV=1	2	2	2	2	1	1	1	1	2	1	1	1	1	1	1	1	1	2	1	1	1	1	1	1.33333	1
F4K7D6;Q96533	F4K7D6;Q96533	2;2	2;2	2;2	Alcohol dehydrogenase class-3	HOT5;ADH2	>tr|F4K7D6|F4K7D6_ARATH S-(hydroxymethyl)glutathione dehydrogenase OS=Arabidopsis thaliana GN=HOT5 PE=1 SV=1;>sp|Q96533|ADHX_ARATH Alcohol dehydrogenase class-3 OS=Arabidopsis thaliana GN=ADH2 PE=1 SV=2	2	2	2	2	1	1	1	1	1	1	1	1	1	1	1	1	1	1	1	1	1	1	1	1	1
F4KEX3;Q8H1E2-2;Q8H1E2	F4KEX3;Q8H1E2-2;Q8H1E2	1;1;1	1;1;1	1;1;1	Malate dehydrogenase	At5g58330	>tr|F4KEX3|F4KEX3_ARATH Malate dehydrogenase OS=Arabidopsis thaliana GN=MCK7.20 PE=3 SV=1;>sp|Q8H1E2-2|MDHNP_ARATH Isoform 2 of Malate dehydrogenase [NADP], chloroplastic OS=Arabidopsis thaliana GN=At5g58330;>sp|Q8H1E2|MDHNP_ARATH Malate dehydrogenase [NAD	3	1	1	1	1	1	1	0	0	0	1	1	1	1	1	1	0	0	0	1	1	1	1	0	1
Q9SDM9;O04316;O04318;O49326;O49326-2	Q9SDM9;O04316	5;5;2;1;1	5;5;2;1;1	5;5;2;1;1	Nitrile-specifier protein 1;Nitrile-specifier protein 4	NSP1;NSP4	>sp|Q9SDM9|JAL28_ARATH Nitrile-specifier protein 1 OS=Arabidopsis thaliana GN=NSP1 PE=1 SV=2;>sp|O04316|JAL29_ARATH Nitrile-specifier protein 4 OS=Arabidopsis thaliana GN=NSP4 PE=2 SV=1	5	5	5	5	1	0	2	3	3	4	5	5	4	1	0	2	3	3	4	5	5	4	1	3.33333	4.66667
Q8VYP7;O80489;Q01474;O04834	Q8VYP7;O80489;Q01474;O04834	1;1;1;1	1;1;1;1	1;1;1;1	GTP-binding protein SAR1B;GTP-binding protein SAR1A	At3g62560;T12M4.12;SAR1B;SAR1A	>tr|Q8VYP7|Q8VYP7_ARATH Putative Sar1 GTP binding protein OS=Arabidopsis thaliana GN=At3g62560 PE=2 SV=1;>tr|O80489|O80489_ARATH Putative GTP-binding protein, SAR1B OS=Arabidopsis thaliana GN=ATSAR1 PE=2 SV=1;>sp|Q01474|SAR1B_ARATH GTP-binding protein SAR1	4	1	1	1	1	1	1	1	1	1	1	1	1	1	1	1	1	1	1	1	1	1	1	1	1
O22715	O22715	1	1	1	AP-1 complex subunit mu-2	AP1M2	>sp|O22715|AP1M2_ARATH AP-1 complex subunit mu-2 OS=Arabidopsis thaliana GN=AP1M2 PE=1 SV=1	1	1	1	1	1	1	1	1	1	1	1	1	1	1	1	1	1	1	1	1	1	1	1	1	1
O22886	O22886	1	1	1	Uroporphyrinogen decarboxylase 2, chloroplastic	HEME2	>sp|O22886|DCUP2_ARATH Uroporphyrinogen decarboxylase 2, chloroplastic OS=Arabidopsis thaliana GN=HEME2 PE=2 SV=1	1	1	1	1	1	1	1	1	1	1	1	0	1	1	1	1	1	1	1	1	0	1	1	1	0.666667
Q9C6Z3;O64688	Q9C6Z3;O64688	1;1	1;1	1;1	Pyruvate dehydrogenase E1 component subunit beta-2, chloroplastic;Pyruvate dehydrogenase E1 component subunit beta-3, chloroplastic	PDH-E1 BETA;E1-BETA-2	>sp|Q9C6Z3|ODPB2_ARATH Pyruvate dehydrogenase E1 component subunit beta-2, chloroplastic OS=Arabidopsis thaliana GN=PDH-E1 BETA PE=2 SV=1;>sp|O64688|ODPB3_ARATH Pyruvate dehydrogenase E1 component subunit beta-3, chloroplastic OS=Arabidopsis thaliana GN=E1	2	1	1	1	1	1	1	1	0	0	1	0	1	1	1	1	1	0	0	1	0	1	1	0.333333	0.666667
O82089;A0A1I9LNC0	O82089;A0A1I9LNC0	3;2	3;2	3;2	Copper transport protein CCH	CCH	>sp|O82089|CCH_ARATH Copper transport protein CCH OS=Arabidopsis thaliana GN=CCH PE=1 SV=1;>tr|A0A1I9LNC0|A0A1I9LNC0_ARATH Copper chaperone OS=Arabidopsis thaliana GN=CCH PE=4 SV=1	2	3	3	3	1	1	1	2	2	2	3	3	3	1	1	1	2	2	2	3	3	3	1	2	3
O82326;Q9SYZ4	O82326;Q9SYZ4	1;1	1;1	1;1		At4g34290	>tr|O82326|O82326_ARATH Expressed protein OS=Arabidopsis thaliana GN=At2g14880 PE=1 SV=1;>tr|Q9SYZ4|Q9SYZ4_ARATH SWIB/MDM2 domain superfamily protein OS=Arabidopsis thaliana GN=At4g34290 PE=1 SV=1	2	1	1	1	1	1	1	1	1	1	0	1	1	1	1	1	1	1	1	0	1	1	1	1	0.666667
O82663	O82663	1	1	1	Succinate dehydrogenase [ubiquinone] flavoprotein subunit 1, mitochondrial	SDH1-1	>sp|O82663|SDHA1_ARATH Succinate dehydrogenase [ubiquinone] flavoprotein subunit 1, mitochondrial OS=Arabidopsis thaliana GN=SDH1-1 PE=1 SV=1	1	1	1	1	1	1	1	0	0	0	0	0	1	1	1	1	0	0	0	0	0	1	1	0	0.333333
P20115-2;P20115;A0A1I9LSJ5;A0A1I9LSJ6;Q9M1D3	P20115-2;P20115;A0A1I9LSJ5;A0A1I9LSJ6;Q9M1D3	2;2;1;1;1	2;2;1;1;1	2;2;1;1;1	Citrate synthase 4, mitochondrial;Citrate synthase 5, mitochondrial	CSY4;CSY5	>sp|P20115-2|CISY4_ARATH Isoform 2 of Citrate synthase 4, mitochondrial OS=Arabidopsis thaliana GN=CSY4;>sp|P20115|CISY4_ARATH Citrate synthase 4, mitochondrial OS=Arabidopsis thaliana GN=CSY4 PE=1 SV=3;>tr|A0A1I9LSJ5|A0A1I9LSJ5_ARATH Citrate synthase OS=A	5	2	2	2	1	2	0	0	0	0	0	0	0	1	2	0	0	0	0	0	0	0	1	0	0
P25851	P25851	1	1	1	Fructose-1,6-bisphosphatase, chloroplastic	FBP	>sp|P25851|F16P1_ARATH Fructose-1,6-bisphosphatase 1, chloroplastic OS=Arabidopsis thaliana GN=CFBP1 PE=1 SV=2	1	1	1	1	1	1	1	0	0	0	1	0	1	1	1	1	0	0	0	1	0	1	1	0	0.666667
P25856	P25856	6	1	1	Glyceraldehyde-3-phosphate dehydrogenase GAPA1, chloroplastic	GAPA1	>sp|P25856|G3PA1_ARATH Glyceraldehyde-3-phosphate dehydrogenase GAPA1, chloroplastic OS=Arabidopsis thaliana GN=GAPA1 PE=1 SV=3	1	6	1	1	5	5	5	5	5	5	4	4	4	1	1	1	1	1	1	1	1	1	1	1	1
P25864	P25864	1	1	1	50S ribosomal protein L9, chloroplastic	RPL9	>sp|P25864|RK9_ARATH 50S ribosomal protein L9, chloroplastic OS=Arabidopsis thaliana GN=RPL9 PE=2 SV=1	1	1	1	1	1	1	1	1	1	1	1	1	1	1	1	1	1	1	1	1	1	1	1	1	1
P42644-2;P42644	P42644-2;P42644	3;3	2;2	1;1	14-3-3-like protein GF14 psi	GRF3	>sp|P42644-2|14333_ARATH Isoform 2 of 14-3-3-like protein GF14 psi OS=Arabidopsis thaliana GN=GRF3;>sp|P42644|14333_ARATH 14-3-3-like protein GF14 psi OS=Arabidopsis thaliana GN=GRF3 PE=1 SV=2	2	3	2	1	1	1	1	3	2	3	3	3	3	1	1	1	2	2	2	2	2	2	1	2	2
P48491	P48491	4	4	4	Triosephosphate isomerase, cytosolic	CTIMC	>sp|P48491|TPIS_ARATH Triosephosphate isomerase, cytosolic OS=Arabidopsis thaliana GN=CTIMC PE=1 SV=2	1	4	4	4	1	1	1	2	2	2	4	2	3	1	1	1	2	2	2	4	2	3	1	2	3
P49243	P49243	1	1	1	3-oxoacyl-[acyl-carrier-protein] synthase III, chloroplastic		>sp|P49243|FABH_ARATH 3-oxoacyl-[acyl-carrier-protein] synthase III, chloroplastic OS=Arabidopsis thaliana GN=At1g62640 PE=2 SV=2	1	1	1	1	1	1	1	1	1	1	1	0	1	1	1	1	1	1	1	1	0	1	1	1	0.666667
P53492;P53497;P53494;A0A1P8AY15;Q8GWA5	P53492;P53497;P53494	6;4;4;1;1	1;1;1;1;1	0;0;0;0;0	Actin-7;Actin-12;Actin-4	ACT7;ACT12;ACT4	>sp|P53492|ACT7_ARATH Actin-7 OS=Arabidopsis thaliana GN=ACT7 PE=1 SV=1;>sp|P53497|ACT12_ARATH Actin-12 OS=Arabidopsis thaliana GN=ACT12 PE=1 SV=1;>sp|P53494|ACT4_ARATH Actin-4 OS=Arabidopsis thaliana GN=ACT4 PE=1 SV=1	5	6	1	0	3	3	3	5	4	5	4	3	4	1	1	1	1	1	1	1	1	1	1	1	1
P93014	P93014	1	1	1	30S ribosomal protein S5, chloroplastic	rps5	>sp|P93014|RR5_ARATH 30S ribosomal protein S5, chloroplastic OS=Arabidopsis thaliana GN=rps5 PE=2 SV=1	1	1	1	1	1	1	1	0	0	0	1	0	1	1	1	1	0	0	0	1	0	1	1	0	0.666667
Q02166	Q02166	1	1	1	Anthranilate phosphoribosyltransferase, chloroplastic	PAT1	>sp|Q02166|TRPD_ARATH Anthranilate phosphoribosyltransferase, chloroplastic OS=Arabidopsis thaliana GN=PAT1 PE=2 SV=1	1	1	1	1	1	1	1	0	0	0	0	0	0	1	1	1	0	0	0	0	0	0	1	0	0
Q05212	Q05212	1	1	1	DNA-damage-repair/toleration protein DRT102	DRT102	>sp|Q05212|DR102_ARATH DNA damage-repair/toleration protein DRT102 OS=Arabidopsis thaliana GN=DRT102 PE=1 SV=2	1	1	1	1	1	1	1	0	1	1	0	1	1	1	1	1	0	1	1	0	1	1	1	0.666667	0.666667
Q0IGM5	Q0IGM5	1	1	1		At1g56080	>tr|Q0IGM5|Q0IGM5_ARATH At1g56080 OS=Arabidopsis thaliana GN=At1g56080 PE=2 SV=1	1	1	1	1	1	1	1	0	0	0	0	0	0	1	1	1	0	0	0	0	0	0	1	0	0
Q38882	Q38882	1	1	1	Phospholipase D alpha 1	PLDALPHA1	>sp|Q38882|PLDA1_ARATH Phospholipase D alpha 1 OS=Arabidopsis thaliana GN=PLDALPHA1 PE=1 SV=2	1	1	1	1	1	1	1	0	0	0	0	0	0	1	1	1	0	0	0	0	0	0	1	0	0
Q42522	Q42522	4	1	1	Glutamate-1-semialdehyde 2,1-aminomutase 2, chloroplastic	GSA2	>sp|Q42522|GSA2_ARATH Glutamate-1-semialdehyde 2,1-aminomutase 2, chloroplastic OS=Arabidopsis thaliana GN=GSA2 PE=2 SV=2	1	4	1	1	3	3	2	2	2	2	2	1	2	1	1	1	0	0	0	1	0	1	1	0	0.666667
Q43727;Q9FY99;Q8L743	Q43727;Q9FY99;Q8L743	2;2;2	2;2;2	2;2;2	Glucose-6-phosphate 1-dehydrogenase 1, chloroplastic;Glucose-6-phosphate 1-dehydrogenase 2, chloroplastic;Glucose-6-phosphate 1-dehydrogenase 3, chloroplastic	APG1	>sp|Q43727|G6PD1_ARATH Glucose-6-phosphate 1-dehydrogenase 1, chloroplastic OS=Arabidopsis thaliana GN=APG1 PE=2 SV=2;>sp|Q9FY99|G6PD2_ARATH Glucose-6-phosphate 1-dehydrogenase 2, chloroplastic OS=Arabidopsis thaliana GN=At5g13110 PE=1 SV=2;>sp|Q8L743|G6PD	3	2	2	2	1	2	0	0	0	0	1	0	0	1	2	0	0	0	0	1	0	0	1	0	0.333333
Q5XF33	Q5XF33	3	1	1	Magnesium-chelatase subunit ChlI-2, chloroplastic	CHLI2	>sp|Q5XF33|CHLI2_ARATH Magnesium-chelatase subunit ChlI-2, chloroplastic OS=Arabidopsis thaliana GN=CHLI2 PE=1 SV=1	1	3	1	1	3	3	2	1	2	2	2	2	2	1	1	1	0	1	1	1	1	1	1	0.666667	1
Q84TI2	Q84TI2	1	1	1		At2g37690	>tr|Q84TI2|Q84TI2_ARATH Phosphoribosylaminoimidazole carboxylase like protein OS=Arabidopsis thaliana GN=At2g37690 PE=2 SV=1	1	1	1	1	1	1	1	0	0	0	1	0	0	1	1	1	0	0	0	1	0	0	1	0	0.333333
Q8GW78	Q8GW78	1	1	1	Clp protease-related protein At4g12060, chloroplastic		>sp|Q8GW78|CLPT2_ARATH ATP-dependent Clp protease ATP-binding subunit CLPT2, chloroplastic OS=Arabidopsis thaliana GN=CLPT2 PE=1 SV=1	1	1	1	1	1	1	1	1	1	0	1	1	1	1	1	1	1	1	0	1	1	1	1	0.666667	1
Q8LDQ8	Q8LDQ8	1	1	1		At5g24165	>tr|Q8LDQ8|Q8LDQ8_ARATH At5g24165 OS=Arabidopsis thaliana GN=At5g24165 PE=2 SV=1	1	1	1	1	1	1	1	0	1	0	1	1	1	1	1	1	0	1	0	1	1	1	1	0.333333	1
Q8LE52	Q8LE52	1	1	1	Glutathione S-transferase DHAR3, chloroplastic	DHAR3	>sp|Q8LE52|DHAR3_ARATH Glutathione S-transferase DHAR3, chloroplastic OS=Arabidopsis thaliana GN=DHAR3 PE=1 SV=1	1	1	1	1	1	1	1	1	1	1	1	1	1	1	1	1	1	1	1	1	1	1	1	1	1
Q93VK7	Q93VK7	1	1	1		At5g14910	>tr|Q93VK7|Q93VK7_ARATH AT5g14910/F2G14_30 OS=Arabidopsis thaliana GN=At5g14910 PE=2 SV=1	1	1	1	1	1	1	1	0	1	0	1	0	1	1	1	1	0	1	0	1	0	1	1	0.333333	0.666667
Q93VR4	Q93VR4	1	1	1	MLP-like protein 423	MLP423	>sp|Q93VR4|ML423_ARATH MLP-like protein 423 OS=Arabidopsis thaliana GN=MLP423 PE=2 SV=1	1	1	1	1	1	1	1	1	1	1	1	1	1	1	1	1	1	1	1	1	1	1	1	1	1
Q93ZC5	Q93ZC5	1	1	1	Allene oxide cyclase 4, chloroplastic	AOC4	>sp|Q93ZC5|AOC4_ARATH Allene oxide cyclase 4, chloroplastic OS=Arabidopsis thaliana GN=AOC4 PE=2 SV=1	1	1	1	1	1	1	1	0	0	0	1	1	1	1	1	1	0	0	0	1	1	1	1	0	1
Q94A28	Q94A28	2	2	2	Aconitate hydratase 3, mitochondrial	ACO3	>sp|Q94A28|ACO2M_ARATH Aconitate hydratase 2, mitochondrial OS=Arabidopsis thaliana GN=ACO2 PE=1 SV=3	1	2	2	2	1	2	0	0	0	0	0	0	0	1	2	0	0	0	0	0	0	0	1	0	0
Q94JM0;Q9FJZ7	Q94JM0;Q9FJZ7	1;1	1;1	1;1		At5g66420	>tr|Q94JM0|Q94JM0_ARATH AT5g66420/K1F13_7 OS=Arabidopsis thaliana GN=At5g66420 PE=2 SV=1;>tr|Q9FJZ7|Q9FJZ7_ARATH AT5G66420 protein OS=Arabidopsis thaliana GN=At5g66420 PE=2 SV=1	2	1	1	1	1	1	1	1	1	1	1	1	1	1	1	1	1	1	1	1	1	1	1	1	1
Q94K48	Q94K48	2	2	2		At3g62530	>tr|Q94K48|Q94K48_ARATH ARM repeat superfamily protein OS=Arabidopsis thaliana GN=At3g62530 PE=2 SV=1	1	2	2	2	1	1	1	1	1	0	2	2	2	1	1	1	1	1	0	2	2	2	1	0.666667	2
Q94K71	Q94K71	2	2	2	Haloacid dehalogenase-like hydrolase domain-containing protein At3g48420		>sp|Q94K71|CBBY_ARATH CBBY-like protein OS=Arabidopsis thaliana GN=CBBY PE=1 SV=1	1	2	2	2	1	1	1	0	1	0	0	0	0	1	1	1	0	1	0	0	0	0	1	0.333333	0
Q96529	Q96529	3	3	3	Adenylosuccinate synthetase, chloroplastic	PURA	>sp|Q96529|PURA_ARATH Adenylosuccinate synthetase, chloroplastic OS=Arabidopsis thaliana GN=PURA PE=1 SV=1	1	3	3	3	1	2	0	0	0	0	0	1	0	1	2	0	0	0	0	0	1	0	1	0	0.333333
Q9FGX1;Q9C522	Q9FGX1;Q9C522	2;2	2;2	2;2	ATP-citrate synthase beta chain protein 2;ATP-citrate synthase beta chain protein 1	ACLB-2;ACLB-1	>sp|Q9FGX1|ACLB2_ARATH ATP-citrate synthase beta chain protein 2 OS=Arabidopsis thaliana GN=ACLB-2 PE=1 SV=1;>sp|Q9C522|ACLB1_ARATH ATP-citrate synthase beta chain protein 1 OS=Arabidopsis thaliana GN=ACLB-1 PE=2 SV=1	2	2	2	2	1	1	1	2	1	1	1	1	1	1	1	1	2	1	1	1	1	1	1	1.33333	1
Q9C7N5	Q9C7N5	1	1	1	GDSL esterase/lipase At1g29660		>sp|Q9C7N5|GDL14_ARATH GDSL esterase/lipase At1g29660 OS=Arabidopsis thaliana GN=At1g29660 PE=1 SV=1	1	1	1	1	1	1	1	0	0	0	1	1	1	1	1	1	0	0	0	1	1	1	1	0	1
Q9C9P4	Q9C9P4	1	1	1	3-oxoacyl-[acyl-carrier-protein] synthase II, chloroplastic	KAS2	>sp|Q9C9P4|KASC2_ARATH 3-oxoacyl-[acyl-carrier-protein] synthase II, chloroplastic OS=Arabidopsis thaliana GN=KAS2 PE=1 SV=1	1	1	1	1	1	1	1	0	0	0	1	0	0	1	1	1	0	0	0	1	0	0	1	0	0.333333
Q9CAK8-2;Q9CAK8	Q9CAK8-2;Q9CAK8	1;1	1;1	1;1	2-C-methyl-D-erythritol 2,4-cyclodiphosphate synthase, chloroplastic	ISPF	>sp|Q9CAK8-2|ISPF_ARATH Isoform 2 of 2-C-methyl-D-erythritol 2,4-cyclodiphosphate synthase, chloroplastic OS=Arabidopsis thaliana GN=ISPF;>sp|Q9CAK8|ISPF_ARATH 2-C-methyl-D-erythritol 2,4-cyclodiphosphate synthase, chloroplastic OS=Arabidopsis thaliana GN=	2	1	1	1	1	1	1	0	0	1	1	1	1	1	1	1	0	0	1	1	1	1	1	0.333333	1
Q9FFC0;Q9LZT0;Q9LQQ4;P40283;O23629;Q9SI96;Q9SF55;Q9LZ45;Q9ZUS0;Q9LFF6	Q9FFC0;Q9LZT0;Q9LQQ4;P40283;O23629;Q9SI96;Q9SF55;Q9LZ45;Q9ZUS0	5;4;4;4;4;4;3;3;3;2	5;4;4;4;4;4;3;3;3;2	5;4;4;4;4;4;3;3;3;2	Histone H2B.10;Histone H2B.7;Histone H2B.1;Histone H2B.11;Histone H2B.6;Histone H2B.3;Histone H2B.5;Histone H2B.9;Histone H2B.4	H2B	>sp|Q9FFC0|H2B10_ARATH Histone H2B.10 OS=Arabidopsis thaliana GN=At5g22880 PE=1 SV=3;>sp|Q9LZT0|H2B7_ARATH Histone H2B.7 OS=Arabidopsis thaliana GN=At3g46030 PE=1 SV=3;>sp|Q9LQQ4|H2B1_ARATH Histone H2B.1 OS=Arabidopsis thaliana GN=At1g07790 PE=1 SV=3;>sp|P	10	5	5	5	1	1	1	3	4	3	4	3	4	1	1	1	3	4	3	4	3	4	1	3.33333	3.66667
Q9SUR0;Q9LIM9;Q9ZVF3;Q9ZVF2;Q9SUQ9;O23267;Q39132	Q9SUR0;Q9LIM9;Q9ZVF3;Q9ZVF2;Q9SUQ9;O23267;Q39132	2;2;2;2;1;1;1	2;2;2;2;1;1;1	1;1;1;1;1;1;1	MLP-like protein 328;MLP-like protein 329	F9D16.140;At3g26460;MLP328;MLP329;F9D16.150;dl3070w;MLP1	>tr|Q9SUR0|Q9SUR0_ARATH AT4G23670 protein OS=Arabidopsis thaliana GN=At4g23670 PE=2 SV=1;>tr|Q9LIM9|Q9LIM9_ARATH Major latex protein-like OS=Arabidopsis thaliana GN=At3g26460 PE=4 SV=1;>sp|Q9ZVF3|ML328_ARATH MLP-like protein 328 OS=Arabidopsis thaliana GN=	7	2	2	1	1	1	1	1	1	1	1	1	2	1	1	1	1	1	1	1	1	2	1	1	1.33333
Q9LIN0	Q9LIN0	2	1	1		At3g26450	>tr|Q9LIN0|Q9LIN0_ARATH Major latex protein, putative OS=Arabidopsis thaliana GN=At3g26450 PE=1 SV=1	1	2	1	1	1	1	1	1	1	1	1	1	2	1	1	1	1	1	1	1	1	1	1	1	1
Q9LKA5	Q9LKA5	1	1	1	Uncharacterized protein At3g15000, mitochondrial		>sp|Q9LKA5|MORF8_ARATH Multiple organellar RNA editing factor 8, chloroplastic/mitochondrial OS=Arabidopsis thaliana GN=MORF8 PE=1 SV=1	1	1	1	1	1	1	1	0	1	1	0	1	1	1	1	1	0	1	1	0	1	1	1	0.666667	0.666667
Q9LR75	Q9LR75	1	1	1	Coproporphyrinogen-III oxidase 1, chloroplastic	CPX1	>sp|Q9LR75|HEM61_ARATH Coproporphyrinogen-III oxidase 1, chloroplastic OS=Arabidopsis thaliana GN=CPX1 PE=2 SV=1	1	1	1	1	1	1	1	1	1	1	1	1	1	1	1	1	1	1	1	1	1	1	1	1	1
Q9LU14	Q9LU14	2	2	2	GDSL esterase/lipase APG	APG	>sp|Q9LU14|APG2_ARATH GDSL esterase/lipase APG OS=Arabidopsis thaliana GN=APG PE=2 SV=1	1	2	2	2	1	1	1	0	1	0	2	1	0	1	1	1	0	1	0	2	1	0	1	0.333333	1
Q9LZ23	Q9LZ23	1	1	1		T1E3_100	>sp|Q9LZ23|ACR12_ARATH ACT domain-containing protein ACR12 OS=Arabidopsis thaliana GN=ACR12 PE=2 SV=1	1	1	1	1	1	1	1	0	0	0	1	0	1	1	1	1	0	0	0	1	0	1	1	0	0.666667
Q9LZS3	Q9LZS3	1	1	1	1,4-alpha-glucan-branching enzyme 2-2, chloroplastic/amyloplastic	SBE2.2	>sp|Q9LZS3|GLGB2_ARATH 1,4-alpha-glucan-branching enzyme 2-2, chloroplastic/amyloplastic OS=Arabidopsis thaliana GN=SBE2.2 PE=1 SV=1	1	1	1	1	1	1	1	0	0	0	1	1	0	1	1	1	0	0	0	1	1	0	1	0	0.666667
Q9M9S3	Q9M9S3	1	1	1	Single-stranded DNA-binding protein WHY1, chloroplastic	WHY1	>sp|Q9M9S3|WHY1_ARATH Single-stranded DNA-binding protein WHY1, chloroplastic OS=Arabidopsis thaliana GN=WHY1 PE=1 SV=1	1	1	1	1	1	1	1	0	0	0	0	0	0	1	1	1	0	0	0	0	0	0	1	0	0
Q9M9W9	Q9M9W9	1	1	1	Probable protein phosphatase 2C 34		>sp|Q9M9W9|P2C34_ARATH Probable protein phosphatase 2C 34 OS=Arabidopsis thaliana GN=At3g05640 PE=2 SV=1	1	1	1	1	1	1	1	0	0	0	0	0	0	1	1	1	0	0	0	0	0	0	1	0	0
Q9S831;Q9S714	Q9S831;Q9S714	1;1	1;1	1;1	Photosystem I reaction center subunit IV A, chloroplastic;Photosystem I reaction center subunit IV B, chloroplastic	PSAE1;PSAE2	>sp|Q9S831|PSAE1_ARATH Photosystem I reaction center subunit IV A, chloroplastic OS=Arabidopsis thaliana GN=PSAE1 PE=1 SV=1;>sp|Q9S714|PSAE2_ARATH Photosystem I reaction center subunit IV B, chloroplastic OS=Arabidopsis thaliana GN=PSAE2 PE=2 SV=1	2	1	1	1	1	1	1	1	1	1	1	1	1	1	1	1	1	1	1	1	1	1	1	1	1
Q9SA18	Q9SA18	1	1	1	Bifunctional aspartokinase/homoserine dehydrogenase 1, chloroplastic;Aspartokinase;Homoserine dehydrogenase	AKHSDH1	>sp|Q9SA18|AKH1_ARATH Bifunctional aspartokinase/homoserine dehydrogenase 1, chloroplastic OS=Arabidopsis thaliana GN=AKHSDH1 PE=1 SV=1	1	1	1	1	1	1	1	0	0	0	0	0	0	1	1	1	0	0	0	0	0	0	1	0	0
Q9SE60	Q9SE60	2	2	2	Methylenetetrahydrofolate reductase 1	MTHFR1	>sp|Q9SE60|MTHR1_ARATH Methylenetetrahydrofolate reductase 1 OS=Arabidopsis thaliana GN=MTHFR1 PE=1 SV=1	1	2	2	2	1	1	1	2	2	2	2	2	2	1	1	1	2	2	2	2	2	2	1	2	2
Q9T0J5;Q9STG9;Q9SI61	Q9T0J5;Q9STG9;Q9SI61	1;1;1	1;1;1	1;1;1	Amidophosphoribosyltransferase 3, chloroplastic;Amidophosphoribosyltransferase 2, chloroplastic;Amidophosphoribosyltransferase 1, chloroplastic	ASE3;ASE2;ASE1	>sp|Q9T0J5|ASE3_ARATH Amidophosphoribosyltransferase 3, chloroplastic OS=Arabidopsis thaliana GN=ASE3 PE=1 SV=1;>sp|Q9STG9|ASE2_ARATH Amidophosphoribosyltransferase 2, chloroplastic OS=Arabidopsis thaliana GN=ASE2 PE=1 SV=1;>sp|Q9SI61|ASE1_ARATH Amidophosp	3	1	1	1	1	1	1	0	0	0	0	0	0	1	1	1	0	0	0	0	0	0	1	0	0
Q9SIE3	Q9SIE3	2	1	1		At2g22230	>tr|Q9SIE3|Q9SIE3_ARATH At2g22230/T26C19.11 OS=Arabidopsis thaliana GN=At2g22230 PE=2 SV=2	1	2	1	1	2	2	2	0	0	0	1	1	1	1	1	1	0	0	0	1	1	1	1	0	1
Q9SJE1	Q9SJE1	1	1	1	Magnesium-chelatase subunit ChlD, chloroplastic	CHLD	>sp|Q9SJE1|CHLD_ARATH Magnesium-chelatase subunit ChlD, chloroplastic OS=Arabidopsis thaliana GN=CHLD PE=1 SV=3	1	1	1	1	1	1	1	1	1	1	1	0	1	1	1	1	1	1	1	1	0	1	1	1	0.666667
Q9SMT7	Q9SMT7	3	3	3	4-coumarate--CoA ligase-like 10	4CLL10	>sp|Q9SMT7|4CLLA_ARATH Oxalate--CoA ligase OS=Arabidopsis thaliana GN=AAE3 PE=1 SV=1	1	3	3	3	1	2	0	2	3	1	1	3	3	1	2	0	2	3	1	1	3	3	1	2	2.33333
Q9SRZ6;Q9SLK0;A0A1P8ASL1;Q8LPJ5	Q9SRZ6	9;2;1;1	9;2;1;1	9;2;1;1	Cytosolic isocitrate dehydrogenase [NADP]	CICDH	>sp|Q9SRZ6|ICDHC_ARATH Cytosolic isocitrate dehydrogenase [NADP] OS=Arabidopsis thaliana GN=CICDH PE=2 SV=1	4	9	9	9	1	2	0	6	4	5	6	7	8	1	2	0	6	4	5	6	7	8	1	5	7
Q9SYT0	Q9SYT0	2	2	2	Annexin D1	ANN1	>sp|Q9SYT0|ANXD1_ARATH Annexin D1 OS=Arabidopsis thaliana GN=ANN1 PE=1 SV=1	1	2	2	2	1	1	1	0	0	0	1	1	1	1	1	1	0	0	0	1	1	1	1	0	1
Q9ZQ80	Q9ZQ80	2	2	2		NRP1	>sp|Q9ZQ80|NDRP1_ARATH Nodulin-related protein 1 OS=Arabidopsis thaliana GN=NRP1 PE=1 SV=1	1	2	2	2	1	1	1	2	2	2	2	2	2	1	1	1	2	2	2	2	2	2	1	2	2
REV__Q9SR87;REV__A0A1I9LTB8	REV__Q9SR87;REV__A0A1I9LTB8	1;1	1;1	1;1			>sp|Q9SR87|LRK61_ARATH Probable L-type lectin-domain containing receptor kinase VI.1 OS=Arabidopsis thaliana GN=LECRK61 PE=2 SV=1;>tr|A0A1I9LTB8|A0A1I9LTB8_ARATH Concanavalin A-like lectin protein kinase family protein OS=Arabidopsis thaliana GN=LecRK-VI.1	2	1	1	1	1	1	1	1	1	1	1	1	1	1	1	1	1	1	1	1	1	1	1	1	1
REV__F4I1T9	REV__F4I1T9	1	1	1			>sp|F4I1T9|KN14T_ARATH Kinesin-like protein KIN-14T OS=Arabidopsis thaliana GN=KIN14T PE=3 SV=1	1	1	1	1	1	1	1	0	1	1	0	0	0	1	1	1	0	1	1	0	0	0	1	0.666667	0
REV__F4I1W9	REV__F4I1W9	1	1	1			>tr|F4I1W9|F4I1W9_ARATH Plant invertase/pectin methylesterase inhibitor superfamily protein OS=Arabidopsis thaliana GN=At1g55770 PE=4 SV=1	1	1	1	1	1	1	1	0	0	0	0	0	0	1	1	1	0	0	0	0	0	0	1	0	0
REV__P48348-2;REV__F4KGV2	REV__P48348-2;REV__F4KGV2	1;1	1;1	1;1			>sp|P48348-2|14338_ARATH Isoform 2 of 14-3-3-like protein GF14 kappa OS=Arabidopsis thaliana GN=GRF8;>tr|F4KGV2|F4KGV2_ARATH G-box regulating factor 6 OS=Arabidopsis thaliana GN=GRF6 PE=3 SV=1	2	1	1	1	1	1	1	1	1	1	1	1	1	1	1	1	1	1	1	1	1	1	1	1	1
REV__Q9M2J3	REV__Q9M2J3	1	1	1			>tr|Q9M2J3|Q9M2J3_ARATH Ubiquitin-specific protease family C19-related protein OS=Arabidopsis thaliana GN=F9D24.140 PE=4 SV=1	1	1	1	1	1	1	1	1	1	1	1	1	1	1	1	1	1	1	1	1	1	1	1	1	1
F4IJ46;F4IVN6;A0A1I9LPJ2;Q682T9;Q03509;P59220;P0DH98;P0DH97	F4IJ46;F4IVN6;A0A1I9LPJ2;Q682T9;Q03509;P59220;P0DH98;P0DH97	2;2;2;2;2;2;2;2	2;2;2;2;2;2;2;2	1;1;1;1;1;1;1;1	Calmodulin-5;Calmodulin-6;Calmodulin-7;Calmodulin-3;Calmodulin-2	CAM2;CAM5;CAM6;CAM7;CAM3	>tr|F4IJ46|F4IJ46_ARATH Calmodulin 2 OS=Arabidopsis thaliana GN=CAM2 PE=4 SV=1;>tr|F4IVN6|F4IVN6_ARATH Calmodulin 5 OS=Arabidopsis thaliana GN=CAM5 PE=4 SV=1;>tr|A0A1I9LPJ2|A0A1I9LPJ2_ARATH Calmodulin 7 OS=Arabidopsis thaliana GN=CAM7 PE=4 SV=1;>sp|Q682T9|	8	2	2	1	1	2	1	2	2	2	2	2	2	1	2	1	2	2	2	2	2	2	1.33333	2	2
Q94JQ4;A0A1I9LS34	Q94JQ4;A0A1I9LS34	2;2	2;2	2;2		At3g20390	>sp|Q94JQ4|RIDA_ARATH Reactive Intermediate Deaminase A, chloroplastic OS=Arabidopsis thaliana GN=RIDA PE=1 SV=1;>tr|A0A1I9LS34|A0A1I9LS34_ARATH Endoribonuclease L-PSP family protein OS=Arabidopsis thaliana GN=RidA PE=4 SV=1	2	2	2	2	2	1	1	0	0	0	1	1	0	2	1	1	0	0	0	1	1	0	1.33333	0	0.666667
A0A1P8BBL1;A0A1P8BBK5;Q84WW3;Q84WW3-2	A0A1P8BBL1;A0A1P8BBK5;Q84WW3;Q84WW3-2	2;1;1;1	2;1;1;1	2;1;1;1		At5g15070	>tr|A0A1P8BBL1|A0A1P8BBL1_ARATH Phosphoglycerate mutase-like family protein OS=Arabidopsis thaliana GN=At5g15070 PE=3 SV=1;>tr|A0A1P8BBK5|A0A1P8BBK5_ARATH Phosphoglycerate mutase-like family protein OS=Arabidopsis thaliana GN=At5g15070 PE=3 SV=1;>sp|Q84WW3	4	2	2	2	1	1	2	0	0	0	0	0	0	1	1	2	0	0	0	0	0	0	1.33333	0	0
C0Z2L8;O04487	C0Z2L8;O04487	2;2	2;2	1;1	Probable elongation factor 1-gamma 1	At1g09640	>tr|C0Z2L8|C0Z2L8_ARATH AT1G09640 protein OS=Arabidopsis thaliana GN=At1g09640 PE=1 SV=1;>sp|O04487|EF1G1_ARATH Probable elongation factor 1-gamma 1 OS=Arabidopsis thaliana GN=At1g09640 PE=1 SV=1	2	2	2	1	2	1	1	0	0	0	2	1	1	2	1	1	0	0	0	2	1	1	1.33333	0	1.33333
F4I613;Q9FZ47	F4I613;Q9FZ47	2;2	2;2	2;2		At1g16880;F6I1.12	>tr|F4I613|F4I613_ARATH Uridylyltransferase-like protein OS=Arabidopsis thaliana GN=ACR11 PE=4 SV=1;>sp|Q9FZ47|ACR11_ARATH ACT domain-containing protein ACR11 OS=Arabidopsis thaliana GN=ACR11 PE=1 SV=1	2	2	2	2	2	2	0	0	0	0	0	0	0	2	2	0	0	0	0	0	0	0	1.33333	0	0
F4IHK9;Q03250;Q03250-2	F4IHK9;Q03250	5;5;2	5;5;2	5;5;2	Glycine-rich RNA-binding protein 7	CCR2;RBG7	>tr|F4IHK9|F4IHK9_ARATH Cold, circadian rhythm, and rna binding 2 OS=Arabidopsis thaliana GN=GRP7 PE=1 SV=1;>sp|Q03250|RBG7_ARATH Glycine-rich RNA-binding protein 7 OS=Arabidopsis thaliana GN=RBG7 PE=1 SV=1	3	5	5	5	1	1	2	3	2	3	3	3	3	1	1	2	3	2	3	3	3	3	1.33333	2.66667	3
F4IQ61;Q9ZW85	F4IQ61;Q9ZW85	2;2	2;2	2;2	3-isopropylmalate dehydratase small subunit 3	At2g43090	>tr|F4IQ61|F4IQ61_ARATH Aconitase/3-isopropylmalate dehydratase protein OS=Arabidopsis thaliana GN=MFL8.15 PE=4 SV=1;>sp|Q9ZW85|LEUD3_ARATH 3-isopropylmalate dehydratase small subunit 3 OS=Arabidopsis thaliana GN=At2g43090 PE=1 SV=1	2	2	2	2	2	2	0	0	0	0	1	0	1	2	2	0	0	0	0	1	0	1	1.33333	0	0.666667
F4IWV2;Q9FLH2	F4IWV2;Q9FLH2	2;2	2;2	2;2		At3g55410;At5g65750	>tr|F4IWV2|F4IWV2_ARATH 2-oxoglutarate dehydrogenase, E1 component OS=Arabidopsis thaliana GN=At3g55410 PE=1 SV=1;>tr|Q9FLH2|Q9FLH2_ARATH 2-oxoglutarate dehydrogenase, E1 component OS=Arabidopsis thaliana GN=MPA24.10 PE=2 SV=1	2	2	2	2	1	2	1	1	1	1	1	1	1	1	2	1	1	1	1	1	1	1	1.33333	1	1
F4K410;F4K409	F4K410;F4K409	2;2	2;2	2;2		At5g13650	>sp|F4K410|SVR3_ARATH Putative elongation factor TypA-like SVR3, chloroplastic OS=Arabidopsis thaliana GN=SVR3 PE=1 SV=1;>tr|F4K409|F4K409_ARATH Elongation factor family protein OS=Arabidopsis thaliana GN=SVR3 PE=4 SV=1	2	2	2	2	1	2	1	1	0	1	0	0	1	1	2	1	1	0	1	0	0	1	1.33333	0.666667	0.333333
O04310;REV__Q9SIV2;REV__Q6XJG8	O04310	4;1;1	4;1;1	4;1;1	Jacalin-related lectin 34	JAL34	>sp|O04310|JAL34_ARATH Jacalin-related lectin 34 OS=Arabidopsis thaliana GN=JAL34 PE=1 SV=1	3	4	4	4	1	2	1	1	1	2	3	2	1	1	2	1	1	1	2	3	2	1	1.33333	1.33333	2
O24457	O24457	3	3	3	Pyruvate dehydrogenase E1 component subunit alpha-3, chloroplastic	PDH-E1 ALPHA	>sp|O24457|ODPA3_ARATH Pyruvate dehydrogenase E1 component subunit alpha-3, chloroplastic OS=Arabidopsis thaliana GN=PDH-E1 ALPHA PE=2 SV=1	1	3	3	3	1	2	1	0	0	0	2	1	2	1	2	1	0	0	0	2	1	2	1.33333	0	1.66667
P31265	P31265	3	3	3	Translationally-controlled tumor protein homolog	TCTP	>sp|P31265|TCTP1_ARATH Translationally-controlled tumor protein 1 OS=Arabidopsis thaliana GN=TCTP1 PE=1 SV=2	1	3	3	3	2	2	0	2	1	1	3	3	3	2	2	0	2	1	1	3	3	3	1.33333	1.33333	3
P83484;P83483;Q9C5A9	P83484;P83483;Q9C5A9	3;3;3	2;2;2	2;2;2	ATP synthase subunit beta-2, mitochondrial;ATP synthase subunit beta-1, mitochondrial;ATP synthase subunit beta-3, mitochondrial		>sp|P83484|ATPBN_ARATH ATP synthase subunit beta-2, mitochondrial OS=Arabidopsis thaliana GN=At5g08690 PE=1 SV=1;>sp|P83483|ATPBM_ARATH ATP synthase subunit beta-1, mitochondrial OS=Arabidopsis thaliana GN=At5g08670 PE=1 SV=1;>sp|Q9C5A9|ATPBO_ARATH ATP syn	3	3	2	2	2	2	2	1	2	2	3	1	2	1	1	2	1	2	2	2	1	1	1.33333	1.66667	1.33333
Q39161	Q39161	2	2	2	Ferredoxin--nitrite reductase, chloroplastic	NIR1	>sp|Q39161|NIR_ARATH Ferredoxin--nitrite reductase, chloroplastic OS=Arabidopsis thaliana GN=NIR1 PE=1 SV=1	1	2	2	2	1	2	1	1	1	1	0	0	0	1	2	1	1	1	1	0	0	0	1.33333	1	0
Q43870-2;Q43870	Q43870-2;Q43870	2;2	2;2	2;2	ATP sulfurylase 2	APS2	>sp|Q43870-2|APS2_ARATH Isoform 2 of ATP sulfurylase 2 OS=Arabidopsis thaliana GN=APS2;>sp|Q43870|APS2_ARATH ATP sulfurylase 2 OS=Arabidopsis thaliana GN=APS2 PE=1 SV=1	2	2	2	2	2	2	0	0	0	0	1	0	0	2	2	0	0	0	0	1	0	0	1.33333	0	0.333333
Q8H1Y0	Q8H1Y0	2	2	2	Pyruvate dehydrogenase E1 component subunit alpha-2, mitochondrial	IAR4	>sp|Q8H1Y0|ODPA2_ARATH Pyruvate dehydrogenase E1 component subunit alpha-2, mitochondrial OS=Arabidopsis thaliana GN=IAR4 PE=1 SV=2	1	2	2	2	1	2	1	0	0	0	0	0	0	1	2	1	0	0	0	0	0	0	1.33333	0	0
Q8VYM4	Q8VYM4	2	2	2		At3g52150	>sp|Q8VYM4|PSRP2_ARATH 30S ribosomal protein 2, chloroplastic OS=Arabidopsis thaliana GN=PSRP2 PE=2 SV=1	1	2	2	2	2	1	1	1	2	1	0	1	1	2	1	1	1	2	1	0	1	1	1.33333	1.33333	0.666667
Q94AR8	Q94AR8	3	3	3	3-isopropylmalate dehydratase large subunit	IIL1	>sp|Q94AR8|LEUC_ARATH 3-isopropylmalate dehydratase large subunit, chloroplastic OS=Arabidopsis thaliana GN=IIL1 PE=1 SV=1	1	3	3	3	1	1	2	2	0	2	2	0	0	1	1	2	2	0	2	2	0	0	1.33333	1.33333	0.666667
Q9SFH9	Q9SFH9	2	2	2	Delta-aminolevulinic acid dehydratase 1, chloroplastic	HEMB1	>sp|Q9SFH9|HEM21_ARATH Delta-aminolevulinic acid dehydratase 1, chloroplastic OS=Arabidopsis thaliana GN=HEMB1 PE=2 SV=1	1	2	2	2	1	2	1	0	0	0	0	0	0	1	2	1	0	0	0	0	0	0	1.33333	0	0
Q9STW6	Q9STW6	10	3	3	Heat shock 70 kDa protein 6, chloroplastic	HSP70-6	>sp|Q9STW6|HSP7F_ARATH Heat shock 70 kDa protein 6, chloroplastic OS=Arabidopsis thaliana GN=HSP70-6 PE=1 SV=1	1	10	3	3	7	8	7	5	4	5	6	5	4	1	2	1	2	1	2	2	1	0	1.33333	1.66667	1
F4J017;A0A1I9LMU4;Q8GRT9	F4J017;A0A1I9LMU4;Q8GRT9	2;2;2	2;2;2	2;2;2		At3g15690	>tr|F4J017|F4J017_ARATH Single hybrid motif superfamily protein OS=Arabidopsis thaliana GN=At3g15690 PE=4 SV=1;>tr|A0A1I9LMU4|A0A1I9LMU4_ARATH Single hybrid motif superfamily protein OS=Arabidopsis thaliana GN=At3g15690 PE=4 SV=1;>tr|Q8GRT9|Q8GRT9_ARATH Pu	3	2	2	2	2	2	1	2	1	1	2	1	1	2	2	1	2	1	1	2	1	1	1.66667	1.33333	1.33333
F4I3L1;P50318	F4I3L1;P50318	9;9	3;3	2;2	Phosphoglycerate kinase;Phosphoglycerate kinase 2, chloroplastic	At1g56190	>tr|F4I3L1|F4I3L1_ARATH Phosphoglycerate kinase OS=Arabidopsis thaliana GN=At1g56190 PE=1 SV=1;>sp|P50318|PGKH2_ARATH Phosphoglycerate kinase 2, chloroplastic OS=Arabidopsis thaliana GN=At1g56190 PE=1 SV=3	2	9	3	2	6	7	5	6	3	5	6	5	6	2	2	1	2	1	2	1	1	1	1.66667	1.66667	1
F4III4;Q9SJ12	F4III4;Q9SJ12	2;2	2;2	2;2	Probable ATP synthase 24 kDa subunit, mitochondrial	MGP1	>tr|F4III4|F4III4_ARATH MALE GAMETOPHYTE DEFECTIVE 1 OS=Arabidopsis thaliana GN=MGP1 PE=4 SV=1;>sp|Q9SJ12|ATP7_ARATH Probable ATP synthase 24 kDa subunit, mitochondrial OS=Arabidopsis thaliana GN=At2g21870 PE=1 SV=1	2	2	2	2	2	2	1	0	0	0	0	1	1	2	2	1	0	0	0	0	1	1	1.66667	0	0.666667
O48737	O48737	2	2	2	Thioredoxin M1, chloroplastic		>sp|O48737|TRXM1_ARATH Thioredoxin M1, chloroplastic OS=Arabidopsis thaliana GN=At1g03680 PE=2 SV=1	1	2	2	2	2	2	1	1	1	1	1	1	1	2	2	1	1	1	1	1	1	1	1.66667	1	1
O50039	O50039	2	2	2	Ornithine carbamoyltransferase, chloroplastic	OTC	>sp|O50039|OTC_ARATH Ornithine carbamoyltransferase, chloroplastic OS=Arabidopsis thaliana GN=OTC PE=1 SV=2	1	2	2	2	2	2	1	0	0	0	1	0	1	2	2	1	0	0	0	1	0	1	1.66667	0	0.666667
P29976;F4JIZ3;Q00218	P29976	3;1;1	3;1;1	3;1;1	Phospho-2-dehydro-3-deoxyheptonate aldolase 1, chloroplastic	DHS1	>sp|P29976|AROF_ARATH Phospho-2-dehydro-3-deoxyheptonate aldolase 1, chloroplastic OS=Arabidopsis thaliana GN=DHS1 PE=2 SV=2	3	3	3	3	2	2	1	0	0	0	1	0	2	2	2	1	0	0	0	1	0	2	1.66667	0	1
P31169	P31169	2	2	2	Stress-induced protein KIN2	KIN2	>sp|P31169|KIN2_ARATH Stress-induced protein KIN2 OS=Arabidopsis thaliana GN=KIN2 PE=2 SV=1	1	2	2	2	2	2	1	2	2	2	2	2	2	2	2	1	2	2	2	2	2	2	1.66667	2	2
P33207	P33207	2	2	2	3-oxoacyl-[acyl-carrier-protein] reductase, chloroplastic		>sp|P33207|FABG_ARATH 3-oxoacyl-[acyl-carrier-protein] reductase, chloroplastic OS=Arabidopsis thaliana GN=At1g24360 PE=1 SV=2	1	2	2	2	2	2	1	0	0	0	0	0	0	2	2	1	0	0	0	0	0	0	1.66667	0	0
P37107	P37107	2	2	2	Signal recognition particle 54 kDa protein, chloroplastic	FFC	>sp|P37107|SR54C_ARATH Signal recognition particle 54 kDa protein, chloroplastic OS=Arabidopsis thaliana GN=FFC PE=1 SV=1	1	2	2	2	2	2	1	0	0	0	0	0	0	2	2	1	0	0	0	0	0	0	1.66667	0	0
Q8H156;P41917;P41916	Q8H156;P41917;P41916	5;5;5	5;5;5	5;5;5	GTP-binding nuclear protein Ran-3;GTP-binding nuclear protein Ran-2;GTP-binding nuclear protein Ran-1	RAN3;RAN2;RAN1	>sp|Q8H156|RAN3_ARATH GTP-binding nuclear protein Ran-3 OS=Arabidopsis thaliana GN=RAN3 PE=1 SV=2;>sp|P41917|RAN2_ARATH GTP-binding nuclear protein Ran-2 OS=Arabidopsis thaliana GN=RAN2 PE=1 SV=3;>sp|P41916|RAN1_ARATH GTP-binding nuclear protein Ran-1 OS=A	3	5	5	5	2	2	1	4	4	4	5	5	5	2	2	1	4	4	4	5	5	5	1.66667	4	5
P52032	P52032	2	2	2	Phospholipid hydroperoxide glutathione peroxidase 1, chloroplastic	GPX1	>sp|P52032|GPX1_ARATH Phospholipid hydroperoxide glutathione peroxidase 1, chloroplastic OS=Arabidopsis thaliana GN=GPX1 PE=2 SV=2	1	2	2	2	2	2	1	0	0	0	0	0	0	2	2	1	0	0	0	0	0	0	1.66667	0	0
P93819;P57106;Q9FJU0	P93819;P57106	3;3;1	3;3;1	3;3;1	Malate dehydrogenase, cytoplasmic 1;Malate dehydrogenase, cytoplasmic 2		>sp|P93819|MDHC1_ARATH Malate dehydrogenase 1, cytoplasmic OS=Arabidopsis thaliana GN=MDH1 PE=1 SV=2;>sp|P57106|MDHC2_ARATH Malate dehydrogenase 2, cytoplasmic OS=Arabidopsis thaliana GN=MDH2 PE=1 SV=1	3	3	3	3	2	2	1	1	2	2	2	2	2	2	2	1	1	2	2	2	2	2	1.66667	1.66667	2
Q8RWN9;Q5M729	Q8RWN9	3;1	3;1	3;1	Dihydrolipoyllysine-residue acetyltransferase component 2 of pyruvate dehydrogenase complex, mitochondrial		>sp|Q8RWN9|ODP22_ARATH Dihydrolipoyllysine-residue acetyltransferase component 2 of pyruvate dehydrogenase complex, mitochondrial OS=Arabidopsis thaliana GN=At3g13930 PE=1 SV=2	2	3	3	3	2	2	1	1	0	1	0	0	0	2	2	1	1	0	1	0	0	0	1.66667	0.666667	0
Q9LIK9;A0A1P8B8I9;O23324;Q9S7D8	Q9LIK9;A0A1P8B8I9;O23324;Q9S7D8	2;1;1;1	2;1;1;1	2;1;1;1	ATP sulfurylase 1, chloroplastic;ATP-sulfurylase 3, chloroplastic;ATP sulfurylase 4, chloroplastic	APS1;APS3;APS4	>sp|Q9LIK9|APS1_ARATH ATP sulfurylase 1, chloroplastic OS=Arabidopsis thaliana GN=APS1 PE=1 SV=1;>tr|A0A1P8B8I9|A0A1P8B8I9_ARATH Pseudouridine synthase/archaeosine transglycosylase-like family protein OS=Arabidopsis thaliana GN=APS3 PE=4 SV=1;>sp|O23324|AP	4	2	2	2	2	2	1	2	2	1	2	1	2	2	2	1	2	2	1	2	1	2	1.66667	1.66667	1.66667
Q9LX13	Q9LX13	2	2	1		T31P16_150	>tr|Q9LX13|Q9LX13_ARATH (3R)-hydroxymyristoyl-[acyl carrier protein] dehydratase-like protein OS=Arabidopsis thaliana GN=At5g10160 PE=2 SV=1	1	2	2	1	2	2	1	0	0	0	0	0	0	2	2	1	0	0	0	0	0	0	1.66667	0	0
Q9S726	Q9S726	3	3	3	Probable ribose-5-phosphate isomerase 3, chloroplastic	RPI3	>sp|Q9S726|RPI3_ARATH Probable ribose-5-phosphate isomerase 3, chloroplastic OS=Arabidopsis thaliana GN=RPI3 PE=1 SV=1	1	3	3	3	2	2	1	0	0	0	1	0	0	2	2	1	0	0	0	1	0	0	1.66667	0	0.333333
Q9S7B5	Q9S7B5	3	3	3	Threonine synthase 1, chloroplastic	TS1	>sp|Q9S7B5|THRC1_ARATH Threonine synthase 1, chloroplastic OS=Arabidopsis thaliana GN=TS1 PE=1 SV=1	1	3	3	3	2	2	1	2	1	1	3	3	2	2	2	1	2	1	1	3	3	2	1.66667	1.33333	2.66667
Q9SGS4	Q9SGS4	2	2	2	Thioredoxin-like protein CDSP32, chloroplastic	CDSP32	>sp|Q9SGS4|CDSP_ARATH Thioredoxin-like protein CDSP32, chloroplastic OS=Arabidopsis thaliana GN=CDSP32 PE=1 SV=1	1	2	2	2	2	2	1	1	0	0	1	0	1	2	2	1	1	0	0	1	0	1	1.66667	0.333333	0.666667
Q9SH69	Q9SH69	2	2	2	6-phosphogluconate dehydrogenase, decarboxylating 1, chloroplastic		>sp|Q9SH69|6PGD1_ARATH 6-phosphogluconate dehydrogenase, decarboxylating 1, chloroplastic OS=Arabidopsis thaliana GN=At1g64190 PE=1 SV=1	1	2	2	2	2	2	1	1	0	1	1	0	0	2	2	1	1	0	1	1	0	0	1.66667	0.666667	0.333333
Q9SI75	Q9SI75	2	2	2	Elongation factor G, chloroplastic	CPEFG	>sp|Q9SI75|EFGC_ARATH Elongation factor G, chloroplastic OS=Arabidopsis thaliana GN=CPEFG PE=1 SV=1	1	2	2	2	2	2	1	2	1	2	1	1	1	2	2	1	2	1	2	1	1	1	1.66667	1.66667	1
Q9SJU4;F4IGL5;F4IGL7	Q9SJU4;F4IGL5	6;5;2	2;2;1	2;2;1	Probable fructose-bisphosphate aldolase 1, chloroplastic	FBA1	>sp|Q9SJU4|ALFP1_ARATH Fructose-bisphosphate aldolase 1, chloroplastic OS=Arabidopsis thaliana GN=FBA1 PE=1 SV=2;>tr|F4IGL5|F4IGL5_ARATH Fructose-bisphosphate aldolase OS=Arabidopsis thaliana GN=FBA1 PE=3 SV=1	3	6	2	2	4	5	4	3	1	2	4	3	4	2	2	1	0	0	0	0	1	2	1.66667	0	1
Q9SKI0	Q9SKI0	2	2	2			>tr|Q9SKI0|Q9SKI0_ARATH At2g10940/F15K19.1 OS=Arabidopsis thaliana GN=At2g10940 PE=2 SV=1	1	2	2	2	2	2	1	1	1	1	1	1	1	2	2	1	1	1	1	1	1	1	1.66667	1	1
Q9SQI8	Q9SQI8	2	2	2	Dihydrolipoyllysine-residue acetyltransferase component 4 of pyruvate dehydrogenase complex, chloroplastic	LTA2	>sp|Q9SQI8|ODP24_ARATH Dihydrolipoyllysine-residue acetyltransferase component 4 of pyruvate dehydrogenase complex, chloroplastic OS=Arabidopsis thaliana GN=LTA2 PE=2 SV=1	1	2	2	2	2	2	1	1	0	1	1	1	1	2	2	1	1	0	1	1	1	1	1.66667	0.666667	1
Q9ZU52	Q9ZU52	3	2	2	Probable fructose-bisphosphate aldolase 3, chloroplastic	FBA3	>sp|Q9ZU52|ALFP3_ARATH Fructose-bisphosphate aldolase 3, chloroplastic OS=Arabidopsis thaliana GN=FBA3 PE=1 SV=1	1	3	2	2	2	3	2	1	1	1	2	1	2	2	2	1	0	0	0	1	0	1	1.66667	0	0.666667
A0A1I9LR27;F4JBC9;Q9LU86	A0A1I9LR27;F4JBC9;Q9LU86	2;2;2	2;2;2	2;2;2	Peroxiredoxin Q, chloroplastic	ATPRX Q;PRXQ	>tr|A0A1I9LR27|A0A1I9LR27_ARATH Thioredoxin superfamily protein OS=Arabidopsis thaliana GN=PRXQ PE=4 SV=1;>tr|F4JBC9|F4JBC9_ARATH Thioredoxin superfamily protein OS=Arabidopsis thaliana GN=PRXQ PE=4 SV=1;>sp|Q9LU86|PRXQ_ARATH Peroxiredoxin Q, chloroplastic	3	2	2	2	2	2	2	2	2	2	2	2	2	2	2	2	2	2	2	2	2	2	2	2	2
A0A1P8B1E5;P05466;F4I035;Q9FVP6	A0A1P8B1E5;P05466;F4I035;Q9FVP6	3;3;2;2	3;3;2;2	3;3;2;2	3-phosphoshikimate 1-carboxyvinyltransferase, chloroplastic;3-phosphoshikimate 1-carboxyvinyltransferase	At1g48860;F27K7.11	>tr|A0A1P8B1E5|A0A1P8B1E5_ARATH 3-phosphoshikimate 1-carboxyvinyltransferase OS=Arabidopsis thaliana GN=At2g45300 PE=3 SV=1;>sp|P05466|AROA_ARATH 3-phosphoshikimate 1-carboxyvinyltransferase, chloroplastic OS=Arabidopsis thaliana GN=At2g45300 PE=2 SV=3;>tr	4	3	3	3	2	2	2	2	3	3	1	1	1	2	2	2	2	3	3	1	1	1	2	2.66667	1
A0A1P8B1N1;P25696	A0A1P8B1N1;P25696	6;6	6;6	6;6	Bifunctional enolase 2/transcriptional activator	ENO2	>tr|A0A1P8B1N1|A0A1P8B1N1_ARATH Enolase OS=Arabidopsis thaliana GN=LOS2 PE=1 SV=1;>sp|P25696|ENO2_ARATH Bifunctional enolase 2/transcriptional activator OS=Arabidopsis thaliana GN=ENO2 PE=1 SV=1	2	6	6	6	2	2	2	5	4	5	6	4	4	2	2	2	5	4	5	6	4	4	2	4.66667	4.66667
A0A1P8BDF7;Q9FJY6	A0A1P8BDF7;Q9FJY6	2;2	2;2	2;2		At5g66530	>tr|A0A1P8BDF7|A0A1P8BDF7_ARATH Glucose-6-phosphate 1-epimerase OS=Arabidopsis thaliana GN=At5g66530 PE=3 SV=1;>tr|Q9FJY6|Q9FJY6_ARATH Glucose-6-phosphate 1-epimerase OS=Arabidopsis thaliana GN=At5g66530 PE=2 SV=1	2	2	2	2	2	2	2	2	2	2	2	2	2	2	2	2	2	2	2	2	2	2	2	2	2
F4JGM3;A0A1P8BGQ7;F4I9X6;Q3EAA5;Q42202;B9DHA6;Q8RUC6;Q9SHE7;P59271;P59233;P59232;Q3E7T8-2;P0CH33;Q3E7K8;Q8H159-2;Q3E7T8;Q1EC66;Q9FHQ6;P0CH32;Q8H159;Q39256	F4JGM3;A0A1P8BGQ7;F4I9X6;Q3EAA5;Q42202;B9DHA6;Q8RUC6;Q9SHE7;P59271;P59233;P59232;Q3E7T8-2;P0CH33;Q3E7K8;Q8H159-2;Q3E7T8;Q1EC66;Q9FHQ6;P0CH32;Q8H159;Q39256	3;3;3;3;3;3;3;3;3;3;3;3;3;3;3;3;3;3;3;3;3	3;3;3;3;3;3;3;3;3;3;3;3;3;3;3;3;3;3;3;3;3	3;3;3;3;3;3;3;3;3;3;3;3;3;3;3;3;3;3;3;3;3	Ubiquitin-60S ribosomal protein L40-2;Ubiquitin;60S ribosomal protein L40-2;Ubiquitin-60S ribosomal protein L40-1;Ubiquitin;60S ribosomal protein L40-1;Ubiquitin-NEDD8-like protein RUB2;Ubiquitin;NEDD8-like protein RUB2;Ubiquitin-NEDD8-like protein RUB1;Ubiquitin;NEDD8-like protein RUB1;Ubiquitin-40S ribosomal protein S27a-1;Ubiquitin;40S ribosomal protein S27a-1;Ubiquitin-40S ribosomal protein S…	UBQ11;UBQ13;UBQ10;RPL40B;RPL40A;RUB2;RUB1;RPS27AA;RPS27AC;RPS27AB;UBQ14;UBQ12;UBQ3;UBQ9;UBQ4;UBQ8	>tr|F4JGM3|F4JGM3_ARATH Polyubiquitin OS=Arabidopsis thaliana GN=UBQ11 PE=2 SV=1;>tr|A0A1P8BGQ7|A0A1P8BGQ7_ARATH Ubiquitin 4 OS=Arabidopsis thaliana GN=UBQ4 PE=4 SV=1;>tr|F4I9X6|F4I9X6_ARATH Ubiquitin 13 OS=Arabidopsis thaliana GN=UBQ13 PE=4 SV=1;>tr|Q3EAA	21	3	3	3	2	2	2	3	2	1	3	2	2	2	2	2	3	2	1	3	2	2	2	2	2.33333
A8MS37;B3H4B8;Q9LRR9-2;Q9LRR9;Q2V3V9;F4JFV6;O49506-2;Q9LRS0;O49506;A0A1P8B993	A8MS37;B3H4B8;Q9LRR9-2;Q9LRR9;Q2V3V9;F4JFV6;O49506-2;Q9LRS0;O49506	3;3;3;3;2;2;2;2;2;1	3;3;3;3;2;2;2;2;2;1	3;3;3;3;2;2;2;2;2;1	Peroxisomal (S)-2-hydroxy-acid oxidase GLO1;Peroxisomal (S)-2-hydroxy-acid oxidase GLO5;Peroxisomal (S)-2-hydroxy-acid oxidase GLO2	At3g14420;GLO1;At3g14415;GLO5;GLO2	>tr|A8MS37|A8MS37_ARATH Aldolase-type TIM barrel family protein OS=Arabidopsis thaliana GN=GOX1 PE=3 SV=1;>tr|B3H4B8|B3H4B8_ARATH Aldolase-type TIM barrel family protein OS=Arabidopsis thaliana GN=GOX1 PE=3 SV=1;>sp|Q9LRR9-2|GLO1_ARATH Isoform 2 of (S)-2-h	10	3	3	3	2	2	2	3	3	3	2	2	2	2	2	2	3	3	3	2	2	2	2	3	2
B9DFF8;Q0WV25;P29511;B9DGT7;Q56WH1;B9DHQ0	B9DFF8;Q0WV25;P29511;B9DGT7;Q56WH1;B9DHQ0	4;4;4;4;3;3	4;4;4;4;3;3	4;4;4;4;3;3	Tubulin alpha-4 chain;Tubulin alpha-6 chain;Tubulin alpha-2 chain;Tubulin alpha-3 chain;Tubulin alpha-5 chain	TUA6;TUBA4;TUBA6;TUBA2;TUBA3;TUBA5	>tr|B9DFF8|B9DFF8_ARATH Tubulin alpha chain OS=Arabidopsis thaliana GN=TUA6 PE=2 SV=1;>sp|Q0WV25|TBA4_ARATH Tubulin alpha-4 chain OS=Arabidopsis thaliana GN=TUBA4 PE=2 SV=2;>sp|P29511|TBA6_ARATH Tubulin alpha-6 chain OS=Arabidopsis thaliana GN=TUBA6 PE=1 S	6	4	4	4	2	3	1	2	0	3	1	2	1	2	3	1	2	0	3	1	2	1	2	1.66667	1.33333
F4J849;Q9LFA3	F4J849;Q9LFA3	6;6	6;6	6;6	Probable monodehydroascorbate reductase, cytoplasmic isoform 3	MDAR1	>tr|F4J849|F4J849_ARATH Monodehydroascorbate reductase 1 OS=Arabidopsis thaliana GN=MDAR1 PE=1 SV=1;>sp|Q9LFA3|MDAR1_ARATH Monodehydroascorbate reductase 1, peroxisomal OS=Arabidopsis thaliana GN=MDAR1 PE=1 SV=1	2	6	6	6	2	2	2	4	1	4	4	3	3	2	2	2	4	1	4	4	3	3	2	3	3.33333
F4J8V9;Q96293;Q96292;Q8RYC2	F4J8V9;Q96293;Q96292	8;8;8;1	8;8;8;1	2;2;2;0	Actin-8;Actin-2	ACT2;ACT8	>tr|F4J8V9|F4J8V9_ARATH Actin 2 OS=Arabidopsis thaliana GN=ACT2 PE=1 SV=1;>sp|Q96293|ACT8_ARATH Actin-8 OS=Arabidopsis thaliana GN=ACT8 PE=1 SV=2;>sp|Q96292|ACT2_ARATH Actin-2 OS=Arabidopsis thaliana GN=ACT2 PE=1 SV=1	4	8	8	2	2	2	2	7	5	5	4	3	4	2	2	2	7	5	5	4	3	4	2	5.66667	3.66667
F4JVC0;F4JVC1;Q03251;F4JVB9;Q03251-2	F4JVC0;F4JVC1;Q03251;F4JVB9;Q03251-2	2;2;2;1;1	2;2;2;1;1	2;2;2;1;1	Glycine-rich RNA-binding protein 8	CCR1;RBG8	>tr|F4JVC0|F4JVC0_ARATH Cold, circadian rhythm, and RNA binding 1 OS=Arabidopsis thaliana GN=CCR1 PE=4 SV=1;>tr|F4JVC1|F4JVC1_ARATH Cold, circadian rhythm, and RNA binding 1 OS=Arabidopsis thaliana GN=CCR1 PE=4 SV=1;>sp|Q03251|RBG8_ARATH Glycine-rich RNA-b	5	2	2	2	2	2	2	2	2	2	2	2	2	2	2	2	2	2	2	2	2	2	2	2	2
F4JZ46;Q9FKW6;Q8W493-2;Q8W493-3;Q8W493	F4JZ46;Q9FKW6	3;3;1;1;1	3;3;1;1;1	3;3;1;1;1	Ferredoxin--NADP reductase, leaf isozyme 1, chloroplastic	FNR1;LFNR1	>tr|F4JZ46|F4JZ46_ARATH Ferredoxin--NADP reductase OS=Arabidopsis thaliana GN=FNR1 PE=1 SV=1;>sp|Q9FKW6|FNRL1_ARATH Ferredoxin--NADP reductase, leaf isozyme 1, chloroplastic OS=Arabidopsis thaliana GN=LFNR1 PE=1 SV=1	5	3	3	3	2	3	1	1	0	1	1	0	1	2	3	1	1	0	1	1	0	1	2	0.666667	0.666667
F4K2P2;Q941D3	F4K2P2;Q941D3	2;2	2;2	2;2	Probable plastid-lipid-associated protein 8, chloroplastic	At5g19940;PAP8	>tr|F4K2P2|F4K2P2_ARATH Plastid-lipid associated protein PAP / fibrillin family protein OS=Arabidopsis thaliana GN=At5g19940 PE=1 SV=1;>sp|Q941D3|PAP8_ARATH Probable plastid-lipid-associated protein 8, chloroplastic OS=Arabidopsis thaliana GN=PAP8 PE=1 SV=	2	2	2	2	2	2	2	2	2	1	1	2	2	2	2	2	2	2	1	1	2	2	2	1.66667	1.66667
F4KGV2;F4KGV5;P48349;P48349-2;F4HWQ5;Q9S9Z8-2;Q9S9Z8;Q9S9Z8-3;P46077;Q9C5W6	F4KGV2;F4KGV5;P48349;P48349-2	5;5;5;5;1;1;1;1;1;1	5;5;5;5;1;1;1;1;1;1	3;3;3;3;0;0;0;0;0;0	14-3-3-like protein GF14 lambda	GRF6	>tr|F4KGV2|F4KGV2_ARATH G-box regulating factor 6 OS=Arabidopsis thaliana GN=GRF6 PE=3 SV=1;>tr|F4KGV5|F4KGV5_ARATH G-box regulating factor 6 OS=Arabidopsis thaliana GN=GRF6 PE=3 SV=1;>sp|P48349|14336_ARATH 14-3-3-like protein GF14 lambda OS=Arabidopsis th	10	5	5	3	2	2	2	4	3	4	5	5	5	2	2	2	4	3	4	5	5	5	2	3.66667	5
P36212;P36210	P36212;P36210	2;2	2;2	2;2	50S ribosomal protein L12-3, chloroplastic;50S ribosomal protein L12-1, chloroplastic	RPL12C;RPL12A	>sp|P36212|RK123_ARATH 50S ribosomal protein L12-3, chloroplastic OS=Arabidopsis thaliana GN=RPL12C PE=2 SV=2;>sp|P36210|RK121_ARATH 50S ribosomal protein L12-1, chloroplastic OS=Arabidopsis thaliana GN=RPL12A PE=2 SV=1	2	2	2	2	2	2	2	2	2	2	2	2	2	2	2	2	2	2	2	2	2	2	2	2	2
P46283	P46283	2	2	2	Sedoheptulose-1,7-bisphosphatase, chloroplastic		>sp|P46283|S17P_ARATH Sedoheptulose-1,7-bisphosphatase, chloroplastic OS=Arabidopsis thaliana GN=At3g55800 PE=2 SV=1	1	2	2	2	2	2	2	1	1	1	1	1	1	2	2	2	1	1	1	1	1	1	2	1	1
P46309;F4JMS5	P46309;F4JMS5	3;2	3;2	3;2	Glutamate--cysteine ligase, chloroplastic	GSH1	>sp|P46309|GSH1_ARATH Glutamate--cysteine ligase, chloroplastic OS=Arabidopsis thaliana GN=GSH1 PE=1 SV=2;>tr|F4JMS5|F4JMS5_ARATH Glutamate-cysteine ligase OS=Arabidopsis thaliana GN=GSH1 PE=4 SV=1	2	3	3	3	2	3	1	1	1	2	1	0	1	2	3	1	1	1	2	1	0	1	2	1.33333	0.666667
P55228	P55228	3	3	3	Glucose-1-phosphate adenylyltransferase small subunit, chloroplastic	APS1	>sp|P55228|GLGS_ARATH Glucose-1-phosphate adenylyltransferase small subunit, chloroplastic OS=Arabidopsis thaliana GN=APS1 PE=2 SV=2	1	3	3	3	2	2	2	1	1	1	2	0	1	2	2	2	1	1	1	2	0	1	2	1	1
P56765	P56765	3	3	3	Acetyl-coenzyme A carboxylase carboxyl transferase subunit beta, chloroplastic	accD	>sp|P56765|ACCD_ARATH Acetyl-coenzyme A carboxylase carboxyl transferase subunit beta, chloroplastic OS=Arabidopsis thaliana GN=accD PE=1 SV=2	1	3	3	3	3	2	1	1	1	0	1	1	1	3	2	1	1	1	0	1	1	1	2	0.666667	1
Q42139	Q42139	2	2	2		F10M6.100	>tr|Q42139|Q42139_ARATH AT4g32260/F10M6_100 OS=Arabidopsis thaliana GN=PDE334 PE=1 SV=2	1	2	2	2	2	2	2	1	1	1	0	0	0	2	2	2	1	1	1	0	0	0	2	1	0
Q949U7	Q949U7	3	3	3	Peroxiredoxin-2E, chloroplastic	PRXIIE	>sp|Q949U7|PRX2E_ARATH Peroxiredoxin-2E, chloroplastic OS=Arabidopsis thaliana GN=PRXIIE PE=1 SV=2	1	3	3	3	3	2	1	3	1	3	3	2	2	3	2	1	3	1	3	3	2	2	2	2.33333	2.33333
Q94K97	Q94K97	2	2	2		At5g24490	>tr|Q94K97|Q94K97_ARATH 30S ribosomal protein OS=Arabidopsis thaliana GN=At5g24490 PE=1 SV=1	1	2	2	2	2	2	2	1	0	1	1	1	1	2	2	2	1	0	1	1	1	1	2	0.666667	1
Q96255;Q9SHP0	Q96255;Q9SHP0	3;2	3;2	3;2	Phosphoserine aminotransferase 1, chloroplastic;Phosphoserine aminotransferase 2, chloroplastic	PSAT1;PSAT2	>sp|Q96255|SERB1_ARATH Phosphoserine aminotransferase 1, chloroplastic OS=Arabidopsis thaliana GN=PSAT1 PE=1 SV=1;>sp|Q9SHP0|SERB2_ARATH Phosphoserine aminotransferase 2, chloroplastic OS=Arabidopsis thaliana GN=PSAT2 PE=1 SV=1	2	3	3	3	3	2	1	0	0	0	1	1	1	3	2	1	0	0	0	1	1	1	2	0	1
Q9C5D0	Q9C5D0	2	2	2	CBS domain-containing protein CBSX2, chloroplastic	CBSX2	>sp|Q9C5D0|CBSX2_ARATH CBS domain-containing protein CBSX2, chloroplastic OS=Arabidopsis thaliana GN=CBSX2 PE=1 SV=1	1	2	2	2	2	2	2	0	0	0	1	0	1	2	2	2	0	0	0	1	0	1	2	0	0.666667
Q9C9C4	Q9C9C4	2	2	2	Enolase 1, chloroplastic	ENO1	>sp|Q9C9C4|ENO1_ARATH Enolase 1, chloroplastic OS=Arabidopsis thaliana GN=ENO1 PE=1 SV=1	1	2	2	2	2	2	2	1	1	0	1	1	1	2	2	2	1	1	0	1	1	1	2	0.666667	1
Q9FLW9;Q93Z53	Q9FLW9;Q93Z53	3;2	3;2	3;2	Plastidial pyruvate kinase 2;Plastidial pyruvate kinase 3, chloroplastic	PKP2;PKP3	>sp|Q9FLW9|PKP2_ARATH Plastidial pyruvate kinase 2 OS=Arabidopsis thaliana GN=PKP2 PE=1 SV=1;>sp|Q93Z53|PKP3_ARATH Plastidial pyruvate kinase 3, chloroplastic OS=Arabidopsis thaliana GN=PKP3 PE=1 SV=1	2	3	3	3	2	2	2	3	3	3	2	2	2	2	2	2	3	3	3	2	2	2	2	3	2
Q9FT52;Q2V3P9	Q9FT52;Q2V3P9	2;1	2;1	2;1	ATP synthase subunit d, mitochondrial	ATPQ	>sp|Q9FT52|ATP5H_ARATH ATP synthase subunit d, mitochondrial OS=Arabidopsis thaliana GN=At3g52300 PE=1 SV=3;>tr|Q2V3P9|Q2V3P9_ARATH ATP synthase D chain OS=Arabidopsis thaliana GN=ATPQ PE=1 SV=1	2	2	2	2	2	2	2	0	1	1	0	0	1	2	2	2	0	1	1	0	0	1	2	0.666667	0.333333
Q9LW85	Q9LW85	4	4	4	MAR-binding filament-like protein 1	MFP1	>sp|Q9LW85|MFP1_ARATH MAR-binding filament-like protein 1 OS=Arabidopsis thaliana GN=MFP1 PE=2 SV=2	1	4	4	4	2	4	0	0	0	0	0	0	0	2	4	0	0	0	0	0	0	0	2	0	0
Q9LXC9	Q9LXC9	2	2	2	Soluble inorganic pyrophosphatase 1, chloroplastic	PPA1	>sp|Q9LXC9|IPYR6_ARATH Soluble inorganic pyrophosphatase 6, chloroplastic OS=Arabidopsis thaliana GN=PPA6 PE=1 SV=1	1	2	2	2	2	2	2	1	1	1	2	2	2	2	2	2	1	1	1	2	2	2	2	1	2
Q9LYA9	Q9LYA9	3	3	3	Chloroplast stem-loop binding protein of 41 kDa a, chloroplastic	CSP41A	>sp|Q9LYA9|CP41A_ARATH Chloroplast stem-loop binding protein of 41 kDa a, chloroplastic OS=Arabidopsis thaliana GN=CSP41A PE=1 SV=1	1	3	3	3	2	2	2	2	1	1	3	2	2	2	2	2	2	1	1	3	2	2	2	1.33333	2.33333
Q9LZ66	Q9LZ66	3	3	3	Sulfite reductase [ferredoxin], chloroplastic	SIR	>sp|Q9LZ66|SIR_ARATH Assimilatory sulfite reductase (ferredoxin), chloroplastic OS=Arabidopsis thaliana GN=SIR PE=1 SV=1	1	3	3	3	2	2	2	1	1	1	2	1	1	2	2	2	1	1	1	2	1	1	2	1	1.33333
Q9M5K2	Q9M5K2	5	2	2	Dihydrolipoyl dehydrogenase 2, mitochondrial	LPD2	>sp|Q9M5K2|DLDH2_ARATH Dihydrolipoyl dehydrogenase 2, mitochondrial OS=Arabidopsis thaliana GN=LPD2 PE=1 SV=1	1	5	2	2	5	4	4	2	2	2	4	3	5	2	2	2	0	0	0	1	1	2	2	0	1.33333
Q9MAP3	Q9MAP3	2	2	2	50S ribosomal protein L11, chloroplastic	RPL11	>sp|Q9MAP3|RK11_ARATH 50S ribosomal protein L11, chloroplastic OS=Arabidopsis thaliana GN=RPL11 PE=2 SV=1	1	2	2	2	2	2	2	1	1	1	1	1	1	2	2	2	1	1	1	1	1	1	2	1	1
Q9SAJ4;Q9SAJ4-2	Q9SAJ4;Q9SAJ4-2	6;5	4;3	4;3	Phosphoglycerate kinase	T8K14.3	>sp|Q9SAJ4|PGKY3_ARATH Phosphoglycerate kinase 3, cytosolic OS=Arabidopsis thaliana GN=PGK3 PE=1 SV=1;>sp|Q9SAJ4-2|PGKY3_ARATH Isoform 2 of Phosphoglycerate kinase 3, cytosolic OS=Arabidopsis thaliana GN=PGK3	2	6	4	4	3	3	3	6	4	6	5	5	5	2	2	2	4	3	4	4	4	4	2	3.66667	4
Q9SEU6	Q9SEU6	3	3	3	Thioredoxin M4, chloroplastic		>sp|Q9SEU6|TRXM4_ARATH Thioredoxin M4, chloroplastic OS=Arabidopsis thaliana GN=At3g15360 PE=2 SV=2	1	3	3	3	2	2	2	1	1	1	1	1	1	2	2	2	1	1	1	1	1	1	2	1	1
Q9SK84	Q9SK84	2	2	2		F12K8.24	>tr|Q9SK84|Q9SK84_ARATH Phospho-2-dehydro-3-deoxyheptonate aldolase OS=Arabidopsis thaliana GN=At1g22410 PE=3 SV=1	1	2	2	2	2	2	2	0	0	0	0	0	0	2	2	2	0	0	0	0	0	0	2	0	0
Q9SKT0	Q9SKT0	2	2	2	Protein THYLAKOID FORMATION 1, chloroplastic	THF1	>sp|Q9SKT0|THF1_ARATH Protein THYLAKOID FORMATION 1, chloroplastic OS=Arabidopsis thaliana GN=THF1 PE=1 SV=1	1	2	2	2	2	2	2	1	0	0	0	0	0	2	2	2	1	0	0	0	0	0	2	0.333333	0
Q9SN86	Q9SN86	3	2	2	Malate dehydrogenase, chloroplastic		>sp|Q9SN86|MDHP_ARATH Malate dehydrogenase, chloroplastic OS=Arabidopsis thaliana GN=At3g47520 PE=1 SV=1	1	3	2	2	3	3	3	2	2	2	3	2	3	2	2	2	1	1	1	2	1	2	2	1	1.66667
Q9SZX3;B3H778	Q9SZX3;B3H778	4;3	4;3	4;3	Argininosuccinate synthase, chloroplastic	At4g24830	>sp|Q9SZX3|ASSY_ARATH Argininosuccinate synthase, chloroplastic OS=Arabidopsis thaliana GN=At4g24830 PE=1 SV=3;>tr|B3H778|B3H778_ARATH Arginosuccinate synthase family OS=Arabidopsis thaliana GN=At4g24830 PE=1 SV=1	2	4	4	4	2	2	2	2	2	2	3	2	2	2	2	2	2	2	2	3	2	2	2	2	2.33333
Q9XI93	Q9XI93	4	4	4		F7A19.2	>tr|Q9XI93|Q9XI93_ARATH At1g13930/F16A14.27 OS=Arabidopsis thaliana GN=F7A19.2 PE=1 SV=1	1	4	4	4	2	2	2	3	3	3	4	4	4	2	2	2	3	3	3	4	4	4	2	3	4
A0A1P8BD74;Q9C5R8	A0A1P8BD74;Q9C5R8	4;4	4;4	2;2	2-Cys peroxiredoxin BAS1-like, chloroplastic		>tr|A0A1P8BD74|A0A1P8BD74_ARATH 2-cysteine peroxiredoxin B OS=Arabidopsis thaliana GN=2-Cys Prx B PE=4 SV=1;>sp|Q9C5R8|BAS1B_ARATH 2-Cys peroxiredoxin BAS1-like, chloroplastic OS=Arabidopsis thaliana GN=At5g06290 PE=2 SV=3	2	4	4	2	3	3	1	0	0	0	3	1	2	3	3	1	0	0	0	3	1	2	2.33333	0	2
A8MRE8;Q9SKP6	A8MRE8;Q9SKP6	5;5	5;5	5;5	Triosephosphate isomerase, chloroplastic	TIM	>tr|A8MRE8|A8MRE8_ARATH Triosephosphate isomerase OS=Arabidopsis thaliana GN=TIM PE=1 SV=1;>sp|Q9SKP6|TPIC_ARATH Triosephosphate isomerase, chloroplastic OS=Arabidopsis thaliana GN=TIM PE=1 SV=1	2	5	5	5	2	3	2	1	0	1	2	2	2	2	3	2	1	0	1	2	2	2	2.33333	0.666667	2
A8MRV1;P59259	A8MRV1;P59259	5;5	5;5	5;5	Histone H4	At1g07660	>tr|A8MRV1|A8MRV1_ARATH Histone H4 OS=Arabidopsis thaliana GN=At1g07660 PE=1 SV=1;>sp|P59259|H4_ARATH Histone H4 OS=Arabidopsis thaliana GN=At1g07660 PE=1 SV=2	2	5	5	5	2	4	1	4	4	4	5	5	5	2	4	1	4	4	4	5	5	5	2.33333	4	5
B3H725;F4K0E8-2;F4K0E8	B3H725;F4K0E8-2;F4K0E8	3;3;3	3;3;3	3;3;3	4-hydroxy-3-methylbut-2-en-1-yl diphosphate synthase, chloroplastic	HDS;ISPG	>tr|B3H725|B3H725_ARATH 4-hydroxy-3-methylbut-2-enyl diphosphate synthase OS=Arabidopsis thaliana GN=HDS PE=3 SV=1;>sp|F4K0E8-2|ISPG_ARATH Isoform 2 of 4-hydroxy-3-methylbut-2-en-1-yl diphosphate synthase (ferredoxin), chloroplastic OS=Arabidopsis thaliana	3	3	3	3	3	3	1	0	0	1	0	0	1	3	3	1	0	0	1	0	0	1	2.33333	0.333333	0.333333
F4JTH0;B9DG21;P46248	F4JTH0;B9DG21;P46248	3;3;3	3;3;3	3;3;3	Aspartate aminotransferase;Aspartate aminotransferase, chloroplastic	ASP5	>tr|F4JTH0|F4JTH0_ARATH Aspartate aminotransferase OS=Arabidopsis thaliana GN=ASP5 PE=1 SV=1;>tr|B9DG21|B9DG21_ARATH Aspartate aminotransferase OS=Arabidopsis thaliana GN=ASP5 PE=1 SV=1;>sp|P46248|AAT5_ARATH Aspartate aminotransferase, chloroplastic OS=Ara	3	3	3	3	3	3	1	0	0	0	0	0	0	3	3	1	0	0	0	0	0	0	2.33333	0	0
F4JLP5;A8MS68-2;A8MS68	F4JLP5	3;1;1	3;1;1	3;1;1	Dihydrolipoyl dehydrogenase 2, chloroplastic	LPD2	>sp|F4JLP5|PLPD2_ARATH Dihydrolipoyl dehydrogenase 2, chloroplastic OS=Arabidopsis thaliana GN=LPD2 PE=2 SV=2	3	3	3	3	3	3	1	1	1	1	1	0	1	3	3	1	1	1	1	1	0	1	2.33333	1	0.666667
F4KHF4;P52410-2;P52410	F4KHF4;P52410-2;P52410	3;3;3	3;3;3	3;3;3	3-oxoacyl-[acyl-carrier-protein] synthase I, chloroplastic	KAS I;KAS1	>tr|F4KHF4|F4KHF4_ARATH 3-ketoacyl-acyl carrier protein synthase I OS=Arabidopsis thaliana GN=KASI PE=1 SV=1;>sp|P52410-2|KASC1_ARATH Isoform 2 of 3-oxoacyl-[acyl-carrier-protein] synthase I, chloroplastic OS=Arabidopsis thaliana GN=KAS1;>sp|P52410|KASC1_A	3	3	3	3	3	2	2	1	1	1	2	1	2	3	2	2	1	1	1	2	1	2	2.33333	1	1.66667
O65282	O65282	3	3	3	20 kDa chaperonin, chloroplastic	CPN21	>sp|O65282|CH20_ARATH 20 kDa chaperonin, chloroplastic OS=Arabidopsis thaliana GN=CPN20 PE=1 SV=2	1	3	3	3	3	3	1	1	1	1	2	1	1	3	3	1	1	1	1	2	1	1	2.33333	1	1.33333
Q8VYI4;A0A1P8ANY1	Q8VYI4;A0A1P8ANY1	3;2	3;2	3;2		At1g14810	>tr|Q8VYI4|Q8VYI4_ARATH Aspartate-semialdehyde dehydrogenase, putative OS=Arabidopsis thaliana GN=At1g14810 PE=2 SV=1;>tr|A0A1P8ANY1|A0A1P8ANY1_ARATH Semialdehyde dehydrogenase family protein OS=Arabidopsis thaliana GN=At1g14810 PE=4 SV=1	2	3	3	3	3	3	1	1	1	1	1	1	1	3	3	1	1	1	1	1	1	1	2.33333	1	1
Q8VZ68_ARATH Is a member of the PF	Q8VZ68_ARATH Is a member of the PF	3	3	3			>tr|Q8VZ68|Q8VZ68_ARATH Is a member of the PF|00364 Biotin-requiring enzymes family OS=Arabidopsis thaliana GN=At1g52670 PE=2 SV=1	1	3	3	3	3	3	1	2	1	2	2	2	1	3	3	1	2	1	2	2	2	1	2.33333	1.66667	1.66667
Q8VZW6	Q8VZW6	3	3	3		At3g08740	>tr|Q8VZW6|Q8VZW6_ARATH Elongation factor P (EF-P) family protein OS=Arabidopsis thaliana GN=At3g08740 PE=1 SV=1	1	3	3	3	3	3	1	2	0	1	2	0	0	3	3	1	2	0	1	2	0	0	2.33333	1	0.666667
Q94A94;Q949X7	Q94A94;Q949X7	4;2	4;2	4;2	Diaminopimelate decarboxylase 2, chloroplastic;Diaminopimelate decarboxylase 1, chloroplastic	LYSA2;LYSA1	>sp|Q94A94|DCDA2_ARATH Diaminopimelate decarboxylase 2, chloroplastic OS=Arabidopsis thaliana GN=LYSA2 PE=1 SV=1;>sp|Q949X7|DCDA1_ARATH Diaminopimelate decarboxylase 1, chloroplastic OS=Arabidopsis thaliana GN=LYSA1 PE=1 SV=1	2	4	4	4	3	2	2	1	0	1	1	1	1	3	2	2	1	0	1	1	1	1	2.33333	0.666667	1
Q94K73	Q94K73	3	3	3	Phenylalanine--tRNA ligase, chloroplastic/mitochondrial		>sp|Q94K73|SYFM_ARATH Phenylalanine--tRNA ligase, chloroplastic/mitochondrial OS=Arabidopsis thaliana GN=At3g58140 PE=1 SV=1	1	3	3	3	3	2	2	0	0	0	0	0	0	3	2	2	0	0	0	0	0	0	2.33333	0	0
Q9LF37;F4JVJ1	Q9LF37	3;1	3;1	2;0	Chaperone protein ClpB3, chloroplastic	CLPB3	>sp|Q9LF37|CLPB3_ARATH Chaperone protein ClpB3, chloroplastic OS=Arabidopsis thaliana GN=CLPB3 PE=1 SV=1	2	3	3	2	2	3	2	1	1	0	2	2	2	2	3	2	1	1	0	2	2	2	2.33333	0.666667	2
Q9SQT8	Q9SQT8	4	4	4	Bifunctional 3-dehydroquinate dehydratase/shikimate dehydrogenase, chloroplastic;Dehydroquinate dehydratase;Shikimate dehydrogenase	EMB3004	>sp|Q9SQT8|DHQSD_ARATH Bifunctional 3-dehydroquinate dehydratase/shikimate dehydrogenase, chloroplastic OS=Arabidopsis thaliana GN=EMB3004 PE=1 SV=1	1	4	4	4	2	3	2	2	1	0	4	2	2	2	3	2	2	1	0	4	2	2	2.33333	1	2.66667
A0A1P8AMB5;C0Z2X8;A8MQE0;A0A1P8AMB3;F4HS63;Q944I4;Q944I4-2	A0A1P8AMB5;C0Z2X8;A8MQE0;A0A1P8AMB3;F4HS63;Q944I4;Q944I4-2	3;3;3;3;3;3;2	3;3;3;3;3;3;2	3;3;3;3;3;3;2	D-glycerate 3-kinase, chloroplastic	At1g80380;GLYK	>tr|A0A1P8AMB5|A0A1P8AMB5_ARATH p-loop containing nucleoside triphosphate hydrolases superfamily protein OS=Arabidopsis thaliana GN=At1g80380 PE=4 SV=1;>tr|C0Z2X8|C0Z2X8_ARATH AT1G80380 protein OS=Arabidopsis thaliana GN=At1g80380 PE=2 SV=1;>tr|A8MQE0|A8MQ	7	3	3	3	3	3	2	2	2	2	2	2	2	3	3	2	2	2	2	2	2	2	2.66667	2	2
F4K180;Q8L7S8-2;Q8L7S8	F4K180;Q8L7S8-2;Q8L7S8	3;3;3	3;3;3	3;3;3	DEAD-box ATP-dependent RNA helicase 3, chloroplastic	emb1138;RH3	>tr|F4K180|F4K180_ARATH DEAD box RNA helicase (RH3) OS=Arabidopsis thaliana GN=emb1138 PE=1 SV=1;>sp|Q8L7S8-2|RH3_ARATH Isoform 2 of DEAD-box ATP-dependent RNA helicase 3, chloroplastic OS=Arabidopsis thaliana GN=RH3;>sp|Q8L7S8|RH3_ARATH DEAD-box ATP-depen	3	3	3	3	2	3	3	0	0	0	0	0	0	2	3	3	0	0	0	0	0	0	2.66667	0	0
P10795;F4HRR5	P10795	5;1	3;1	3;1	Ribulose bisphosphate carboxylase small chain 1A, chloroplastic	RBCS-1A	>sp|P10795|RBS1A_ARATH Ribulose bisphosphate carboxylase small chain 1A, chloroplastic OS=Arabidopsis thaliana GN=RBCS-1A PE=1 SV=2	2	5	3	3	5	5	3	4	3	2	3	3	3	3	3	2	2	1	0	1	1	1	2.66667	1	1
P25697	P25697	3	3	3	Phosphoribulokinase, chloroplastic		>sp|P25697|KPPR_ARATH Phosphoribulokinase, chloroplastic OS=Arabidopsis thaliana GN=At1g32060 PE=2 SV=1	1	3	3	3	3	3	2	2	0	0	2	1	1	3	3	2	2	0	0	2	1	1	2.66667	0.666667	1.33333
P40941;O49447;P31167	P40941;O49447;P31167	3;2;2	3;2;2	3;2;2	ADP,ATP carrier protein 2, mitochondrial;ADP,ATP carrier protein 3, mitochondrial;ADP,ATP carrier protein 1, mitochondrial	AAC2;AAC3;AAC1	>sp|P40941|ADT2_ARATH ADP,ATP carrier protein 2, mitochondrial OS=Arabidopsis thaliana GN=AAC2 PE=1 SV=2;>sp|O49447|ADT3_ARATH ADP,ATP carrier protein 3, mitochondrial OS=Arabidopsis thaliana GN=AAC3 PE=1 SV=1;>sp|P31167|ADT1_ARATH ADP,ATP carrier protein	3	3	3	3	3	2	3	0	2	1	0	2	1	3	2	3	0	2	1	0	2	1	2.66667	1	1
P42799;A0A1P8BGJ8	P42799;A0A1P8BGJ8	4;3	4;3	1;1	Glutamate-1-semialdehyde 2,1-aminomutase 1, chloroplastic	GSA1	>sp|P42799|GSA1_ARATH Glutamate-1-semialdehyde 2,1-aminomutase 1, chloroplastic OS=Arabidopsis thaliana GN=GSA1 PE=1 SV=1;>tr|A0A1P8BGJ8|A0A1P8BGJ8_ARATH Glutamate-1-semialdehyde-2,1-aminomutase OS=Arabidopsis thaliana GN=GSA1 PE=3 SV=1	2	4	4	1	3	3	2	2	2	2	1	1	1	3	3	2	2	2	2	1	1	1	2.66667	2	1
P93033	P93033	3	3	3	Fumarate hydratase 1, mitochondrial	FUM1	>sp|P93033|FUM1_ARATH Fumarate hydratase 1, mitochondrial OS=Arabidopsis thaliana GN=FUM1 PE=1 SV=2	1	3	3	3	2	3	3	0	0	1	1	1	1	2	3	3	0	0	1	1	1	1	2.66667	0.333333	1
Q8S9L5	Q8S9L5	3	3	3	Trigger factor-like protein TIG, Chloroplastic	TIG	>sp|Q8S9L5|TIG_ARATH Trigger factor-like protein TIG, Chloroplastic OS=Arabidopsis thaliana GN=TIG PE=1 SV=1	1	3	3	3	2	3	3	2	2	2	3	1	2	2	3	3	2	2	2	3	1	2	2.66667	2	2
Q9LEV3	Q9LEV3	3	3	3	CBS domain-containing protein CBSX3, mitochondrial	CBSX3	>sp|Q9LEV3|CBSX3_ARATH CBS domain-containing protein CBSX3, mitochondrial OS=Arabidopsis thaliana GN=CBSX3 PE=1 SV=1	1	3	3	3	2	3	3	1	2	1	2	2	2	2	3	3	1	2	1	2	2	2	2.66667	1.33333	2
A0A1P8ATL2;Q9SA52	A0A1P8ATL2;Q9SA52	3;3	3;3	3;3	Chloroplast stem-loop binding protein of 41 kDa b, chloroplastic	CSP41B	>tr|A0A1P8ATL2|A0A1P8ATL2_ARATH Chloroplast RNA binding protein OS=Arabidopsis thaliana GN=CRB PE=4 SV=1;>sp|Q9SA52|CP41B_ARATH Chloroplast stem-loop binding protein of 41 kDa b, chloroplastic OS=Arabidopsis thaliana GN=CSP41B PE=1 SV=1	2	3	3	3	3	3	3	2	2	2	1	1	1	3	3	3	2	2	2	1	1	1	3	2	1
F4HUA0;Q8W4H7;Q8GTY0;Q0WL56;P0DH99	F4HUA0;Q8W4H7;Q8GTY0;Q0WL56;P0DH99	4;4;4;4;4	4;4;4;4;4	4;4;4;4;4	Elongation factor 1-alpha 2;Elongation factor 1-alpha 4;Elongation factor 1-alpha 3;Elongation factor 1-alpha 1	At1g07930;A2;A4;A3;A1	>tr|F4HUA0|F4HUA0_ARATH GTP binding Elongation factor Tu family protein OS=Arabidopsis thaliana GN=At1g07930 PE=1 SV=1;>sp|Q8W4H7|EF1A2_ARATH Elongation factor 1-alpha 2 OS=Arabidopsis thaliana GN=A2 PE=1 SV=2;>sp|Q8GTY0|EF1A4_ARATH Elongation factor 1-alp	5	4	4	4	3	3	3	3	3	3	4	4	4	3	3	3	3	3	3	4	4	4	3	3	4
O50008;Q9SRV5;Q0WNZ5	O50008;Q9SRV5	11;8;3	11;8;3	11;8;3	5-methyltetrahydropteroyltriglutamate--homocysteine methyltransferase 1;5-methyltetrahydropteroyltriglutamate--homocysteine methyltransferase 2	MS1;MS2	>sp|O50008|METE1_ARATH 5-methyltetrahydropteroyltriglutamate--homocysteine methyltransferase 1 OS=Arabidopsis thaliana GN=MS1 PE=1 SV=1;>sp|Q9SRV5|METE2_ARATH 5-methyltetrahydropteroyltriglutamate--homocysteine methyltransferase 2 OS=Arabidopsis thaliana G	3	11	11	11	3	3	3	9	8	9	11	10	10	3	3	3	9	8	9	11	10	10	3	8.66667	10.3333
P25855	P25855	4	4	1	Glycine cleavage system H protein 1, mitochondrial	GDH1	>sp|P25855|GCSH1_ARATH Glycine cleavage system H protein 1, mitochondrial OS=Arabidopsis thaliana GN=GDH1 PE=1 SV=1	1	4	4	1	3	3	3	1	0	1	1	1	1	3	3	3	1	0	1	1	1	1	3	0.666667	1
Q94CE5;Q94CE5-2	Q94CE5;Q94CE5-2	3;3	3;3	3;3	Gamma-aminobutyrate transaminase POP2, mitochondrial	POP2	>sp|Q94CE5|GATP_ARATH Gamma-aminobutyrate transaminase POP2, mitochondrial OS=Arabidopsis thaliana GN=POP2 PE=1 SV=1;>sp|Q94CE5-2|GATP_ARATH Isoform 2 of Gamma-aminobutyrate transaminase POP2, mitochondrial OS=Arabidopsis thaliana GN=POP2	2	3	3	3	3	3	3	3	2	3	2	2	2	3	3	3	3	2	3	2	2	2	3	2.66667	2
Q9ASR1;F4JB06;Q9ASR1-2	Q9ASR1;F4JB06	4;3;1	4;3;1	1;0;0		T6H22.13;At3g12915	>sp|Q9ASR1|EF2_ARATH Elongation factor 2 OS=Arabidopsis thaliana GN=LOS1 PE=1 SV=1;>tr|F4JB06|F4JB06_ARATH Ribosomal protein S5/Elongation factor G/III/V family protein OS=Arabidopsis thaliana GN=MGH6.2 PE=4 SV=2	3	4	4	1	3	3	3	3	2	3	2	3	3	3	3	3	3	2	3	2	3	3	3	2.66667	2.66667
Q9LF98;Q9SJQ9;F4KGQ0-2;B3H6D7;F4KGQ0;A0A1P8BBB5	Q9LF98;Q9SJQ9	7;4;3;2;2;1	7;4;3;2;2;1	5;2;1;1;0;0		F8J2_100;At2g36460	>sp|Q9LF98|ALFC8_ARATH Fructose-bisphosphate aldolase 8, cytosolic OS=Arabidopsis thaliana GN=FBA8 PE=1 SV=1;>sp|Q9SJQ9|ALFC6_ARATH Fructose-bisphosphate aldolase 6, cytosolic OS=Arabidopsis thaliana GN=FBA6 PE=1 SV=1	6	7	7	5	3	3	3	4	3	4	7	7	5	3	3	3	4	3	4	7	7	5	3	3.66667	6.33333
Q9LIK0	Q9LIK0	4	4	4	Plastidial pyruvate kinase 1, chloroplastic	PKP1	>sp|Q9LIK0|PKP1_ARATH Plastidial pyruvate kinase 1, chloroplastic OS=Arabidopsis thaliana GN=PKP1 PE=1 SV=1	1	4	4	4	4	4	1	1	1	1	3	1	1	4	4	1	1	1	1	3	1	1	3	1	1.66667
Q9SSS9	Q9SSS9	3	3	3		ATPD	>sp|Q9SSS9|ATPD_ARATH ATP synthase subunit delta, chloroplastic OS=Arabidopsis thaliana GN=ATPD PE=1 SV=1	1	3	3	3	3	3	3	3	3	3	3	2	1	3	3	3	3	3	3	3	2	1	3	3	2
Q9ZNZ7;Q9ZNZ7-2;Q9T0P4	Q9ZNZ7;Q9ZNZ7-2	9;9;1	9;9;1	9;9;1	Ferredoxin-dependent glutamate synthase 1, chloroplastic/mitochondrial	GLU1	>sp|Q9ZNZ7|GLTB1_ARATH Ferredoxin-dependent glutamate synthase 1, chloroplastic/mitochondrial OS=Arabidopsis thaliana GN=GLU1 PE=1 SV=3;>sp|Q9ZNZ7-2|GLTB1_ARATH Isoform 2 of Ferredoxin-dependent glutamate synthase 1, chloroplastic/mitochondrial OS=Arabidop	3	9	9	9	4	4	1	3	2	3	4	1	4	4	4	1	3	2	3	4	1	4	3	2.66667	3
A0A1P8APR6;Q9LPW0-2;Q9LPW0;F4HNZ6	A0A1P8APR6;Q9LPW0-2;Q9LPW0;F4HNZ6	7;7;7;5	4;4;4;2	2;2;2;0	Glyceraldehyde-3-phosphate dehydrogenase GAPA2, chloroplastic	GAPA2;GAPA-2	>tr|A0A1P8APR6|A0A1P8APR6_ARATH Glyceraldehyde-3-phosphate dehydrogenase OS=Arabidopsis thaliana GN=GAPA-2 PE=3 SV=1;>sp|Q9LPW0-2|G3PA2_ARATH Isoform 2 of Glyceraldehyde-3-phosphate dehydrogenase GAPA2, chloroplastic OS=Arabidopsis thaliana GN=GAPA2;>sp|Q9	4	7	4	2	6	5	5	4	4	5	4	4	4	4	3	3	2	2	3	3	3	3	3.33333	2.33333	3
A8MR47;O64530-2;O64530	A8MR47;O64530-2;O64530	4;4;4	4;4;4	4;4;4	Sulfurtransferase;Thiosulfate/3-mercaptopyruvate sulfurtransferase 1, mitochondrial	MST1;STR1	>tr|A8MR47|A8MR47_ARATH Sulfurtransferase OS=Arabidopsis thaliana GN=MST1 PE=4 SV=1;>sp|O64530-2|STR1_ARATH Isoform 2 of Thiosulfate/3-mercaptopyruvate sulfurtransferase 1, mitochondrial OS=Arabidopsis thaliana GN=STR1;>sp|O64530|STR1_ARATH Thiosulfate/3-m	3	4	4	4	3	4	3	1	1	1	1	1	1	3	4	3	1	1	1	1	1	1	3.33333	1	1
O04314;O04314-2;O04313	O04314;O04314-2;O04313	6;5;3	6;5;3	6;5;3	PYK10-binding protein 1;PYK10-binding protein 2	PBP1;PBP2	>sp|O04314|JAL30_ARATH PYK10-binding protein 1 OS=Arabidopsis thaliana GN=PBP1 PE=1 SV=1;>sp|O04314-2|JAL30_ARATH Isoform 2 of PYK10-binding protein 1 OS=Arabidopsis thaliana GN=PBP1;>sp|O04313|JAL31_ARATH PYK10-binding protein 2 OS=Arabidopsis thaliana GN	3	6	6	6	4	4	2	4	4	4	5	5	5	4	4	2	4	4	4	5	5	5	3.33333	4	5
P21218;Q42536	P21218	4;1	4;1	3;1	Protochlorophyllide reductase B, chloroplastic	PORB	>sp|P21218|PORB_ARATH Protochlorophyllide reductase B, chloroplastic OS=Arabidopsis thaliana GN=PORB PE=1 SV=3	2	4	4	3	4	4	2	2	2	2	2	1	2	4	4	2	2	2	2	2	1	2	3.33333	2	1.66667
Q38799	Q38799	5	5	5	Pyruvate dehydrogenase E1 component subunit beta-1, mitochondrial	PDH2	>sp|Q38799|ODPB1_ARATH Pyruvate dehydrogenase E1 component subunit beta-1, mitochondrial OS=Arabidopsis thaliana GN=PDH2 PE=1 SV=2	1	5	5	5	3	4	3	0	1	1	3	1	1	3	4	3	0	1	1	3	1	1	3.33333	0.666667	1.66667
Q43316	Q43316	5	5	5	Porphobilinogen deaminase, chloroplastic	HEMC	>sp|Q43316|HEM3_ARATH Porphobilinogen deaminase, chloroplastic OS=Arabidopsis thaliana GN=HEMC PE=1 SV=1	1	5	5	5	3	4	3	2	2	2	4	3	3	3	4	3	2	2	2	4	3	3	3.33333	2	3.33333
Q9LD43	Q9LD43	7	7	7	Acetyl-coenzyme A carboxylase carboxyl transferase subunit alpha, chloroplastic	CAC3	>sp|Q9LD43|ACCA_ARATH Acetyl-coenzyme A carboxylase carboxyl transferase subunit alpha, chloroplastic OS=Arabidopsis thaliana GN=CAC3 PE=1 SV=1	1	7	7	7	5	4	1	3	2	1	3	2	2	5	4	1	3	2	1	3	2	2	3.33333	2	2.33333
Q9SAJ6;Q5E924	Q9SAJ6;Q5E924	4;2	4;2	4;2	Glyceraldehyde-3-phosphate dehydrogenase GAPCP1, chloroplastic;Glyceraldehyde-3-phosphate dehydrogenase GAPCP2, chloroplastic	GAPCP1;GAPCP2	>sp|Q9SAJ6|G3PP1_ARATH Glyceraldehyde-3-phosphate dehydrogenase GAPCP1, chloroplastic OS=Arabidopsis thaliana GN=GAPCP1 PE=1 SV=1;>sp|Q5E924|G3PP2_ARATH Glyceraldehyde-3-phosphate dehydrogenase GAPCP2, chloroplastic OS=Arabidopsis thaliana GN=GAPCP2 PE=2 S	2	4	4	4	4	3	3	0	0	0	1	1	0	4	3	3	0	0	0	1	1	0	3.33333	0	0.666667
Q9ZT91	Q9ZT91	5	5	5	Elongation factor Tu, mitochondrial	TUFA	>sp|Q9ZT91|EFTM_ARATH Elongation factor Tu, mitochondrial OS=Arabidopsis thaliana GN=TUFA PE=1 SV=1	1	5	5	5	2	5	3	1	1	1	1	1	0	2	5	3	1	1	1	1	1	0	3.33333	1	0.666667
P29197;F4IVR2;Q8L7B5	P29197;F4IVR2;Q8L7B5	6;4;4	6;4;4	6;4;4	Chaperonin CPN60, mitochondrial;Chaperonin CPN60-like 1, mitochondrial	CPN60;HSP60-2	>sp|P29197|CH60A_ARATH Chaperonin CPN60, mitochondrial OS=Arabidopsis thaliana GN=CPN60 PE=1 SV=2;>tr|F4IVR2|F4IVR2_ARATH Heat shock protein 60-2 OS=Arabidopsis thaliana GN=HSP60-2 PE=1 SV=1;>sp|Q8L7B5|CH60B_ARATH Chaperonin CPN60-like 1, mitochondrial OS=	3	6	6	6	4	5	2	2	3	3	2	2	2	4	5	2	2	3	3	2	2	2	3.66667	2.66667	2
Q8RU07;F4IMR0	Q8RU07;F4IMR0	5;3	5;3	5;3		At2g30200	>tr|Q8RU07|Q8RU07_ARATH EMBRYO DEFECTIVE 3147 OS=Arabidopsis thaliana GN=EMB3147 PE=2 SV=1;>tr|F4IMR0|F4IMR0_ARATH EMBRYO DEFECTIVE 3147 OS=Arabidopsis thaliana GN=EMB3147 PE=4 SV=1	2	5	5	5	4	4	3	2	2	0	2	0	2	4	4	3	2	2	0	2	0	2	3.66667	1.33333	1.33333
Q9LYR4	Q9LYR4	5	5	5		T22N19_70	>tr|Q9LYR4|Q9LYR4_ARATH Aldolase-type TIM barrel family protein OS=Arabidopsis thaliana GN=TRA2 PE=2 SV=1	1	5	5	5	5	4	2	2	1	3	3	2	2	5	4	2	2	1	3	3	2	2	3.66667	2	2.33333
CON__P00761	CON__P00761	4	4	4			>P00761 SWISS-PROT:P00761|TRYP_PIG Trypsin - Sus scrofa (Pig).	1	4	4	4	4	4	4	4	4	4	3	4	4	4	4	4	4	4	4	3	4	4	4	4	3.66667
CON__P15636	CON__P15636	4	4	4			>P15636 SWISS-PROT:P15636 Protease I precursor Lysyl endopeptidase Achromobacter lyticus.	1	4	4	4	4	4	4	4	4	4	4	4	4	4	4	4	4	4	4	4	4	4	4	4	4
CON__Streptavidin	CON__Streptavidin	4	4	4			>Streptavidin (S.avidinii)	1	4	4	4	4	4	4	4	4	4	4	4	4	4	4	4	4	4	4	4	4	4	4	4	4
F4JEL5;P41376;A8MRZ7;F4JEL4;A0A1I9LSZ7;Q9CAI7	F4JEL5;P41376;A8MRZ7;F4JEL4;A0A1I9LSZ7;Q9CAI7	8;8;7;7;6;6	7;7;6;6;5;5	2;2;1;2;1;1	Eukaryotic initiation factor 4A-1;Eukaryotic initiation factor 4A-3	EIF4A1;TIF4A-1;TIF4A-3	>tr|F4JEL5|F4JEL5_ARATH Eukaryotic translation initiation factor 4A1 OS=Arabidopsis thaliana GN=EIF4A1 PE=1 SV=1;>sp|P41376|IF4A1_ARATH Eukaryotic initiation factor 4A-1 OS=Arabidopsis thaliana GN=TIF4A-1 PE=1 SV=1;>tr|A8MRZ7|A8MRZ7_ARATH Eukaryotic transl	6	8	7	2	4	4	4	7	8	8	7	8	8	4	4	4	6	7	7	6	7	7	4	6.66667	6.66667
Q05758;REV__Q8RWD8	Q05758	6;1	6;1	6;1	Ketol-acid reductoisomerase, chloroplastic		>sp|Q05758|ILV5_ARATH Ketol-acid reductoisomerase, chloroplastic OS=Arabidopsis thaliana GN=At3g58610 PE=1 SV=2	2	6	6	6	4	4	4	2	0	3	4	2	2	4	4	4	2	0	3	4	2	2	4	1.66667	2.66667
Q43127;F4ID91;Q8LCE1	Q43127	5;1;1	5;1;1	5;1;1	Glutamine synthetase, chloroplastic/mitochondrial	GLN2	>sp|Q43127|GLNA2_ARATH Glutamine synthetase, chloroplastic/mitochondrial OS=Arabidopsis thaliana GN=GLN2 PE=1 SV=1	3	5	5	5	5	5	2	3	3	2	3	2	3	5	5	2	3	3	2	3	2	3	4	2.66667	2.66667
Q9ASR0;Q56YW9;P29517;P24636;P29515;P12411;P29516;P29514;P29513	Q9ASR0;Q56YW9;P29517;P24636;P29515	5;5;3;3;3;2;2;2;2	5;5;3;3;3;2;2;2;2	5;5;3;3;3;2;2;2;2	Tubulin beta-3 chain;Tubulin beta-2 chain;Tubulin beta-9 chain;Tubulin beta-4 chain;Tubulin beta-7 chain	TUBB3;TUBB2;TUBB9;TUBB4;TUBB7	>sp|Q9ASR0|TBB3_ARATH Tubulin beta-3 chain OS=Arabidopsis thaliana GN=TUBB3 PE=2 SV=2;>sp|Q56YW9|TBB2_ARATH Tubulin beta-2 chain OS=Arabidopsis thaliana GN=TUBB2 PE=2 SV=2;>sp|P29517|TBB9_ARATH Tubulin beta-9 chain OS=Arabidopsis thaliana GN=TUBB9 PE=1 SV=	9	5	5	5	4	5	3	3	4	3	2	1	1	4	5	3	3	4	3	2	1	1	4	3.33333	1.33333
Q94B78;B3H5Y8	Q94B78;B3H5Y8	9;7	4;4	4;4	Glycine dehydrogenase (decarboxylating) 1, mitochondrial	GLDP1	>sp|Q94B78|GCSP1_ARATH Glycine dehydrogenase (decarboxylating) 1, mitochondrial OS=Arabidopsis thaliana GN=GLDP1 PE=1 SV=2;>tr|B3H5Y8|B3H5Y8_ARATH Glycine cleavage system P protein OS=Arabidopsis thaliana GN=GLDP1 PE=3 SV=1	2	9	4	4	7	8	8	6	5	6	5	5	5	4	4	4	2	2	2	2	2	2	4	2	2
Q9SU63	Q9SU63	6	6	6	Aldehyde dehydrogenase family 2 member B4, mitochondrial	ALDH2B4	>sp|Q9SU63|AL2B4_ARATH Aldehyde dehydrogenase family 2 member B4, mitochondrial OS=Arabidopsis thaliana GN=ALDH2B4 PE=1 SV=1	1	6	6	6	3	5	4	2	3	3	2	2	2	3	5	4	2	3	3	2	2	2	4	2.66667	2
O65396	O65396	5	5	5	Aminomethyltransferase, mitochondrial	GDCST	>sp|O65396|GCST_ARATH Aminomethyltransferase, mitochondrial OS=Arabidopsis thaliana GN=GDCST PE=2 SV=1	1	5	5	5	5	4	4	3	3	3	3	2	4	5	4	4	3	3	3	3	2	4	4.33333	3	3
P17745	P17745	5	5	5	Elongation factor Tu, chloroplastic	TUFA	>sp|P17745|EFTU_ARATH Elongation factor Tu, chloroplastic OS=Arabidopsis thaliana GN=TUFA PE=1 SV=1	1	5	5	5	5	5	3	4	2	4	4	3	3	5	5	3	4	2	4	4	3	3	4.33333	3.33333	3.33333
Q944G9;F4JUJ5	Q944G9;F4JUJ5	6;3	6;3	2;2	Probable fructose-bisphosphate aldolase 2, chloroplastic	FBA2	>sp|Q944G9|ALFP2_ARATH Fructose-bisphosphate aldolase 2, chloroplastic OS=Arabidopsis thaliana GN=FBA2 PE=1 SV=2;>tr|F4JUJ5|F4JUJ5_ARATH Fructose-bisphosphate aldolase OS=Arabidopsis thaliana GN=FBA2 PE=1 SV=1	2	6	6	2	4	5	4	3	2	4	4	4	4	4	5	4	3	2	4	4	4	4	4.33333	3	4
Q9M7T0;A0A1I9LRF4	Q9M7T0	5;2	5;2	5;2	Peroxiredoxin-2F, mitochondrial	PRXIIF	>sp|Q9M7T0|PRX2F_ARATH Peroxiredoxin-2F, mitochondrial OS=Arabidopsis thaliana GN=PRXIIF PE=1 SV=2	2	5	5	5	5	5	3	2	2	3	3	3	3	5	5	3	2	2	3	3	3	3	4.33333	2.33333	3
Q9SIF2-2;Q9SIF2	Q9SIF2-2;Q9SIF2	6;6	6;6	6;6		CR88	>sp|Q9SIF2-2|HS905_ARATH Isoform 2 of Heat shock protein 90-5, chloroplastic OS=Arabidopsis thaliana GN=HSP90-5;>sp|Q9SIF2|HS905_ARATH Heat shock protein 90-5, chloroplastic OS=Arabidopsis thaliana GN=HSP90-5 PE=1 SV=1	2	6	6	6	4	5	4	3	3	2	4	2	3	4	5	4	3	3	2	4	2	3	4.33333	2.66667	3
Q9SZD6;F4JMU5	Q9SZD6	5;2	5;2	5;2	Elongation factor Ts	F19B15.90	>tr|Q9SZD6|Q9SZD6_ARATH Elongation factor Ts, mitochondrial OS=Arabidopsis thaliana GN=emb2726 PE=2 SV=1	2	5	5	5	5	4	4	2	2	2	3	2	3	5	4	4	2	2	2	3	2	3	4.33333	2	2.66667
A0A1I9LT30;F4IY75;Q93W03;B9DFB7;F4IY77	A0A1I9LT30;F4IY75;Q93W03;B9DFB7;F4IY77	5;5;5;4;3	5;5;5;4;3	5;5;5;4;3		At3g56130	>tr|A0A1I9LT30|A0A1I9LT30_ARATH Biotin/lipoyl attachment domain-containing protein OS=Arabidopsis thaliana GN=At3g56130 PE=4 SV=1;>tr|F4IY75|F4IY75_ARATH Biotin/lipoyl attachment domain-containing protein OS=Arabidopsis thaliana GN=At3g56130 PE=4 SV=1;>tr|	5	5	5	5	5	5	4	4	3	4	5	3	2	5	5	4	4	3	4	5	3	2	4.66667	3.66667	3.33333
B3H5S2;P10798;P10797;F4KA76;P10796	B3H5S2;P10798;P10797;F4KA76;P10796	6;6;6;5;5	6;6;6;5;5	4;4;4;3;3	Ribulose bisphosphate carboxylase small chain;Ribulose bisphosphate carboxylase small chain 3B, chloroplastic;Ribulose bisphosphate carboxylase small chain 2B, chloroplastic;Ribulose bisphosphate carboxylase small chain 1B, chloroplastic	At5g38410;RBCS-3B;RBCS-2B;RBCS-1B	>tr|B3H5S2|B3H5S2_ARATH Ribulose bisphosphate carboxylase small chain OS=Arabidopsis thaliana GN=RBCS3B PE=3 SV=1;>sp|P10798|RBS3B_ARATH Ribulose bisphosphate carboxylase small chain 3B, chloroplastic OS=Arabidopsis thaliana GN=RBCS-3B PE=2 SV=2;>sp|P10797	5	6	6	4	6	5	3	4	3	4	5	5	4	6	5	3	4	3	4	5	5	4	4.66667	3.66667	4.66667
F4I576;P92947-2;P92947;F4I577	F4I576;P92947-2;P92947;F4I577	6;6;6;5	6;6;6;5	6;6;6;5	Monodehydroascorbate reductase, chloroplastic	MDAR6	>tr|F4I576|F4I576_ARATH Monodehydroascorbate reductase 6 OS=Arabidopsis thaliana GN=MDAR6 PE=4 SV=1;>sp|P92947-2|MDAR_ARATH Isoform MDAR6 of Monodehydroascorbate reductase, chloroplastic/mitochondrial OS=Arabidopsis thaliana GN=MDAR5;>sp|P92947|MDAR_ARATH	4	6	6	6	6	4	4	2	2	2	4	3	2	6	4	4	2	2	2	4	3	2	4.66667	2	3
P47999	P47999	7	7	5	Cysteine synthase, chloroplastic/chromoplastic	OASB	>sp|P47999|CYSKP_ARATH Cysteine synthase, chloroplastic/chromoplastic OS=Arabidopsis thaliana GN=OASB PE=1 SV=2	1	7	7	5	5	5	4	3	2	3	2	2	4	5	5	4	3	2	3	2	2	4	4.66667	2.66667	2.66667
Q42601	Q42601	7	7	7	Carbamoyl-phosphate synthase large chain, chloroplastic	CARB	>sp|Q42601|CARB_ARATH Carbamoyl-phosphate synthase large chain, chloroplastic OS=Arabidopsis thaliana GN=CARB PE=1 SV=1	1	7	7	7	4	6	4	2	1	1	2	1	1	4	6	4	2	1	1	2	1	1	4.66667	1.33333	1.33333
Q93VC7	Q93VC7	7	7	7		RPS1	>sp|Q93VC7|RPS1_ARATH 30S ribosomal protein S1, chloroplastic OS=Arabidopsis thaliana GN=RPS1 PE=1 SV=1	1	7	7	7	5	5	4	1	0	1	5	3	4	5	5	4	1	0	1	5	3	4	4.66667	0.666667	4
CON__P48668;CON__P07744;CON__Q8VED5;CON__P05787;CON__H-INV:HIT000292931;CON__P19013;CON__REFSEQ:XP_932229	CON__P48668	20;4;4;3;2;2;1	15;1;2;2;2;0;0	0;0;0;0;0;0;0			>P48668 SWISS-PROT:P48668 Tax_Id=9606 Gene_Symbol=KRT6C Keratin, type II cytoskeletal 6C	7	20	15	0	8	8	8	5	6	7	16	6	4	5	5	5	2	4	4	11	3	1	5	3.33333	5
F4IX28;F4IX26;P34791	F4IX28;F4IX26;P34791	6;6;6	5;5;5	5;5;5	Peptidyl-prolyl cis-trans isomerase;Peptidyl-prolyl cis-trans isomerase CYP20-3, chloroplastic	ROC4;CYP20-3	>tr|F4IX28|F4IX28_ARATH Peptidyl-prolyl cis-trans isomerase OS=Arabidopsis thaliana GN=ROC4 PE=3 SV=1;>tr|F4IX26|F4IX26_ARATH Rotamase CYP 4 OS=Arabidopsis thaliana GN=ROC4 PE=4 SV=1;>sp|P34791|CP20C_ARATH Peptidyl-prolyl cis-trans isomerase CYP20-3, chlor	3	6	5	5	5	6	6	3	2	2	5	4	4	5	5	5	3	2	2	5	4	4	5	2.33333	4.33333
O49485;Q9LT69;O04130;O04130-2	O49485	8;1;1;1	8;1;1;1	8;1;1;1	D-3-phosphoglycerate dehydrogenase 1, chloroplastic	PGDH1	>sp|O49485|SERA1_ARATH D-3-phosphoglycerate dehydrogenase 1, chloroplastic OS=Arabidopsis thaliana GN=PGDH1 PE=1 SV=1	4	8	8	8	6	6	3	2	2	2	3	2	3	6	6	3	2	2	2	3	2	3	5	2	2.66667
P16127	P16127	6	6	4	Magnesium-chelatase subunit ChlI-1, chloroplastic	CHLI1	>sp|P16127|CHLI1_ARATH Magnesium-chelatase subunit ChlI-1, chloroplastic OS=Arabidopsis thaliana GN=CHLI1 PE=1 SV=1	1	6	6	4	5	6	4	2	3	2	2	2	2	5	6	4	2	3	2	2	2	2	5	2.33333	2
Q9LLC1	Q9LLC1	6	5	5	Biotin carboxyl carrier protein of acetyl-CoA carboxylase 2, chloroplastic	BCCP2	>sp|Q9LLC1|BCCP2_ARATH Biotin carboxyl carrier protein of acetyl-CoA carboxylase 2, chloroplastic OS=Arabidopsis thaliana GN=BCCP2 PE=1 SV=1	1	6	5	5	6	6	6	6	6	6	6	6	6	5	5	5	5	5	5	5	5	5	5	5	5
Q9ZP06;A8MQK3;Q9LKA3	Q9ZP06;A8MQK3;Q9LKA3	5;3;3	5;3;3	4;2;2	Malate dehydrogenase 1, mitochondrial;Malate dehydrogenase 2, mitochondrial	mMDH2	>sp|Q9ZP06|MDHM1_ARATH Malate dehydrogenase 1, mitochondrial OS=Arabidopsis thaliana GN=At1g53240 PE=1 SV=1;>tr|A8MQK3|A8MQK3_ARATH Malate dehydrogenase OS=Arabidopsis thaliana GN=mMDH2 PE=3 SV=1;>sp|Q9LKA3|MDHM2_ARATH Malate dehydrogenase 2, mitochondrial	3	5	5	4	5	5	5	4	4	5	4	3	4	5	5	5	4	4	5	4	3	4	5	4.33333	3.66667
CON__P13647	CON__P13647	17	9	2			>P13647 SWISS-PROT:P13647 Tax_Id=9606 Gene_Symbol=KRT5 Keratin, type II cytoskeletal 5	1	17	9	2	11	11	12	7	11	11	14	7	6	6	5	6	3	7	7	7	3	3	5.66667	5.66667	4.33333
Q9M5K3	Q9M5K3	8	8	5	Dihydrolipoyl dehydrogenase 1, mitochondrial	LPD1	>sp|Q9M5K3|DLDH1_ARATH Dihydrolipoyl dehydrogenase 1, mitochondrial OS=Arabidopsis thaliana GN=LPD1 PE=1 SV=2	1	8	8	5	6	5	6	5	5	4	6	3	4	6	5	6	5	5	4	6	3	4	5.66667	4.66667	4.33333
Q9S757;A0A1I9LTP2;Q9S757-3;Q9S757-2	Q9S757;A0A1I9LTP2;Q9S757-3;Q9S757-2	6;5;3;3	6;5;3;3	6;5;3;3	Bifunctional L-3-cyanoalanine synthase/cysteine synthase C1, mitochondrial	CYSC1	>sp|Q9S757|CYSC1_ARATH Bifunctional L-3-cyanoalanine synthase/cysteine synthase C1, mitochondrial OS=Arabidopsis thaliana GN=CYSC1 PE=1 SV=1;>tr|A0A1I9LTP2|A0A1I9LTP2_ARATH Cysteine synthase C1 OS=Arabidopsis thaliana GN=CYSC1 PE=4 SV=1;>sp|Q9S757-3|CYSC1_	4	6	6	6	6	6	5	2	3	2	5	3	6	6	6	5	2	3	2	5	3	6	5.66667	2.33333	4.66667
CON__P08779;CON__Q9Z2K1;CON__Q3ZAW8	CON__P08779	19;7;7	19;7;7	11;3;3			>P08779 SWISS-PROT:P08779 Tax_Id=9606 Gene_Symbol=KRT16 Keratin, type I cytoskeletal 16	3	19	19	11	7	6	5	6	7	7	17	6	7	7	6	5	6	7	7	17	6	7	6	6.66667	10
F4IMB5;P92549	F4IMB5;P92549	6;6	6;6	6;6	ATP synthase subunit alpha;ATP synthase subunit alpha, mitochondrial	At2g07698;ATPA	>tr|F4IMB5|F4IMB5_ARATH ATPase, F1 complex, alpha subunit protein OS=Arabidopsis thaliana GN=At2g07698 PE=3 SV=1;>sp|P92549|ATPAM_ARATH ATP synthase subunit alpha, mitochondrial OS=Arabidopsis thaliana GN=ATPA PE=1 SV=2	2	6	6	6	6	6	6	5	5	5	4	5	5	6	6	6	5	5	5	4	5	5	6	5	4.66667
O82662	O82662	7	7	7	Succinyl-CoA ligase [ADP-forming] subunit beta, mitochondrial		>sp|O82662|SUCB_ARATH Succinate--CoA ligase [ADP-forming] subunit beta, mitochondrial OS=Arabidopsis thaliana GN=At2g20420 PE=1 SV=1	1	7	7	7	6	7	5	3	3	2	2	2	2	6	7	5	3	3	2	2	2	2	6	2.66667	2
Q9LV03	Q9LV03	7	7	7	Glutamate synthase 1 [NADH], chloroplastic	GLT1	>sp|Q9LV03|GLUT1_ARATH Glutamate synthase 1 [NADH], chloroplastic OS=Arabidopsis thaliana GN=GLT1 PE=1 SV=2	1	7	7	7	6	7	5	2	1	2	3	2	3	6	7	5	2	1	2	3	2	3	6	1.66667	2.66667
P56757	P56757	7	7	7	ATP synthase subunit alpha, chloroplastic	atpA	>sp|P56757|ATPA_ARATH ATP synthase subunit alpha, chloroplastic OS=Arabidopsis thaliana GN=atpA PE=1 SV=1	1	7	7	7	7	7	5	6	4	4	6	4	6	7	7	5	6	4	4	6	4	6	6.33333	4.66667	5.33333
O23255;F4JTV4;A8MQP1;F4JTV5	O23255;F4JTV4;A8MQP1;F4JTV5	11;10;8;8	11;10;8;8	4;4;2;3	Adenosylhomocysteinase 1;Adenosylhomocysteinase	SAHH1;MEE58	>sp|O23255|SAHH1_ARATH Adenosylhomocysteinase 1 OS=Arabidopsis thaliana GN=SAHH1 PE=1 SV=1;>tr|F4JTV4|F4JTV4_ARATH Adenosylhomocysteinase OS=Arabidopsis thaliana GN=HOG1 PE=3 SV=1;>tr|A8MQP1|A8MQP1_ARATH S-adenosyl-L-homocysteine hydrolase OS=Arabidopsis t	4	11	11	4	7	7	6	10	9	11	11	11	11	7	7	6	10	9	11	11	11	11	6.66667	10	11
P21238	P21238	9	9	9	Chaperonin 60 subunit alpha 1, chloroplastic	CPN60A1	>sp|P21238|CPNA1_ARATH Chaperonin 60 subunit alpha 1, chloroplastic OS=Arabidopsis thaliana GN=CPN60A1 PE=1 SV=2	1	9	9	9	8	9	3	1	1	3	4	1	3	8	9	3	1	1	3	4	1	3	6.66667	1.66667	2.66667
F4KCE5;P22953;P22954;Q9LHA8;Q9C7X7;Q9S9N1;F4K007;A0A1P8BF32;Q39043;Q9LKR3	F4KCE5;P22953;P22954;Q9LHA8	15;15;9;8;7;3;1;1;1;1	15;15;9;8;7;3;1;1;1;1	6;6;2;1;2;0;0;0;0;0	Probable mediator of RNA polymerase II transcription subunit 37e;Probable mediator of RNA polymerase II transcription subunit 37c	HSC70-1;MED37E;MED37D;MED37C	>tr|F4KCE5|F4KCE5_ARATH Heat shock cognate protein 70-1 OS=Arabidopsis thaliana GN=HSC70-1 PE=1 SV=1;>sp|P22953|MD37E_ARATH Probable mediator of RNA polymerase II transcription subunit 37e OS=Arabidopsis thaliana GN=MED37E PE=1 SV=3;>sp|P22954|MD37D_ARATH	10	15	15	6	7	8	6	13	10	12	14	13	12	7	8	6	13	10	12	14	13	12	7	11.6667	13
P55737;F4K6B6;P51818;O03986;P27323	P55737;F4K6B6;P51818;O03986	9;8;8;7;3	9;8;8;7;3	9;8;8;7;3	Heat shock protein 90-2;Heat shock protein 90-3;Heat shock protein 90-4	HSP90-2;HSP81-2;HSP90-3;HSP90-4	>sp|P55737|HS902_ARATH Heat shock protein 90-2 OS=Arabidopsis thaliana GN=HSP90-2 PE=1 SV=1;>tr|F4K6B6|F4K6B6_ARATH Heat shock protein 81-2 OS=Arabidopsis thaliana GN=HSP81-2 PE=1 SV=1;>sp|P51818|HS903_ARATH Heat shock protein 90-3 OS=Arabidopsis thaliana	5	9	9	9	7	8	7	7	4	7	8	8	8	7	8	7	7	4	7	8	8	8	7.33333	6	8
O80988	O80988	9	9	4	Glycine dehydrogenase (decarboxylating) 2, mitochondrial	GLDP2	>sp|O80988|GCSP2_ARATH Glycine dehydrogenase (decarboxylating) 2, mitochondrial OS=Arabidopsis thaliana GN=GLDP2 PE=1 SV=1	1	9	9	4	7	8	8	8	7	8	7	7	7	7	8	8	8	7	8	7	7	7	7.66667	7.66667	7
Q9FI56;F4JF64;Q9SXJ7;P42762;Q8VYJ7	Q9FI56;F4JF64;Q9SXJ7	10;8;8;1;1	10;8;8;1;1	10;8;8;1;1	Chaperone protein ClpC1, chloroplastic;Chaperone protein ClpC2, chloroplastic	CLPC1;HSP93-III;CLPC2	>sp|Q9FI56|CLPC1_ARATH Chaperone protein ClpC1, chloroplastic OS=Arabidopsis thaliana GN=CLPC1 PE=1 SV=1;>tr|F4JF64|F4JF64_ARATH Clp ATPase OS=Arabidopsis thaliana GN=HSP93-III PE=3 SV=1;>sp|Q9SXJ7|CLPC2_ARATH Chaperone protein ClpC2, chloroplastic OS=Arab	5	10	10	10	10	8	5	4	3	3	4	5	3	10	8	5	4	3	3	4	5	3	7.66667	3.33333	4
P19366	P19366	10	10	9	ATP synthase subunit beta, chloroplastic	atpB	>sp|P19366|ATPB_ARATH ATP synthase subunit beta, chloroplastic OS=Arabidopsis thaliana GN=atpB PE=1 SV=2	1	10	10	9	10	9	5	7	5	7	8	5	7	10	9	5	7	5	7	8	5	7	8	6.33333	6.66667
P21240;C0Z361;Q9LJE4;A0A1P8ATB3;A0A1P8ATA4;Q9C667-2;Q9C667	P21240;C0Z361;Q9LJE4	10;8;7;1;1;1;1	10;8;7;1;1;1;1	10;8;7;1;1;1;1	Chaperonin 60 subunit beta 1, chloroplastic;Chaperonin 60 subunit beta 3, chloroplastic;Chaperonin 60 subunit beta 2, chloroplastic	CPN60B1;CPN60B3;CPN60B2	>sp|P21240|CPNB1_ARATH Chaperonin 60 subunit beta 1, chloroplastic OS=Arabidopsis thaliana GN=CPN60B1 PE=1 SV=3;>sp|C0Z361|CPNB3_ARATH Chaperonin 60 subunit beta 3, chloroplastic OS=Arabidopsis thaliana GN=CPN60B3 PE=1 SV=1;>sp|Q9LJE4|CPNB2_ARATH Chaperoni	7	10	10	10	9	10	5	5	4	4	5	4	5	9	10	5	5	4	4	5	4	5	8	4.33333	4.66667
Q9LTX9;Q9LTX9-2	Q9LTX9;Q9LTX9-2	10;5	10;5	3;2	Heat shock 70 kDa protein 7, chloroplastic	HSP70-7	>sp|Q9LTX9|HSP7G_ARATH Heat shock 70 kDa protein 7, chloroplastic OS=Arabidopsis thaliana GN=HSP70-7 PE=2 SV=1;>sp|Q9LTX9-2|HSP7G_ARATH Isoform 2 of Heat shock 70 kDa protein 7, chloroplastic OS=Arabidopsis thaliana GN=HSP70-7	2	10	10	3	8	8	8	4	4	4	6	5	6	8	8	8	4	4	4	6	5	6	8	4	5.66667
P25857	P25857	11	11	8	Glyceraldehyde-3-phosphate dehydrogenase GAPB, chloroplastic	GAPB	>sp|P25857|G3PB_ARATH Glyceraldehyde-3-phosphate dehydrogenase GAPB, chloroplastic OS=Arabidopsis thaliana GN=GAPB PE=1 SV=2	1	11	11	8	9	8	8	8	6	7	9	6	7	9	8	8	8	6	7	9	6	7	8.33333	7	7.33333
A0A1I9LQB3;P27140-3;P27140-2;P27140	A0A1I9LQB3;P27140-3;P27140-2;P27140	10;10;10;10	10;10;10;10	5;5;5;5	Beta carbonic anhydrase 1, chloroplastic	BCA1	>tr|A0A1I9LQB3|A0A1I9LQB3_ARATH Carbonic anhydrase OS=Arabidopsis thaliana GN=CA1 PE=1 SV=1;>sp|P27140-3|BCA1_ARATH Isoform 3 of Beta carbonic anhydrase 1, chloroplastic OS=Arabidopsis thaliana GN=BCA1;>sp|P27140-2|BCA1_ARATH Isoform 2 of Beta carbonic anh	4	10	10	5	9	9	9	6	5	7	8	6	8	9	9	9	6	5	7	8	6	8	9	6	7.33333
F4KE21;Q42533	F4KE21;Q42533	11;11	11;11	10;10	Biotin carboxyl carrier protein of acetyl-CoA carboxylase 1, chloroplastic	CAC1;BCCP1	>tr|F4KE21|F4KE21_ARATH Biotin carboxyl carrier protein of acetyl-CoA carboxylase OS=Arabidopsis thaliana GN=CAC1 PE=4 SV=1;>sp|Q42533|BCCP1_ARATH Biotin carboxyl carrier protein of acetyl-CoA carboxylase 1, chloroplastic OS=Arabidopsis thaliana GN=BCCP1 P	2	11	11	10	10	9	8	6	8	8	6	6	7	10	9	8	6	8	8	6	6	7	9	7.33333	6.33333
Q9SZJ5;Q94C74;Q94C74-2	Q9SZJ5	11;3;3	11;3;3	11;3;3	Serine hydroxymethyltransferase 1, mitochondrial	SHM1	>sp|Q9SZJ5|GLYM1_ARATH Serine hydroxymethyltransferase 1, mitochondrial OS=Arabidopsis thaliana GN=SHM1 PE=1 SV=1	3	11	11	11	10	11	8	7	5	7	7	7	6	10	11	8	7	5	7	7	7	6	9.66667	6.33333	6.66667
Q9LD57	Q9LD57	13	13	7	Phosphoglycerate kinase 1, chloroplastic	PGK1	>sp|Q9LD57|PGKH1_ARATH Phosphoglycerate kinase 1, chloroplastic OS=Arabidopsis thaliana GN=PGK1 PE=1 SV=1	1	13	13	7	11	11	9	9	6	8	11	9	11	11	11	9	9	6	8	11	9	11	10.3333	7.66667	10.3333
Q9LDD8	Q9LDD8	13	13	13	Methylcrotonoyl-CoA carboxylase beta chain, mitochondrial	MCCB	>sp|Q9LDD8|MCCB_ARATH Methylcrotonoyl-CoA carboxylase beta chain, mitochondrial OS=Arabidopsis thaliana GN=MCCB PE=2 SV=1	1	13	13	13	10	11	10	5	7	8	6	6	7	10	11	10	5	7	8	6	6	7	10.3333	6.66667	6.33333
CON__P13645;CON__P02535-1;CON__Q148H6;CON__Q7Z3Y7;CON__Q7Z3Z0;CON__Q7Z3Y8;CON__Q2M2I5	CON__P13645	18;7;3;3;2;2;2	15;5;1;1;1;1;1	14;4;1;1;1;1;0			>P13645 SWISS-PROT:P13645 Tax_Id=9606 Gene_Symbol=KRT10 Keratin, type I cytoskeletal 10	7	18	15	14	16	11	15	13	11	12	13	11	11	13	9	12	10	8	10	10	8	8	11.3333	9.33333	8.66667
P10896;F4IVZ7;P10896-2	P10896;F4IVZ7;P10896-2	15;13;13	15;13;13	15;13;13	Ribulose bisphosphate carboxylase/oxygenase activase, chloroplastic	RCA	>sp|P10896|RCA_ARATH Ribulose bisphosphate carboxylase/oxygenase activase, chloroplastic OS=Arabidopsis thaliana GN=RCA PE=1 SV=2;>tr|F4IVZ7|F4IVZ7_ARATH Rubisco activase OS=Arabidopsis thaliana GN=RCA PE=1 SV=1;>sp|P10896-2|RCA_ARATH Isoform Short of Ribu	3	15	15	15	13	13	9	12	5	10	10	7	8	13	13	9	12	5	10	10	7	8	11.6667	9	8.33333
F4JBY2;Q8RWV0	F4JBY2;Q8RWV0	17;17	17;17	12;12	Transketolase-1, chloroplastic	At3g60750;TKL-1	>tr|F4JBY2|F4JBY2_ARATH Transketolase OS=Arabidopsis thaliana GN=AtTKL1 PE=1 SV=1;>sp|Q8RWV0|TKTC1_ARATH Transketolase-1, chloroplastic OS=Arabidopsis thaliana GN=TKL-1 PE=1 SV=1	2	17	17	12	14	13	10	10	7	11	11	7	9	14	13	10	10	7	11	11	7	9	12.3333	9.33333	9
O03042;P93292;F4INE2	O03042	18;3;2	18;3;2	18;3;2	Ribulose bisphosphate carboxylase large chain	rbcL	>sp|O03042|RBL_ARATH Ribulose bisphosphate carboxylase large chain OS=Arabidopsis thaliana GN=rbcL PE=1 SV=1	3	18	18	18	17	15	9	10	6	7	12	7	9	17	15	9	10	6	7	12	7	9	13.6667	7.66667	9.33333
CON__P35527	CON__P35527	17	16	16			>P35527 SWISS-PROT:P35527 Tax_Id=9606 Gene_Symbol=KRT9 Keratin, type I cytoskeletal 9	1	17	16	16	16	14	14	13	13	14	12	11	9	15	14	13	12	12	14	11	10	8	14	12.6667	9.66667
CON__P35908;CON__Q6NXH9;CON__Q9R0H5;CON__Q6IFZ6	CON__P35908	22;3;2;2	20;2;1;1	14;0;0;0			>P35908 SWISS-PROT:P35908 Tax_Id=9606 Gene_Symbol=KRT2 Keratin, type II cytoskeletal 2 epidermal	4	22	20	14	18	15	18	13	14	17	18	13	13	16	13	16	11	12	15	16	11	11	15	12.6667	12.6667
Q42523;Q42523-2	Q42523;Q42523-2	16;14	16;14	16;14	Methylcrotonoyl-CoA carboxylase subunit alpha, mitochondrial	MCCA	>sp|Q42523|MCCA_ARATH Methylcrotonoyl-CoA carboxylase subunit alpha, mitochondrial OS=Arabidopsis thaliana GN=MCCA PE=1 SV=2;>sp|Q42523-2|MCCA_ARATH Isoform 2 of Methylcrotonoyl-CoA carboxylase subunit alpha, mitochondrial OS=Arabidopsis thaliana GN=MCCA	2	16	16	16	16	14	15	13	11	14	13	13	11	16	14	15	13	11	14	13	13	11	15	12.6667	12.3333
O04983;F4JYE0;F4JYE1	O04983;F4JYE0;F4JYE1	20;19;16	20;19;16	20;19;16	Biotin carboxylase, chloroplastic	CAC2	>sp|O04983|ACCC_ARATH Biotin carboxylase, chloroplastic OS=Arabidopsis thaliana GN=CAC2 PE=1 SV=1;>tr|F4JYE0|F4JYE0_ARATH Acetyl Co-enzyme a carboxylase biotin carboxylase subunit OS=Arabidopsis thaliana GN=CAC2 PE=1 SV=1;>tr|F4JYE1|F4JYE1_ARATH Acetyl Co-	3	20	20	20	20	20	18	13	12	15	13	14	13	20	20	18	13	12	15	13	14	13	19.3333	13.3333	13.3333
CON__P04264	CON__P04264	25	25	17			>P04264 SWISS-PROT:P04264 Tax_Id=9606 Gene_Symbol=KRT1 Keratin, type II cytoskeletal 1	1	25	25	17	23	18	19	12	19	18	17	14	13	23	18	19	12	19	18	17	14	13	20	16.3333	14.6667
Q38970;F4I1L3;B3H4A7;A0A1P8ANX0	Q38970	46;17;3;3	46;17;3;3	46;17;3;3	Acetyl-CoA carboxylase 1;Biotin carboxylase	ACC1	>sp|Q38970|ACC1_ARATH Acetyl-CoA carboxylase 1 OS=Arabidopsis thaliana GN=ACC1 PE=1 SV=1	4	46	46	46	40	39	37	34	34	34	38	37	38	40	39	37	34	34	34	38	37	38	38.6667	34	37.6667

## Sheet: no con rev
Protein IDs	Majority protein IDs	Peptide counts (all)	Peptide counts (razor+unique)	Peptide counts (unique)	Protein names	Gene names	Fasta headers	Number of proteins	Peptides	Razor + unique peptides	Unique peptides	Peptides control_1	Peptides control_2	Peptides control_3	Peptides U1_1	Peptides U1_2	Peptides U1_3	Peptides U2_1	Peptides U2_2	Peptides U2_3	Razor + unique peptides control_1	Razor + unique peptides control_2	Razor + unique peptides control_3	Razor + unique peptides U1_1	Razor + unique peptides U1_2	Razor + unique peptides U1_3	Razor + unique peptides U2_1	Razor + unique peptides U2_2	Razor + unique peptides U2_3	Unique peptides control_1	Unique peptides control_2	Unique peptides control_3	Unique peptides U1_1	Unique peptides U1_2	Unique peptides U1_3	Unique peptides U2_1	Unique peptides U2_2	Unique peptides U2_3	Sequence coverage [%]	Unique + razor sequence coverage [%]	Unique sequence coverage [%]	Mol. weight [kDa]	Sequence length	Sequence lengths	Fraction average	Fraction 1	Fraction 3	Fraction 5	Q-value
A0A178VA69;Q08A71-2;Q08A71	A0A178VA69;Q08A71-2;Q08A71	1;1;1	1;1;1	1;1;1	Probable protein arginine N-methyltransferase 6	PRMT6	>tr|A0A178VA69|A0A178VA69_ARATH Protein arginine methyltransferase 6 OS=Arabidopsis thaliana GN=PRMT6 PE=3 SV=1;>sp|Q08A71-2|ANM6_ARATH Isoform 2 of Probable protein arginine N-methyltransferase 6 OS=Arabidopsis thaliana GN=PRMT6;>sp|Q08A71|ANM6_ARATH Prob	3	1	1	1	0	0	0	0	0	0	1	1	1	0	0	0	0	0	0	1	1	1	0	0	0	0	0	0	1	1	1	2.3	2.3	2.3	49.371	443	443;413;435	3		3		0.0058207
A0A1I9LT57;A0A178VK06;Q9M837	A0A1I9LT57;A0A178VK06;Q9M837	1;1;1	1;1;1	1;1;1		T27C4.15	>tr|A0A1I9LT57|A0A1I9LT57_ARATH RNA-binding (RRM/RBD/RNP motifs) family protein OS=Arabidopsis thaliana GN=At3g04500 PE=4 SV=1;>tr|A0A178VK06|A0A178VK06_ARATH RNA-binding (RRM/RBD/RNP motifs) family protein OS=Arabidopsis thaliana GN=At3g04500 PE=4 SV=1;>t	3	1	1	1	0	0	0	1	1	1	1	1	1	0	0	0	1	1	1	1	1	1	0	0	0	1	1	1	1	1	1	7.9	7.9	7.9	19.305	178	178;186;245	2	3	3		0
A0A1I9LLI6;A0A1I9LLI5;Q9LZQ9	A0A1I9LLI6;A0A1I9LLI5;Q9LZQ9	10;10;10	10;10;10	4;4;4		T12C14_10	>tr|A0A1I9LLI6|A0A1I9LLI6_ARATH RNA helicase family protein OS=Arabidopsis thaliana GN=At3g62310 PE=4 SV=1;>tr|A0A1I9LLI5|A0A1I9LLI5_ARATH RNA helicase family protein OS=Arabidopsis thaliana GN=At3g62310 PE=4 SV=1;>sp|Q9LZQ9|DEAH2_ARATH Probable pre-mRNA-s	3	10	10	4	0	0	0	4	4	4	7	7	8	0	0	0	4	4	4	7	7	8	0	0	0	2	2	2	3	4	3	22.4	22.4	10.1	60.83	545	545;573;726	2.35	12	25		0
A0A1I9LLZ3;Q9M2N5	A0A1I9LLZ3;Q9M2N5	4;4	4;4	4;4	Zinc finger BED domain-containing protein DAYSLEEPER	HAT	>tr|A0A1I9LLZ3|A0A1I9LLZ3_ARATH BED zinc finger and hAT dimerization domain-containing protein DAYSLEEPER OS=Arabidopsis thaliana GN=DAYSLEEPER PE=4 SV=1;>sp|Q9M2N5|DSLE_ARATH Zinc finger BED domain-containing protein DAYSLEEPER OS=Arabidopsis thaliana GN=	2	4	4	4	0	0	0	2	1	1	2	3	3	0	0	0	2	1	1	2	3	3	0	0	0	2	1	1	2	3	3	6.7	6.7	6.7	76.327	674	674;696	2.33	4	8		0
A0A1I9LM15;Q42553	A0A1I9LM15;Q42553	1;1	1;1	1;1	Isopentenyl-diphosphate Delta-isomerase II, chloroplastic	IPP2	>tr|A0A1I9LM15|A0A1I9LM15_ARATH Isopentenyl pyrophosphate:dimethylallyl pyrophosphate isomerase 2 OS=Arabidopsis thaliana GN=IPP2 PE=4 SV=1;>sp|Q42553|IDI2_ARATH Isopentenyl-diphosphate Delta-isomerase II, chloroplastic OS=Arabidopsis thaliana GN=IPP2 PE=1	2	1	1	1	0	1	0	0	0	0	0	0	1	0	1	0	0	0	0	0	0	1	0	1	0	0	0	0	0	0	1	5.5	5.5	5.5	27.55	237	237;284	4		1	1	0.001297
A0A1I9LM37;Q93XW7	A0A1I9LM37;Q93XW7	1;1	1;1	1;1	Zinc finger CCCH domain-containing protein 40		>tr|A0A1I9LM37|A0A1I9LM37_ARATH Zinc finger C-x8-C-x5-C-x3-H type family protein OS=Arabidopsis thaliana GN=At3g21810 PE=1 SV=1;>sp|Q93XW7|C3H40_ARATH Zinc finger CCCH domain-containing protein 40 OS=Arabidopsis thaliana GN=At3g21810 PE=1 SV=1	2	1	1	1	1	0	1	0	0	0	0	0	0	1	0	1	0	0	0	0	0	0	1	0	1	0	0	0	0	0	0	4.4	4.4	4.4	47.769	413	413;437	5			2	0
A0A1I9LM90;Q9SR13	A0A1I9LM90;Q9SR13	8;8	8;8	8;8		F7O18.9	>tr|A0A1I9LM90|A0A1I9LM90_ARATH RNA-binding KH domain-containing protein OS=Arabidopsis thaliana GN=FLK PE=4 SV=1;>sp|Q9SR13|FLK_ARATH Flowering locus K homology domain OS=Arabidopsis thaliana GN=FLK PE=1 SV=1	2	8	8	8	0	0	0	4	4	5	8	8	8	0	0	0	4	4	5	8	8	8	0	0	0	4	4	5	8	8	8	17.2	17.2	17.2	60.577	553	553;577	2.3	13	24		0
Q9XF87-2;Q9SHR7;Q9S7J7;Q39141;Q9XF87;Q39142;A0A1I9LMB4;A0A1P8AZ91;Q8VZ87;P0CJ48;P04778	Q9XF87-2;Q9SHR7;Q9S7J7;Q39141;Q9XF87;Q39142;A0A1I9LMB4;A0A1P8AZ91;Q8VZ87;P0CJ48;P04778	1;1;1;1;1;1;1;1;1;1;1	1;1;1;1;1;1;1;1;1;1;1	1;1;1;1;1;1;1;1;1;1;1	Chlorophyll a-b binding protein 3, chloroplastic;Chlorophyll a-b binding protein 2, chloroplastic;Chlorophyll a-b binding protein 1, chloroplastic	Lhcb2:4;LHCB2.1;LHCB2.2;Lhb1B2;Lhb1B1;LHCB1.2;LHCB1.1;LHCB1.3	>sp|Q9XF87-2|CB24_ARATH Isoform 2 of Chlorophyll a-b binding protein 2.4, chloroplastic OS=Arabidopsis thaliana GN=LHCB2.4;>sp|Q9SHR7|CB21_ARATH Chlorophyll a-b binding protein 2.1, chloroplastic OS=Arabidopsis thaliana GN=LHCB2.1 PE=1 SV=1;>sp|Q9S7J7|CB22	11	1	1	1	1	1	0	0	0	0	0	0	0	1	1	0	0	0	0	0	0	0	1	1	0	0	0	0	0	0	0	5	5	5	17.144	160	160;265;265;265;266;266;298;317;267;267;267	5			2	0.0069204
A0A1I9LMI6;A0A1I9LMI4;F4JCU0;F4JCU0-2	A0A1I9LMI6;A0A1I9LMI4;F4JCU0;F4JCU0-2	2;2;2;2	2;2;2;2	2;2;2;2		SUA	>tr|A0A1I9LMI6|A0A1I9LMI6_ARATH Suppressor of abi3-5 OS=Arabidopsis thaliana GN=SUA PE=4 SV=1;>tr|A0A1I9LMI4|A0A1I9LMI4_ARATH Suppressor of abi3-5 OS=Arabidopsis thaliana GN=SUA PE=4 SV=1;>sp|F4JCU0|SUA_ARATH SUPPRESSOR OF ABI3-5 OS=Arabidopsis thaliana GN	4	2	2	2	0	0	0	1	2	1	0	2	2	0	0	0	1	2	1	0	2	2	0	0	0	1	2	1	0	2	2	3.2	3.2	3.2	78.755	727	727;963;1007;1008	2	4	4		0
A0A1I9LMT6;F4J9U9;Q9LTX1	A0A1I9LMT6;F4J9U9;Q9LTX1	6;6;6	6;6;6	6;6;6		At3g12640	>tr|A0A1I9LMT6|A0A1I9LMT6_ARATH RNA binding (RRM/RBD/RNP motifs) family protein OS=Arabidopsis thaliana GN=At3g12640 PE=1 SV=1;>tr|F4J9U9|F4J9U9_ARATH RNA binding (RRM/RBD/RNP motifs) family protein OS=Arabidopsis thaliana GN=At3g12640 PE=1 SV=1;>tr|Q9LTX1	3	6	6	6	0	0	0	2	2	1	6	5	4	0	0	0	2	2	1	6	5	4	0	0	0	2	2	1	6	5	4	11.6	11.6	11.6	69.58	630	630;638;662	2.5	5	15		0
F4J017;A0A1I9LMU4;Q8GRT9	F4J017;A0A1I9LMU4;Q8GRT9	2;2;2	2;2;2	2;2;2		At3g15690	>tr|F4J017|F4J017_ARATH Single hybrid motif superfamily protein OS=Arabidopsis thaliana GN=At3g15690 PE=4 SV=1;>tr|A0A1I9LMU4|A0A1I9LMU4_ARATH Single hybrid motif superfamily protein OS=Arabidopsis thaliana GN=At3g15690 PE=4 SV=1;>tr|Q8GRT9|Q8GRT9_ARATH Pu	3	2	2	2	2	2	1	2	1	1	2	1	1	2	2	1	2	1	1	2	1	1	2	2	1	2	1	1	2	1	1	14.6	14.6	14.6	26.444	247	247;249;263	2.81	17	12	13	0
F4JE70;A0A1I9LNT2;Q9M2E2	F4JE70;A0A1I9LNT2;Q9M2E2	2;2;2	2;2;2	2;2;2	(+)-neomenthol dehydrogenase	At3g61220;SDR1	>tr|F4JE70|F4JE70_ARATH NAD(P)-binding Rossmann-fold superfamily protein OS=Arabidopsis thaliana GN=SDR1 PE=3 SV=1;>tr|A0A1I9LNT2|A0A1I9LNT2_ARATH NAD(P)-binding Rossmann-fold superfamily protein OS=Arabidopsis thaliana GN=SDR1 PE=3 SV=1;>sp|Q9M2E2|SDR1_AR	3	2	2	2	0	0	0	0	0	0	2	1	1	0	0	0	0	0	0	2	1	1	0	0	0	0	0	0	2	1	1	8.9	8.9	8.9	33.641	303	303;327;296	3		4		0
F4IJ46;F4IVN6;A0A1I9LPJ2;Q682T9;Q03509;P59220;P0DH98;P0DH97	F4IJ46;F4IVN6;A0A1I9LPJ2;Q682T9;Q03509;P59220;P0DH98;P0DH97	2;2;2;2;2;2;2;2	2;2;2;2;2;2;2;2	1;1;1;1;1;1;1;1	Calmodulin-5;Calmodulin-6;Calmodulin-7;Calmodulin-3;Calmodulin-2	CAM2;CAM5;CAM6;CAM7;CAM3	>tr|F4IJ46|F4IJ46_ARATH Calmodulin 2 OS=Arabidopsis thaliana GN=CAM2 PE=4 SV=1;>tr|F4IVN6|F4IVN6_ARATH Calmodulin 5 OS=Arabidopsis thaliana GN=CAM5 PE=4 SV=1;>tr|A0A1I9LPJ2|A0A1I9LPJ2_ARATH Calmodulin 7 OS=Arabidopsis thaliana GN=CAM7 PE=4 SV=1;>sp|Q682T9|	8	2	2	1	1	2	1	2	2	2	2	2	2	1	2	1	2	2	2	2	2	2	1	1	1	1	1	1	1	1	1	15.5	15.5	8.1	18.109	161	161;181;214;149;149;149;149;149	2.75	6	6	4	0
A0A1I9LQB3;P27140-3;P27140-2;P27140	A0A1I9LQB3;P27140-3;P27140-2;P27140	10;10;10;10	10;10;10;10	5;5;5;5	Beta carbonic anhydrase 1, chloroplastic	BCA1	>tr|A0A1I9LQB3|A0A1I9LQB3_ARATH Carbonic anhydrase OS=Arabidopsis thaliana GN=CA1 PE=1 SV=1;>sp|P27140-3|BCA1_ARATH Isoform 3 of Beta carbonic anhydrase 1, chloroplastic OS=Arabidopsis thaliana GN=BCA1;>sp|P27140-2|BCA1_ARATH Isoform 2 of Beta carbonic anh	4	10	10	5	9	9	9	6	5	7	8	6	8	9	9	9	6	5	7	8	6	8	4	4	4	2	2	3	3	2	3	40.2	40.2	20.1	28.198	259	259;270;336;347	3.33	22	26	36	0
A0A1I9LQK2;A1A6N0;F4J0R5;C0Z252	A0A1I9LQK2;A1A6N0;F4J0R5;C0Z252	1;1;1;1	1;1;1;1	1;1;1;1		At3g56720	>tr|A0A1I9LQK2|A0A1I9LQK2_ARATH Pre-mRNA-splicing factor OS=Arabidopsis thaliana GN=At3g56720 PE=4 SV=1;>tr|A1A6N0|A1A6N0_ARATH At3g56720 OS=Arabidopsis thaliana GN=At3g56720 PE=2 SV=1;>tr|F4J0R5|F4J0R5_ARATH Pre-mRNA-splicing factor OS=Arabidopsis thalian	4	1	1	1	0	0	0	1	1	1	1	1	1	0	0	0	1	1	1	1	1	1	0	0	0	1	1	1	1	1	1	3.3	3.3	3.3	41.467	364	364;386;387;449	2.29	5	9		0
A0A1I9LQM9;O04309-2;O04309	A0A1I9LQM9;O04309-2;O04309	4;4;4	4;4;4	4;4;4	Jacalin-related lectin 35	JAL35	>tr|A0A1I9LQM9|A0A1I9LQM9_ARATH Mannose-binding lectin superfamily protein OS=Arabidopsis thaliana GN=JR1 PE=4 SV=1;>sp|O04309-2|JAL35_ARATH Isoform 2 of Jacalin-related lectin 35 OS=Arabidopsis thaliana GN=JAL35;>sp|O04309|JAL35_ARATH Jacalin-related lect	3	4	4	4	1	1	0	2	0	1	4	3	3	1	1	0	2	0	1	4	3	3	1	1	0	2	0	1	4	3	3	20.2	20.2	20.2	31.984	297	297;297;451	2.87	3	10	2	0
A0A1I9LR27;F4JBC9;Q9LU86	A0A1I9LR27;F4JBC9;Q9LU86	2;2;2	2;2;2	2;2;2	Peroxiredoxin Q, chloroplastic	ATPRX Q;PRXQ	>tr|A0A1I9LR27|A0A1I9LR27_ARATH Thioredoxin superfamily protein OS=Arabidopsis thaliana GN=PRXQ PE=4 SV=1;>tr|F4JBC9|F4JBC9_ARATH Thioredoxin superfamily protein OS=Arabidopsis thaliana GN=PRXQ PE=4 SV=1;>sp|Q9LU86|PRXQ_ARATH Peroxiredoxin Q, chloroplastic	3	2	2	2	2	2	2	2	2	2	2	2	2	2	2	2	2	2	2	2	2	2	2	2	2	2	2	2	2	2	2	15.6	15.6	15.6	17.028	154	154;217;216	3	6	6	6	0
A0A1I9LRV7;Q9M209	A0A1I9LRV7;Q9M209	1;1	1;1	1;1	Protein ECERIFERUM 7	CER7	>tr|A0A1I9LRV7|A0A1I9LRV7_ARATH 3-5-exoribonuclease family protein OS=Arabidopsis thaliana GN=CER7 PE=4 SV=1;>sp|Q9M209|CER7_ARATH Exosome complex component RRP45B OS=Arabidopsis thaliana GN=RRP45B PE=2 SV=1	2	1	1	1	0	0	0	1	0	1	1	1	1	0	0	0	1	0	1	1	1	1	0	0	0	1	0	1	1	1	1	3	3	3	41.319	371	371;438	2.2	2	3		0
A0A1P8AYX4;A0A1P8B2U9;A0A1I9LS30;F4JPJ7;A0A1P8B2Y6;Q43128;P19456;Q9SJB3;P20649;P20431;Q9LY32	A0A1P8AYX4;A0A1P8B2U9;A0A1I9LS30;F4JPJ7;A0A1P8B2Y6;Q43128;P19456;Q9SJB3;P20649;P20431;Q9LY32	1;1;1;1;1;1;1;1;1;1;1	1;1;1;1;1;1;1;1;1;1;1	1;1;1;1;1;1;1;1;1;1;1	ATPase 10, plasma membrane-type;ATPase 2, plasma membrane-type;ATPase 5, plasma membrane-type;ATPase 1, plasma membrane-type;ATPase 3, plasma membrane-type;ATPase 7, plasma membrane-type	HA2;AHA10;AHA2;AHA5;AHA1;AHA3;AHA7	>tr|A0A1P8AYX4|A0A1P8AYX4_ARATH Plasma membrane ATPase OS=Arabidopsis thaliana GN=HA1 PE=1 SV=1;>tr|A0A1P8B2U9|A0A1P8B2U9_ARATH Plasma membrane ATPase OS=Arabidopsis thaliana GN=HA5 PE=3 SV=1;>tr|A0A1I9LS30|A0A1I9LS30_ARATH Plasma membrane ATPase OS=Arabid	11	1	1	1	0	0	0	0	0	0	1	1	1	0	0	0	0	0	0	1	1	1	0	0	0	0	0	0	1	1	1	1.1	1.1	1.1	96.857	885	885;931;961;981;994;947;948;949;949;949;961	3		3		0.003632
Q94JQ4;A0A1I9LS34	Q94JQ4;A0A1I9LS34	2;2	2;2	2;2		At3g20390	>sp|Q94JQ4|RIDA_ARATH Reactive Intermediate Deaminase A, chloroplastic OS=Arabidopsis thaliana GN=RIDA PE=1 SV=1;>tr|A0A1I9LS34|A0A1I9LS34_ARATH Endoribonuclease L-PSP family protein OS=Arabidopsis thaliana GN=RidA PE=4 SV=1	2	2	2	2	2	1	1	0	0	0	1	1	0	2	1	1	0	0	0	1	1	0	2	1	1	0	0	0	1	1	0	13.9	13.9	13.9	19.816	187	187;255	4.33		2	4	0
A0A1I9LS69;F4IWB2	A0A1I9LS69;F4IWB2	1;1	1;1	1;1		At3g20890	>tr|A0A1I9LS69|A0A1I9LS69_ARATH RNA-binding (RRM/RBD/RNP motifs) family protein OS=Arabidopsis thaliana GN=At3g20890 PE=4 SV=1;>tr|F4IWB2|F4IWB2_ARATH RNA-binding (RRM/RBD/RNP motifs) family protein OS=Arabidopsis thaliana GN=At3g20890 PE=4 SV=1	2	1	1	1	0	0	0	0	1	1	0	1	1	0	0	0	0	1	1	0	1	1	0	0	0	0	1	1	0	1	1	4.4	4.4	4.4	24.839	229	229;292	2	2	2		0
A0A1P8BC93;A0A1P8BC98;F4KGY8;A0A1I9LT03;A0A1I9LT02;Q9M9P3;P57751	A0A1P8BC93;A0A1P8BC98;F4KGY8;A0A1I9LT03;A0A1I9LT02;Q9M9P3;P57751	1;1;1;1;1;1;1	1;1;1;1;1;1;1	1;1;1;1;1;1;1	Probable UTP--glucose-1-phosphate uridylyltransferase 2;UTP--glucose-1-phosphate uridylyltransferase 1	UGP2	>tr|A0A1P8BC93|A0A1P8BC93_ARATH UDP-glucose pyrophosphorylase 2 OS=Arabidopsis thaliana GN=UGP2 PE=4 SV=1;>tr|A0A1P8BC98|A0A1P8BC98_ARATH UDP-glucose pyrophosphorylase 2 OS=Arabidopsis thaliana GN=UGP2 PE=4 SV=1;>tr|F4KGY8|F4KGY8_ARATH UDP-glucose pyrophos	7	1	1	1	0	0	0	0	0	0	1	0	0	0	0	0	0	0	0	1	0	0	0	0	0	0	0	0	1	0	0	3.9	3.9	3.9	37.234	336	336;385;390;463;478;469;470	3		1		0.001328
A0A1I9LT30;F4IY75;Q93W03;B9DFB7;F4IY77	A0A1I9LT30;F4IY75;Q93W03;B9DFB7;F4IY77	5;5;5;4;3	5;5;5;4;3	5;5;5;4;3		At3g56130	>tr|A0A1I9LT30|A0A1I9LT30_ARATH Biotin/lipoyl attachment domain-containing protein OS=Arabidopsis thaliana GN=At3g56130 PE=4 SV=1;>tr|F4IY75|F4IY75_ARATH Biotin/lipoyl attachment domain-containing protein OS=Arabidopsis thaliana GN=At3g56130 PE=4 SV=1;>tr|	5	5	5	5	5	5	4	4	3	4	5	3	2	5	5	4	4	3	4	5	3	2	5	5	4	4	3	4	5	3	2	36.4	36.4	36.4	26.037	247	247;279;281;205;194	3.28	19	18	28	0
A0A1I9LT69;Q9SQV1	A0A1I9LT69;Q9SQV1	3;3	2;2	2;2	DEAD-box ATP-dependent RNA helicase 40	RH40	>tr|A0A1I9LT69|A0A1I9LT69_ARATH DEAD box RNA helicase family protein OS=Arabidopsis thaliana GN=At3g06480 PE=1 SV=1;>sp|Q9SQV1|RH40_ARATH DEAD-box ATP-dependent RNA helicase 40 OS=Arabidopsis thaliana GN=RH40 PE=2 SV=1	2	3	2	2	0	0	0	1	2	2	2	3	3	0	0	0	0	1	1	1	2	2	0	0	0	0	1	1	1	2	2	4.6	3.2	3.2	86.491	779	779;1088	2.43	2	5		0
A0A1I9LT79;Q9C7C3	A0A1I9LT79;Q9C7C3	1;1	1;1	1;1	Zinc finger CCCH domain-containing protein 36		>tr|A0A1I9LT79|A0A1I9LT79_ARATH KH domain-containing protein / zinc finger (CCCH type) family protein OS=Arabidopsis thaliana GN=At3g12130 PE=4 SV=1;>sp|Q9C7C3|C3H36_ARATH Zinc finger CCCH domain-containing protein 36 OS=Arabidopsis thaliana GN=At3g12130 P	2	1	1	1	0	0	0	0	0	0	1	0	0	0	0	0	0	0	0	1	0	0	0	0	0	0	0	0	1	0	0	8	8	8	18.149	176	176;248	3		1		0
Q8W4A6;A0A1I9LTC4;Q9LHL2	Q8W4A6;A0A1I9LTC4;Q9LHL2	1;1;1	1;1;1	1;1;1		MJH23.3;At3g13224	>tr|Q8W4A6|Q8W4A6_ARATH RNA-binding (RRM/RBD/RNP motifs) family protein OS=Arabidopsis thaliana GN=MJH23.3 PE=2 SV=1;>tr|A0A1I9LTC4|A0A1I9LTC4_ARATH RNA-binding (RRM/RBD/RNP motifs) family protein OS=Arabidopsis thaliana GN=At3g13224 PE=4 SV=1;>tr|Q9LHL2|Q	3	1	1	1	0	0	0	1	0	1	1	1	0	0	0	0	1	0	1	1	1	0	0	0	0	1	0	1	1	1	0	6.9	6.9	6.9	26.139	231	231;349;358	2	2	2		0.0013004
A0A1P8AMB5;C0Z2X8;A8MQE0;A0A1P8AMB3;F4HS63;Q944I4;Q944I4-2	A0A1P8AMB5;C0Z2X8;A8MQE0;A0A1P8AMB3;F4HS63;Q944I4;Q944I4-2	3;3;3;3;3;3;2	3;3;3;3;3;3;2	3;3;3;3;3;3;2	D-glycerate 3-kinase, chloroplastic	At1g80380;GLYK	>tr|A0A1P8AMB5|A0A1P8AMB5_ARATH p-loop containing nucleoside triphosphate hydrolases superfamily protein OS=Arabidopsis thaliana GN=At1g80380 PE=4 SV=1;>tr|C0Z2X8|C0Z2X8_ARATH AT1G80380 protein OS=Arabidopsis thaliana GN=At1g80380 PE=2 SV=1;>tr|A8MQE0|A8MQ	7	3	3	3	3	3	2	2	2	2	2	2	2	3	3	2	2	2	2	2	2	2	3	3	2	2	2	2	2	2	2	9.3	9.3	9.3	36.341	323	323;325;364;390;450;456;362	3.29	6	6	9	0
A0A1P8AMN9;A0A1P8AMN8;A0A1P8AML1;A0A1P8AMK7;Q9CAB4;F4I6U8;A0A1P8AMK4;F4I6U7	A0A1P8AMN9;A0A1P8AMN8;A0A1P8AML1;A0A1P8AMK7;Q9CAB4;F4I6U8;A0A1P8AMK4;F4I6U7	3;3;3;3;3;3;3;3	3;3;3;3;3;3;3;3	3;3;3;3;3;3;3;3		F5A18.20;At1g70620	>tr|A0A1P8AMN9|A0A1P8AMN9_ARATH Cyclin-like protein OS=Arabidopsis thaliana GN=At1g70620 PE=4 SV=1;>tr|A0A1P8AMN8|A0A1P8AMN8_ARATH Cyclin-like protein OS=Arabidopsis thaliana GN=At1g70620 PE=4 SV=1;>tr|A0A1P8AML1|A0A1P8AML1_ARATH Cyclin-like protein OS=Ara	8	3	3	3	0	0	0	0	1	1	2	1	1	0	0	0	0	1	1	2	1	1	0	0	0	0	1	1	2	1	1	5.9	5.9	5.9	62.614	572	572;589;630;632;884;897;927;957	2.33	2	4		0
A0A1P8AN47;C0SUW7	A0A1P8AN47;C0SUW7	1;1	1;1	1;1	AT-rich interactive domain-containing protein 6	ARID6	>tr|A0A1P8AN47|A0A1P8AN47_ARATH ARID/BRIGHT DNA-binding domain-containing protein OS=Arabidopsis thaliana GN=At1g20910 PE=4 SV=1;>sp|C0SUW7|ARID6_ARATH AT-rich interactive domain-containing protein 6 OS=Arabidopsis thaliana GN=ARID6 PE=1 SV=1	2	1	1	1	0	0	0	0	0	0	1	0	0	0	0	0	0	0	0	1	0	0	0	0	0	0	0	0	1	0	0	3.3	3.3	3.3	43.681	392	392;398	3		1		0
A0A1P8ANC0;Q9C9W5;Q9C9W5-2	A0A1P8ANC0;Q9C9W5;Q9C9W5-2	1;1;1	1;1;1	1;1;1	Glycerate dehydrogenase HPR, peroxisomal	HPR	>tr|A0A1P8ANC0|A0A1P8ANC0_ARATH Hydroxypyruvate reductase OS=Arabidopsis thaliana GN=HPR PE=3 SV=1;>sp|Q9C9W5|HPR1_ARATH Glycerate dehydrogenase HPR, peroxisomal OS=Arabidopsis thaliana GN=HPR PE=1 SV=1;>sp|Q9C9W5-2|HPR1_ARATH Isoform 2 of Glycerate dehydr	3	1	1	1	1	1	0	0	0	0	1	1	0	1	1	0	0	0	0	1	1	0	1	1	0	0	0	0	1	1	0	3.9	3.9	3.9	39.761	360	360;386;387	4		2	2	0.0087912
A0A1P8AP63;A0A1P8APA4;A0A1P8AP47;F4I5C6;Q8VZ94	A0A1P8AP63;A0A1P8APA4;A0A1P8AP47;F4I5C6;Q8VZ94	1;1;1;1;1	1;1;1;1;1	1;1;1;1;1		At1g70180;F20P5.10	>tr|A0A1P8AP63|A0A1P8AP63_ARATH Sterile alpha motif (SAM) domain-containing protein OS=Arabidopsis thaliana GN=At1g70180 PE=1 SV=1;>tr|A0A1P8APA4|A0A1P8APA4_ARATH Sterile alpha motif (SAM) domain-containing protein OS=Arabidopsis thaliana GN=At1g70180 PE=1	5	1	1	1	0	0	0	0	0	1	1	1	1	0	0	0	0	0	1	1	1	1	0	0	0	0	0	1	1	1	1	3.2	3.2	3.2	44.838	407	407;435;440;456;460	2.5	1	3		0
A0A1P8AP77;F4I240;A0A1P8AP74;A0A1P8AP94	A0A1P8AP77;F4I240;A0A1P8AP74;A0A1P8AP94	1;1;1;1	1;1;1;1	1;1;1;1			>tr|A0A1P8AP77|A0A1P8AP77_ARATH Transcription factor jumonji (JmjC) domain-containing protein OS=Arabidopsis thaliana GN=At1g63490 PE=4 SV=1;>tr|F4I240|F4I240_ARATH Transcription factor jumonji (JmjC) domain-containing protein OS=Arabidopsis thaliana GN=At	4	1	1	1	1	1	0	0	0	0	1	0	0	1	1	0	0	0	0	1	0	0	1	1	0	0	0	0	1	0	0	1.3	1.3	1.3	113.5	1002	1002;1208;1461;1462	4.33		1	2	0.0086768
A0A1P8APR6;Q9LPW0-2;Q9LPW0;F4HNZ6	A0A1P8APR6;Q9LPW0-2;Q9LPW0;F4HNZ6	7;7;7;5	4;4;4;2	2;2;2;0	Glyceraldehyde-3-phosphate dehydrogenase GAPA2, chloroplastic	GAPA2;GAPA-2	>tr|A0A1P8APR6|A0A1P8APR6_ARATH Glyceraldehyde-3-phosphate dehydrogenase OS=Arabidopsis thaliana GN=GAPA-2 PE=3 SV=1;>sp|Q9LPW0-2|G3PA2_ARATH Isoform 2 of Glyceraldehyde-3-phosphate dehydrogenase GAPA2, chloroplastic OS=Arabidopsis thaliana GN=GAPA2;>sp|Q9	4	7	4	2	6	5	5	4	4	5	4	4	4	4	3	3	2	2	3	3	3	3	2	1	1	0	0	1	1	1	1	22.2	14.1	9.3	47.604	441	441;350;399;317	3.23	7	9	10	0
A0A1P8APW3;A0A1P8APZ4;A0A1P8APZ9;Q9SEE9-2;Q9SEE9;Q9SEE9-3	A0A1P8APW3;A0A1P8APZ4;A0A1P8APZ9;Q9SEE9-2;Q9SEE9;Q9SEE9-3	2;2;2;2;2;2	2;2;2;2;2;2	2;2;2;2;2;2	Serine/arginine-rich splicing factor SR45	SR45	>tr|A0A1P8APW3|A0A1P8APW3_ARATH Arginine/serine-rich 45 OS=Arabidopsis thaliana GN=SR45 PE=1 SV=1;>tr|A0A1P8APZ4|A0A1P8APZ4_ARATH Arginine/serine-rich 45 OS=Arabidopsis thaliana GN=SR45 PE=1 SV=1;>tr|A0A1P8APZ9|A0A1P8APZ9_ARATH Arginine/serine-rich 45 OS=A	6	2	2	2	0	0	0	2	1	2	2	1	1	0	0	0	2	1	2	2	1	1	0	0	0	2	1	2	2	1	1	7.3	7.3	7.3	41.977	381	381;383;388;407;414;425	1.88	9	7		0
A0A1P8AQ73;Q9FVS2	A0A1P8AQ73;Q9FVS2	1;1	1;1	1;1	E3 ubiquitin-protein ligase ORTHRUS 3	ORTH3	>tr|A0A1P8AQ73|A0A1P8AQ73_ARATH Zinc finger (C3HC4-type RING finger) family protein OS=Arabidopsis thaliana GN=VIM5 PE=4 SV=1;>sp|Q9FVS2|ORTH3_ARATH E3 ubiquitin-protein ligase ORTHRUS 3 OS=Arabidopsis thaliana GN=ORTH3 PE=3 SV=2	2	1	1	1	0	1	0	0	0	0	0	0	0	0	1	0	0	0	0	0	0	0	0	1	0	0	0	0	0	0	0	1.2	1.2	1.2	73.786	664	664;660	5			1	0.0035377
A0A1P8AQQ1;A0A1P8AQK9;Q8H1S6-3;Q8H1S6-2;Q8H1S6	A0A1P8AQQ1;A0A1P8AQK9;Q8H1S6-3;Q8H1S6-2;Q8H1S6	1;1;1;1;1	1;1;1;1;1	1;1;1;1;1	U2 small nuclear ribonucleoprotein B 2		>tr|A0A1P8AQQ1|A0A1P8AQQ1_ARATH RNA-binding (RRM/RBD/RNP motifs) family protein OS=Arabidopsis thaliana GN=At1g06960 PE=4 SV=1;>tr|A0A1P8AQK9|A0A1P8AQK9_ARATH RNA-binding (RRM/RBD/RNP motifs) family protein OS=Arabidopsis thaliana GN=At1g06960 PE=4 SV=1;>s	5	1	1	1	0	0	0	0	0	0	1	1	1	0	0	0	0	0	0	1	1	1	0	0	0	0	0	0	1	1	1	6	6	6	15.366	134	134;139;200;228;229	3		3		0.0078125
A0A1P8AQN8;Q6Q151-2;Q6Q151	A0A1P8AQN8;Q6Q151-2;Q6Q151	3;3;3	3;3;3	3;3;3	Peptidyl-prolyl cis-trans isomerase CYP59	CYP59	>tr|A0A1P8AQN8|A0A1P8AQN8_ARATH Cyclophilin 59 OS=Arabidopsis thaliana GN=CYP59 PE=4 SV=1;>sp|Q6Q151-2|CYP59_ARATH Isoform 2 of Peptidyl-prolyl cis-trans isomerase CYP59 OS=Arabidopsis thaliana GN=CYP59;>sp|Q6Q151|CYP59_ARATH Peptidyl-prolyl cis-trans isom	3	3	3	3	0	0	0	1	1	1	3	3	3	0	0	0	1	1	1	3	3	3	0	0	0	1	1	1	3	3	3	11.3	11.3	11.3	40.014	354	354;441;506	2.5	3	9		0
A0A1P8AQS2;P52901	A0A1P8AQS2;P52901	1;1	1;1	1;1	Pyruvate dehydrogenase E1 component subunit alpha-1, mitochondrial	E1 ALPHA	>tr|A0A1P8AQS2|A0A1P8AQS2_ARATH Pyruvate dehydrogenase E1 component subunit alpha OS=Arabidopsis thaliana GN=E1 ALPHA PE=1 SV=1;>sp|P52901|ODPA1_ARATH Pyruvate dehydrogenase E1 component subunit alpha-1, mitochondrial OS=Arabidopsis thaliana GN=E1 ALPHA PE	2	1	1	1	1	1	1	0	0	0	0	0	0	1	1	1	0	0	0	0	0	0	1	1	1	0	0	0	0	0	0	2.9	2.9	2.9	41.895	378	378;389	5			4	0.0088203
A0A1P8AQZ1;A9LNK9-2;A9LNK9	A0A1P8AQZ1;A9LNK9-2;A9LNK9	1;1;1	1;1;1	1;1;1	Cleavage and polyadenylation specificity factor CPSF30	CPSF30	>tr|A0A1P8AQZ1|A0A1P8AQZ1_ARATH Cleavage and polyadenylation specificity factor 30 OS=Arabidopsis thaliana GN=CPSF30 PE=4 SV=1;>sp|A9LNK9-2|CPSF_ARATH Isoform 2 of 30-kDa cleavage and polyadenylation specificity factor 30 OS=Arabidopsis thaliana GN=CPSF30;	3	1	1	1	0	0	0	0	0	0	1	1	1	0	0	0	0	0	0	1	1	1	0	0	0	0	0	0	1	1	1	5.7	5.7	5.7	27.246	244	244;250;631	3		3		0
A0A1P8ARI0;Q94A97;Q94A97-2	A0A1P8ARI0;Q94A97;Q94A97-2	1;1;1	1;1;1	1;1;1	Ubiquitin-conjugating enzyme E2 35	UBC35	>tr|A0A1P8ARI0|A0A1P8ARI0_ARATH Ubiquitin-conjugating enzyme 35 OS=Arabidopsis thaliana GN=UBC35 PE=3 SV=1;>sp|Q94A97|UBC35_ARATH Ubiquitin-conjugating enzyme E2 35 OS=Arabidopsis thaliana GN=UBC35 PE=1 SV=1;>sp|Q94A97-2|UBC35_ARATH Isoform 2 of Ubiquitin-	3	1	1	1	0	0	0	1	0	0	1	1	1	0	0	0	1	0	0	1	1	1	0	0	0	1	0	0	1	1	1	9.2	9.2	9.2	13.617	120	120;153;154	2.5	1	3		0
A0A1P8ARN1;Q8VY15	A0A1P8ARN1;Q8VY15	3;3	3;3	3;3			>tr|A0A1P8ARN1|A0A1P8ARN1_ARATH Splicing factor PWI domain-containing protein / RNA recognition motif (RRM)-containing protein OS=Arabidopsis thaliana GN=At1g60200 PE=1 SV=1;>tr|Q8VY15|Q8VY15_ARATH Splicing factor PWI domain-containing protein / RNA recogn	2	3	3	3	0	0	0	2	2	3	2	2	2	0	0	0	2	2	3	2	2	2	0	0	0	2	2	3	2	2	2	5.3	5.3	5.3	85.987	750	750;899	1.92	7	6		0
A0A1P8ART9;A0A1P8ARR1	A0A1P8ART9;A0A1P8ARR1	1;1	1;1	1;1			>tr|A0A1P8ART9|A0A1P8ART9_ARATH Tudor/PWWP/MBT superfamily protein OS=Arabidopsis thaliana GN=At1g80810 PE=4 SV=1;>tr|A0A1P8ARR1|A0A1P8ARR1_ARATH Tudor/PWWP/MBT superfamily protein OS=Arabidopsis thaliana GN=At1g80810 PE=4 SV=1	2	1	1	1	0	0	0	1	0	1	0	1	1	0	0	0	1	0	1	0	1	1	0	0	0	1	0	1	0	1	1	1.7	1.7	1.7	74.417	663	663;826	2	2	2		0.0036232
A0A1P8ARS7;O04450-2;O04450	A0A1P8ARS7;O04450-2;O04450	1;1;1	1;1;1	1;1;1	T-complex protein 1 subunit epsilon		>tr|A0A1P8ARS7|A0A1P8ARS7_ARATH TCP-1/cpn60 chaperonin family protein OS=Arabidopsis thaliana GN=At1g24510 PE=3 SV=1;>sp|O04450-2|TCPE_ARATH Isoform 2 of T-complex protein 1 subunit epsilon OS=Arabidopsis thaliana GN=CCT5;>sp|O04450|TCPE_ARATH T-complex pr	3	1	1	1	0	0	0	0	0	0	1	1	1	0	0	0	0	0	0	1	1	1	0	0	0	0	0	0	1	1	1	2.1	2.1	2.1	53.757	482	482;459;535	3		3		0.0035211
A0A1P8ARZ0;A0A1P8AS05;A0A1P8ARZ4;F4IAT3;A0A1P8ARY6;A0A1P8AS07;F4IAT2	A0A1P8ARZ0;A0A1P8AS05;A0A1P8ARZ4;F4IAT3;A0A1P8ARY6;A0A1P8AS07;F4IAT2	3;3;3;3;3;3;3	3;3;3;3;3;3;3	3;3;3;3;3;3;3	THO complex subunit 2	THO2	>tr|A0A1P8ARZ0|A0A1P8ARZ0_ARATH THO2 OS=Arabidopsis thaliana GN=THO2 PE=1 SV=1;>tr|A0A1P8AS05|A0A1P8AS05_ARATH THO2 OS=Arabidopsis thaliana GN=THO2 PE=1 SV=1;>tr|A0A1P8ARZ4|A0A1P8ARZ4_ARATH THO2 OS=Arabidopsis thaliana GN=THO2 PE=1 SV=1;>tr|F4IAT3|F4IAT3_A	7	3	3	3	0	0	0	0	1	2	2	3	3	0	0	0	0	1	2	2	3	3	0	0	0	0	1	2	2	3	3	2.5	2.5	2.5	184.34	1616	1616;1715;1785;1804;1804;1805;1823	2.45	3	8		0
A0A1P8ASD0;Q0WW84;F4I3B3	A0A1P8ASD0;Q0WW84;F4I3B3	1;1;1	1;1;1	1;1;1	Polyadenylate-binding protein RBP47B;Polyadenylate-binding protein RBP47A	RBP47B;RBP47A	>tr|A0A1P8ASD0|A0A1P8ASD0_ARATH RNA-binding protein 47A OS=Arabidopsis thaliana GN=RBP47A PE=4 SV=1;>sp|Q0WW84|RB47B_ARATH Polyadenylate-binding protein RBP47B OS=Arabidopsis thaliana GN=RBP47B PE=2 SV=1;>sp|F4I3B3|RB47A_ARATH Polyadenylate-binding protein	3	1	1	1	0	0	0	1	1	1	1	1	1	0	0	0	1	1	1	1	1	1	0	0	0	1	1	1	1	1	1	2	2	2	49.873	450	450;435;445	2	3	3		0.003663
A0A1P8ASX1;A8MQW5;Q9S9N9	A0A1P8ASX1;A8MQW5;Q9S9N9	1;1;1	1;1;1	1;1;1	Cinnamoyl-CoA reductase 1	CCR1	>tr|A0A1P8ASX1|A0A1P8ASX1_ARATH Cinnamoyl coa reductase 1 OS=Arabidopsis thaliana GN=CCR1 PE=4 SV=1;>tr|A8MQW5|A8MQW5_ARATH Cinnamoyl coa reductase 1 OS=Arabidopsis thaliana GN=CCR1 PE=1 SV=1;>sp|Q9S9N9|CCR1_ARATH Cinnamoyl-CoA reductase 1 OS=Arabidopsis t	3	1	1	1	0	0	0	0	0	0	1	0	0	0	0	0	0	0	0	1	0	0	0	0	0	0	0	0	1	0	0	4.1	4.1	4.1	27.009	246	246;337;344	3		1		0.008658
A0A1P8ATL2;Q9SA52	A0A1P8ATL2;Q9SA52	3;3	3;3	3;3	Chloroplast stem-loop binding protein of 41 kDa b, chloroplastic	CSP41B	>tr|A0A1P8ATL2|A0A1P8ATL2_ARATH Chloroplast RNA binding protein OS=Arabidopsis thaliana GN=CRB PE=4 SV=1;>sp|Q9SA52|CP41B_ARATH Chloroplast stem-loop binding protein of 41 kDa b, chloroplastic OS=Arabidopsis thaliana GN=CSP41B PE=1 SV=1	2	3	3	3	3	3	3	2	2	2	1	1	1	3	3	3	2	2	2	1	1	1	3	3	3	2	2	2	1	1	1	9	9	9	43.266	379	379;378	3.33	6	3	9	0
A0A1P8ATS2;O80796	A0A1P8ATS2;O80796	1;1	1;1	1;1	Membrane-associated protein VIPP1, chloroplastic	VIPP1	>tr|A0A1P8ATS2|A0A1P8ATS2_ARATH Plastid transcriptionally active 4 OS=Arabidopsis thaliana GN=PTAC4 PE=4 SV=1;>sp|O80796|VIPP1_ARATH Membrane-associated protein VIPP1, chloroplastic OS=Arabidopsis thaliana GN=VIPP1 PE=1 SV=1	2	1	1	1	1	1	1	0	0	0	0	0	0	1	1	1	0	0	0	0	0	0	1	1	1	0	0	0	0	0	0	3.9	3.9	3.9	28.912	259	259;330	5			3	0.0037688
A0A1P8ATT2;Q9ZUI3	A0A1P8ATT2;Q9ZUI3	1;1	1;1	1;1	Beta-glucosidase 4	BGLU4	>tr|A0A1P8ATT2|A0A1P8ATT2_ARATH Beta glucosidase 4 OS=Arabidopsis thaliana GN=BGLU4 PE=3 SV=1;>sp|Q9ZUI3|BGL04_ARATH Beta-glucosidase 4 OS=Arabidopsis thaliana GN=BGLU4 PE=2 SV=2	2	1	1	1	0	0	0	0	1	0	0	0	1	0	0	0	0	1	0	0	0	1	0	0	0	0	1	0	0	0	1	2	2	2	57.037	505	505;512	2	1	1		0.0058275
A0A1P8ATZ2;A0A1P8ATW0;Q93Y16	A0A1P8ATZ2;A0A1P8ATW0;Q93Y16	4;4;4	4;4;4	4;4;4		F13K9.28	>tr|A0A1P8ATZ2|A0A1P8ATZ2_ARATH RNA helicase family protein OS=Arabidopsis thaliana GN=At1g27900 PE=1 SV=1;>tr|A0A1P8ATW0|A0A1P8ATW0_ARATH RNA helicase family protein OS=Arabidopsis thaliana GN=At1g27900 PE=1 SV=1;>sp|Q93Y16|DEAH4_ARATH Probable pre-mRNA-s	3	4	4	4	0	0	0	2	2	2	4	4	4	0	0	0	2	2	2	4	4	4	0	0	0	2	2	2	4	4	4	8.3	8.3	8.3	60.286	540	540;558;700	2.33	6	12		0
A0A1P8ATW1;Q9C718;A0A1P8BFB3;Q8W4R3-2;Q8W4R3	A0A1P8ATW1;Q9C718	5;5;2;2;2	5;5;2;2;2	5;5;2;2;2	DEAD-box ATP-dependent RNA helicase 20	RH20	>tr|A0A1P8ATW1|A0A1P8ATW1_ARATH DEA(D/H)-box RNA helicase family protein OS=Arabidopsis thaliana GN=RH20 PE=3 SV=1;>sp|Q9C718|RH20_ARATH DEAD-box ATP-dependent RNA helicase 20 OS=Arabidopsis thaliana GN=RH20 PE=2 SV=1	5	5	5	5	0	0	0	5	5	5	4	5	5	0	0	0	5	5	5	4	5	5	0	0	0	5	5	5	4	5	5	11.2	11.2	11.2	58.521	526	526;501;482;484;591	1.97	15	14		0
A0A1P8ATZ4;A0A1P8ATX4;Q9C882;Q9C882-3	A0A1P8ATZ4;A0A1P8ATX4;Q9C882;Q9C882-3	1;1;1;1	1;1;1;1	1;1;1;1	Trihelix transcription factor GTL1	GTL1	>tr|A0A1P8ATZ4|A0A1P8ATZ4_ARATH GT-2-like 1 OS=Arabidopsis thaliana GN=GTL1 PE=4 SV=1;>tr|A0A1P8ATX4|A0A1P8ATX4_ARATH GT-2-like 1 OS=Arabidopsis thaliana GN=GTL1 PE=1 SV=1;>sp|Q9C882|GTL1_ARATH Trihelix transcription factor GTL1 OS=Arabidopsis thaliana GN=	4	1	1	1	0	0	0	1	1	1	1	1	1	0	0	0	1	1	1	1	1	1	0	0	0	1	1	1	1	1	1	1.7	1.7	1.7	65.442	594	594;630;587;669	2	3	3		0
A0A1P8AU51;A0A1P8AU37;Q9SYA0	A0A1P8AU51;A0A1P8AU37;Q9SYA0	1;1;1	1;1;1	1;1;1	G-type lectin S-receptor-like serine/threonine-protein kinase At1g61500		>tr|A0A1P8AU51|A0A1P8AU51_ARATH S-locus lectin protein kinase family protein OS=Arabidopsis thaliana GN=At1g61500 PE=4 SV=1;>tr|A0A1P8AU37|A0A1P8AU37_ARATH S-locus lectin protein kinase family protein OS=Arabidopsis thaliana GN=At1g61500 PE=4 SV=1;>sp|Q9SY	3	1	1	1	0	0	0	0	0	1	0	0	0	0	0	0	0	0	1	0	0	0	0	0	0	0	0	1	0	0	0	2.4	2.4	2.4	88.183	786	786;809;804	1	1			0.0087336
A0A1P8AU99;A0A1P8AU81;Q24JL3-2;Q24JL3	A0A1P8AU99;A0A1P8AU81;Q24JL3-2;Q24JL3	1;1;1;1	1;1;1;1	1;1;1;1	Thiosulfate/3-mercaptopyruvate sulfurtransferase 2	STR2	>tr|A0A1P8AU99|A0A1P8AU99_ARATH Rhodanese homologue 2 OS=Arabidopsis thaliana GN=RDH2 PE=4 SV=1;>tr|A0A1P8AU81|A0A1P8AU81_ARATH Rhodanese homologue 2 OS=Arabidopsis thaliana GN=RDH2 PE=4 SV=1;>sp|Q24JL3-2|STR2_ARATH Isoform 2 of Thiosulfate/3-mercaptopyruv	4	1	1	1	0	0	0	1	1	1	1	1	1	0	0	0	1	1	1	1	1	1	0	0	0	1	1	1	1	1	1	3.8	3.8	3.8	29.451	266	266;290;318;342	2	3	3		0
A0A1P8AUM8;Q9SA14;F4K5H6;B9DHH9;P93832;Q9FMT1	A0A1P8AUM8;Q9SA14;F4K5H6;B9DHH9;P93832;Q9FMT1	2;2;1;1;1;1	2;2;1;1;1;1	2;2;1;1;1;1	3-isopropylmalate dehydrogenase 1, chloroplastic;3-isopropylmalate dehydrogenase;3-isopropylmalate dehydrogenase 2, chloroplastic;3-isopropylmalate dehydrogenase 3, chloroplastic	IMDH1;IMD1;IMDH2;IMDH3	>tr|A0A1P8AUM8|A0A1P8AUM8_ARATH 3-isopropylmalate dehydrogenase OS=Arabidopsis thaliana GN=IMD3 PE=3 SV=1;>sp|Q9SA14|LEU31_ARATH 3-isopropylmalate dehydrogenase 1, chloroplastic OS=Arabidopsis thaliana GN=IMDH1 PE=2 SV=2;>tr|F4K5H6|F4K5H6_ARATH Isopropylma	6	2	2	2	2	1	0	0	0	0	0	0	0	2	1	0	0	0	0	0	0	0	2	1	0	0	0	0	0	0	0	5.7	5.7	5.7	45.77	419	419;404;300;388;405;409	5			3	0
A0A1P8AUU3;Q93VT9-2;Q93VT9;Q93W22;Q08770	A0A1P8AUU3;Q93VT9-2;Q93VT9;Q93W22;Q08770	1;1;1;1;1	1;1;1;1;1	1;1;1;1;1	60S ribosomal protein L10-1;60S ribosomal protein L10-3;60S ribosomal protein L10-2	RPL10A;RPL10C;RPL10B	>tr|A0A1P8AUU3|A0A1P8AUU3_ARATH Ribosomal protein L16p/L10e family protein OS=Arabidopsis thaliana GN=RPL10B PE=4 SV=1;>sp|Q93VT9-2|RL101_ARATH Isoform 2 of 60S ribosomal protein L10-1 OS=Arabidopsis thaliana GN=RPL10A;>sp|Q93VT9|RL101_ARATH 60S ribosomal	5	1	1	1	0	1	0	0	0	0	0	0	0	0	1	0	0	0	0	0	0	0	0	1	0	0	0	0	0	0	0	6.5	6.5	6.5	20.545	184	184;163;220;221;221	5			1	0
A0A1P8AUZ8;Q9LPR4;Q9C550;A0A1P8AV04	A0A1P8AUZ8;Q9LPR4;Q9C550;A0A1P8AV04	2;2;2;1	2;2;2;1	2;2;2;1	2-isopropylmalate synthase 1, chloroplastic;2-isopropylmalate synthase 2, chloroplastic	IPMS1;IPMS2	>tr|A0A1P8AUZ8|A0A1P8AUZ8_ARATH 2-isopropylmalate synthase 1 OS=Arabidopsis thaliana GN=IMS1 PE=3 SV=1;>sp|Q9LPR4|LEU11_ARATH 2-isopropylmalate synthase 1, chloroplastic OS=Arabidopsis thaliana GN=IPMS1 PE=1 SV=2;>sp|Q9C550|LEU12_ARATH 2-isopropylmalate sy	4	2	2	2	1	1	0	0	0	0	1	1	1	1	1	0	0	0	0	1	1	1	1	1	0	0	0	0	1	1	1	3.1	3.1	3.1	59.962	551	551;631;631;483	3.8		3	2	0
A0A1P8AX55;O23715	A0A1P8AX55;O23715	2;2	2;2	2;2	Proteasome subunit alpha type-3	PAG1	>tr|A0A1P8AX55|A0A1P8AX55_ARATH Proteasome endopeptidase complex OS=Arabidopsis thaliana GN=PAG1 PE=1 SV=1;>sp|O23715|PSA3_ARATH Proteasome subunit alpha type-3 OS=Arabidopsis thaliana GN=PAG1 PE=1 SV=2	2	2	2	2	0	0	0	1	1	1	2	2	2	0	0	0	1	1	1	2	2	2	0	0	0	1	1	1	2	2	2	7.1	7.1	7.1	39.331	351	351;249	2.33	3	6		0
A0A1P8AXY9;F4IS91	A0A1P8AXY9;F4IS91	3;3	3;3	3;3		emb1579	>tr|A0A1P8AXY9|A0A1P8AXY9_ARATH ATP/GTP-binding protein family OS=Arabidopsis thaliana GN=emb1579 PE=1 SV=1;>tr|F4IS91|F4IS91_ARATH ATP/GTP-binding protein family OS=Arabidopsis thaliana GN=emb1579 PE=1 SV=1	2	3	3	3	0	0	0	2	2	2	1	0	0	0	0	0	2	2	2	1	0	0	0	0	0	2	2	2	1	0	0	2.2	2.2	2.2	150.64	1336	1336;1340	1.29	6	1		0
A0A1P8AY20;Q9ZUZ2-2;Q9ZUZ2	A0A1P8AY20;Q9ZUZ2-2;Q9ZUZ2	1;1;1	1;1;1	1;1;1	CDPK-related kinase 3	CRK3	>tr|A0A1P8AY20|A0A1P8AY20_ARATH CDPK-related kinase 3 OS=Arabidopsis thaliana GN=CRK3 PE=4 SV=1;>sp|Q9ZUZ2-2|CAMK3_ARATH Isoform 2 of CDPK-related kinase 3 OS=Arabidopsis thaliana GN=CRK3;>sp|Q9ZUZ2|CAMK3_ARATH CDPK-related kinase 3 OS=Arabidopsis thaliana	3	1	1	1	1	1	1	0	0	0	1	1	0	1	1	1	0	0	0	1	1	0	1	1	1	0	0	0	1	1	0	2.2	2.2	2.2	47.088	414	414;371;595	4.2		2	3	0.0058072
A0A1P8AYM4;Q8S8M9-2;Q8S8M9	A0A1P8AYM4;Q8S8M9-2;Q8S8M9	2;2;2	1;1;1	1;1;1	PHD finger protein ALFIN-LIKE 6	AL6	>tr|A0A1P8AYM4|A0A1P8AYM4_ARATH Alfin-like 6 OS=Arabidopsis thaliana GN=AL6 PE=4 SV=1;>sp|Q8S8M9-2|ALFL6_ARATH Isoform 2 of PHD finger protein ALFIN-LIKE 6 OS=Arabidopsis thaliana GN=AL6;>sp|Q8S8M9|ALFL6_ARATH PHD finger protein ALFIN-LIKE 6 OS=Arabidopsis	3	2	1	1	0	0	0	2	2	2	2	2	2	0	0	0	1	1	1	1	1	1	0	0	0	1	1	1	1	1	1	7.8	3.9	3.9	29.156	255	255;247;256	2	3	3		0
A0A1P8AZS7;Q39243;Q39242	A0A1P8AZS7;Q39243;Q39242	1;1;1	1;1;1	1;1;1	Thioredoxin reductase 1;Thioredoxin reductase 2	NTR1;NTR2	>tr|A0A1P8AZS7|A0A1P8AZS7_ARATH Thioredoxin reductase OS=Arabidopsis thaliana GN=NTRA PE=3 SV=1;>sp|Q39243|TRXB1_ARATH Thioredoxin reductase 1, mitochondrial OS=Arabidopsis thaliana GN=NTR1 PE=1 SV=3;>sp|Q39242|TRXB2_ARATH Thioredoxin reductase 2 OS=Arabid	3	1	1	1	0	0	0	1	1	1	1	1	1	0	0	0	1	1	1	1	1	1	0	0	0	1	1	1	1	1	1	3	3	3	38.257	361	361;375;383	2	3	3		0
A0A1P8AZU5;Q8L7W3	A0A1P8AZU5;Q8L7W3	1;1	1;1	1;1		At2g29210	>tr|A0A1P8AZU5|A0A1P8AZU5_ARATH Splicing factor PWI domain-containing protein OS=Arabidopsis thaliana GN=At2g29210 PE=1 SV=1;>tr|Q8L7W3|Q8L7W3_ARATH At2g29210/F16P2.41 OS=Arabidopsis thaliana GN=At2g29210 PE=1 SV=1	2	1	1	1	0	0	0	1	0	1	1	1	1	0	0	0	1	0	1	1	1	1	0	0	0	1	0	1	1	1	1	1.5	1.5	1.5	98.505	859	859;878	2.2	2	3		0
A0A1P8B108;Q93Z70	A0A1P8B108;Q93Z70	3;3	3;3	3;3	Probable N-acetyl-gamma-glutamyl-phosphate reductase, chloroplastic		>tr|A0A1P8B108|A0A1P8B108_ARATH Putative N-acetyl-gamma-glutamyl-phosphate reductase OS=Arabidopsis thaliana GN=At2g19940 PE=3 SV=1;>sp|Q93Z70|ARGC_ARATH Probable N-acetyl-gamma-glutamyl-phosphate reductase, chloroplastic OS=Arabidopsis thaliana GN=At2g199	2	3	3	3	1	1	1	1	0	0	0	0	1	1	1	1	1	0	0	0	0	1	1	1	1	1	0	0	0	0	1	6.9	6.9	6.9	42.822	389	389;401	3.8	1	1	3	0
A0A1P8B195;A0A1P8B178;Q39211	A0A1P8B195;A0A1P8B178;Q39211	2;2;2	2;2;2	2;2;2	DNA-directed RNA polymerases II, IV and V subunit 3	NRPB3	>tr|A0A1P8B195|A0A1P8B195_ARATH DNA-directed RNA polymerase family protein OS=Arabidopsis thaliana GN=NRPB3 PE=1 SV=1;>tr|A0A1P8B178|A0A1P8B178_ARATH DNA-directed RNA polymerase family protein OS=Arabidopsis thaliana GN=NRPB3 PE=1 SV=1;>sp|Q39211|NRPB3_ARA	3	2	2	2	0	0	0	1	1	1	1	1	1	0	0	0	1	1	1	1	1	1	0	0	0	1	1	1	1	1	1	7.8	7.8	7.8	27.365	243	243;244;319	2	3	3		0
A0A1P8B196;A0A1P8B1B8;Q8RWQ1	A0A1P8B196;A0A1P8B1B8;Q8RWQ1	1;1;1	1;1;1	1;1;1		At2g44710	>tr|A0A1P8B196|A0A1P8B196_ARATH RNA-binding (RRM/RBD/RNP motifs) family protein OS=Arabidopsis thaliana GN=At2g44710 PE=4 SV=1;>tr|A0A1P8B1B8|A0A1P8B1B8_ARATH RNA-binding (RRM/RBD/RNP motifs) family protein OS=Arabidopsis thaliana GN=At2g44710 PE=4 SV=1;>t	3	1	1	1	0	0	0	0	0	1	0	0	0	0	0	0	0	0	1	0	0	0	0	0	0	0	0	1	0	0	0	2.9	2.9	2.9	49.499	445	445;724;809	1	1			0.003736
A0A1P8B1D0;Q9SIV5	A0A1P8B1D0;Q9SIV5	4;4	4;4	4;4	Zinc finger CCCH domain-containing protein 19	NERD	>tr|A0A1P8B1D0|A0A1P8B1D0_ARATH GW repeat-and PHD finger-containing protein NERD OS=Arabidopsis thaliana GN=NERD PE=1 SV=1;>sp|Q9SIV5|C3H19_ARATH Zinc finger CCCH domain-containing protein 19 OS=Arabidopsis thaliana GN=NERD PE=1 SV=3	2	4	4	4	0	0	0	2	2	2	3	3	2	0	0	0	2	2	2	3	3	2	0	0	0	2	2	2	3	3	2	2.1	2.1	2.1	193.31	1758	1758;1773	2.14	6	8		0
A0A1P8B1E5;P05466;F4I035;Q9FVP6	A0A1P8B1E5;P05466;F4I035;Q9FVP6	3;3;2;2	3;3;2;2	3;3;2;2	3-phosphoshikimate 1-carboxyvinyltransferase, chloroplastic;3-phosphoshikimate 1-carboxyvinyltransferase	At1g48860;F27K7.11	>tr|A0A1P8B1E5|A0A1P8B1E5_ARATH 3-phosphoshikimate 1-carboxyvinyltransferase OS=Arabidopsis thaliana GN=At2g45300 PE=3 SV=1;>sp|P05466|AROA_ARATH 3-phosphoshikimate 1-carboxyvinyltransferase, chloroplastic OS=Arabidopsis thaliana GN=At2g45300 PE=2 SV=3;>tr	4	3	3	3	2	2	2	2	3	3	1	1	1	2	2	2	2	3	3	1	1	1	2	2	2	2	3	3	1	1	1	5.6	5.6	5.6	55.384	518	518;520;489;521	2.76	8	3	6	0
A0A1P8B1N1;P25696	A0A1P8B1N1;P25696	6;6	6;6	6;6	Bifunctional enolase 2/transcriptional activator	ENO2	>tr|A0A1P8B1N1|A0A1P8B1N1_ARATH Enolase OS=Arabidopsis thaliana GN=LOS2 PE=1 SV=1;>sp|P25696|ENO2_ARATH Bifunctional enolase 2/transcriptional activator OS=Arabidopsis thaliana GN=ENO2 PE=1 SV=1	2	6	6	6	2	2	2	5	4	5	6	4	4	2	2	2	5	4	5	6	4	4	2	2	2	5	4	5	6	4	4	18.5	18.5	18.5	46.516	433	433;444	2.53	14	14	6	0
A0A1P8B2C7;F4IGR3;F4IGR5;F4IGR4;Q9SLF7;P51407	A0A1P8B2C7;F4IGR3;F4IGR5;F4IGR4;Q9SLF7;P51407	1;1;1;1;1;1	1;1;1;1;1;1	1;1;1;1;1;1	60S acidic ribosomal protein P2-2;60S acidic ribosomal protein P2-1	At2g27710;At2g27720;RPP2B;RPP2A	>tr|A0A1P8B2C7|A0A1P8B2C7_ARATH 60S acidic ribosomal protein family OS=Arabidopsis thaliana GN=At2g27720 PE=3 SV=1;>tr|F4IGR3|F4IGR3_ARATH 60S acidic ribosomal protein family OS=Arabidopsis thaliana GN=At2g27710 PE=3 SV=1;>tr|F4IGR5|F4IGR5_ARATH 60S acidic	6	1	1	1	0	0	0	0	1	1	0	0	1	0	0	0	0	1	1	0	0	1	0	0	0	0	1	1	0	0	1	11	11	11	9.178	91	91;98;127;130;115;115	1.67	2	1		0
A0A1P8B2L0;P14713	A0A1P8B2L0;P14713	1;1	1;1	1;1	Phytochrome B	PHYB	>tr|A0A1P8B2L0|A0A1P8B2L0_ARATH Phytochrome OS=Arabidopsis thaliana GN=PHYB PE=3 SV=1;>sp|P14713|PHYB_ARATH Phytochrome B OS=Arabidopsis thaliana GN=PHYB PE=1 SV=1	2	1	1	1	0	0	0	0	0	0	1	1	1	0	0	0	0	0	0	1	1	1	0	0	0	0	0	0	1	1	1	1.2	1.2	1.2	125.04	1130	1130;1172	3		3		0
A0A1P8B2Y3;A0A1P8B2X1;F4IHS2-3;F4IHS2-2;F4IHS2	A0A1P8B2Y3;A0A1P8B2X1;F4IHS2-3;F4IHS2-2;F4IHS2	3;3;3;3;3	3;3;3;3;3	3;3;3;3;3	Chromatin structure-remodeling complex protein SYD	SYD	>tr|A0A1P8B2Y3|A0A1P8B2Y3_ARATH P-loop containing nucleoside triphosphate hydrolases superfamily protein OS=Arabidopsis thaliana GN=SYD PE=1 SV=1;>tr|A0A1P8B2X1|A0A1P8B2X1_ARATH P-loop containing nucleoside triphosphate hydrolases superfamily protein OS=Ar	5	3	3	3	0	0	0	0	0	0	3	3	3	0	0	0	0	0	0	3	3	3	0	0	0	0	0	0	3	3	3	1.1	1.1	1.1	386.48	3544	3544;3575;3529;3543;3574	3		9		0
A0A1P8B8K8;A0A1P8B8K1;A0A1P8B3E1;A0A1P8B3F0;A0A1P8B8L1;A0A1P8B3D0;F4JNB8;A0A1P8B8K4;A0A1P8B3F3;F4JNB7;O23530-1;O23530;A0A1P8B5C3;F4JNB9;F4JNB6;F4JNA9;A0A1P8B697;A0A1P8B6A1;A0A1P8B6A5;Q9SUK4;A0A1P8B6H5;A0A1P8B6I2;A0A1P8B6I4;A0A1P8B6I0;A0A1P8B6H3	A0A1P8B8K8;A0A1P8B8K1;A0A1P8B3E1;A0A1P8B3F0;A0A1P8B8L1;A0A1P8B3D0;F4JNB8;A0A1P8B8K4;A0A1P8B3F3;F4JNB7;O23530-1;O23530;A0A1P8B5C3;F4JNB9;F4JNB6;F4JNA9;A0A1P8B697;A0A1P8B6A1;A0A1P8B6A5;Q9SUK4;A0A1P8B6H5;A0A1P8B6I2;A0A1P8B6I4;A0A1P8B6I0;A0A1P8B6H3	2;2;2;2;2;2;2;2;2;2;2;2;1;1;1;1;1;1;1;1;1;1;1;1;1	2;2;2;2;2;2;2;2;2;2;2;2;1;1;1;1;1;1;1;1;1;1;1;1;1	2;2;2;2;2;2;2;2;2;2;2;2;1;1;1;1;1;1;1;1;1;1;1;1;1	Protein SUPPRESSOR OF npr1-1, CONSTITUTIVE 1	RPP5;SNC1;At4g16940;RPP4;dl4490c	>tr|A0A1P8B8K8|A0A1P8B8K8_ARATH TIR-NBS-LRR class disease resistance protein OS=Arabidopsis thaliana GN=SNC1 PE=4 SV=1;>tr|A0A1P8B8K1|A0A1P8B8K1_ARATH TIR-NBS-LRR class disease resistance protein OS=Arabidopsis thaliana GN=SNC1 PE=4 SV=1;>tr|A0A1P8B3E1|A0A	25	2	2	2	0	0	0	0	0	0	2	1	1	0	0	0	0	0	0	2	1	1	0	0	0	0	0	0	2	1	1	1.9	1.9	1.9	120.3	1058	1058;1213;1350;1359;1361;1374;1404;1428;1440;1449;1436;1437;985;1001;1147;1147;1157;1234;1244;1304;1307;1319;1322;1364;1370	3		4		0
A0A1P8B3I4;Q9LW64;P58728	A0A1P8B3I4;Q9LW64;P58728	1;1;1	1;1;1	1;1;1	Uncharacterized protein At3g23325;Uncharacterized protein At4g14342		>tr|A0A1P8B3I4|A0A1P8B3I4_ARATH Splicing factor 3B subunit 5/RDS3 complex subunit 10 OS=Arabidopsis thaliana GN=At4g14342 PE=4 SV=1;>sp|Q9LW64|SF3BA_ARATH Uncharacterized protein At3g23325 OS=Arabidopsis thaliana GN=At3g23325 PE=3 SV=1;>sp|P58728|SF3BB_ARA	3	1	1	1	0	0	0	0	1	1	1	1	1	0	0	0	0	1	1	1	1	1	0	0	0	0	1	1	1	1	1	10.9	10.9	10.9	11.715	101	101;87;87	2.2	2	3		0
Q8H0V8;F4JJM1;A0A1P8B4Y6;Q9LPY3	Q8H0V8;F4JJM1;A0A1P8B4Y6	4;4;4;1	4;4;4;1	4;4;4;1		At4g21660	>tr|Q8H0V8|Q8H0V8_ARATH At4g21660 OS=Arabidopsis thaliana GN=At4g21660 PE=2 SV=1;>tr|F4JJM1|F4JJM1_ARATH Proline-rich spliceosome-associated (PSP) family protein OS=Arabidopsis thaliana GN=At4g21660 PE=4 SV=1;>tr|A0A1P8B4Y6|A0A1P8B4Y6_ARATH Proline-rich sp	4	4	4	4	0	0	0	1	3	1	3	3	3	0	0	0	1	3	1	3	3	3	0	0	0	1	3	1	3	3	3	9.1	9.1	9.1	66.833	584	584;598;678;196	2.33	5	10		0
F4JM86;A0A1P8B564;P25819;A0A1P8AWR0;Q2V4M4;F4HUL6;B9DG18;A0A1P8AWT7;Q96528;Q42547	F4JM86;A0A1P8B564;P25819;A0A1P8AWR0;Q2V4M4;F4HUL6;B9DG18;A0A1P8AWT7;Q96528;Q42547	2;2;2;1;1;1;1;1;1;1	2;2;2;1;1;1;1;1;1;1	2;2;2;1;1;1;1;1;1;1	Catalase;Catalase-2;Catalase-1;Catalase-3	CAT2;CAT3;CAT1	>tr|F4JM86|F4JM86_ARATH Catalase OS=Arabidopsis thaliana GN=CAT2 PE=3 SV=1;>tr|A0A1P8B564|A0A1P8B564_ARATH Catalase OS=Arabidopsis thaliana GN=CAT2 PE=3 SV=1;>sp|P25819|CATA2_ARATH Catalase-2 OS=Arabidopsis thaliana GN=CAT2 PE=1 SV=3;>tr|A0A1P8AWR0|A0A1P8A	10	2	2	2	1	1	0	1	1	1	0	1	0	1	1	0	1	1	1	0	1	0	1	1	0	1	1	1	0	1	0	4.9	4.9	4.9	54.994	474	474;492;492;310;377;427;485;551;492;492	2.67	3	1	2	0
A0A1P8B5P4;F4JQ74;F4JQ75	A0A1P8B5P4;F4JQ74;F4JQ75	1;1;1	1;1;1	1;1;1		EMB140	>tr|A0A1P8B5P4|A0A1P8B5P4_ARATH EMBRYO DEFECTIVE 140 OS=Arabidopsis thaliana GN=EMB140 PE=1 SV=1;>tr|F4JQ74|F4JQ74_ARATH EMBRYO DEFECTIVE 140 OS=Arabidopsis thaliana GN=EMB140 PE=1 SV=1;>tr|F4JQ75|F4JQ75_ARATH EMBRYO DEFECTIVE 140 OS=Arabidopsis thaliana G	3	1	1	1	0	0	0	1	0	1	1	1	1	0	0	0	1	0	1	1	1	1	0	0	0	1	0	1	1	1	1	1.7	1.7	1.7	81.091	710	710;816;817	2.2	2	3		0
A0A1P8B6J9;F4JGZ1-2;F4JGZ1	A0A1P8B6J9;F4JGZ1-2;F4JGZ1	2;2;2	2;2;2	2;2;2	Mediator of RNA polymerase II transcription subunit 16	MED16	>tr|A0A1P8B6J9|A0A1P8B6J9_ARATH Sensitive to freezing 6 OS=Arabidopsis thaliana GN=SFR6 PE=4 SV=1;>sp|F4JGZ1-2|MED16_ARATH Isoform 2 of Mediator of RNA polymerase II transcription subunit 16 OS=Arabidopsis thaliana GN=MED16;>sp|F4JGZ1|MED16_ARATH Mediator	3	2	2	2	0	0	0	1	1	1	2	1	1	0	0	0	1	1	1	2	1	1	0	0	0	1	1	1	2	1	1	1.7	1.7	1.7	137.05	1268	1268;1267;1278	2.14	3	4		0
A0A1P8B6T2;Q9SU78;O22607	A0A1P8B6T2;Q9SU78;O22607	1;1;1	1;1;1	1;1;1	WD-40 repeat-containing protein MSI5;WD-40 repeat-containing protein MSI4	MSI5;MSI4	>tr|A0A1P8B6T2|A0A1P8B6T2_ARATH Nucleosome/chromatin assembly factor group C5 OS=Arabidopsis thaliana GN=NFC5 PE=4 SV=1;>sp|Q9SU78|MSI5_ARATH WD-40 repeat-containing protein MSI5 OS=Arabidopsis thaliana GN=MSI5 PE=1 SV=2;>sp|O22607|MSI4_ARATH WD-40 repeat-	3	1	1	1	0	0	0	1	1	1	1	1	1	0	0	0	1	1	1	1	1	1	0	0	0	1	1	1	1	1	1	2.2	2.2	2.2	49.479	450	450;487;507	2	3	3		0.0036408
A0A1P8B770;F4JP43	A0A1P8B770;F4JP43	7;7	7;7	7;7		G2484-1	>tr|A0A1P8B770|A0A1P8B770_ARATH G2484-1 protein OS=Arabidopsis thaliana GN=G2484-1 PE=4 SV=1;>tr|F4JP43|F4JP43_ARATH G2484-1 protein OS=Arabidopsis thaliana GN=G2484-1 PE=4 SV=1	2	7	7	7	0	0	0	3	3	4	5	6	6	0	0	0	3	3	4	5	6	6	0	0	0	3	3	4	5	6	6	3.9	3.9	3.9	214.2	2002	2002;2037	2.26	10	17		0
F4JI44-2;A0A1P8B7L9;A0A1P8B7M0;F4JI44	F4JI44-2;A0A1P8B7L9;A0A1P8B7M0;F4JI44	1;1;1;1	1;1;1;1	1;1;1;1		At4g03090	>sp|F4JI44-2|NDX_ARATH Isoform 2 of Nodulin homeobox OS=Arabidopsis thaliana GN=NDX;>tr|A0A1P8B7L9|A0A1P8B7L9_ARATH Sequence-specific DNA binding transcription factor ATNDX OS=Arabidopsis thaliana GN=AtNDX PE=4 SV=1;>tr|A0A1P8B7M0|A0A1P8B7M0_ARATH Sequence	4	1	1	1	0	0	0	0	0	0	0	1	0	0	0	0	0	0	0	0	1	0	0	0	0	0	0	0	0	1	0	1.3	1.3	1.3	97.557	879	879;888;897;913	3		1		0
Q9C713;Q7DLG4;A0A1P8B7W2;A0A1P8B7W5;O23247;A0A1P8B7W8	Q9C713;Q7DLG4;A0A1P8B7W2;A0A1P8B7W5;O23247;A0A1P8B7W8	1;1;1;1;1;1	1;1;1;1;1;1	1;1;1;1;1;1		F28G11.14;T25K17.110	>sp|Q9C713|SYRC_ARATH Arginine--tRNA ligase, cytoplasmic OS=Arabidopsis thaliana GN=At1g66530 PE=1 SV=1;>tr|Q7DLG4|Q7DLG4_ARATH Arginyl-tRNA synthetase OS=Arabidopsis thaliana GN=emb1027 PE=1 SV=1;>tr|A0A1P8B7W2|A0A1P8B7W2_ARATH Arginyl-tRNA synthetase, cl	6	1	1	1	1	1	0	0	0	0	1	1	1	1	1	0	0	0	0	1	1	1	1	1	0	0	0	0	1	1	1	1.7	1.7	1.7	66.445	590	590;590;616;629;642;653	3.8		3	2	0.0087051
A0A1P8B8N8;F4JJT9	A0A1P8B8N8;F4JJT9	1;1	1;1	1;1		At4g33760	>tr|A0A1P8B8N8|A0A1P8B8N8_ARATH tRNA synthetase class II (D, K and N) family protein OS=Arabidopsis thaliana GN=At4g33760 PE=3 SV=1;>sp|F4JJT9|SYDM_ARATH Aspartate--tRNA ligase, chloroplastic/mitochondrial OS=Arabidopsis thaliana GN=At4g33760 PE=2 SV=1	2	1	1	1	1	1	1	0	0	0	0	0	0	1	1	1	0	0	0	0	0	0	1	1	1	0	0	0	0	0	0	2.5	2.5	2.5	59.707	528	528;664	5			3	0
F4JL70;A0A1P8B8V0;Q8W0Z4;F4JL64;Q8H148;A0A1P8B9D4;A0A1P8B4X8	F4JL70;A0A1P8B8V0;Q8W0Z4;F4JL64;Q8H148;A0A1P8B9D4;A0A1P8B4X8	3;3;3;3;3;2;2	3;3;3;3;3;2;2	3;3;3;3;3;2;2		At4g22350	>tr|F4JL70|F4JL70_ARATH U4/U6.U5 tri-snRNP-associated-like protein OS=Arabidopsis thaliana GN=At4g22410 PE=4 SV=1;>tr|A0A1P8B8V0|A0A1P8B8V0_ARATH Ubiquitin C-terminal hydrolases superfamily protein OS=Arabidopsis thaliana GN=At4g22285 PE=4 SV=1;>tr|Q8W0Z4|	7	3	3	3	0	0	0	2	2	2	3	2	2	0	0	0	2	2	2	3	2	2	0	0	0	2	2	2	3	2	2	7	7	7	43.148	369	369;508;510;539;541;255;399	2.08	6	7		0
A0A1P8B9H4;Q9M033;A0A1P8B9H2	A0A1P8B9H4;Q9M033;A0A1P8B9H2	2;2;1	2;2;1	2;2;1		T10O8_110	>tr|A0A1P8B9H4|A0A1P8B9H4_ARATH HEAT repeat-containing protein OS=Arabidopsis thaliana GN=ESP4 PE=1 SV=1;>tr|Q9M033|Q9M033_ARATH HEAT repeat-containing protein OS=Arabidopsis thaliana GN=ENHANCED SILENCING PHENOTYPE 4 PE=1 SV=1;>tr|A0A1P8B9H2|A0A1P8B9H2_AR	3	2	2	2	0	0	0	1	0	0	0	1	1	0	0	0	1	0	0	0	1	1	0	0	0	1	0	0	0	1	1	1.5	1.5	1.5	159.33	1466	1466;1467;1300	2.33	1	2		0
A0A1P8B9N1;A0A1P8B9L1;Q9S7E4	A0A1P8B9N1;A0A1P8B9L1;Q9S7E4	1;1;1	1;1;1	1;1;1	Formate dehydrogenase, mitochondrial	FDH1	>tr|A0A1P8B9N1|A0A1P8B9N1_ARATH Formate dehydrogenase, mitochondrial OS=Arabidopsis thaliana GN=FDH PE=3 SV=1;>tr|A0A1P8B9L1|A0A1P8B9L1_ARATH Formate dehydrogenase, mitochondrial OS=Arabidopsis thaliana GN=FDH PE=3 SV=1;>sp|Q9S7E4|FDH_ARATH Formate dehydro	3	1	1	1	1	1	1	0	1	1	1	1	1	1	1	1	0	1	1	1	1	1	1	1	1	0	1	1	1	1	1	3.1	3.1	3.1	39.63	358	358;370;384	3.25	2	3	3	0
A0A1P8B9L6;Q9FG67	A0A1P8B9L6;Q9FG67	1;1	1;1	1;1	Methylthioalkylmalate synthase 1, chloroplastic	MAM1	>tr|A0A1P8B9L6|A0A1P8B9L6_ARATH Methylthioalkylmalate synthase 1 OS=Arabidopsis thaliana GN=MAM1 PE=1 SV=1;>sp|Q9FG67|MAM1_ARATH Methylthioalkylmalate synthase 1, chloroplastic OS=Arabidopsis thaliana GN=MAM1 PE=1 SV=1	2	1	1	1	1	1	0	0	0	0	0	0	0	1	1	0	0	0	0	0	0	0	1	1	0	0	0	0	0	0	0	2.4	2.4	2.4	58.381	534	534;506	5			2	0.0035129
A0A1P8BAH8;F4K754;A0A1P8BAH4;Q8RWB1-2;Q8RWB1	A0A1P8BAH8;F4K754;A0A1P8BAH4;Q8RWB1-2;Q8RWB1	1;1;1;1;1	1;1;1;1;1	1;1;1;1;1		ATSRL1	>tr|A0A1P8BAH8|A0A1P8BAH8_ARATH PRP38 family protein OS=Arabidopsis thaliana GN=ATSRL1 PE=4 SV=1;>tr|F4K754|F4K754_ARATH PRP38 family protein OS=Arabidopsis thaliana GN=ATSRL1 PE=4 SV=1;>tr|A0A1P8BAH4|A0A1P8BAH4_ARATH PRP38 family protein OS=Arabidopsis th	5	1	1	1	0	0	0	0	0	0	0	1	0	0	0	0	0	0	0	0	1	0	0	0	0	0	0	0	0	1	0	8.2	8.2	8.2	11.271	97	97;111;114;385;393	3		1		0.0078387
A0A1P8BAJ3;P92966-3;P92966-4;P92966-5;P92966;P92966-2;A0A1P8B539;P92965-3;P92965-2;P92965;A0A1P8B2J1;Q9ZPX8-2;Q9ZPX8	A0A1P8BAJ3;P92966-3;P92966-4;P92966-5;P92966;P92966-2;A0A1P8B539;P92965-3;P92965-2;P92965	4;4;4;4;4;4;2;2;2;2;1;1;1	4;4;4;4;4;4;2;2;2;2;1;1;1	3;3;3;3;3;3;1;1;1;1;0;0;0	Serine/arginine-rich splicing factor RS41;Serine/arginine-rich splicing factor RS40	RS41;RS40	>tr|A0A1P8BAJ3|A0A1P8BAJ3_ARATH RNA-binding (RRM/RBD/RNP motifs) family protein OS=Arabidopsis thaliana GN=RS41 PE=1 SV=1;>sp|P92966-3|SRS41_ARATH Isoform 3 of Serine/arginine-rich splicing factor RS41 OS=Arabidopsis thaliana GN=RS41;>sp|P92966-4|SRS41_ARA	13	4	4	3	0	0	0	3	2	2	2	2	2	0	0	0	3	2	2	2	2	2	0	0	0	2	1	1	1	1	1	14	14	11.7	36.385	315	315;323;324;329;356;357;329;309;317;350;230;224;250	1.92	7	6		0
A0A1P8BBL1;A0A1P8BBK5;Q84WW3;Q84WW3-2	A0A1P8BBL1;A0A1P8BBK5;Q84WW3;Q84WW3-2	2;1;1;1	2;1;1;1	2;1;1;1		At5g15070	>tr|A0A1P8BBL1|A0A1P8BBL1_ARATH Phosphoglycerate mutase-like family protein OS=Arabidopsis thaliana GN=At5g15070 PE=3 SV=1;>tr|A0A1P8BBK5|A0A1P8BBK5_ARATH Phosphoglycerate mutase-like family protein OS=Arabidopsis thaliana GN=At5g15070 PE=3 SV=1;>sp|Q84WW3	4	2	2	2	1	1	2	0	0	0	0	0	0	1	1	2	0	0	0	0	0	0	1	1	2	0	0	0	0	0	0	2.7	2.7	2.7	119.39	1055	1055;939;1049;1059	5			4	0
A0A1P8BBL6;A0A1P8BBL8;B9DFV2-2;B9DFV2-3;B9DFV2;A0A1P8BBL5	A0A1P8BBL6;A0A1P8BBL8;B9DFV2-2;B9DFV2-3;B9DFV2;A0A1P8BBL5	2;2;2;2;2;2	2;2;2;2;2;2	2;2;2;2;2;2		At5g47430	>tr|A0A1P8BBL6|A0A1P8BBL6_ARATH DWNN domain, a CCHC-type zinc finger OS=Arabidopsis thaliana GN=MQL5.29 PE=1 SV=1;>tr|A0A1P8BBL8|A0A1P8BBL8_ARATH DWNN domain, a CCHC-type zinc finger OS=Arabidopsis thaliana GN=MQL5.29 PE=1 SV=1;>sp|B9DFV2-2|PQT3L_ARATH Iso	6	2	2	2	0	0	0	1	0	0	0	0	1	0	0	0	1	0	0	0	0	1	0	0	0	1	0	0	0	0	1	3.2	3.2	3.2	78.799	720	720;733;831;889;892;905	2	1	1		0
A0A1P8BBW1;Q0WNX3	A0A1P8BBW1;Q0WNX3	5;5	5;5	5;5		At5g15270	>tr|A0A1P8BBW1|A0A1P8BBW1_ARATH RNA-binding KH domain-containing protein OS=Arabidopsis thaliana GN=At5g15270 PE=1 SV=1;>tr|Q0WNX3|Q0WNX3_ARATH RNA-binding KH domain-containing protein OS=Arabidopsis thaliana GN=At5g15270 PE=1 SV=1	2	5	5	5	0	0	0	3	3	4	3	3	4	0	0	0	3	3	4	3	3	4	0	0	0	3	3	4	3	3	4	10.9	10.9	10.9	57.824	533	533;548	2	10	10		0
A0A1P8BCM2;A0A1P8BCJ2;F4K3Y7;Q6NLV4	A0A1P8BCM2;A0A1P8BCJ2;F4K3Y7;Q6NLV4	1;1;1;1	1;1;1;1	1;1;1;1	Flowering time control protein FY	FY	>tr|A0A1P8BCM2|A0A1P8BCM2_ARATH Transducin/WD40 repeat-like superfamily protein OS=Arabidopsis thaliana GN=FY PE=4 SV=1;>tr|A0A1P8BCJ2|A0A1P8BCJ2_ARATH Transducin/WD40 repeat-like superfamily protein OS=Arabidopsis thaliana GN=FY PE=4 SV=1;>tr|F4K3Y7|F4K3Y	4	1	1	1	0	0	0	1	0	1	1	1	1	0	0	0	1	0	1	1	1	1	0	0	0	1	0	1	1	1	1	1.6	1.6	1.6	69.46	621	621;635;657;647	2.2	2	3		0.0037831
A0A1P8BCJ5;Q9C5U3;Q94BQ2	A0A1P8BCJ5;Q9C5U3;Q94BQ2	2;2;2	1;1;1	1;1;1	26S protease regulatory subunit 8 homolog A;26S protease regulatory subunit 8 homolog B	RPT6A;RPT6B	>tr|A0A1P8BCJ5|A0A1P8BCJ5_ARATH Regulatory particle triple-A ATPase 6A OS=Arabidopsis thaliana GN=RPT6A PE=3 SV=1;>sp|Q9C5U3|PRS8A_ARATH 26S proteasome regulatory subunit 8 homolog A OS=Arabidopsis thaliana GN=RPT6A PE=1 SV=1;>sp|Q94BQ2|PRS8B_ARATH 26S pro	3	2	1	1	0	0	0	0	0	0	2	2	2	0	0	0	0	0	0	1	1	1	0	0	0	0	0	0	1	1	1	5.8	2.5	2.5	40.688	361	361;419;419	3		3		0.0012771
A0A1P8BCY7;P34881	A0A1P8BCY7;P34881	1;1	1;1	1;1	DNA (cytosine-5)-methyltransferase 1	DMT1	>tr|A0A1P8BCY7|A0A1P8BCY7_ARATH DNA (cytosine-5)-methyltransferase OS=Arabidopsis thaliana GN=MET1 PE=3 SV=1;>sp|P34881|DNMT1_ARATH DNA (cytosine-5)-methyltransferase 1 OS=Arabidopsis thaliana GN=DMT1 PE=1 SV=1	2	1	1	1	1	1	0	0	0	0	0	0	0	1	1	0	0	0	0	0	0	0	1	1	0	0	0	0	0	0	0	1.3	1.3	1.3	162.14	1446	1446;1534	5			2	0.0087241
A0A1P8BD42;Q940U9;A0A1I9LRM5;F4IZU3;A0A1I9LRM4	A0A1P8BD42;Q940U9;A0A1I9LRM5;F4IZU3;A0A1I9LRM4	5;5;4;4;4	5;5;4;4;4	5;5;4;4;4		At5g17440;UNE6	>tr|A0A1P8BD42|A0A1P8BD42_ARATH LUC7 related protein OS=Arabidopsis thaliana GN=At5g17440 PE=4 SV=1;>tr|Q940U9|Q940U9_ARATH AT5g17440/K3M16_10 OS=Arabidopsis thaliana GN=At5g17440 PE=2 SV=1;>tr|A0A1I9LRM5|A0A1I9LRM5_ARATH LUC7 related protein OS=Arabidopsi	5	5	5	5	0	0	0	3	4	3	4	5	5	0	0	0	3	4	3	4	5	5	0	0	0	3	4	3	4	5	5	15.7	15.7	15.7	32.603	287	287;404;336;402;480	2.07	14	16		0
A0A1P8BD74;Q9C5R8	A0A1P8BD74;Q9C5R8	4;4	4;4	2;2	2-Cys peroxiredoxin BAS1-like, chloroplastic		>tr|A0A1P8BD74|A0A1P8BD74_ARATH 2-cysteine peroxiredoxin B OS=Arabidopsis thaliana GN=2-Cys Prx B PE=4 SV=1;>sp|Q9C5R8|BAS1B_ARATH 2-Cys peroxiredoxin BAS1-like, chloroplastic OS=Arabidopsis thaliana GN=At5g06290 PE=2 SV=3	2	4	4	2	3	3	1	0	0	0	3	1	2	3	3	1	0	0	0	3	1	2	1	1	0	0	0	0	2	0	1	20.4	20.4	12.7	26.711	245	245;273	4.25		6	10	0
A0A1P8BD90;Q9LV05	A0A1P8BD90;Q9LV05	3;3	3;3	3;3		At5g53440	>tr|A0A1P8BD90|A0A1P8BD90_ARATH LOW protein: zinc finger CCCH domain protein OS=Arabidopsis thaliana GN=MYN8.5 PE=1 SV=1;>tr|Q9LV05|Q9LV05_ARATH LOW protein: zinc finger CCCH domain protein OS=Arabidopsis thaliana GN=MYN8.5 PE=1 SV=1	2	3	3	3	0	0	0	2	2	2	2	3	3	0	0	0	2	2	2	2	3	3	0	0	0	2	2	2	2	3	3	2.9	2.9	2.9	132.1	1169	1169;1181	2.14	6	8		0
A0A1P8BDE7;A0A1P8BDA9;A0A1P8BDA2;A0A1P8BDA3;F4K6V1;Q9LYJ9-2;Q9LYJ9	A0A1P8BDE7;A0A1P8BDA9;A0A1P8BDA2;A0A1P8BDA3;F4K6V1;Q9LYJ9-2;Q9LYJ9	2;2;2;2;2;2;2	1;1;1;1;1;1;1	1;1;1;1;1;1;1	DEAD-box ATP-dependent RNA helicase 46	At5g14610;RH46	>tr|A0A1P8BDE7|A0A1P8BDE7_ARATH DEAD box RNA helicase family protein OS=Arabidopsis thaliana GN=At5g14610 PE=3 SV=1;>tr|A0A1P8BDA9|A0A1P8BDA9_ARATH DEAD box RNA helicase family protein OS=Arabidopsis thaliana GN=At5g14610 PE=3 SV=1;>tr|A0A1P8BDA2|A0A1P8BDA	7	2	1	1	0	0	0	1	1	0	2	1	1	0	0	0	0	0	0	1	0	0	0	0	0	0	0	0	1	0	0	4.8	2.4	2.4	54.508	500	500;513;644;652;712;450;645	3		1		0
A0A1P8BDF7;Q9FJY6	A0A1P8BDF7;Q9FJY6	2;2	2;2	2;2		At5g66530	>tr|A0A1P8BDF7|A0A1P8BDF7_ARATH Glucose-6-phosphate 1-epimerase OS=Arabidopsis thaliana GN=At5g66530 PE=3 SV=1;>tr|Q9FJY6|Q9FJY6_ARATH Glucose-6-phosphate 1-epimerase OS=Arabidopsis thaliana GN=At5g66530 PE=2 SV=1	2	2	2	2	2	2	2	2	2	2	2	2	2	2	2	2	2	2	2	2	2	2	2	2	2	2	2	2	2	2	2	8.2	8.2	8.2	30.476	279	279;307	3	6	6	6	0
Q9M1P5;Q6ID97;A0A1P8BDK6;Q9LYJ3;Q9LQC8;P36397;P0DH91	Q9M1P5;Q6ID97;A0A1P8BDK6;Q9LYJ3;Q9LQC8;P36397;P0DH91	1;1;1;1;1;1;1	1;1;1;1;1;1;1	1;1;1;1;1;1;1	ADP-ribosylation factor 2-A;ADP-ribosylation factor 1;ADP-ribosylation factor 2-B	T17J13.250;ARFA1F;T15N1_160;ARF2-A;ARF1;ARF2-B	>tr|Q9M1P5|Q9M1P5_ARATH ADP-ribosylation factor A1E OS=Arabidopsis thaliana GN=T17J13.250 PE=2 SV=1;>tr|Q6ID97|Q6ID97_ARATH ADP-ribosylation factor A1F OS=Arabidopsis thaliana GN=ARFA1F PE=2 SV=1;>tr|A0A1P8BDK6|A0A1P8BDK6_ARATH ADP-ribosylation factor A1B	7	1	1	1	1	1	1	1	0	1	1	0	1	1	1	1	1	0	1	1	0	1	1	1	1	1	0	1	1	0	1	6.1	6.1	6.1	20.607	181	181;181;181;188;181;181;181	3.29	2	2	3	0.0037453
A0A1P8BE44;Q9LDX1	A0A1P8BE44;Q9LDX1	1;1	1;1	1;1	Protein SUPPRESSOR OF GENE SILENCING 3	SGS3	>tr|A0A1P8BE44|A0A1P8BE44_ARATH XS domain-containing protein / XS zinc finger domain-containing protein-like protein OS=Arabidopsis thaliana GN=SGS3 PE=4 SV=1;>sp|Q9LDX1|SGS3_ARATH Protein SUPPRESSOR OF GENE SILENCING 3 OS=Arabidopsis thaliana GN=SGS3 PE=1	2	1	1	1	0	0	0	1	0	1	0	0	0	0	0	0	1	0	1	0	0	0	0	0	0	1	0	1	0	0	0	3.6	3.6	3.6	56.75	501	501;625	1	2			0.0096463
A0A1P8BFI1;A0A1P8BFL8;F4KHU8;Q9SN95;Q9FIE8	A0A1P8BFI1;A0A1P8BFL8;F4KHU8;Q9SN95;Q9FIE8	1;1;1;1;1	1;1;1;1;1	1;1;1;1;1	UDP-glucuronic acid decarboxylase 5;UDP-glucuronic acid decarboxylase 3	UXS3;UXS5	>tr|A0A1P8BFI1|A0A1P8BFI1_ARATH UDP-glucuronic acid decarboxylase 3 OS=Arabidopsis thaliana GN=UXS3 PE=4 SV=1;>tr|A0A1P8BFL8|A0A1P8BFL8_ARATH UDP-glucuronic acid decarboxylase 3 OS=Arabidopsis thaliana GN=UXS3 PE=4 SV=1;>tr|F4KHU8|F4KHU8_ARATH UDP-glucuron	5	1	1	1	0	0	0	1	1	0	1	1	1	0	0	0	1	1	0	1	1	1	0	0	0	1	1	0	1	1	1	3.2	3.2	3.2	35.429	313	313;335;357;341;342	2.2	2	3		0
A0A1P8BFQ6;A0A1P8BFL7;A0A1P8BFR2;Q9FG30	A0A1P8BFQ6;A0A1P8BFL7;A0A1P8BFR2;Q9FG30	1;1;1;1	1;1;1;1	1;1;1;1	Zinc finger CCCH domain-containing protein 52		>tr|A0A1P8BFQ6|A0A1P8BFQ6_ARATH KH domain-containing protein / zinc finger (CCCH type) family protein OS=Arabidopsis thaliana GN=MPH15.13 PE=4 SV=1;>tr|A0A1P8BFL7|A0A1P8BFL7_ARATH KH domain-containing protein / zinc finger (CCCH type) family protein OS=Ara	4	1	1	1	0	0	0	1	0	0	1	0	0	0	0	0	1	0	0	1	0	0	0	0	0	1	0	0	1	0	0	8.3	8.3	8.3	17.673	168	168;213;218;240	2	1	1		0
A0A1P8BFZ5;F4KDH9	A0A1P8BFZ5;F4KDH9	2;2	2;2	2;2		FIP1[V]	>tr|A0A1P8BFZ5|A0A1P8BFZ5_ARATH FIP1[V]-like protein OS=Arabidopsis thaliana GN=FIP1[V] PE=4 SV=1;>sp|F4KDH9|FIPS5_ARATH FIP1[V]-like protein OS=Arabidopsis thaliana GN=FIPS5 PE=1 SV=1	2	2	2	2	0	0	0	0	1	1	1	1	1	0	0	0	0	1	1	1	1	1	0	0	0	0	1	1	1	1	1	1.3	1.3	1.3	133.08	1193	1193;1196	2.2	2	3		0
A0A1P8BG17;Q8W103	A0A1P8BG17;Q8W103	1;1	1;1	1;1		CHR24	>tr|A0A1P8BG17|A0A1P8BG17_ARATH Chromatin remodeling 24 OS=Arabidopsis thaliana GN=CHR24 PE=4 SV=1;>sp|Q8W103|CHR24_ARATH Protein CHROMATIN REMODELING 24 OS=Arabidopsis thaliana GN=CHR24 PE=2 SV=1	2	1	1	1	0	0	0	0	0	0	0	1	1	0	0	0	0	0	0	0	1	1	0	0	0	0	0	0	0	1	1	0.7	0.7	0.7	120.91	1073	1073;1090	3		2		0.0086674
A0A1P8BG38;P34795	A0A1P8BG38;P34795	1;1	1;1	1;1	Glucose-6-phosphate isomerase, cytosolic	PGIC	>tr|A0A1P8BG38|A0A1P8BG38_ARATH Glucose-6-phosphate isomerase OS=Arabidopsis thaliana GN=MJB21.12 PE=3 SV=1;>sp|P34795|G6PI_ARATH Glucose-6-phosphate isomerase, cytosolic OS=Arabidopsis thaliana GN=PGIC PE=1 SV=1	2	1	1	1	0	0	0	1	1	1	0	0	0	0	0	0	1	1	1	0	0	0	0	0	0	1	1	1	0	0	0	2.3	2.3	2.3	58.109	528	528;560	1	3			0.0037927
F4JGM3;A0A1P8BGQ7;F4I9X6;Q3EAA5;Q42202;B9DHA6;Q8RUC6;Q9SHE7;P59271;P59233;P59232;Q3E7T8-2;P0CH33;Q3E7K8;Q8H159-2;Q3E7T8;Q1EC66;Q9FHQ6;P0CH32;Q8H159;Q39256	F4JGM3;A0A1P8BGQ7;F4I9X6;Q3EAA5;Q42202;B9DHA6;Q8RUC6;Q9SHE7;P59271;P59233;P59232;Q3E7T8-2;P0CH33;Q3E7K8;Q8H159-2;Q3E7T8;Q1EC66;Q9FHQ6;P0CH32;Q8H159;Q39256	3;3;3;3;3;3;3;3;3;3;3;3;3;3;3;3;3;3;3;3;3	3;3;3;3;3;3;3;3;3;3;3;3;3;3;3;3;3;3;3;3;3	3;3;3;3;3;3;3;3;3;3;3;3;3;3;3;3;3;3;3;3;3	Ubiquitin-60S ribosomal protein L40-2;Ubiquitin;60S ribosomal protein L40-2;Ubiquitin-60S ribosomal protein L40-1;Ubiquitin;60S ribosomal protein L40-1;Ubiquitin-NEDD8-like protein RUB2;Ubiquitin;NEDD8-like protein RUB2;Ubiquitin-NEDD8-like protein RUB1;Ubiquitin;NEDD8-like protein RUB1;Ubiquitin-40S ribosomal protein S27a-1;Ubiquitin;40S ribosomal protein S27a-1;Ubiquitin-40S ribosomal protein S…	UBQ11;UBQ13;UBQ10;RPL40B;RPL40A;RUB2;RUB1;RPS27AA;RPS27AC;RPS27AB;UBQ14;UBQ12;UBQ3;UBQ9;UBQ4;UBQ8	>tr|F4JGM3|F4JGM3_ARATH Polyubiquitin OS=Arabidopsis thaliana GN=UBQ11 PE=2 SV=1;>tr|A0A1P8BGQ7|A0A1P8BGQ7_ARATH Ubiquitin 4 OS=Arabidopsis thaliana GN=UBQ4 PE=4 SV=1;>tr|F4I9X6|F4I9X6_ARATH Ubiquitin 13 OS=Arabidopsis thaliana GN=UBQ13 PE=4 SV=1;>tr|Q3EAA	21	3	3	3	2	2	2	3	2	1	3	2	2	2	2	2	3	2	1	3	2	2	2	2	2	3	2	1	3	2	2	44.4	44.4	44.4	17.179	153	153;306;319;381;128;128;154;156;156;157;157;229;229;230;305;305;306;322;382;457;631	3	6	7	6	0
Q9FIG8;A0A1P8BH14	Q9FIG8;A0A1P8BH14	1;1	1;1	1;1		At5g42490	>sp|Q9FIG8|KN7J_ARATH Kinesin-like protein KIN-7J OS=Arabidopsis thaliana GN=KIN7J PE=3 SV=2;>tr|A0A1P8BH14|A0A1P8BH14_ARATH ATP binding microtubule motor family protein OS=Arabidopsis thaliana GN=MDH9.19 PE=3 SV=1	2	1	1	1	0	0	0	0	1	0	0	0	0	0	0	0	0	1	0	0	0	0	0	0	0	0	1	0	0	0	0	1.9	1.9	1.9	106.1	930	930;1083	1	1			0
Q8VYN9;A0A1P8BH73;A0A1P8BH78	Q8VYN9;A0A1P8BH73;A0A1P8BH78	1;1;1	1;1;1	1;1;1		PHOS32	>sp|Q8VYN9|PHO32_ARATH Universal stress protein PHOS32 OS=Arabidopsis thaliana GN=PHOS32 PE=1 SV=1;>tr|A0A1P8BH73|A0A1P8BH73_ARATH Adenine nucleotide alpha hydrolases-like superfamily protein OS=Arabidopsis thaliana GN=PHOS32 PE=1 SV=1;>tr|A0A1P8BH78|A0A1P	3	1	1	1	0	0	0	0	0	0	0	1	1	0	0	0	0	0	0	0	1	1	0	0	0	0	0	0	0	1	1	6.2	6.2	6.2	26.202	242	242;250;258	3		2		0.001287
A0A1R7T3A4;Q949P2;Q94AM1	A0A1R7T3A4;Q949P2;Q94AM1	1;1;1	1;1;1	1;1;1	Probable cytosolic oligopeptidase A;Organellar oligopeptidase A, chloroplastic/mitochondrial	CYOP;OOP	>tr|A0A1R7T3A4|A0A1R7T3A4_ARATH Zincin-like metalloproteases family protein OS=Arabidopsis thaliana GN=OOP PE=3 SV=1;>sp|Q949P2|COPDA_ARATH Probable cytosolic oligopeptidase A OS=Arabidopsis thaliana GN=CYOP PE=1 SV=1;>sp|Q94AM1|OOPDA_ARATH Organellar olig	3	1	1	1	0	0	0	1	1	0	1	0	1	0	0	0	1	1	0	1	0	1	0	0	0	1	1	0	1	0	1	1.2	1.2	1.2	90.368	805	805;701;791	2	2	2		0.0077951
A0A1R7T3I7;Q9LU74	A0A1R7T3I7;Q9LU74	1;1	1;1	1;1		At5g57120	>tr|A0A1R7T3I7|A0A1R7T3I7_ARATH Nucleolar/coiled-body phosphoprotein OS=Arabidopsis thaliana GN=MUL3.6 PE=1 SV=1;>tr|Q9LU74|Q9LU74_ARATH AT5g57120/MUL3_6 OS=Arabidopsis thaliana GN=MUL3.6 PE=1 SV=1	2	1	1	1	0	0	0	0	0	0	1	0	0	0	0	0	0	0	0	1	0	0	0	0	0	0	0	0	1	0	0	3	3	3	34.125	300	300;330	3		1		0.0068415
A2RVS6-2;A2RVS6	A2RVS6-2;A2RVS6	5;5	3;3	3;3	Serine/arginine-rich splicing factor SR34A	SR34A	>sp|A2RVS6-2|SR34A_ARATH Isoform 2 of Serine/arginine-rich splicing factor SR34A OS=Arabidopsis thaliana GN=SR34A;>sp|A2RVS6|SR34A_ARATH Serine/arginine-rich splicing factor SR34A OS=Arabidopsis thaliana GN=SR34A PE=2 SV=1	2	5	3	3	0	0	0	4	3	3	4	3	3	0	0	0	3	1	2	3	2	2	0	0	0	3	1	2	3	2	2	16.2	10.8	10.8	33.462	297	297;300	2.08	6	7		0
A2RVV3;Q9M8S7	A2RVV3;Q9M8S7	1;1	1;1	1;1		At3g02860;F13E7.20	>tr|A2RVV3|A2RVV3_ARATH At3g02860 OS=Arabidopsis thaliana GN=At3g02860 PE=1 SV=1;>tr|Q9M8S7|Q9M8S7_ARATH F13E7.20 protein OS=Arabidopsis thaliana GN=At3g02860 PE=1 SV=1	2	1	1	1	0	0	0	0	0	1	1	1	1	0	0	0	0	0	1	1	1	1	0	0	0	0	0	1	1	1	1	3.8	3.8	3.8	35.139	312	312;313	2.5	1	3		0
A3KPF3	A3KPF3	2	2	2		At3g02710	>tr|A3KPF3|A3KPF3_ARATH ARM repeat superfamily protein OS=Arabidopsis thaliana GN=At3g02710 PE=1 SV=1	1	2	2	2	0	0	0	1	1	0	1	1	1	0	0	0	1	1	0	1	1	1	0	0	0	1	1	0	1	1	1	3	3	3	60.145	529	529	2.2	2	3		0
A4FVN8	A4FVN8	8	8	8		At1g10580	>tr|A4FVN8|A4FVN8_ARATH At1g10580 OS=Arabidopsis thaliana GN=At1g10580 PE=2 SV=1	1	8	8	8	0	0	0	0	0	0	8	7	7	0	0	0	0	0	0	8	7	7	0	0	0	0	0	0	8	7	7	19	19	19	65.127	573	573	3		24		0
A4GSN8;A4GSN8-3;A4GSN8-2	A4GSN8;A4GSN8-3;A4GSN8-2	7;7;7	7;7;7	7;7;7	Nuclear-pore anchor	NUA	>sp|A4GSN8|NUA_ARATH Nuclear-pore anchor OS=Arabidopsis thaliana GN=NUA PE=1 SV=1;>sp|A4GSN8-3|NUA_ARATH Isoform 3 of Nuclear-pore anchor OS=Arabidopsis thaliana GN=NUA;>sp|A4GSN8-2|NUA_ARATH Isoform 2 of Nuclear-pore anchor OS=Arabidopsis thaliana GN=NUA	3	7	7	7	0	0	0	1	2	2	5	4	5	0	0	0	1	2	2	5	4	5	0	0	0	1	2	2	5	4	5	3.6	3.6	3.6	237.04	2093	2093;2094;2115	2.47	5	14		0
A8MQ78;Q6NQ72	A8MQ78;Q6NQ72	3;3	2;2	2;2	THO complex subunit 4D	ALY4	>tr|A8MQ78|A8MQ78_ARATH ALWAYS EARLY 4 OS=Arabidopsis thaliana GN=ALY4 PE=1 SV=1;>sp|Q6NQ72|THO4D_ARATH THO complex subunit 4D OS=Arabidopsis thaliana GN=ALY4 PE=1 SV=1	2	3	2	2	0	0	0	1	2	2	2	2	3	0	0	0	1	2	2	1	1	2	0	0	0	1	2	2	1	1	2	12.9	10.4	10.4	29.709	280	280;288	1.89	5	4		0
A8MQD9;Q94K30	A8MQD9;Q94K30	1;1	1;1	1;1		At1g01800	>tr|A8MQD9|A8MQD9_ARATH NAD(P)-binding Rossmann-fold superfamily protein OS=Arabidopsis thaliana GN=At1g01800 PE=4 SV=1;>tr|Q94K30|Q94K30_ARATH AT1G01800 protein OS=Arabidopsis thaliana GN=At1g01800 PE=2 SV=1	2	1	1	1	0	0	0	1	1	0	1	1	1	0	0	0	1	1	0	1	1	1	0	0	0	1	1	0	1	1	1	5.4	5.4	5.4	28.303	260	260;295	2.2	2	3		0
A8MQR6;A8MQH4;Q0WM29	A8MQR6;A8MQH4;Q0WM29	1;1;1	1;1;1	1;1;1	Methylmalonate-semialdehyde dehydrogenase [acylating], mitochondrial	ALDH6B2	>tr|A8MQR6|A8MQR6_ARATH Aldehyde dehydrogenase 6B2 OS=Arabidopsis thaliana GN=ALDH6B2 PE=4 SV=1;>tr|A8MQH4|A8MQH4_ARATH Aldehyde dehydrogenase 6B2 OS=Arabidopsis thaliana GN=ALDH6B2 PE=4 SV=1;>sp|Q0WM29|MMSA_ARATH Methylmalonate-semialdehyde dehydrogenase	3	1	1	1	0	0	0	1	1	1	0	0	0	0	0	0	1	1	1	0	0	0	0	0	0	1	1	1	0	0	0	2.2	2.2	2.2	53.406	498	498;595;607	1	3			0.006865
Q9SJV0;A8MQW3	Q9SJV0;A8MQW3	1;1	1;1	1;1		UFD1	>tr|Q9SJV0|Q9SJV0_ARATH At2g21270 OS=Arabidopsis thaliana GN=UFD1 PE=2 SV=2;>tr|A8MQW3|A8MQW3_ARATH AT2G21270 protein OS=Arabidopsis thaliana GN=UFD1 PE=2 SV=1	2	1	1	1	0	0	0	0	0	0	1	1	1	0	0	0	0	0	0	1	1	1	0	0	0	0	0	0	1	1	1	4.7	4.7	4.7	35.323	319	319;340	3		3		0.00369
A8MQY4;F4K875;F4K873;P42737-2;P42737	A8MQY4;F4K875;F4K873;P42737-2;P42737	7;7;7;7;7	2;2;2;2;2	2;2;2;2;2	Carbonic anhydrase;Beta carbonic anhydrase 2, chloroplastic	CA2;BCA2	>tr|A8MQY4|A8MQY4_ARATH Carbonic anhydrase OS=Arabidopsis thaliana GN=CA2 PE=1 SV=1;>tr|F4K875|F4K875_ARATH Carbonic anhydrase OS=Arabidopsis thaliana GN=CA2 PE=1 SV=1;>tr|F4K873|F4K873_ARATH Carbonic anhydrase OS=Arabidopsis thaliana GN=CA2 PE=1 SV=1;>sp|	5	7	2	2	6	5	5	5	3	4	6	4	5	1	0	0	1	0	0	1	0	0	1	0	0	1	0	0	1	0	0	24.2	7.4	7.4	34.426	310	310;330;330;259;331	3	1	1	1	0
Q9SHH1;A8MR03	Q9SHH1;A8MR03	2;2	2;2	2;2		F20D23.18;At1g17130	>tr|Q9SHH1|Q9SHH1_ARATH At1g17130 OS=Arabidopsis thaliana GN=At1g17130 PE=1 SV=1;>tr|A8MR03|A8MR03_ARATH Coiled-coil protein (DUF572) OS=Arabidopsis thaliana GN=At1g17130 PE=1 SV=1	2	2	2	2	0	0	0	0	0	0	1	1	2	0	0	0	0	0	0	1	1	2	0	0	0	0	0	0	1	1	2	8.5	8.5	8.5	37.638	331	331;338	3		4		0
A8MR07;Q9SJQ0;Q94KE3	A8MR07;Q9SJQ0;Q94KE3	1;1;1	1;1;1	1;1;1	Pyruvate kinase	At3g52990;At2g36580	>tr|A8MR07|A8MR07_ARATH Pyruvate kinase OS=Arabidopsis thaliana GN=At3g52990 PE=2 SV=1;>tr|Q9SJQ0|Q9SJQ0_ARATH Pyruvate kinase OS=Arabidopsis thaliana GN=At2g36580 PE=1 SV=2;>tr|Q94KE3|Q94KE3_ARATH Pyruvate kinase OS=Arabidopsis thaliana GN=At3g52990 PE=2	3	1	1	1	0	1	0	0	0	0	0	0	0	0	1	0	0	0	0	0	0	0	0	1	0	0	0	0	0	0	0	2.7	2.7	2.7	51.889	474	474;527;527	5			1	0.0067492
A8MR12;Q9LT08	A8MR12;Q9LT08	2;2	2;2	2;2	26S proteasome non-ATPase regulatory subunit 14 homolog	At5g23540;RPN11	>tr|A8MR12|A8MR12_ARATH Mov34/MPN/PAD-1 family protein OS=Arabidopsis thaliana GN=MQM1.19 PE=4 SV=1;>sp|Q9LT08|PSDE_ARATH 26S proteasome non-ATPase regulatory subunit 14 homolog OS=Arabidopsis thaliana GN=RPN11 PE=1 SV=1	2	2	2	2	0	0	0	1	1	1	2	1	1	0	0	0	1	1	1	2	1	1	0	0	0	1	1	1	2	1	1	10.8	10.8	10.8	29.207	259	259;308	2.14	3	4		0
A8MR27;Q6ICX4	A8MR27;Q6ICX4	2;2	2;2	2;2	Polypyrimidine tract-binding protein homolog 3	PTB3	>tr|A8MR27|A8MR27_ARATH Polypyrimidine tract-binding protein 3 OS=Arabidopsis thaliana GN=PTB3 PE=4 SV=1;>sp|Q6ICX4|PTBP3_ARATH Polypyrimidine tract-binding protein homolog 3 OS=Arabidopsis thaliana GN=At1g43190 PE=2 SV=1	2	2	2	2	0	0	0	2	2	2	2	2	2	0	0	0	2	2	2	2	2	2	0	0	0	2	2	2	2	2	2	4.9	4.9	4.9	48.02	430	430;432	2	6	6		0
A8MR47;O64530-2;O64530	A8MR47;O64530-2;O64530	4;4;4	4;4;4	4;4;4	Sulfurtransferase;Thiosulfate/3-mercaptopyruvate sulfurtransferase 1, mitochondrial	MST1;STR1	>tr|A8MR47|A8MR47_ARATH Sulfurtransferase OS=Arabidopsis thaliana GN=MST1 PE=4 SV=1;>sp|O64530-2|STR1_ARATH Isoform 2 of Thiosulfate/3-mercaptopyruvate sulfurtransferase 1, mitochondrial OS=Arabidopsis thaliana GN=STR1;>sp|O64530|STR1_ARATH Thiosulfate/3-m	3	4	4	4	3	4	3	1	1	1	1	1	1	3	4	3	1	1	1	1	1	1	3	4	3	1	1	1	1	1	1	18.1	18.1	18.1	31.711	282	282;322;379	3.94	3	3	11	0
A8MRD8;Q9LVW7	A8MRD8;Q9LVW7	1;1	1;1	1;1	Carbamoyl-phosphate synthase small chain, chloroplastic	CARA	>tr|A8MRD8|A8MRD8_ARATH Carbamoyl phosphate synthetase A OS=Arabidopsis thaliana GN=CARA PE=3 SV=1;>sp|Q9LVW7|CARA_ARATH Carbamoyl-phosphate synthase small chain, chloroplastic OS=Arabidopsis thaliana GN=CARA PE=1 SV=1	2	1	1	1	1	1	0	0	0	0	0	0	0	1	1	0	0	0	0	0	0	0	1	1	0	0	0	0	0	0	0	3.4	3.4	3.4	38.948	358	358;430	5			2	0.0012853
A8MRE8;Q9SKP6	A8MRE8;Q9SKP6	5;5	5;5	5;5	Triosephosphate isomerase, chloroplastic	TIM	>tr|A8MRE8|A8MRE8_ARATH Triosephosphate isomerase OS=Arabidopsis thaliana GN=TIM PE=1 SV=1;>sp|Q9SKP6|TPIC_ARATH Triosephosphate isomerase, chloroplastic OS=Arabidopsis thaliana GN=TIM PE=1 SV=1	2	5	5	5	2	3	2	1	0	1	2	2	2	2	3	2	1	0	1	2	2	2	2	3	2	1	0	1	2	2	2	19.6	19.6	19.6	32.306	306	306;315	3.67	2	6	7	0
A8MRL0;P59226;P59169;Q9FX60;Q9LR02;Q9FKQ3	A8MRL0;P59226;P59169;Q9FX60;Q9LR02;Q9FKQ3	2;2;2;1;1;1	2;2;2;1;1;1	2;2;2;1;1;1	Histone H3.2;Histone H3.3;Histone H3-like 1;Histone H3-like 3;Histone H3-like 5	At4g40030;HTR2;HTR4	>tr|A8MRL0|A8MRL0_ARATH Histone superfamily protein OS=Arabidopsis thaliana GN=H3.3 PE=3 SV=1;>sp|P59226|H32_ARATH Histone H3.2 OS=Arabidopsis thaliana GN=HTR2 PE=1 SV=2;>sp|P59169|H33_ARATH Histone H3.3 OS=Arabidopsis thaliana GN=HTR4 PE=1 SV=2;>sp|Q9FX60	6	2	2	2	0	0	0	1	2	2	1	2	2	0	0	0	1	2	2	1	2	2	0	0	0	1	2	2	1	2	2	11	11	11	18.702	164	164;136;136;136;136;139	2.09	5	6		0
A8MRV1;P59259	A8MRV1;P59259	5;5	5;5	5;5	Histone H4	At1g07660	>tr|A8MRV1|A8MRV1_ARATH Histone H4 OS=Arabidopsis thaliana GN=At1g07660 PE=1 SV=1;>sp|P59259|H4_ARATH Histone H4 OS=Arabidopsis thaliana GN=At1g07660 PE=1 SV=2	2	5	5	5	2	4	1	4	4	4	5	5	5	2	4	1	4	4	4	5	5	5	2	4	1	4	4	4	5	5	5	54.7	54.7	54.7	9.3939	86	86;103	2.52	18	21	7	0
A8MS37;B3H4B8;Q9LRR9-2;Q9LRR9;Q2V3V9;F4JFV6;O49506-2;Q9LRS0;O49506;A0A1P8B993	A8MS37;B3H4B8;Q9LRR9-2;Q9LRR9;Q2V3V9;F4JFV6;O49506-2;Q9LRS0;O49506	3;3;3;3;2;2;2;2;2;1	3;3;3;3;2;2;2;2;2;1	3;3;3;3;2;2;2;2;2;1	Peroxisomal (S)-2-hydroxy-acid oxidase GLO1;Peroxisomal (S)-2-hydroxy-acid oxidase GLO5;Peroxisomal (S)-2-hydroxy-acid oxidase GLO2	At3g14420;GLO1;At3g14415;GLO5;GLO2	>tr|A8MS37|A8MS37_ARATH Aldolase-type TIM barrel family protein OS=Arabidopsis thaliana GN=GOX1 PE=3 SV=1;>tr|B3H4B8|B3H4B8_ARATH Aldolase-type TIM barrel family protein OS=Arabidopsis thaliana GN=GOX1 PE=3 SV=1;>sp|Q9LRR9-2|GLO1_ARATH Isoform 2 of (S)-2-h	10	3	3	3	2	2	2	3	3	3	2	2	2	2	2	2	3	3	3	2	2	2	2	2	2	3	3	3	2	2	2	8.1	8.1	8.1	39.462	360	360;366;348;367;367;373;314;367;368;259	2.71	9	6	6	0
F4JR78;F4JR75;A8MS51;F4JR77	F4JR78;F4JR75;A8MS51;F4JR77	1;1;1;1	1;1;1;1	1;1;1;1		At4g36980	>tr|F4JR78|F4JR78_ARATH CLK4-associating serine/arginine-rich protein OS=Arabidopsis thaliana GN=AP22.35 PE=1 SV=1;>tr|F4JR75|F4JR75_ARATH CLK4-associating serine/arginine-rich protein OS=Arabidopsis thaliana GN=AP22.35 PE=1 SV=1;>tr|A8MS51|A8MS51_ARATH CL	4	1	1	1	0	0	0	0	0	0	1	1	1	0	0	0	0	0	0	1	1	1	0	0	0	0	0	0	1	1	1	2.2	2.2	2.2	58.601	507	507;554;555;556	3		3		0
A8MS55;Q9C7F5	A8MS55;Q9C7F5	2;2	2;2	2;2	Nuclear transport factor 2	NTF2B;NTF2	>tr|A8MS55|A8MS55_ARATH Nuclear transport factor 2B OS=Arabidopsis thaliana GN=NTF2B PE=1 SV=1;>sp|Q9C7F5|NTF2B_ARATH Nuclear transport factor 2B OS=Arabidopsis thaliana GN=NTF2B PE=1 SV=1	2	2	2	2	0	0	0	2	0	0	1	1	2	0	0	0	2	0	0	1	1	2	0	0	0	2	0	0	1	1	2	14.9	14.9	14.9	15.004	134	134;126	2.33	2	4		0
F4I9Y9;F4I9Y7;A8MS85	F4I9Y9;F4I9Y7;A8MS85	1;1;1	1;1;1	1;1;1		GTB1	>tr|F4I9Y9|F4I9Y9_ARATH Transcription elongation factor spt6 OS=Arabidopsis thaliana GN=GTB1 PE=3 SV=1;>tr|F4I9Y7|F4I9Y7_ARATH Transcription elongation factor spt6 OS=Arabidopsis thaliana GN=GTB1 PE=3 SV=1;>sp|A8MS85|SPT61_ARATH Transcription elongation fa	3	1	1	1	0	0	0	0	0	1	1	1	1	0	0	0	0	0	1	1	1	1	0	0	0	0	0	1	1	1	1	0.7	0.7	0.7	166.39	1454	1454;1642;1647	2.5	1	3		0
A9LLI7	A9LLI7	1	1	1		RRP6L2	>sp|A9LLI7|RP6L2_ARATH Protein RRP6-like 2 OS=Arabidopsis thaliana GN=RRP6L2 PE=2 SV=1	1	1	1	1	0	0	0	0	0	0	1	0	1	0	0	0	0	0	0	1	0	1	0	0	0	0	0	0	1	0	1	1.5	1.5	1.5	97.888	870	870	3		2		0
B3H581;O82261	B3H581;O82261	1;1	1;1	1;1	Protease Do-like 2, chloroplastic	DEGP2	>tr|B3H581|B3H581_ARATH DEGP protease 2 OS=Arabidopsis thaliana GN=DEG2 PE=4 SV=1;>sp|O82261|DEGP2_ARATH Protease Do-like 2, chloroplastic OS=Arabidopsis thaliana GN=DEGP2 PE=1 SV=2	2	1	1	1	1	1	0	0	0	0	0	0	0	1	1	0	0	0	0	0	0	0	1	1	0	0	0	0	0	0	0	2	2	2	66.673	606	606;607	5			2	0
B6EUB3;F4JYL8;B3H5K3;A0A1P8BDX9	B6EUB3;F4JYL8;B3H5K3;A0A1P8BDX9	6;6;6;5	6;6;6;5	6;6;6;5		At5g47690	>tr|B6EUB3|B6EUB3_ARATH Binding protein OS=Arabidopsis thaliana GN=At5g47690 PE=1 SV=1;>tr|F4JYL8|F4JYL8_ARATH Binding protein OS=Arabidopsis thaliana GN=At5g47690 PE=1 SV=1;>tr|B3H5K3|B3H5K3_ARATH Binding protein OS=Arabidopsis thaliana GN=At5g47690 PE=1	4	6	6	6	0	0	0	4	5	5	5	5	5	0	0	0	4	5	5	5	5	5	0	0	0	4	5	5	5	5	5	3.6	3.6	3.6	181.21	1605	1605;1606;1607;1510	2.03	14	15		0
B3H5S2;P10798;P10797;F4KA76;P10796	B3H5S2;P10798;P10797;F4KA76;P10796	6;6;6;5;5	6;6;6;5;5	4;4;4;3;3	Ribulose bisphosphate carboxylase small chain;Ribulose bisphosphate carboxylase small chain 3B, chloroplastic;Ribulose bisphosphate carboxylase small chain 2B, chloroplastic;Ribulose bisphosphate carboxylase small chain 1B, chloroplastic	At5g38410;RBCS-3B;RBCS-2B;RBCS-1B	>tr|B3H5S2|B3H5S2_ARATH Ribulose bisphosphate carboxylase small chain OS=Arabidopsis thaliana GN=RBCS3B PE=3 SV=1;>sp|P10798|RBS3B_ARATH Ribulose bisphosphate carboxylase small chain 3B, chloroplastic OS=Arabidopsis thaliana GN=RBCS-3B PE=2 SV=2;>sp|P10797	5	6	6	4	6	5	3	4	3	4	5	5	4	6	5	3	4	3	4	5	5	4	4	3	2	2	1	2	3	3	2	36	36	24.2	20.84	186	186;181;181;174;181	3.19	12	14	16	0
B3H5Y0;Q42560	B3H5Y0;Q42560	3;3	3;3	2;2	Aconitate hydratase 1	ACO1	>tr|B3H5Y0|B3H5Y0_ARATH Aconitate hydratase OS=Arabidopsis thaliana GN=ACO1 PE=3 SV=1;>sp|Q42560|ACO1_ARATH Aconitate hydratase 1 OS=Arabidopsis thaliana GN=ACO1 PE=1 SV=2	2	3	3	2	1	1	1	1	1	1	3	2	3	1	1	1	1	1	1	3	2	3	0	0	0	0	0	0	2	1	2	3.6	3.6	2.1	86.545	795	795;898	3	3	8	3	0
B3H604;Q9FNE2	B3H604;Q9FNE2	1;1	1;1	1;1	Glutaredoxin-C2	At5g40370;GRXC2	>tr|B3H604|B3H604_ARATH Glutaredoxin family protein OS=Arabidopsis thaliana GN=GRXC2 PE=4 SV=1;>sp|Q9FNE2|GRXC2_ARATH Glutaredoxin-C2 OS=Arabidopsis thaliana GN=GRXC2 PE=3 SV=1	2	1	1	1	0	0	0	1	1	1	1	1	1	0	0	0	1	1	1	1	1	1	0	0	0	1	1	1	1	1	1	6.6	6.6	6.6	14.908	136	136;111	2	3	3		0.0012739
F4KFD7;B3H6B0;Q9FIB6;A0A1P8BHB1;F4KF39;Q8VWK0	F4KFD7;B3H6B0;Q9FIB6;A0A1P8BHB1;F4KF39;Q8VWK0	3;3;3;2;2;2	3;3;3;2;2;2	3;3;3;2;2;2	26S proteasome non-ATPase regulatory subunit 12 homolog A;26S proteasome non-ATPase regulatory subunit 12 homolog B	EMB2107;RPN5A;RPN5B	>tr|F4KFD7|F4KFD7_ARATH 26S proteasome regulatory subunit, putative (RPN5) OS=Arabidopsis thaliana GN=EMB2107 PE=4 SV=1;>tr|B3H6B0|B3H6B0_ARATH 26S proteasome regulatory subunit, putative (RPN5) OS=Arabidopsis thaliana GN=EMB2107 PE=4 SV=1;>sp|Q9FIB6|PS12A	6	3	3	3	0	0	0	1	1	1	2	2	3	0	0	0	1	1	1	2	2	3	0	0	0	1	1	1	2	2	3	6.6	6.6	6.6	50.85	442	442;462;442;422;442;442	2.4	3	7		0
B3H6F9;F4J0N1;F4I7B6;Q940H6-2;O64812;Q9C958;Q39193;Q940H6;Q39192;P43291	B3H6F9;F4J0N1;F4I7B6;Q940H6-2;O64812;Q9C958;Q39193;Q940H6;Q39192;P43291	1;1;1;1;1;1;1;1;1;1	1;1;1;1;1;1;1;1;1;1	1;1;1;1;1;1;1;1;1;1	Serine/threonine-protein kinase SRK2E;Serine/threonine-protein kinase SRK2J;Serine/threonine-protein kinase SRK2B;Serine/threonine-protein kinase SRK2I;Serine/threonine-protein kinase SRK2D;Serine/threonine-protein kinase SRK2A	OST1;SNRK2.2;At1g10940;SRK2E;SRK2J;SRK2B;SRK2I;SRK2D;SRK2A	>tr|B3H6F9|B3H6F9_ARATH Protein kinase superfamily protein OS=Arabidopsis thaliana GN=OST1 PE=3 SV=2;>tr|F4J0N1|F4J0N1_ARATH SNF1-related protein kinase 2.2 OS=Arabidopsis thaliana GN=SNRK2.2 PE=3 SV=1;>tr|F4I7B6|F4I7B6_ARATH Protein kinase superfamily pro	10	1	1	1	0	0	0	0	0	0	0	0	1	0	0	0	0	0	0	0	0	1	0	0	0	0	0	0	0	0	1	3.8	3.8	3.8	39.185	345	345;369;371;339;339;361;361;362;362;363	3		1		0
B3H6I9;Q9M0V3;O49552	B3H6I9;Q9M0V3;O49552	2;2;2	2;2;2	2;2;2	DNA damage-binding protein 1a;DNA damage-binding protein 1b	DDB1A;DDB1B	>tr|B3H6I9|B3H6I9_ARATH Damaged DNA binding protein 1A OS=Arabidopsis thaliana GN=DDB1A PE=4 SV=1;>sp|Q9M0V3|DDB1A_ARATH DNA damage-binding protein 1a OS=Arabidopsis thaliana GN=DDB1A PE=1 SV=1;>sp|O49552|DDB1B_ARATH DNA damage-binding protein 1b OS=Arabid	3	2	2	2	0	0	0	1	0	0	2	1	1	0	0	0	1	0	0	2	1	1	0	0	0	1	0	0	2	1	1	1.8	1.8	1.8	118.95	1067	1067;1088;1088	2.6	1	4		0
B3H6J5	B3H6J5	4	4	4		At3g49601	>tr|B3H6J5|B3H6J5_ARATH Pre-mRNA-splicing factor OS=Arabidopsis thaliana GN=At3g49601 PE=1 SV=1	1	4	4	4	0	0	0	0	2	1	4	4	3	0	0	0	0	2	1	4	4	3	0	0	0	0	2	1	4	4	3	7.6	7.6	7.6	68.352	591	591	2.57	3	11		0
B3H700;Q6WWW4	B3H700;Q6WWW4	3;3	3;3	3;3	E3 ubiquitin-protein ligase UPL3	KAK;UPL3	>tr|B3H700|B3H700_ARATH HECT ubiquitin protein ligase family protein KAK OS=Arabidopsis thaliana GN=KAK PE=1 SV=1;>sp|Q6WWW4|UPL3_ARATH E3 ubiquitin-protein ligase UPL3 OS=Arabidopsis thaliana GN=UPL3 PE=1 SV=1	2	3	3	3	0	0	0	0	0	0	3	2	2	0	0	0	0	0	0	3	2	2	0	0	0	0	0	0	3	2	2	2	2	2	193.45	1794	1794;1888	3		7		0
B3H725;F4K0E8-2;F4K0E8	B3H725;F4K0E8-2;F4K0E8	3;3;3	3;3;3	3;3;3	4-hydroxy-3-methylbut-2-en-1-yl diphosphate synthase, chloroplastic	HDS;ISPG	>tr|B3H725|B3H725_ARATH 4-hydroxy-3-methylbut-2-enyl diphosphate synthase OS=Arabidopsis thaliana GN=HDS PE=3 SV=1;>sp|F4K0E8-2|ISPG_ARATH Isoform 2 of 4-hydroxy-3-methylbut-2-en-1-yl diphosphate synthase (ferredoxin), chloroplastic OS=Arabidopsis thaliana	3	3	3	3	3	3	1	0	0	1	0	0	1	3	3	1	0	0	1	0	0	1	3	3	1	0	0	1	0	0	1	4	4	4	80.421	717	717;740;741	4.45	1	1	9	0
B3H746;Q38931	B3H746;Q38931	2;2	2;2	2;2	Peptidyl-prolyl cis-trans isomerase FKBP62	ROF1;FKBP62	>tr|B3H746|B3H746_ARATH Peptidylprolyl isomerase OS=Arabidopsis thaliana GN=ROF1 PE=1 SV=1;>sp|Q38931|FKB62_ARATH Peptidyl-prolyl cis-trans isomerase FKBP62 OS=Arabidopsis thaliana GN=FKBP62 PE=1 SV=2	2	2	2	2	0	0	0	1	1	0	2	1	2	0	0	0	1	1	0	2	1	2	0	0	0	1	1	0	2	1	2	3.4	3.4	3.4	62.911	562	562;551	2.43	2	5		0
F4JCU6;B5BT18	F4JCU6;B5BT18	1;1	1;1	1;1	TATA-binding protein-associated factor BTAF1	RGD3;BTAF1	>tr|F4JCU6|F4JCU6_ARATH ROOT GROWTH DEFECTIVE 3 OS=Arabidopsis thaliana GN=RGD3 PE=4 SV=1;>sp|B5BT18|BTAF1_ARATH TATA-binding protein-associated factor BTAF1 OS=Arabidopsis thaliana GN=BTAF1 PE=1 SV=1	2	1	1	1	0	0	0	0	0	0	0	1	0	0	0	0	0	0	0	0	1	0	0	0	0	0	0	0	0	1	0	0.7	0.7	0.7	236.59	2129	2129;2045	3		1		0.0037313
B5X0I6	B5X0I6	3	3	3		VIP6	>sp|B5X0I6|VIP6_ARATH Protein CTR9 homolog OS=Arabidopsis thaliana GN=VIP6 PE=1 SV=1	1	3	3	3	0	0	0	1	1	2	2	2	2	0	0	0	1	1	2	2	2	2	0	0	0	1	1	2	2	2	2	2.7	2.7	2.7	124.09	1091	1091	2.2	4	6		0
B6EUA9-2;B6EUA9	B6EUA9-2;B6EUA9	7;7	7;7	7;7	Pre-mRNA-processing protein 40A	PRP40A	>sp|B6EUA9-2|PR40A_ARATH Isoform 2 of Pre-mRNA-processing protein 40A OS=Arabidopsis thaliana GN=PRP40A;>sp|B6EUA9|PR40A_ARATH Pre-mRNA-processing protein 40A OS=Arabidopsis thaliana GN=PRP40A PE=1 SV=1	2	7	7	7	0	0	0	5	4	6	4	2	2	0	0	0	5	4	6	4	2	2	0	0	0	5	4	6	4	2	2	9.4	9.4	9.4	105.64	926	926;958	1.7	15	8		0
B9DFC0;Q9ZPF5	B9DFC0;Q9ZPF5	1;1	1;1	1;1	Arginase 2, mitochondrial	At4g08870;ARGAH2	>tr|B9DFC0|B9DFC0_ARATH AT4G08870 protein OS=Arabidopsis thaliana GN=ARGAH2 PE=2 SV=1;>sp|Q9ZPF5|ARGI2_ARATH Arginase 2, chloroplastic/mitochondrial OS=Arabidopsis thaliana GN=ARGAH2 PE=1 SV=1	2	1	1	1	1	1	1	0	0	0	1	1	1	1	1	1	0	0	0	1	1	1	1	1	1	0	0	0	1	1	1	5.3	5.3	5.3	29.313	263	263;344	4		3	3	0
B9DFF8;Q0WV25;P29511;B9DGT7;Q56WH1;B9DHQ0	B9DFF8;Q0WV25;P29511;B9DGT7;Q56WH1;B9DHQ0	4;4;4;4;3;3	4;4;4;4;3;3	4;4;4;4;3;3	Tubulin alpha-4 chain;Tubulin alpha-6 chain;Tubulin alpha-2 chain;Tubulin alpha-3 chain;Tubulin alpha-5 chain	TUA6;TUBA4;TUBA6;TUBA2;TUBA3;TUBA5	>tr|B9DFF8|B9DFF8_ARATH Tubulin alpha chain OS=Arabidopsis thaliana GN=TUA6 PE=2 SV=1;>sp|Q0WV25|TBA4_ARATH Tubulin alpha-4 chain OS=Arabidopsis thaliana GN=TUBA4 PE=2 SV=2;>sp|P29511|TBA6_ARATH Tubulin alpha-6 chain OS=Arabidopsis thaliana GN=TUBA6 PE=1 S	6	4	4	4	2	3	1	2	0	3	1	2	1	2	3	1	2	0	3	1	2	1	2	3	1	2	0	3	1	2	1	12.6	12.6	12.6	47.235	427	427;450;450;450;450;450	3	6	5	6	0
B9DG17;F4J4W3;Q8H173-2;Q8H173;Q08682	B9DG17;F4J4W3;Q8H173-2;Q8H173;Q08682	1;1;1;1;1	1;1;1;1;1	1;1;1;1;1	40S ribosomal protein SA;40S ribosomal protein Sa-2;40S ribosomal protein Sa-1	P40;RPSAb;RPSaB;RPSaA	>tr|B9DG17|B9DG17_ARATH 40S ribosomal protein SA OS=Arabidopsis thaliana GN=P40 PE=1 SV=1;>tr|F4J4W3|F4J4W3_ARATH 40S ribosomal protein SA OS=Arabidopsis thaliana GN=RPSAb PE=1 SV=1;>sp|Q8H173-2|RSSA2_ARATH Isoform 2 of 40S ribosomal protein Sa-2 OS=Arabid	5	1	1	1	1	1	1	1	1	1	1	1	1	1	1	1	1	1	1	1	1	1	1	1	1	1	1	1	1	1	1	2.7	2.7	2.7	31.981	294	294;332;280;280;298	3	3	3	3	0.00783
F4JTH0;B9DG21;P46248	F4JTH0;B9DG21;P46248	3;3;3	3;3;3	3;3;3	Aspartate aminotransferase;Aspartate aminotransferase, chloroplastic	ASP5	>tr|F4JTH0|F4JTH0_ARATH Aspartate aminotransferase OS=Arabidopsis thaliana GN=ASP5 PE=1 SV=1;>tr|B9DG21|B9DG21_ARATH Aspartate aminotransferase OS=Arabidopsis thaliana GN=ASP5 PE=1 SV=1;>sp|P46248|AAT5_ARATH Aspartate aminotransferase, chloroplastic OS=Ara	3	3	3	3	3	3	1	0	0	0	0	0	0	3	3	1	0	0	0	0	0	0	3	3	1	0	0	0	0	0	0	8	8	8	49.324	448	448;462;453	5			7	0
F4J8J7;Q9SF06;F4J7I5;B9DG73	F4J8J7;Q9SF06;F4J7I5;B9DG73	1;1;1;1	1;1;1;1	1;1;1;1		At3g11930;F26K24.22	>tr|F4J8J7|F4J8J7_ARATH Adenine nucleotide alpha hydrolases-like superfamily protein OS=Arabidopsis thaliana GN=At3g11930 PE=1 SV=1;>tr|Q9SF06|Q9SF06_ARATH Adenine nucleotide alpha hydrolases-like superfamily protein OS=Arabidopsis thaliana GN=F26K24.22 PE	4	1	1	1	0	0	0	1	0	0	1	1	1	0	0	0	1	0	0	1	1	1	0	0	0	1	0	0	1	1	1	5.5	5.5	5.5	21.457	199	199;200;201;226	2.5	1	3		0
B9DGP8;Q96251	B9DGP8;Q96251	1;1	1;1	1;1	ATP synthase subunit O, mitochondrial	ATP5	>tr|B9DGP8|B9DGP8_ARATH AT5G13450 protein OS=Arabidopsis thaliana GN=ATP5 PE=1 SV=1;>sp|Q96251|ATPO_ARATH ATP synthase subunit O, mitochondrial OS=Arabidopsis thaliana GN=At5g13450 PE=1 SV=2	2	1	1	1	1	1	1	0	0	0	0	0	0	1	1	1	0	0	0	0	0	0	1	1	1	0	0	0	0	0	0	5.8	5.8	5.8	21.083	190	190;238	5			3	0.0012987
C0Z2L8;O04487	C0Z2L8;O04487	2;2	2;2	1;1	Probable elongation factor 1-gamma 1	At1g09640	>tr|C0Z2L8|C0Z2L8_ARATH AT1G09640 protein OS=Arabidopsis thaliana GN=At1g09640 PE=1 SV=1;>sp|O04487|EF1G1_ARATH Probable elongation factor 1-gamma 1 OS=Arabidopsis thaliana GN=At1g09640 PE=1 SV=1	2	2	2	1	2	1	1	0	0	0	2	1	1	2	1	1	0	0	0	2	1	1	1	1	1	0	0	0	1	1	1	6.4	6.4	3	29.832	265	265;414	4		4	4	0
C0Z388;Q8RWN5	C0Z388;Q8RWN5	2;2	2;2	2;2		At5g04280	>tr|C0Z388|C0Z388_ARATH AT5G04280 protein OS=Arabidopsis thaliana GN=AtRZ-1c PE=1 SV=1;>sp|Q8RWN5|RZ1C_ARATH Glycine-rich RNA-binding protein RZ1C OS=Arabidopsis thaliana GN=RZ1C PE=1 SV=1	2	2	2	2	0	0	0	1	2	2	2	2	2	0	0	0	1	2	2	2	2	2	0	0	0	1	2	2	2	2	2	7	7	7	29.303	272	272;310	2.09	5	6		0
F4HPK7;Q9LPD9	F4HPK7;Q9LPD9	3;3	3;3	3;3	DNA replication licensing factor MCM2	MCM2	>tr|F4HPK7|F4HPK7_ARATH DNA helicase OS=Arabidopsis thaliana GN=MCM2 PE=3 SV=1;>sp|Q9LPD9|MCM2_ARATH DNA replication licensing factor MCM2 OS=Arabidopsis thaliana GN=MCM2 PE=1 SV=1	2	3	3	3	0	0	0	0	0	0	2	3	3	0	0	0	0	0	0	2	3	3	0	0	0	0	0	0	2	3	3	3.3	3.3	3.3	105.38	934	934;936	3		8		0
Q9S7C0-2;Q9S7C0;F4HQD4;F4HQD5	Q9S7C0-2;Q9S7C0;F4HQD4;F4HQD5	5;5;5;3	5;5;5;3	5;5;5;3	Heat shock 70 kDa protein 14;Heat shock 70 kDa protein 15	HSP70-14;HSP70-15;At1g79920	>sp|Q9S7C0-2|HSP7O_ARATH Isoform 2 of Heat shock 70 kDa protein 14 OS=Arabidopsis thaliana GN=HSP70-14;>sp|Q9S7C0|HSP7O_ARATH Heat shock 70 kDa protein 14 OS=Arabidopsis thaliana GN=HSP70-14 PE=1 SV=1;>sp|F4HQD4|HSP7P_ARATH Heat shock 70 kDa protein 15 OS=	4	5	5	5	0	1	0	2	2	2	3	3	4	0	1	0	2	2	2	3	3	4	0	1	0	2	2	2	3	3	4	6.3	6.3	6.3	87.316	789	789;831;831;736	2.33	7	10	1	0
F4HQT1;Q9FX54;P25858	F4HQT1;Q9FX54;P25858	5;5;5	5;5;5	5;5;5	Glyceraldehyde-3-phosphate dehydrogenase GAPC2, cytosolic;Glyceraldehyde-3-phosphate dehydrogenase GAPC1, cytosolic	GAPC2;GAPC1	>tr|F4HQT1|F4HQT1_ARATH Glyceraldehyde-3-phosphate dehydrogenase C2 OS=Arabidopsis thaliana GN=GAPC2 PE=1 SV=1;>sp|Q9FX54|G3PC2_ARATH Glyceraldehyde-3-phosphate dehydrogenase GAPC2, cytosolic OS=Arabidopsis thaliana GN=GAPC2 PE=1 SV=1;>sp|P25858|G3PC1_ARAT	3	5	5	5	1	1	0	5	1	3	3	3	1	1	1	0	5	1	3	3	3	1	1	1	0	5	1	3	3	3	1	15.8	15.8	15.8	33.905	310	310;338;338	2.22	9	7	2	0
F4HQZ1	F4HQZ1	2	2	2		At1g19880	>tr|F4HQZ1|F4HQZ1_ARATH Regulator of chromosome condensation (RCC1) family protein OS=Arabidopsis thaliana GN=At1g19880 PE=1 SV=1	1	2	2	2	0	0	0	1	1	1	2	1	1	0	0	0	1	1	1	2	1	1	0	0	0	1	1	1	2	1	1	4.1	4.1	4.1	57.841	538	538	2.14	3	4		0
F4HRC1	F4HRC1	2	2	2	THO complex subunit 5A	THO5A	>sp|F4HRC1|THO5A_ARATH THO complex subunit 5A OS=Arabidopsis thaliana GN=THO5A PE=1 SV=1	1	2	2	2	0	0	0	0	0	0	2	2	2	0	0	0	0	0	0	2	2	2	0	0	0	0	0	0	2	2	2	4.2	4.2	4.2	51.812	452	452	3		7		0
F4HRT5	F4HRT5	5	5	5		LINC1	>sp|F4HRT5|CRWN1_ARATH Protein CROWDED NUCLEI 1 OS=Arabidopsis thaliana GN=CRWN1 PE=1 SV=1	1	5	5	5	0	0	0	2	0	3	3	3	3	0	0	0	2	0	3	3	3	3	0	0	0	2	0	3	3	3	3	5.5	5.5	5.5	129.09	1132	1132	2.29	5	9		0
F4HSZ1	F4HSZ1	3	3	3			>tr|F4HSZ1|F4HSZ1_ARATH Symplekin OS=Arabidopsis thaliana GN=At1g27595 PE=1 SV=1	1	3	3	3	0	0	0	1	1	1	3	3	3	0	0	0	1	1	1	3	3	3	0	0	0	1	1	1	3	3	3	2.5	2.5	2.5	145.45	1325	1325	2.5	3	9		0
F4HU93;Q05431;F4JFY4;F4JFY5;Q42592	F4HU93;Q05431;F4JFY4;F4JFY5;Q42592	2;2;1;1;1	2;2;1;1;1	2;2;1;1;1	L-ascorbate peroxidase 1, cytosolic;L-ascorbate peroxidase S, chloroplastic/mitochondrial	APX1;SAPX;APXS	>tr|F4HU93|F4HU93_ARATH Ascorbate peroxidase 1 OS=Arabidopsis thaliana GN=APX1 PE=1 SV=1;>sp|Q05431|APX1_ARATH L-ascorbate peroxidase 1, cytosolic OS=Arabidopsis thaliana GN=APX1 PE=1 SV=2;>tr|F4JFY4|F4JFY4_ARATH Stromal ascorbate peroxidase OS=Arabidopsis	5	2	2	2	1	1	1	2	1	1	2	2	2	1	1	1	2	1	1	2	2	2	1	1	1	2	1	1	2	2	2	9.2	9.2	9.2	27.52	249	249;250;346;371;372	2.87	4	8	3	0
F4HUA0;Q8W4H7;Q8GTY0;Q0WL56;P0DH99	F4HUA0;Q8W4H7;Q8GTY0;Q0WL56;P0DH99	4;4;4;4;4	4;4;4;4;4	4;4;4;4;4	Elongation factor 1-alpha 2;Elongation factor 1-alpha 4;Elongation factor 1-alpha 3;Elongation factor 1-alpha 1	At1g07930;A2;A4;A3;A1	>tr|F4HUA0|F4HUA0_ARATH GTP binding Elongation factor Tu family protein OS=Arabidopsis thaliana GN=At1g07930 PE=1 SV=1;>sp|Q8W4H7|EF1A2_ARATH Elongation factor 1-alpha 2 OS=Arabidopsis thaliana GN=A2 PE=1 SV=2;>sp|Q8GTY0|EF1A4_ARATH Elongation factor 1-alp	5	4	4	4	3	3	3	3	3	3	4	4	4	3	3	3	3	3	3	4	4	4	3	3	3	3	3	3	4	4	4	10.2	10.2	10.2	41.374	372	372;449;449;449;449	3	9	12	9	0
F4HV96;P41377	F4HV96;P41377	7;7	1;1	1;1	Eukaryotic initiation factor 4A-2	EIF4A-2;TIF4A-2	>tr|F4HV96|F4HV96_ARATH Eif4a-2 OS=Arabidopsis thaliana GN=EIF4A-2 PE=1 SV=1;>sp|P41377|IF4A2_ARATH Eukaryotic initiation factor 4A-2 OS=Arabidopsis thaliana GN=TIF4A-2 PE=1 SV=1	2	7	1	1	4	4	4	7	6	6	6	7	7	0	0	0	1	0	0	1	1	1	0	0	0	1	0	0	1	1	1	18.2	3.2	3.2	46.194	407	407;412	2.5	1	3		0
F4HVW0;Q94JU3-2;Q94JU3	F4HVW0;Q94JU3-2;Q94JU3	1;1;1	1;1;1	1;1;1	COP9 signalosome complex subunit 7	FUS5;CSN7	>tr|F4HVW0|F4HVW0_ARATH Proteasome component (PCI) domain protein OS=Arabidopsis thaliana GN=FUS5 PE=4 SV=1;>sp|Q94JU3-2|CSN7_ARATH Isoform 2 of COP9 signalosome complex subunit 7 OS=Arabidopsis thaliana GN=CSN7;>sp|Q94JU3|CSN7_ARATH COP9 signalosome compl	3	1	1	1	0	0	0	1	1	1	0	0	0	0	0	0	1	1	1	0	0	0	0	0	0	1	1	1	0	0	0	5.1	5.1	5.1	26.796	237	237;225;260	1	3			0.0068886
F4HVZ5	F4HVZ5	2	2	2		At1g02330	>sp|F4HVZ5|CSU2_ARATH Protein COP1 SUPPRESSOR 2 OS=Arabidopsis thaliana GN=CSU2 PE=1 SV=1	1	2	2	2	0	0	0	0	0	0	1	2	1	0	0	0	0	0	0	1	2	1	0	0	0	0	0	0	1	2	1	6.1	6.1	6.1	32.349	279	279	3		4		0
F4HWZ6;P25702;P25701	F4HWZ6;P25702;P25701	1;1;1	1;1;1	1;1;1	Acyl carrier protein 3, chloroplastic;Acyl carrier protein 2, chloroplastic	ACP3;ACP2	>tr|F4HWZ6|F4HWZ6_ARATH Acyl carrier protein 3 OS=Arabidopsis thaliana GN=ACP3 PE=4 SV=1;>sp|P25702|ACP3_ARATH Acyl carrier protein 3, chloroplastic OS=Arabidopsis thaliana GN=ACP3 PE=1 SV=2;>sp|P25701|ACP2_ARATH Acyl carrier protein 2, chloroplastic OS=Ar	3	1	1	1	1	1	1	1	1	1	1	1	1	1	1	1	1	1	1	1	1	1	1	1	1	1	1	1	1	1	1	9.3	9.3	9.3	11.507	107	107;136;136	3	3	3	3	0.0078475
Q9FWY7;F4HXL3	Q9FWY7;F4HXL3	1;1	1;1	1;1	Importin subunit alpha	T14P4.3;IMPA-6	>sp|Q9FWY7|IMPA6_ARATH Importin subunit alpha-6 OS=Arabidopsis thaliana GN=IMPA6 PE=2 SV=1;>tr|F4HXL3|F4HXL3_ARATH Importin subunit alpha OS=Arabidopsis thaliana GN=IMPA-6 PE=3 SV=1	2	1	1	1	0	0	0	0	0	0	1	1	1	0	0	0	0	0	0	1	1	1	0	0	0	0	0	0	1	1	1	2.4	2.4	2.4	59.388	538	538;539	3		3		0.0035336
F4HXV6	F4HXV6	2	2	2		NUP155	>sp|F4HXV6|NU155_ARATH Nuclear pore complex protein NUP155 OS=Arabidopsis thaliana GN=NUP155 PE=1 SV=1	1	2	2	2	0	0	0	1	1	1	2	2	2	0	0	0	1	1	1	2	2	2	0	0	0	1	1	1	2	2	2	1.5	1.5	1.5	160.01	1464	1464	2.33	3	6		0
Q9C5G2;F4HZI6;F4HZI7;F4HZI8	Q9C5G2;F4HZI6;F4HZI7;F4HZI8	3;3;3;3	3;3;3;3	3;3;3;3		At1g15200	>tr|Q9C5G2|Q9C5G2_ARATH Protein-protein interaction regulator family protein OS=Arabidopsis thaliana GN=At1g15200 PE=2 SV=1;>tr|F4HZI6|F4HZI6_ARATH Protein-protein interaction regulator family protein OS=Arabidopsis thaliana GN=At1g15200 PE=4 SV=1;>tr|F4HZ	4	3	3	3	0	0	0	2	2	2	2	2	3	0	0	0	2	2	2	2	2	3	0	0	0	2	2	2	2	2	3	8.3	8.3	8.3	48.905	423	423;428;442;470	2.14	6	8		0
F4I033;F4I032;P57720	F4I033;F4I032;P57720	1;1;1	1;1;1	1;1;1	Chorismate synthase;Chorismate synthase, chloroplastic	EMB1144	>tr|F4I033|F4I033_ARATH Chorismate synthase OS=Arabidopsis thaliana GN=EMB1144 PE=3 SV=1;>tr|F4I032|F4I032_ARATH Chorismate synthase OS=Arabidopsis thaliana GN=EMB1144 PE=3 SV=1;>sp|P57720|AROC_ARATH Chorismate synthase, chloroplastic OS=Arabidopsis thalia	3	1	1	1	1	1	1	0	1	1	0	0	0	1	1	1	0	1	1	0	0	0	1	1	1	0	1	1	0	0	0	2.4	2.4	2.4	41.066	380	380;380;436	3.67	2		4	0.0035672
F4I045	F4I045	1	1	1		At1g48950	>tr|F4I045|F4I045_ARATH C3HC zinc finger-like protein OS=Arabidopsis thaliana GN=At1g48950 PE=4 SV=1	1	1	1	1	0	0	0	1	0	0	0	0	0	0	0	0	1	0	0	0	0	0	0	0	0	1	0	0	0	0	0	1.9	1.9	1.9	65.233	594	594	1	1			0.00883
F4I1C1;P48347-2;P48347	F4I1C1;P48347-2;P48347	5;5;5	4;4;4	4;4;4	14-3-3-like protein GF14 epsilon	GRF10	>tr|F4I1C1|F4I1C1_ARATH General regulatory factor 10 OS=Arabidopsis thaliana GN=GRF10 PE=3 SV=1;>sp|P48347-2|14310_ARATH Isoform 2 of 14-3-3-like protein GF14 epsilon OS=Arabidopsis thaliana GN=GRF10;>sp|P48347|14310_ARATH 14-3-3-like protein GF14 epsilon	3	5	4	4	0	0	0	1	1	2	2	3	4	0	0	0	0	1	1	1	2	3	0	0	0	0	1	1	1	2	3	23.9	19.9	19.9	28.568	251	251;254;254	2.5	2	6		0
F4I2F0;Q0WNR6	F4I2F0;Q0WNR6	1;1	1;1	1;1	AT-rich interactive domain-containing protein 5	At1g76510;ARID5	>tr|F4I2F0|F4I2F0_ARATH ARID/BRIGHT DNA-binding domain-containing protein OS=Arabidopsis thaliana GN=At1g76510 PE=1 SV=1;>sp|Q0WNR6|ARID5_ARATH AT-rich interactive domain-containing protein 5 OS=Arabidopsis thaliana GN=ARID5 PE=1 SV=1	2	1	1	1	0	0	0	0	0	0	0	1	1	0	0	0	0	0	0	0	1	1	0	0	0	0	0	0	0	1	1	2.6	2.6	2.6	55.119	493	493;434	3		2		0.0013158
F4I2F8;O48741	F4I2F8;O48741	3;3	2;2	2;2	Protochlorophyllide reductase C, chloroplastic	POR C;PORC	>tr|F4I2F8|F4I2F8_ARATH Protochlorophyllide oxidoreductase C OS=Arabidopsis thaliana GN=POR C PE=4 SV=1;>sp|O48741|PORC_ARATH Protochlorophyllide reductase C, chloroplastic OS=Arabidopsis thaliana GN=PORC PE=1 SV=1	2	3	2	2	1	1	0	1	0	0	2	0	1	0	0	0	1	0	0	2	0	1	0	0	0	1	0	0	2	0	1	7.5	5.5	5.5	43.625	399	399;401	2.5	1	3		0
F4I2J8-2;F4I2J8	F4I2J8-2;F4I2J8	3;3	3;3	3;3	Cactin	CTN	>sp|F4I2J8-2|CATIN_ARATH Isoform 2 of Cactin OS=Arabidopsis thaliana GN=CTN;>sp|F4I2J8|CATIN_ARATH Cactin OS=Arabidopsis thaliana GN=CTN PE=1 SV=1	2	3	3	3	0	0	0	0	0	0	3	3	2	0	0	0	0	0	0	3	3	2	0	0	0	0	0	0	3	3	2	4.5	4.5	4.5	78.285	672	672;716	3		8		0
F4I3B2;F4I3B1;Q7XA66	F4I3B2;F4I3B1;Q7XA66	2;2;2	2;2;2	2;2;2		At1g49590	>tr|F4I3B2|F4I3B2_ARATH C2H2 and C2HC zinc fingers superfamily protein OS=Arabidopsis thaliana GN=ZOP1 PE=4 SV=2;>tr|F4I3B1|F4I3B1_ARATH C2H2 and C2HC zinc fingers superfamily protein OS=Arabidopsis thaliana GN=ZOP1 PE=4 SV=1;>sp|Q7XA66|ZOP1_ARATH Zinc fin	3	2	2	2	0	0	0	1	0	0	2	2	2	0	0	0	1	0	0	2	2	2	0	0	0	1	0	0	2	2	2	17.3	17.3	17.3	11.999	104	104;146;242	2.71	1	6		0
F4I3L1;P50318	F4I3L1;P50318	9;9	3;3	2;2	Phosphoglycerate kinase;Phosphoglycerate kinase 2, chloroplastic	At1g56190	>tr|F4I3L1|F4I3L1_ARATH Phosphoglycerate kinase OS=Arabidopsis thaliana GN=At1g56190 PE=1 SV=1;>sp|P50318|PGKH2_ARATH Phosphoglycerate kinase 2, chloroplastic OS=Arabidopsis thaliana GN=At1g56190 PE=1 SV=3	2	9	3	2	6	7	5	6	3	5	6	5	6	2	2	1	2	1	2	1	1	1	2	2	1	1	1	1	1	1	1	29.9	10.9	7.2	42.615	405	405;478	3	5	3	5	0
F4I3P5;Q9CAD1	F4I3P5;Q9CAD1	2;2	2;2	2;2		At1g63660;F24D7.15	>tr|F4I3P5|F4I3P5_ARATH GMP synthase (Glutamine-hydrolyzing), putative / glutamine amidotransferase OS=Arabidopsis thaliana GN=At1g63660 PE=4 SV=1;>tr|Q9CAD1|Q9CAD1_ARATH At1g63660 OS=Arabidopsis thaliana GN=At1g63660 PE=2 SV=1	2	2	2	2	0	0	0	1	0	1	1	1	0	0	0	0	1	0	1	1	1	0	0	0	0	1	0	1	1	1	0	6	6	6	48.012	434	434;534	2	2	2		0
Q93ZR3;F4I448;A0A1P8ATH2;F4I450	Q93ZR3;F4I448;A0A1P8ATH2;F4I450	7;7;6;6	7;7;6;6	7;7;6;6		PRP39	>tr|Q93ZR3|Q93ZR3_ARATH Tetratricopeptide repeat (TPR)-like superfamily protein OS=Arabidopsis thaliana GN=PRP39 PE=1 SV=1;>tr|F4I448|F4I448_ARATH Tetratricopeptide repeat (TPR)-like superfamily protein OS=Arabidopsis thaliana GN=PRP39 PE=1 SV=1;>tr|A0A1P8	4	7	7	7	0	0	0	4	3	3	7	5	5	0	0	0	4	3	3	7	5	5	0	0	0	4	3	3	7	5	5	11.1	11.1	11.1	85.241	768	768;823;549;582	2.17	12	17		0
F4I4Z2;P36428-2;P36428	F4I4Z2;P36428-2;P36428	1;1;1	1;1;1	1;1;1	Alanine--tRNA ligase	ALATS	>tr|F4I4Z2|F4I4Z2_ARATH Alanine--tRNA ligase OS=Arabidopsis thaliana GN=ALATS PE=1 SV=2;>sp|P36428-2|SYA_ARATH Isoform Cytoplasmic of Alanine--tRNA ligase OS=Arabidopsis thaliana GN=ALATS;>sp|P36428|SYA_ARATH Alanine--tRNA ligase OS=Arabidopsis thaliana GN	3	1	1	1	1	0	1	0	0	0	0	1	1	1	0	1	0	0	0	0	1	1	1	0	1	0	0	0	0	1	1	1.4	1.4	1.4	111.32	1011	1011;955;1003	4		2	2	0.0035971
F4I576;P92947-2;P92947;F4I577	F4I576;P92947-2;P92947;F4I577	6;6;6;5	6;6;6;5	6;6;6;5	Monodehydroascorbate reductase, chloroplastic	MDAR6	>tr|F4I576|F4I576_ARATH Monodehydroascorbate reductase 6 OS=Arabidopsis thaliana GN=MDAR6 PE=4 SV=1;>sp|P92947-2|MDAR_ARATH Isoform MDAR6 of Monodehydroascorbate reductase, chloroplastic/mitochondrial OS=Arabidopsis thaliana GN=MDAR5;>sp|P92947|MDAR_ARATH	4	6	6	6	6	4	4	2	2	2	4	3	2	6	4	4	2	2	2	4	3	2	6	4	4	2	2	2	4	3	2	16	16	16	52.115	482	482;486;493;416	3.59	7	10	17	0
F4I5P3;Q94BR4	F4I5P3;Q94BR4	11;11	10;10	10;10	Pre-mRNA-processing factor 19 homolog 1	MAC3A;PRP19A	>tr|F4I5P3|F4I5P3_ARATH MOS4-associated complex 3A OS=Arabidopsis thaliana GN=MAC3A PE=4 SV=1;>sp|Q94BR4|PR19A_ARATH Pre-mRNA-processing factor 19 homolog 1 OS=Arabidopsis thaliana GN=PRP19A PE=1 SV=1	2	11	10	10	0	0	0	4	5	5	9	11	11	0	0	0	4	5	5	8	10	10	0	0	0	4	5	5	8	10	10	23.9	21.8	21.8	56.881	523	523;523	2.38	14	31		0
F4I613;Q9FZ47	F4I613;Q9FZ47	2;2	2;2	2;2		At1g16880;F6I1.12	>tr|F4I613|F4I613_ARATH Uridylyltransferase-like protein OS=Arabidopsis thaliana GN=ACR11 PE=4 SV=1;>sp|Q9FZ47|ACR11_ARATH ACT domain-containing protein ACR11 OS=Arabidopsis thaliana GN=ACR11 PE=1 SV=1	2	2	2	2	2	2	0	0	0	0	0	0	0	2	2	0	0	0	0	0	0	0	2	2	0	0	0	0	0	0	0	10.3	10.3	10.3	22.673	213	213;290	5			4	0
F4I615;Q9FZ48-2;Q9FZ48	F4I615;Q9FZ48-2;Q9FZ48	1;1;1	1;1;1	1;1;1	Ubiquitin-conjugating enzyme E2 36	UBC36	>tr|F4I615|F4I615_ARATH Ubiquitin-conjugating enzyme 36 OS=Arabidopsis thaliana GN=UBC36 PE=3 SV=1;>sp|Q9FZ48-2|UBC36_ARATH Isoform 2 of Ubiquitin-conjugating enzyme E2 36 OS=Arabidopsis thaliana GN=UBC36;>sp|Q9FZ48|UBC36_ARATH Ubiquitin-conjugating enzyme	3	1	1	1	0	0	0	1	1	1	1	1	1	0	0	0	1	1	1	1	1	1	0	0	0	1	1	1	1	1	1	6.8	6.8	6.8	18.215	162	162;120;153	2	3	3		0
F4I7M5;Q9ZUB3;O48661	F4I7M5;Q9ZUB3;O48661	2;2;1	2;2;1	2;2;1	Spermidine synthase 1;Spermidine synthase 2	SPDS1;SPDSYN1;SPDSYN2	>tr|F4I7M5|F4I7M5_ARATH Spermidine synthase OS=Arabidopsis thaliana GN=SPDS1 PE=3 SV=1;>sp|Q9ZUB3|SPD1_ARATH Spermidine synthase 1 OS=Arabidopsis thaliana GN=SPDSYN1 PE=1 SV=1;>sp|O48661|SPD2_ARATH Spermidine synthase 2 OS=Arabidopsis thaliana GN=SPDSYN2 P	3	2	2	2	0	0	0	2	1	1	1	1	1	0	0	0	2	1	1	1	1	1	0	0	0	2	1	1	1	1	1	8	8	8	36.506	327	327;334;340	1.86	4	3		0
F4I9J7	F4I9J7	3	3	3		Y14	>sp|F4I9J7|Y14_ARATH RNA-binding protein Y14 OS=Arabidopsis thaliana GN=Y14 PE=1 SV=1	1	3	3	3	0	0	0	3	2	2	3	3	3	0	0	0	3	2	2	3	3	3	0	0	0	3	2	2	3	3	3	14.4	14.4	14.4	22.438	202	202	2.12	7	9		0
F4I9P8;F4I9P9;F4I9P7	F4I9P8;F4I9P9;F4I9P7	2;2;2	2;2;2	2;2;2		At1g58025	>tr|F4I9P8|F4I9P8_ARATH DNA-binding bromodomain-containing protein OS=Arabidopsis thaliana GN=At1g58025 PE=1 SV=1;>tr|F4I9P9|F4I9P9_ARATH DNA-binding bromodomain-containing protein OS=Arabidopsis thaliana GN=At1g58025 PE=1 SV=1;>tr|F4I9P7|F4I9P7_ARATH DNA-	3	2	2	2	0	0	0	0	0	0	2	2	2	0	0	0	0	0	0	2	2	2	0	0	0	0	0	0	2	2	2	3.5	3.5	3.5	64.849	572	572;573;582	3		6		0
Q9FWX0;F4IC59	Q9FWX0;F4IC59	1;1	1;1	1;1		T28K15.4;At1g12230	>tr|Q9FWX0|Q9FWX0_ARATH Aldolase superfamily protein OS=Arabidopsis thaliana GN=At1g12230 PE=2 SV=1;>tr|F4IC59|F4IC59_ARATH Aldolase superfamily protein OS=Arabidopsis thaliana GN=At1g12230 PE=4 SV=1	2	1	1	1	1	1	0	0	0	0	1	1	1	1	1	0	0	0	0	1	1	1	1	1	0	0	0	0	1	1	1	2.7	2.7	2.7	43.994	405	405;427	3.8		3	2	0
F4IE90;Q8VY00;A0A1P8AXH4;F4IJV4	F4IE90;Q8VY00	14;14;6;6	13;13;5;5	13;13;5;5		ESP3	>tr|F4IE90|F4IE90_ARATH RNA helicase family protein OS=Arabidopsis thaliana GN=ESP3 PE=1 SV=1;>sp|Q8VY00|ESP3_ARATH Pre-mRNA-splicing factor ATP-dependent RNA helicase DEAH1 OS=Arabidopsis thaliana GN=ESP3 PE=1 SV=1	4	14	13	13	0	0	0	6	4	5	12	11	10	0	0	0	5	4	5	11	10	9	0	0	0	5	4	5	11	10	9	14.9	14	14	117.58	1034	1034;1044;906;1044	2.38	16	36		0
F4IEU4;F4K8M3;F4K8M2;P0DH96;P0DH95;A0A1P8ANC4;A0A1I9LPJ1;A0A1P8BAP4	F4IEU4;F4K8M3;F4K8M2;P0DH96;P0DH95;A0A1P8ANC4;A0A1I9LPJ1;A0A1P8BAP4	2;2;2;2;2;1;1;1	1;1;1;1;1;0;0;0	1;1;1;1;1;0;0;0	Calmodulin-4;Calmodulin-1	CAM4;CAM1	>tr|F4IEU4|F4IEU4_ARATH Calmodulin 4 OS=Arabidopsis thaliana GN=CAM4 PE=4 SV=1;>tr|F4K8M3|F4K8M3_ARATH Calmodulin 1 OS=Arabidopsis thaliana GN=CAM1 PE=4 SV=1;>tr|F4K8M2|F4K8M2_ARATH Calmodulin 1 OS=Arabidopsis thaliana GN=CAM1 PE=4 SV=1;>sp|P0DH96|CALM4_AR	8	2	1	1	0	1	0	2	1	2	2	2	2	0	0	0	1	0	1	1	1	1	0	0	0	1	0	1	1	1	1	15.7	8.2	8.2	17.828	159	159;164;175;149;149;113;113;136	2.43	2	5		0
F4IF36	F4IF36	2	2	2		EMB1135	>sp|F4IF36|FGT1_ARATH Protein FORGETTER 1 OS=Arabidopsis thaliana GN=FGT1 PE=1 SV=1	1	2	2	2	0	0	0	0	0	0	2	2	2	0	0	0	0	0	0	2	2	2	0	0	0	0	0	0	2	2	2	1.9	1.9	1.9	143.62	1295	1295	3		6		0
F4IFD0	F4IFD0	1	1	1		At2g04865	>sp|F4IFD0|MAIL2_ARATH Protein MAIN-LIKE 2 OS=Arabidopsis thaliana GN=At2g04865 PE=1 SV=1	1	1	1	1	0	0	0	0	1	0	0	0	0	0	0	0	0	1	0	0	0	0	0	0	0	0	1	0	0	0	0	1.6	1.6	1.6	75.508	667	667	1	1			0.009636
F4IGU7;O22957;A0A1P8AUI7;Q8GXH2	F4IGU7;O22957	8;8;1;1	8;8;1;1	8;8;1;1		At2g34040	>tr|F4IGU7|F4IGU7_ARATH Apoptosis inhibitory protein 5 (API5) OS=Arabidopsis thaliana GN=At2g34040 PE=1 SV=1;>tr|O22957|O22957_ARATH Apoptosis inhibitory protein 5 (API5) OS=Arabidopsis thaliana GN=At2g34040 PE=1 SV=2	4	8	8	8	0	0	0	7	8	8	7	8	8	0	0	0	7	8	8	7	8	8	0	0	0	7	8	8	7	8	8	19.7	19.7	19.7	50.049	442	442;553;534;556	2	23	23		0
F4IH74;F4IH73;O82790	F4IH74;F4IH73;O82790	1;1;1	1;1;1	1;1;1		At2g45990	>tr|F4IH74|F4IH74_ARATH Ribosomal RNA small subunit methyltransferase G OS=Arabidopsis thaliana GN=At2g45990 PE=4 SV=1;>tr|F4IH73|F4IH73_ARATH Ribosomal RNA small subunit methyltransferase G OS=Arabidopsis thaliana GN=At2g45990 PE=1 SV=1;>tr|O82790|O82790_	3	1	1	1	0	0	0	0	0	0	1	1	1	0	0	0	0	0	0	1	1	1	0	0	0	0	0	0	1	1	1	5.2	5.2	5.2	23.411	210	210;263;268	3		3		0.0013245
F4IHI1;Q9SJT1-2;Q9SJT1	F4IHI1;Q9SJT1-2;Q9SJT1	4;4;4	4;4;4	4;4;4	SUMO-activating enzyme subunit 2	SAE2	>tr|F4IHI1|F4IHI1_ARATH SUMO-activating enzyme 2 OS=Arabidopsis thaliana GN=SAE2 PE=1 SV=1;>sp|Q9SJT1-2|SAE2_ARATH Isoform 2 of SUMO-activating enzyme subunit 2 OS=Arabidopsis thaliana GN=SAE2;>sp|Q9SJT1|SAE2_ARATH SUMO-activating enzyme subunit 2 OS=Arabi	3	4	4	4	0	0	0	1	0	2	2	2	1	0	0	0	1	0	2	2	2	1	0	0	0	1	0	2	2	2	1	7.8	7.8	7.8	70.054	628	628;625;700	2.25	3	5		0
[truncated: 707 more rows]
[truncated: 70 more columns]

## Sheet: FINAL
Protein IDs	Majority protein IDs	Protein names	Gene names	Fasta headers	Number of proteins	Peptides	Peptides control_1	Peptides control_2	Peptides control_3	Peptides U1_1	Peptides U1_2	Peptides U1_3	Peptides U2_1	Peptides U2_2	Peptides U2_3	Mol. weight [kDa]	Sequence length	Sequence lengths	Fraction average	Fraction 1	Fraction 3	Fraction 5	Q-value	Score	Identification type control_1	Identification type control_2	Identification type control_3	Identification type U1_1	Identification type U1_2	Identification type U1_3	Identification type U2_1	Identification type U2_2	Identification type U2_3	Sequence coverage control_1 [%]	Sequence coverage control_2 [%]	Sequence coverage control_3 [%]	Sequence coverage U1_1 [%]	Sequence coverage U1_2 [%]	Sequence coverage U1_3 [%]	Sequence coverage U2_1 [%]	Sequence coverage U2_2 [%]	Sequence coverage U2_3 [%]	Intensity	Intensity control_1	Intensity control_2	Intensity control_3	Intensity U1_1	Intensity U1_2	Intensity U1_3
[truncated: 909 more rows]
[truncated: 41 more columns]
