# Supplementary material for: The Arabidopsis U1 snRNP regulates mRNA 3′-end processing
Source: Nat Plants. 2024 Sep 23;10(10):1514–31. doi: 10.1038/s41477-024-01796-8 (PMC11489095; doi:10.1038/s41477-024-01796-8)
Supplement: Supplementary file 4 — Enrichment analysis of biological processes, functions and protein domains among U1 snRNA-associated proteins. [file 41477_2024_1796_MOESM4_ESM.xlsx]

## Sheet: Enrichment.Process
#term ID	term description	observed gene count	background gene count	strength	false discovery rate	matching proteins in your network (IDs)	matching proteins in your network (labels)
GO:0006396	RNA processing	73	582	1.21	1.29e-60	3702.AT1G02140.1,3702.AT1G02840.1,3702.AT1G04510.1,3702.AT1G06220.2,3702.AT1G09760.1,3702.AT1G09770.1,3702.AT1G11650.2,3702.AT1G14650.2,3702.AT1G16610.3,3702.AT1G20580.1,3702.AT1G20960.1,3702.AT1G27900.1,3702.AT1G28060.1,3702.AT1G32490.1,3702.AT1G43190.1,3702.AT1G44910.1,3702.AT1G48920.1,3702.AT1G51510.1,3702.AT1G55150.1,3702.AT1G60170.1,3702.AT1G60900.1,3702.AT1G61010.2,3702.AT1G65660.1,3702.AT1…	MAGO,SR34,MAC3A,MEE5,U2A,CDC5,RBP45B,AT1G14650,SR45,AT1G20580,emb1507,AT1G27900,AT1G28060,ESP3,PTB3,PRP40A,NUC-L1,Y14,RH20,emb1220,AT1G60900,CPSF73-I,F5I14.19,SMU1,SKIP,PRP8A,ABH1,SMU2,AGO4,SE,MAC3B,AT2G33730,AT2G37220,RS2Z33,AT2G40650,LIS,AT2G42270,U1A,DRH1,SCL30A,AT3G15010,MOS4,RBP47B,EIF4A-III,DDL,AT3G26560,SR34a,U1-70K,RS2Z32,FIP37,SCL30,AT3G62310,AT3G63400,EMB2770,PRL1,AT4G18465,NRPB2,PEP,La…
GO:0006397	mRNA processing	62	320	1.39	1.29e-60	3702.AT1G02140.1,3702.AT1G02840.1,3702.AT1G04510.1,3702.AT1G06220.2,3702.AT1G09760.1,3702.AT1G09770.1,3702.AT1G11650.2,3702.AT1G14650.2,3702.AT1G16610.3,3702.AT1G20580.1,3702.AT1G20960.1,3702.AT1G27900.1,3702.AT1G28060.1,3702.AT1G32490.1,3702.AT1G43190.1,3702.AT1G44910.1,3702.AT1G51510.1,3702.AT1G60170.1,3702.AT1G60900.1,3702.AT1G61010.2,3702.AT1G65660.1,3702.AT1G73720.1,3702.AT1G77180.2,3702.AT1…	MAGO,SR34,MAC3A,MEE5,U2A,CDC5,RBP45B,AT1G14650,SR45,AT1G20580,emb1507,AT1G27900,AT1G28060,ESP3,PTB3,PRP40A,Y14,emb1220,AT1G60900,CPSF73-I,F5I14.19,SMU1,SKIP,PRP8A,ABH1,SE,MAC3B,AT2G33730,AT2G37220,RS2Z33,AT2G40650,LIS,AT2G42270,U1A,SCL30A,AT3G15010,MOS4,RBP47B,EIF4A-III,AT3G26560,SR34a,U1-70K,RS2Z32,FIP37,SCL30,AT3G62310,EMB2770,PRL1,AT4G18465,ATO,NRPB4,UAP56a,FY,DOT2,RRC1,CBP20,AT5G51280,CPSF160…
GO:0016071	mRNA metabolic process	66	408	1.32	1.29e-60	3702.AT1G02140.1,3702.AT1G02840.1,3702.AT1G04510.1,3702.AT1G06220.2,3702.AT1G09760.1,3702.AT1G09770.1,3702.AT1G11650.2,3702.AT1G14650.2,3702.AT1G16610.3,3702.AT1G20580.1,3702.AT1G20960.1,3702.AT1G27900.1,3702.AT1G28060.1,3702.AT1G32490.1,3702.AT1G43190.1,3702.AT1G44910.1,3702.AT1G51510.1,3702.AT1G55150.1,3702.AT1G60170.1,3702.AT1G60900.1,3702.AT1G61010.2,3702.AT1G65660.1,3702.AT1G73720.1,3702.AT1…	MAGO,SR34,MAC3A,MEE5,U2A,CDC5,RBP45B,AT1G14650,SR45,AT1G20580,emb1507,AT1G27900,AT1G28060,ESP3,PTB3,PRP40A,Y14,RH20,emb1220,AT1G60900,CPSF73-I,F5I14.19,SMU1,SKIP,PRP8A,ABH1,SE,MAC3B,AT2G33730,AT2G37220,RS2Z33,AT2G40650,LIS,AT2G42270,U1A,DRH1,SCL30A,AT3G15010,MOS4,RBP47B,EIF4A-III,AT3G26560,SR34a,U1-70K,RS2Z32,FIP37,SCL30,AT3G62310,EMB2770,MTA,PRL1,AT4G18465,PEP,ATO,NRPB4,UAP56a,FY,DOT2,RRC1,CBP20…
GO:0008380	RNA splicing	55	211	1.52	6.57e-60	3702.AT1G02140.1,3702.AT1G02840.1,3702.AT1G04510.1,3702.AT1G06220.2,3702.AT1G09760.1,3702.AT1G09770.1,3702.AT1G14650.2,3702.AT1G16610.3,3702.AT1G20580.1,3702.AT1G20960.1,3702.AT1G27900.1,3702.AT1G28060.1,3702.AT1G32490.1,3702.AT1G43190.1,3702.AT1G44910.1,3702.AT1G51510.1,3702.AT1G60170.1,3702.AT1G60900.1,3702.AT1G65660.1,3702.AT1G73720.1,3702.AT1G77180.2,3702.AT1G80070.1,3702.AT2G13540.1,3702.AT2…	MAGO,SR34,MAC3A,MEE5,U2A,CDC5,AT1G14650,SR45,AT1G20580,emb1507,AT1G27900,AT1G28060,ESP3,PTB3,PRP40A,Y14,emb1220,AT1G60900,F5I14.19,SMU1,SKIP,PRP8A,ABH1,SMU2,SE,MAC3B,AT2G33730,RS2Z33,AT2G40650,LIS,AT2G42270,U1A,SCL30A,MOS4,EIF4A-III,AT3G26560,SR34a,U1-70K,RS2Z32,FIP37,SCL30,AT3G62310,AT3G63400,EMB2770,PRL1,AT4G18465,ATO,UAP56a,DOT2,RRC1,CBP20,AT5G51280,RS41,TEX1,SC35
GO:0016070	RNA metabolic process	82	1049	1.0	2.08e-54	3702.AT1G02140.1,3702.AT1G02840.1,3702.AT1G04510.1,3702.AT1G06220.2,3702.AT1G09760.1,3702.AT1G09770.1,3702.AT1G11650.2,3702.AT1G14650.2,3702.AT1G16610.3,3702.AT1G20580.1,3702.AT1G20960.1,3702.AT1G27900.1,3702.AT1G28060.1,3702.AT1G32490.1,3702.AT1G43190.1,3702.AT1G44910.1,3702.AT1G48920.1,3702.AT1G51510.1,3702.AT1G55150.1,3702.AT1G60170.1,3702.AT1G60900.1,3702.AT1G61010.2,3702.AT1G65660.1,3702.AT1…	MAGO,SR34,MAC3A,MEE5,U2A,CDC5,RBP45B,AT1G14650,SR45,AT1G20580,emb1507,AT1G27900,AT1G28060,ESP3,PTB3,PRP40A,NUC-L1,Y14,RH20,emb1220,AT1G60900,CPSF73-I,F5I14.19,SMU1,SKIP,PRP8A,At2g06200,ABH1,SMU2,AGO4,SE,MAC3B,AT2G33730,At2g36400,AT2G37220,RS2Z33,AT2G40650,LIS,AT2G42270,U1A,DRH1,ALY2,SCL30A,AT3G15010,MOS4,RBP47B,EIF4A-III,DDL,ALY3,AT3G26560,SR34a,U1-70K,RS2Z32,FIP37,SCL30,AT3G62310,AT3G63400,EMB27…
GO:0010467	Gene expression	83	1235	0.93	2.25e-50	3702.AT1G02140.1,3702.AT1G02840.1,3702.AT1G04510.1,3702.AT1G06220.2,3702.AT1G09760.1,3702.AT1G09770.1,3702.AT1G11650.2,3702.AT1G14650.2,3702.AT1G16610.3,3702.AT1G20580.1,3702.AT1G20960.1,3702.AT1G27900.1,3702.AT1G28060.1,3702.AT1G32490.1,3702.AT1G43190.1,3702.AT1G44910.1,3702.AT1G48920.1,3702.AT1G51510.1,3702.AT1G55150.1,3702.AT1G60170.1,3702.AT1G60900.1,3702.AT1G61010.2,3702.AT1G65660.1,3702.AT1…	MAGO,SR34,MAC3A,MEE5,U2A,CDC5,RBP45B,AT1G14650,SR45,AT1G20580,emb1507,AT1G27900,AT1G28060,ESP3,PTB3,PRP40A,NUC-L1,Y14,RH20,emb1220,AT1G60900,CPSF73-I,F5I14.19,SMU1,SKIP,NUA,PRP8A,At2g06200,ABH1,SMU2,AGO4,SE,MAC3B,AT2G33730,At2g36400,AT2G37220,RS2Z33,AT2G40650,LIS,AT2G42270,U1A,DRH1,ALY2,SCL30A,EIF4A1,AT3G15010,MOS4,RBP47B,EIF4A-III,DDL,ALY3,AT3G26560,SR34a,U1-70K,RS2Z32,FIP37,SCL30,AT3G62310,AT3G…
GO:0006139	Nucleobase-containing compound metabolic process	92	1736	0.83	1.61e-48	3702.AT1G02140.1,3702.AT1G02840.1,3702.AT1G04510.1,3702.AT1G06220.2,3702.AT1G09760.1,3702.AT1G09770.1,3702.AT1G09780.1,3702.AT1G11650.2,3702.AT1G13440.1,3702.AT1G14650.2,3702.AT1G16610.3,3702.AT1G20580.1,3702.AT1G20960.1,3702.AT1G27900.1,3702.AT1G28060.1,3702.AT1G32490.1,3702.AT1G43190.1,3702.AT1G44910.1,3702.AT1G48920.1,3702.AT1G51510.1,3702.AT1G55150.1,3702.AT1G56190.1,3702.AT1G60170.1,3702.AT1…	MAGO,SR34,MAC3A,MEE5,U2A,CDC5,iPGAM1,RBP45B,GAPC2,AT1G14650,SR45,AT1G20580,emb1507,AT1G27900,AT1G28060,ESP3,PTB3,PRP40A,NUC-L1,Y14,RH20,AT1G56190,emb1220,AT1G60900,CPSF73-I,F5I14.19,SMU1,NRP1,SKIP,PGK,PRP8A,At2g06200,ABH1,SMU2,AGO4,SE,MAC3B,AT2G33730,At2g36400,LOS2,AT2G37220,RS2Z33,CAC3,AT2G40650,LIS,AT2G42270,U1A,DRH1,ALY2,SCL30A,AT3G15010,MOS4,RBP47B,EIF4A-III,DDL,ALY3,AT3G26560,SR34a,U1-70K,FB…
GO:0090304	Nucleic acid metabolic process	84	1403	0.88	1.86e-47	3702.AT1G02140.1,3702.AT1G02840.1,3702.AT1G04510.1,3702.AT1G06220.2,3702.AT1G09760.1,3702.AT1G09770.1,3702.AT1G11650.2,3702.AT1G14650.2,3702.AT1G16610.3,3702.AT1G20580.1,3702.AT1G20960.1,3702.AT1G27900.1,3702.AT1G28060.1,3702.AT1G32490.1,3702.AT1G43190.1,3702.AT1G44910.1,3702.AT1G48920.1,3702.AT1G51510.1,3702.AT1G55150.1,3702.AT1G60170.1,3702.AT1G60900.1,3702.AT1G61010.2,3702.AT1G65660.1,3702.AT1…	MAGO,SR34,MAC3A,MEE5,U2A,CDC5,RBP45B,AT1G14650,SR45,AT1G20580,emb1507,AT1G27900,AT1G28060,ESP3,PTB3,PRP40A,NUC-L1,Y14,RH20,emb1220,AT1G60900,CPSF73-I,F5I14.19,SMU1,NRP1,SKIP,PRP8A,At2g06200,ABH1,SMU2,AGO4,SE,MAC3B,AT2G33730,At2g36400,AT2G37220,RS2Z33,AT2G40650,LIS,AT2G42270,U1A,DRH1,ALY2,SCL30A,AT3G15010,MOS4,RBP47B,EIF4A-III,DDL,ALY3,AT3G26560,SR34a,U1-70K,RS2Z32,FIP37,SCL30,AT3G62310,AT3G63400,…
GO:0006725	Cellular aromatic compound metabolic process	97	2137	0.76	4.05e-46	3702.AT1G02140.1,3702.AT1G02840.1,3702.AT1G04510.1,3702.AT1G06220.2,3702.AT1G09760.1,3702.AT1G09770.1,3702.AT1G09780.1,3702.AT1G11650.2,3702.AT1G13440.1,3702.AT1G14650.2,3702.AT1G15950.1,3702.AT1G16610.3,3702.AT1G20580.1,3702.AT1G20960.1,3702.AT1G27900.1,3702.AT1G28060.1,3702.AT1G32490.1,3702.AT1G43190.1,3702.AT1G44910.1,3702.AT1G48920.1,3702.AT1G51510.1,3702.AT1G55150.1,3702.AT1G56190.1,3702.AT1…	MAGO,SR34,MAC3A,MEE5,U2A,CDC5,iPGAM1,RBP45B,GAPC2,AT1G14650,IRX4,SR45,AT1G20580,emb1507,AT1G27900,AT1G28060,ESP3,PTB3,PRP40A,NUC-L1,Y14,RH20,AT1G56190,emb1220,AT1G60900,CPSF73-I,F5I14.19,SMU1,NRP1,SKIP,PGK,PRP8A,At2g06200,ABH1,SMU2,AGO4,SE,MAC3B,AT2G33730,At2g36400,LOS2,MAT3,AT2G37220,RS2Z33,CAC3,AT2G40650,LIS,AT2G42270,U1A,DRH1,ALY2,SCL30A,AT3G15010,MTO3,MOS4,RBP47B,EIF4A-III,DDL,ALY3,AT3G26560,…
GO:0034641	Cellular nitrogen compound metabolic process	102	2435	0.73	4.71e-46	3702.AT1G02140.1,3702.AT1G02840.1,3702.AT1G04510.1,3702.AT1G06220.2,3702.AT1G09760.1,3702.AT1G09770.1,3702.AT1G09780.1,3702.AT1G11650.2,3702.AT1G13440.1,3702.AT1G14650.2,3702.AT1G16610.3,3702.AT1G20580.1,3702.AT1G20960.1,3702.AT1G27900.1,3702.AT1G28060.1,3702.AT1G32490.1,3702.AT1G43190.1,3702.AT1G44910.1,3702.AT1G48920.1,3702.AT1G51510.1,3702.AT1G55150.1,3702.AT1G56190.1,3702.AT1G60170.1,3702.AT1…	MAGO,SR34,MAC3A,MEE5,U2A,CDC5,iPGAM1,RBP45B,GAPC2,AT1G14650,SR45,AT1G20580,emb1507,AT1G27900,AT1G28060,ESP3,PTB3,PRP40A,NUC-L1,Y14,RH20,AT1G56190,emb1220,AT1G60900,CPSF73-I,F5I14.19,SMU1,NRP1,SKIP,GSTU20,GSTU19,PGK,PRP8A,At2g06200,ABH1,SMU2,AGO4,SE,GSTF9,MAC3B,AT2G33730,At2g36400,LOS2,AT2G37220,RS2Z33,CAC3,AT2G40650,LIS,AT2G42270,U1A,DRH1,ALY2,SCL30A,EIF4A1,AT3G15010,NSP1,MOS4,RBP47B,EIF4A-III,DD…
GO:1901360	Organic cyclic compound metabolic process	98	2229	0.75	1.30e-45	3702.AT1G02140.1,3702.AT1G02840.1,3702.AT1G04510.1,3702.AT1G06220.2,3702.AT1G09760.1,3702.AT1G09770.1,3702.AT1G09780.1,3702.AT1G11650.2,3702.AT1G13440.1,3702.AT1G14650.2,3702.AT1G15950.1,3702.AT1G16610.3,3702.AT1G20580.1,3702.AT1G20960.1,3702.AT1G27900.1,3702.AT1G28060.1,3702.AT1G32490.1,3702.AT1G43190.1,3702.AT1G44910.1,3702.AT1G48920.1,3702.AT1G51510.1,3702.AT1G55150.1,3702.AT1G56190.1,3702.AT1…	MAGO,SR34,MAC3A,MEE5,U2A,CDC5,iPGAM1,RBP45B,GAPC2,AT1G14650,IRX4,SR45,AT1G20580,emb1507,AT1G27900,AT1G28060,ESP3,PTB3,PRP40A,NUC-L1,Y14,RH20,AT1G56190,emb1220,AT1G60900,CPSF73-I,F5I14.19,SMU1,NRP1,SKIP,PGK,PRP8A,At2g06200,ABH1,SMU2,BAS1,AGO4,SE,MAC3B,AT2G33730,At2g36400,LOS2,MAT3,AT2G37220,RS2Z33,CAC3,AT2G40650,LIS,AT2G42270,U1A,DRH1,ALY2,SCL30A,AT3G15010,MTO3,MOS4,RBP47B,EIF4A-III,DDL,ALY3,AT3G2…
GO:0046483	Heterocycle metabolic process	94	2022	0.77	2.50e-45	3702.AT1G02140.1,3702.AT1G02840.1,3702.AT1G04510.1,3702.AT1G06220.2,3702.AT1G09760.1,3702.AT1G09770.1,3702.AT1G09780.1,3702.AT1G11650.2,3702.AT1G13440.1,3702.AT1G14650.2,3702.AT1G16610.3,3702.AT1G20580.1,3702.AT1G20960.1,3702.AT1G27900.1,3702.AT1G28060.1,3702.AT1G32490.1,3702.AT1G43190.1,3702.AT1G44910.1,3702.AT1G48920.1,3702.AT1G51510.1,3702.AT1G55150.1,3702.AT1G56190.1,3702.AT1G60170.1,3702.AT1…	MAGO,SR34,MAC3A,MEE5,U2A,CDC5,iPGAM1,RBP45B,GAPC2,AT1G14650,SR45,AT1G20580,emb1507,AT1G27900,AT1G28060,ESP3,PTB3,PRP40A,NUC-L1,Y14,RH20,AT1G56190,emb1220,AT1G60900,CPSF73-I,F5I14.19,SMU1,NRP1,SKIP,PGK,PRP8A,At2g06200,ABH1,SMU2,AGO4,SE,MAC3B,AT2G33730,At2g36400,LOS2,AT2G37220,RS2Z33,CAC3,AT2G40650,LIS,AT2G42270,U1A,DRH1,ALY2,SCL30A,AT3G15010,MOS4,RBP47B,EIF4A-III,DDL,ALY3,AT3G26560,SR34a,U1-70K,FB…
GO:0000398	mRNA splicing, via spliceosome	37	113	1.62	9.79e-43	3702.AT1G02840.1,3702.AT1G04510.1,3702.AT1G06220.2,3702.AT1G09760.1,3702.AT1G14650.2,3702.AT1G16610.3,3702.AT1G20580.1,3702.AT1G20960.1,3702.AT1G27900.1,3702.AT1G28060.1,3702.AT1G44910.1,3702.AT1G60170.1,3702.AT1G60900.1,3702.AT1G65660.1,3702.AT1G77180.2,3702.AT1G80070.1,3702.AT2G13540.1,3702.AT2G33340.1,3702.AT2G33730.1,3702.AT2G37340.1,3702.AT2G41500.1,3702.AT2G42270.1,3702.AT2G47580.1,3702.AT3…	SR34,MAC3A,MEE5,U2A,AT1G14650,SR45,AT1G20580,emb1507,AT1G27900,AT1G28060,PRP40A,emb1220,AT1G60900,F5I14.19,SKIP,PRP8A,ABH1,MAC3B,AT2G33730,RS2Z33,LIS,AT2G42270,U1A,SCL30A,AT3G26560,SR34a,U1-70K,RS2Z32,SCL30,EMB2770,PRL1,ATO,DOT2,CBP20,AT5G51280,RS41,SC35
GO:0006807	Nitrogen compound metabolic process	115	5335	0.44	4.88e-26	3702.AT1G02140.1,3702.AT1G02840.1,3702.AT1G03930.1,3702.AT1G04510.1,3702.AT1G06220.2,3702.AT1G09760.1,3702.AT1G09770.1,3702.AT1G09780.1,3702.AT1G11650.2,3702.AT1G13440.1,3702.AT1G14650.2,3702.AT1G16610.3,3702.AT1G20580.1,3702.AT1G20960.1,3702.AT1G27900.1,3702.AT1G28060.1,3702.AT1G32490.1,3702.AT1G43190.1,3702.AT1G44910.1,3702.AT1G48920.1,3702.AT1G51510.1,3702.AT1G55150.1,3702.AT1G56190.1,3702.AT1…	MAGO,SR34,CKL9,MAC3A,MEE5,U2A,CDC5,iPGAM1,RBP45B,GAPC2,AT1G14650,SR45,AT1G20580,emb1507,AT1G27900,AT1G28060,ESP3,PTB3,PRP40A,NUC-L1,Y14,RH20,AT1G56190,emb1220,AT1G60900,CPSF73-I,F5I14.19,SMU1,NRP1,SKIP,GSTU20,GSTU19,PGK,PRP8A,At2g06200,ABH1,SMU2,AGO4,SE,UBA1,GSTF9,MAC3B,AT2G33730,At2g36400,LOS2,AT2G37220,RS2Z33,CAC3,AT2G40650,LIS,AT2G42270,U1A,DRH1,ALY2,CDC48,SCL30A,EIF4A1,AT3G15010,NSP1,MTO3,MOS…
GO:0044237	Cellular metabolic process	127	6729	0.38	1.61e-24	3702.AT1G02140.1,3702.AT1G02500.1,3702.AT1G02840.1,3702.AT1G03930.1,3702.AT1G04410.1,3702.AT1G04510.1,3702.AT1G06220.2,3702.AT1G06820.1,3702.AT1G09760.1,3702.AT1G09770.1,3702.AT1G09780.1,3702.AT1G11650.2,3702.AT1G13440.1,3702.AT1G14650.2,3702.AT1G15950.1,3702.AT1G16610.3,3702.AT1G20580.1,3702.AT1G20960.1,3702.AT1G27900.1,3702.AT1G28060.1,3702.AT1G32490.1,3702.AT1G43190.1,3702.AT1G44910.1,3702.AT1…	MAGO,SAM1,SR34,CKL9,c-NAD-MDH1,MAC3A,MEE5,CRTISO,U2A,CDC5,iPGAM1,RBP45B,GAPC2,AT1G14650,IRX4,SR45,AT1G20580,emb1507,AT1G27900,AT1G28060,ESP3,PTB3,PRP40A,NUC-L1,Y14,RH20,AT1G56190,emb1220,AT1G60900,CPSF73-I,F5I14.19,cICDH,SMU1,NRP1,SKIP,GSTU20,GSTU19,PGK,PRP8A,At2g06200,ABH1,SMU2,AGO4,SE,UBA1,GSTF9,MAC3B,AT2G33730,At2g36400,LOS2,MAT3,AT2G37220,RS2Z33,CAC3,AT2G40650,LIS,SFGH,AT2G42270,PPC2,U1A,DRH1…
GO:0071704	Organic substance metabolic process	129	6962	0.38	2.23e-24	3702.AT1G02140.1,3702.AT1G02500.1,3702.AT1G02840.1,3702.AT1G03930.1,3702.AT1G04410.1,3702.AT1G04510.1,3702.AT1G06220.2,3702.AT1G06820.1,3702.AT1G09760.1,3702.AT1G09770.1,3702.AT1G09780.1,3702.AT1G11650.2,3702.AT1G13440.1,3702.AT1G14650.2,3702.AT1G15950.1,3702.AT1G16610.3,3702.AT1G20580.1,3702.AT1G20960.1,3702.AT1G27900.1,3702.AT1G28060.1,3702.AT1G32490.1,3702.AT1G43190.1,3702.AT1G44910.1,3702.AT1…	MAGO,SAM1,SR34,CKL9,c-NAD-MDH1,MAC3A,MEE5,CRTISO,U2A,CDC5,iPGAM1,RBP45B,GAPC2,AT1G14650,IRX4,SR45,AT1G20580,emb1507,AT1G27900,AT1G28060,ESP3,PTB3,PRP40A,NUC-L1,Y14,RH20,AT1G56190,emb1220,AT1G60900,CPSF73-I,F5I14.19,cICDH,SMU1,NRP1,SKIP,GSTU20,GSTU19,NUA,PGK,PRP8A,At2g06200,ABH1,SMU2,BAS1,AGO4,SE,UBA1,GSTF9,MAC3B,AT2G33730,At2g36400,LOS2,MAT3,AT2G37220,RS2Z33,CAC3,AT2G40650,LIS,SFGH,AT2G42270,PPC2…
GO:0008152	Metabolic process	133	7962	0.33	4.23e-21	3702.AT1G02140.1,3702.AT1G02500.1,3702.AT1G02840.1,3702.AT1G03930.1,3702.AT1G04410.1,3702.AT1G04510.1,3702.AT1G06220.2,3702.AT1G06820.1,3702.AT1G09760.1,3702.AT1G09770.1,3702.AT1G09780.1,3702.AT1G11650.2,3702.AT1G13440.1,3702.AT1G14650.2,3702.AT1G15950.1,3702.AT1G16610.3,3702.AT1G20580.1,3702.AT1G20960.1,3702.AT1G27900.1,3702.AT1G28060.1,3702.AT1G32490.1,3702.AT1G43190.1,3702.AT1G44910.1,3702.AT1…	MAGO,SAM1,SR34,CKL9,c-NAD-MDH1,MAC3A,MEE5,CRTISO,U2A,CDC5,iPGAM1,RBP45B,GAPC2,AT1G14650,IRX4,SR45,AT1G20580,emb1507,AT1G27900,AT1G28060,ESP3,PTB3,PRP40A,NUC-L1,Y14,RH20,AT1G56190,emb1220,AT1G60900,CPSF73-I,F5I14.19,cICDH,SMU1,NRP1,SKIP,GSTU20,GSTU19,NUA,PGK,PRP8A,At2g06200,ABH1,SMU2,BAS1,AGO4,SE,UBA1,GSTF9,MAC3B,AT2G33730,At2g36400,LOS2,MAT3,AT2G37220,RS2Z33,CAC3,AT2G40650,LIS,SFGH,AT2G42270,PPC2…
GO:0043170	Macromolecule metabolic process	99	4720	0.43	3.38e-20	3702.AT1G02140.1,3702.AT1G02840.1,3702.AT1G03930.1,3702.AT1G04510.1,3702.AT1G06220.2,3702.AT1G09760.1,3702.AT1G09770.1,3702.AT1G11650.2,3702.AT1G14650.2,3702.AT1G16610.3,3702.AT1G20580.1,3702.AT1G20960.1,3702.AT1G27900.1,3702.AT1G28060.1,3702.AT1G32490.1,3702.AT1G43190.1,3702.AT1G44910.1,3702.AT1G48920.1,3702.AT1G51510.1,3702.AT1G55150.1,3702.AT1G56190.1,3702.AT1G60170.1,3702.AT1G60900.1,3702.AT1…	MAGO,SR34,CKL9,MAC3A,MEE5,U2A,CDC5,RBP45B,AT1G14650,SR45,AT1G20580,emb1507,AT1G27900,AT1G28060,ESP3,PTB3,PRP40A,NUC-L1,Y14,RH20,AT1G56190,emb1220,AT1G60900,CPSF73-I,F5I14.19,SMU1,NRP1,SKIP,NUA,PGK,PRP8A,At2g06200,ABH1,SMU2,AGO4,SE,UBA1,MAC3B,AT2G33730,At2g36400,AT2G37220,RS2Z33,AT2G40650,LIS,AT2G42270,U1A,DRH1,ALY2,CDC48,SCL30A,EIF4A1,AT3G15010,MOS4,RBP47B,EIF4A-III,DDL,ALY3,AT3G26560,CYP71,SR34a…
GO:0046686	Response to cadmium ion	28	269	1.12	7.33e-20	3702.AT1G02500.1,3702.AT1G04410.1,3702.AT1G04510.1,3702.AT1G09780.1,3702.AT1G13440.1,3702.AT1G56190.1,3702.AT1G65930.1,3702.AT1G74560.3,3702.AT1G78380.1,3702.AT1G79930.1,3702.AT2G30110.1,3702.AT2G30860.1,3702.AT2G36530.1,3702.AT2G41530.1,3702.AT3G09440.1,3702.AT3G09840.1,3702.AT3G27820.1,3702.AT3G48990.1,3702.AT3G52930.1,3702.AT3G55440.1,3702.AT3G56240.1,3702.AT4G02520.1,3702.AT4G11600.1,3702.AT4…	SAM1,c-NAD-MDH1,MAC3A,iPGAM1,GAPC2,AT1G56190,cICDH,NRP1,GSTU19,HSP91,UBA1,GSTF9,LOS2,SFGH,AT3G09440,CDC48,MDAR4,AAE3,FBA8,TPI,CCH,GSTF2,GPX6,IIL1,SHM4,cpHsc70-1,HSC70-1,UAP56a
GO:0009987	Cellular process	156	11004	0.26	8.68e-20	3702.AT1G02140.1,3702.AT1G02500.1,3702.AT1G02840.1,3702.AT1G03930.1,3702.AT1G04410.1,3702.AT1G04510.1,3702.AT1G06220.2,3702.AT1G06820.1,3702.AT1G08200.1,3702.AT1G09270.1,3702.AT1G09760.1,3702.AT1G09770.1,3702.AT1G09780.1,3702.AT1G11650.2,3702.AT1G13440.1,3702.AT1G14510.1,3702.AT1G14650.2,3702.AT1G15750.3,3702.AT1G15950.1,3702.AT1G16610.3,3702.AT1G20580.1,3702.AT1G20960.1,3702.AT1G21750.1,3702.AT1…	MAGO,SAM1,SR34,CKL9,c-NAD-MDH1,MAC3A,MEE5,CRTISO,AXS2,IMPA-4,U2A,CDC5,iPGAM1,RBP45B,GAPC2,AL7,AT1G14650,TPL,IRX4,SR45,AT1G20580,emb1507,PDIL1-1,AT1G27900,AT1G28060,ESP3,PTB3,PRP40A,NUC-L1,Y14,AT1G52380,GAMMA-H2AX,RH20,AT1G56190,emb1220,AT1G60900,CPSF73-I,F5I14.19,cICDH,PIN1,SMU1,NRP1,SKIP,GSTU20,GSTU19,NUA,PGK,PRP8A,At2g06200,ABH1,SMU2,AGO4,SE,UBA1,AT2G30620,GSTF9,MAC3B,AT2G33730,At2g36400,LOS2,M…
GO:0044238	Primary metabolic process	115	6374	0.36	1.96e-19	3702.AT1G02140.1,3702.AT1G02840.1,3702.AT1G03930.1,3702.AT1G04410.1,3702.AT1G04510.1,3702.AT1G06220.2,3702.AT1G06820.1,3702.AT1G09760.1,3702.AT1G09770.1,3702.AT1G09780.1,3702.AT1G11650.2,3702.AT1G13440.1,3702.AT1G14650.2,3702.AT1G16610.3,3702.AT1G20580.1,3702.AT1G20960.1,3702.AT1G27900.1,3702.AT1G28060.1,3702.AT1G32490.1,3702.AT1G43190.1,3702.AT1G44910.1,3702.AT1G48920.1,3702.AT1G51510.1,3702.AT1…	MAGO,SR34,CKL9,c-NAD-MDH1,MAC3A,MEE5,CRTISO,U2A,CDC5,iPGAM1,RBP45B,GAPC2,AT1G14650,SR45,AT1G20580,emb1507,AT1G27900,AT1G28060,ESP3,PTB3,PRP40A,NUC-L1,Y14,RH20,AT1G56190,emb1220,AT1G60900,CPSF73-I,F5I14.19,cICDH,SMU1,NRP1,SKIP,PGK,PRP8A,At2g06200,ABH1,SMU2,BAS1,AGO4,SE,UBA1,MAC3B,AT2G33730,At2g36400,LOS2,AT2G37220,RS2Z33,CAC3,AT2G40650,LIS,AT2G42270,PPC2,U1A,DRH1,ALY2,CDC48,SCL30A,EIF4A1,AT3G15010…
GO:0010038	Response to metal ion	29	374	1.0	2.07e-17	3702.AT1G02500.1,3702.AT1G04410.1,3702.AT1G04510.1,3702.AT1G09780.1,3702.AT1G13440.1,3702.AT1G21750.1,3702.AT1G56190.1,3702.AT1G65930.1,3702.AT1G74560.3,3702.AT1G78380.1,3702.AT1G79930.1,3702.AT2G30110.1,3702.AT2G30860.1,3702.AT2G36530.1,3702.AT2G41530.1,3702.AT3G09440.1,3702.AT3G09840.1,3702.AT3G27820.1,3702.AT3G48990.1,3702.AT3G52930.1,3702.AT3G55440.1,3702.AT3G56240.1,3702.AT4G02520.1,3702.AT4…	SAM1,c-NAD-MDH1,MAC3A,iPGAM1,GAPC2,PDIL1-1,AT1G56190,cICDH,NRP1,GSTU19,HSP91,UBA1,GSTF9,LOS2,SFGH,AT3G09440,CDC48,MDAR4,AAE3,FBA8,TPI,CCH,GSTF2,GPX6,IIL1,SHM4,cpHsc70-1,HSC70-1,UAP56a
GO:0043484	Regulation of RNA splicing	15	46	1.62	1.28e-16	3702.AT1G02840.1,3702.AT1G16610.3,3702.AT1G43190.1,3702.AT1G51510.1,3702.AT2G26460.1,3702.AT2G27100.1,3702.AT2G37340.1,3702.AT3G13570.1,3702.AT3G49430.3,3702.AT3G53500.2,3702.AT3G54170.1,3702.AT3G55460.1,3702.AT5G04280.1,3702.AT5G52040.2,3702.AT5G64200.2	SR34,SR45,PTB3,Y14,SMU2,SE,RS2Z33,SCL30A,SR34a,RS2Z32,FIP37,SCL30,AtRZ-1c,RS41,SC35
GO:0048024	Regulation of mRNA splicing, via spliceosome	14	40	1.65	8.14e-16	3702.AT1G02840.1,3702.AT1G16610.3,3702.AT1G51510.1,3702.AT2G26460.1,3702.AT2G27100.1,3702.AT2G37340.1,3702.AT3G13570.1,3702.AT3G49430.3,3702.AT3G53500.2,3702.AT3G54170.1,3702.AT3G55460.1,3702.AT5G04280.1,3702.AT5G52040.2,3702.AT5G64200.2	SR34,SR45,Y14,SMU2,SE,RS2Z33,SCL30A,SR34a,RS2Z32,FIP37,SCL30,AtRZ-1c,RS41,SC35
GO:1903311	Regulation of mRNA metabolic process	15	55	1.54	1.14e-15	3702.AT1G02840.1,3702.AT1G16610.3,3702.AT1G51510.1,3702.AT2G26460.1,3702.AT2G27100.1,3702.AT2G37340.1,3702.AT3G13570.1,3702.AT3G49430.3,3702.AT3G53500.2,3702.AT3G54170.1,3702.AT3G55460.1,3702.AT3G56860.3,3702.AT5G04280.1,3702.AT5G52040.2,3702.AT5G64200.2	SR34,SR45,Y14,SMU2,SE,RS2Z33,SCL30A,SR34a,RS2Z32,FIP37,SCL30,UBA2A,AtRZ-1c,RS41,SC35
GO:0000381	Regulation of alternative mRNA splicing, via spliceosome	13	35	1.68	6.17e-15	3702.AT1G02840.1,3702.AT1G16610.3,3702.AT1G51510.1,3702.AT2G26460.1,3702.AT2G27100.1,3702.AT2G37340.1,3702.AT3G13570.1,3702.AT3G49430.3,3702.AT3G53500.2,3702.AT3G54170.1,3702.AT3G55460.1,3702.AT5G52040.2,3702.AT5G64200.2	SR34,SR45,Y14,SMU2,SE,RS2Z33,SCL30A,SR34a,RS2Z32,FIP37,SCL30,RS41,SC35
GO:0019222	Regulation of metabolic process	68	2886	0.48	6.76e-15	3702.AT1G02140.1,3702.AT1G02840.1,3702.AT1G09770.1,3702.AT1G14510.1,3702.AT1G15750.3,3702.AT1G16610.3,3702.AT1G28060.1,3702.AT1G32490.1,3702.AT1G43190.1,3702.AT1G51510.1,3702.AT1G54690.1,3702.AT1G55150.1,3702.AT1G56190.1,3702.AT1G60170.1,3702.AT1G77180.2,3702.AT1G79280.2,3702.AT1G79550.2,3702.AT2G03150.1,3702.AT2G06200.1,3702.AT2G13540.1,3702.AT2G26460.1,3702.AT2G27040.2,3702.AT2G27100.1,3702.AT2…	MAGO,SR34,CDC5,AL7,TPL,SR45,AT1G28060,ESP3,PTB3,Y14,GAMMA-H2AX,RH20,AT1G56190,emb1220,SKIP,NUA,PGK,emb1579,At2g06200,ABH1,SMU2,AGO4,SE,AT2G30620,AT2G33730,At2g36400,AT2G37220,RS2Z33,BRM,DRH1,FLK,ALY2,SCL30A,EIF4A1,AT3G15010,WSIP2,EIF4A-III,DDL,ALY3,ATRZ-1A,CYP71,SR34a,RS2Z32,FIP37,SCL30,UBA2A,AT4G02450,EMB2770,GTA2,SPT16,HOG1,PRL1,NRPB2,At4g24150,PEP,GLU1,AtRZ-1c,NRPB4,CHC1,MS1,RIN1,HD2B,SGS3,CBP…
GO:0060255	Regulation of macromolecule metabolic process	65	2675	0.49	9.57e-15	3702.AT1G02140.1,3702.AT1G02840.1,3702.AT1G09770.1,3702.AT1G14510.1,3702.AT1G15750.3,3702.AT1G16610.3,3702.AT1G28060.1,3702.AT1G32490.1,3702.AT1G43190.1,3702.AT1G51510.1,3702.AT1G54690.1,3702.AT1G55150.1,3702.AT1G60170.1,3702.AT1G77180.2,3702.AT1G79280.2,3702.AT2G03150.1,3702.AT2G06200.1,3702.AT2G13540.1,3702.AT2G26460.1,3702.AT2G27040.2,3702.AT2G27100.1,3702.AT2G30620.1,3702.AT2G33730.1,3702.AT2…	MAGO,SR34,CDC5,AL7,TPL,SR45,AT1G28060,ESP3,PTB3,Y14,GAMMA-H2AX,RH20,emb1220,SKIP,NUA,emb1579,At2g06200,ABH1,SMU2,AGO4,SE,AT2G30620,AT2G33730,At2g36400,AT2G37220,RS2Z33,BRM,DRH1,FLK,ALY2,SCL30A,EIF4A1,AT3G15010,WSIP2,EIF4A-III,DDL,ALY3,ATRZ-1A,CYP71,SR34a,RS2Z32,FIP37,SCL30,UBA2A,AT4G02450,EMB2770,GTA2,SPT16,HOG1,PRL1,NRPB2,At4g24150,PEP,AtRZ-1c,NRPB4,CHC1,MS1,RIN1,HD2B,SGS3,CBP20,RS41,TEX1,RPT3,S…
GO:0010468	Regulation of gene expression	60	2307	0.52	1.03e-14	3702.AT1G02140.1,3702.AT1G02840.1,3702.AT1G09770.1,3702.AT1G14510.1,3702.AT1G15750.3,3702.AT1G16610.3,3702.AT1G32490.1,3702.AT1G43190.1,3702.AT1G51510.1,3702.AT1G54690.1,3702.AT1G55150.1,3702.AT1G60170.1,3702.AT1G77180.2,3702.AT1G79280.2,3702.AT2G03150.1,3702.AT2G06200.1,3702.AT2G13540.1,3702.AT2G26460.1,3702.AT2G27040.2,3702.AT2G27100.1,3702.AT2G30620.1,3702.AT2G33730.1,3702.AT2G36400.1,3702.AT2…	MAGO,SR34,CDC5,AL7,TPL,SR45,ESP3,PTB3,Y14,GAMMA-H2AX,RH20,emb1220,SKIP,NUA,emb1579,At2g06200,ABH1,SMU2,AGO4,SE,AT2G30620,AT2G33730,At2g36400,RS2Z33,BRM,DRH1,FLK,ALY2,SCL30A,EIF4A1,WSIP2,EIF4A-III,DDL,ALY3,SR34a,RS2Z32,FIP37,SCL30,UBA2A,AT4G02450,EMB2770,GTA2,SPT16,HOG1,PRL1,NRPB2,At4g24150,PEP,AtRZ-1c,NRPB4,CHC1,MS1,RIN1,HD2B,SGS3,CBP20,RS41,TEX1,RPT3,SC35
GO:0045292	mRNA cis splicing, via spliceosome	12	29	1.72	3.16e-14	3702.AT1G02840.1,3702.AT1G44910.1,3702.AT2G13540.1,3702.AT2G37340.1,3702.AT3G13570.1,3702.AT3G49430.3,3702.AT3G53500.2,3702.AT3G55460.1,3702.AT5G16780.1,3702.AT5G44200.1,3702.AT5G52040.2,3702.AT5G64200.2	SR34,PRP40A,ABH1,RS2Z33,SCL30A,SR34a,RS2Z32,SCL30,DOT2,CBP20,RS41,SC35
GO:0065007	Biological regulation	91	5216	0.35	5.04e-13	3702.AT1G02140.1,3702.AT1G02840.1,3702.AT1G03930.1,3702.AT1G06220.2,3702.AT1G09770.1,3702.AT1G14510.1,3702.AT1G15750.3,3702.AT1G16610.3,3702.AT1G21750.1,3702.AT1G28060.1,3702.AT1G32490.1,3702.AT1G43190.1,3702.AT1G51510.1,3702.AT1G52380.1,3702.AT1G54690.1,3702.AT1G55150.1,3702.AT1G56190.1,3702.AT1G60170.1,3702.AT1G65660.1,3702.AT1G73590.1,3702.AT1G77180.2,3702.AT1G78370.1,3702.AT1G79280.2,3702.AT1…	MAGO,SR34,CKL9,MEE5,CDC5,AL7,TPL,SR45,PDIL1-1,AT1G28060,ESP3,PTB3,Y14,AT1G52380,GAMMA-H2AX,RH20,AT1G56190,emb1220,F5I14.19,PIN1,SKIP,GSTU20,NUA,PGK,emb1579,At2g06200,ABH1,SMU2,BAS1,AGO4,SE,AT2G30620,AT2G33730,At2g36400,LOS2,AT2G37220,RS2Z33,BRM,DRH1,FLK,ALY2,CDC48,SCL30A,EIF4A1,AT3G15010,WSIP2,NSP1,PBP1,MOS4,EIF4A-III,DDL,ALY3,ATRZ-1A,CYP71,AAE3,SR34a,MDAR1,RS2Z32,FIP37,SCL30,CCH,UBA2A,AT4G02450,…
GO:0050789	Regulation of biological process	85	4671	0.37	6.55e-13	3702.AT1G02140.1,3702.AT1G02840.1,3702.AT1G03930.1,3702.AT1G06220.2,3702.AT1G09770.1,3702.AT1G14510.1,3702.AT1G15750.3,3702.AT1G16610.3,3702.AT1G21750.1,3702.AT1G28060.1,3702.AT1G32490.1,3702.AT1G43190.1,3702.AT1G51510.1,3702.AT1G54690.1,3702.AT1G55150.1,3702.AT1G56190.1,3702.AT1G60170.1,3702.AT1G65660.1,3702.AT1G73590.1,3702.AT1G77180.2,3702.AT1G78370.1,3702.AT1G79280.2,3702.AT1G79550.2,3702.AT2…	MAGO,SR34,CKL9,MEE5,CDC5,AL7,TPL,SR45,PDIL1-1,AT1G28060,ESP3,PTB3,Y14,GAMMA-H2AX,RH20,AT1G56190,emb1220,F5I14.19,PIN1,SKIP,GSTU20,NUA,PGK,emb1579,At2g06200,ABH1,SMU2,BAS1,AGO4,SE,AT2G30620,AT2G33730,At2g36400,LOS2,AT2G37220,RS2Z33,BRM,DRH1,FLK,ALY2,CDC48,SCL30A,EIF4A1,AT3G15010,WSIP2,MOS4,EIF4A-III,DDL,ALY3,ATRZ-1A,CYP71,AAE3,SR34a,MDAR1,RS2Z32,FIP37,SCL30,UBA2A,AT4G02450,GSTF2,EMB2770,GTA2,SPT16…
GO:0010035	Response to inorganic substance	33	801	0.72	1.85e-12	3702.AT1G02500.1,3702.AT1G04410.1,3702.AT1G04510.1,3702.AT1G09780.1,3702.AT1G11650.2,3702.AT1G13440.1,3702.AT1G21750.1,3702.AT1G56190.1,3702.AT1G65930.1,3702.AT1G74560.3,3702.AT1G78380.1,3702.AT1G79930.1,3702.AT2G30110.1,3702.AT2G30860.1,3702.AT2G36530.1,3702.AT2G41530.1,3702.AT3G09440.1,3702.AT3G09840.1,3702.AT3G27820.1,3702.AT3G48990.1,3702.AT3G52880.2,3702.AT3G52930.1,3702.AT3G55440.1,3702.AT3…	SAM1,c-NAD-MDH1,MAC3A,iPGAM1,RBP45B,GAPC2,PDIL1-1,AT1G56190,cICDH,NRP1,GSTU19,HSP91,UBA1,GSTF9,LOS2,SFGH,AT3G09440,CDC48,MDAR4,AAE3,MDAR1,FBA8,TPI,CCH,GSTF2,GPX6,IIL1,SHM4,cpHsc70-1,HSC70-1,AtRZ-1c,UAP56a,KIN2
GO:0010605	Negative regulation of macromolecule metabolic process	28	572	0.8	3.93e-12	3702.AT1G02140.1,3702.AT1G15750.3,3702.AT1G32490.1,3702.AT1G51510.1,3702.AT1G54690.1,3702.AT1G55150.1,3702.AT1G60170.1,3702.AT1G79280.2,3702.AT2G13540.1,3702.AT2G27040.2,3702.AT2G27100.1,3702.AT2G30620.1,3702.AT3G01540.2,3702.AT3G15880.2,3702.AT3G19760.1,3702.AT3G20550.1,3702.AT3G56860.3,3702.AT4G03430.1,3702.AT4G13940.1,3702.AT4G15900.1,3702.AT4G21710.1,3702.AT5G04280.1,3702.AT5G09920.1,3702.AT5…	MAGO,TPL,ESP3,Y14,GAMMA-H2AX,RH20,emb1220,NUA,ABH1,AGO4,SE,AT2G30620,DRH1,WSIP2,EIF4A-III,DDL,UBA2A,EMB2770,HOG1,PRL1,NRPB2,AtRZ-1c,NRPB4,HD2B,SGS3,CBP20,RS41,TEX1
GO:0010629	Negative regulation of gene expression	24	439	0.85	3.08e-11	3702.AT1G02140.1,3702.AT1G15750.3,3702.AT1G32490.1,3702.AT1G51510.1,3702.AT1G54690.1,3702.AT1G55150.1,3702.AT1G60170.1,3702.AT2G13540.1,3702.AT2G27040.2,3702.AT2G27100.1,3702.AT3G01540.2,3702.AT3G19760.1,3702.AT3G20550.1,3702.AT4G03430.1,3702.AT4G13940.1,3702.AT4G15900.1,3702.AT4G21710.1,3702.AT5G04280.1,3702.AT5G09920.1,3702.AT5G22650.1,3702.AT5G23570.1,3702.AT5G44200.1,3702.AT5G52040.2,3702.AT5…	MAGO,TPL,ESP3,Y14,GAMMA-H2AX,RH20,emb1220,ABH1,AGO4,SE,DRH1,EIF4A-III,DDL,EMB2770,HOG1,PRL1,NRPB2,AtRZ-1c,NRPB4,HD2B,SGS3,CBP20,RS41,TEX1
GO:0048519	Negative regulation of biological process	34	1007	0.64	1.48e-10	3702.AT1G02140.1,3702.AT1G15750.3,3702.AT1G32490.1,3702.AT1G51510.1,3702.AT1G54690.1,3702.AT1G55150.1,3702.AT1G60170.1,3702.AT1G79280.2,3702.AT2G13540.1,3702.AT2G27040.2,3702.AT2G27100.1,3702.AT2G30620.1,3702.AT2G36400.1,3702.AT3G01540.2,3702.AT3G09840.1,3702.AT3G15880.2,3702.AT3G19760.1,3702.AT3G20550.1,3702.AT3G56860.3,3702.AT4G02450.1,3702.AT4G03430.1,3702.AT4G13940.1,3702.AT4G15900.1,3702.AT4…	MAGO,TPL,ESP3,Y14,GAMMA-H2AX,RH20,emb1220,NUA,ABH1,AGO4,SE,AT2G30620,At2g36400,DRH1,CDC48,WSIP2,EIF4A-III,DDL,UBA2A,AT4G02450,EMB2770,HOG1,PRL1,NRPB2,PEP,PFN2,HSC70-1,AtRZ-1c,NRPB4,HD2B,SGS3,CBP20,RS41,TEX1
GO:0050896	Response to stimulus	84	5174	0.32	5.19e-10	3702.AT1G02140.1,3702.AT1G02500.1,3702.AT1G03930.1,3702.AT1G04410.1,3702.AT1G04510.1,3702.AT1G07360.1,3702.AT1G09270.1,3702.AT1G09760.1,3702.AT1G09770.1,3702.AT1G09780.1,3702.AT1G11650.2,3702.AT1G13440.1,3702.AT1G15750.3,3702.AT1G15950.1,3702.AT1G16610.3,3702.AT1G21750.1,3702.AT1G56190.1,3702.AT1G60170.1,3702.AT1G60900.1,3702.AT1G65930.1,3702.AT1G73590.1,3702.AT1G74560.3,3702.AT1G77180.2,3702.AT1…	MAGO,SAM1,CKL9,c-NAD-MDH1,MAC3A,MAC5A,IMPA-4,U2A,CDC5,iPGAM1,RBP45B,GAPC2,TPL,IRX4,SR45,PDIL1-1,AT1G56190,emb1220,AT1G60900,cICDH,PIN1,NRP1,SKIP,GSTU20,GSTU19,PGK,HSP91,emb1579,ABH1,BAS1,AGO4,UBA1,GSTF9,MAC3B,At2g36400,LOS2,AT2G37220,SFGH,SAP18,AT3G09440,CDC48,GOX1,AT3G15010,NSP1,MTO3,MOS4,ACT2,RBP47B,EIF4A-III,ATRZ-1A,MDAR4,AAE3,MDAR1,FBA8,TPI,SCL30,CCH,UBA2A,PBF1,AT4G02450,GSTF2,EMB2770,SPT16,G…
GO:0050658	RNA transport	12	84	1.26	1.35e-09	3702.AT1G02140.1,3702.AT1G51510.1,3702.AT1G52380.1,3702.AT1G79280.2,3702.AT2G13540.1,3702.AT3G19760.1,3702.AT5G09920.1,3702.AT5G11170.1,3702.AT5G37720.1,3702.AT5G55190.1,3702.AT5G56130.1,3702.AT5G59950.5	MAGO,Y14,AT1G52380,NUA,ABH1,EIF4A-III,NRPB4,UAP56a,ALY4,RAN3,TEX1,AT5G59950
GO:0010608	Posttranscriptional regulation of gene expression	18	270	0.93	1.38e-09	3702.AT1G02140.1,3702.AT1G32490.1,3702.AT1G43190.1,3702.AT1G51510.1,3702.AT2G13540.1,3702.AT2G27040.2,3702.AT2G27100.1,3702.AT3G13920.2,3702.AT3G19760.1,3702.AT3G20550.1,3702.AT3G56860.3,3702.AT4G13940.1,3702.AT4G21710.1,3702.AT5G09920.1,3702.AT5G23570.1,3702.AT5G44200.1,3702.AT5G52040.2,3702.AT5G56130.1	MAGO,ESP3,PTB3,Y14,ABH1,AGO4,SE,EIF4A1,EIF4A-III,DDL,UBA2A,HOG1,NRPB2,NRPB4,SGS3,CBP20,RS41,TEX1
GO:0031323	Regulation of cellular metabolic process	55	2661	0.42	1.88e-09	3702.AT1G02140.1,3702.AT1G02840.1,3702.AT1G09770.1,3702.AT1G14510.1,3702.AT1G15750.3,3702.AT1G16610.3,3702.AT1G28060.1,3702.AT1G43190.1,3702.AT1G51510.1,3702.AT1G54690.1,3702.AT1G56190.1,3702.AT1G60170.1,3702.AT1G77180.2,3702.AT1G79280.2,3702.AT1G79550.2,3702.AT2G03150.1,3702.AT2G06200.1,3702.AT2G26460.1,3702.AT2G27040.2,3702.AT2G27100.1,3702.AT2G30620.1,3702.AT2G33730.1,3702.AT2G36400.1,3702.AT2…	MAGO,SR34,CDC5,AL7,TPL,SR45,AT1G28060,PTB3,Y14,GAMMA-H2AX,AT1G56190,emb1220,SKIP,NUA,PGK,emb1579,At2g06200,SMU2,AGO4,SE,AT2G30620,AT2G33730,At2g36400,AT2G37220,RS2Z33,BRM,ALY2,SCL30A,EIF4A1,AT3G15010,WSIP2,EIF4A-III,ALY3,ATRZ-1A,CYP71,SR34a,RS2Z32,FIP37,SCL30,UBA2A,EMB2770,GTA2,SPT16,HOG1,PRL1,At4g24150,GLU1,AtRZ-1c,NRPB4,MS1,RIN1,HD2B,RS41,RPT3,SC35
GO:0016441	Posttranscriptional gene silencing	11	67	1.32	2.25e-09	3702.AT1G32490.1,3702.AT2G13540.1,3702.AT2G27040.2,3702.AT2G27100.1,3702.AT3G20550.1,3702.AT4G13940.1,3702.AT4G21710.1,3702.AT5G23570.1,3702.AT5G44200.1,3702.AT5G52040.2,3702.AT5G56130.1	ESP3,ABH1,AGO4,SE,DDL,HOG1,NRPB2,SGS3,CBP20,RS41,TEX1
GO:0051028	mRNA transport	11	69	1.31	2.93e-09	3702.AT1G02140.1,3702.AT1G51510.1,3702.AT1G52380.1,3702.AT1G79280.2,3702.AT2G13540.1,3702.AT3G19760.1,3702.AT5G09920.1,3702.AT5G11170.1,3702.AT5G37720.1,3702.AT5G56130.1,3702.AT5G59950.5	MAGO,Y14,AT1G52380,NUA,ABH1,EIF4A-III,NRPB4,UAP56a,ALY4,TEX1,AT5G59950
GO:0019219	Regulation of nucleobase-containing compound metabolic process	46	2005	0.47	4.24e-09	3702.AT1G02840.1,3702.AT1G09770.1,3702.AT1G14510.1,3702.AT1G15750.3,3702.AT1G16610.3,3702.AT1G28060.1,3702.AT1G43190.1,3702.AT1G51510.1,3702.AT1G54690.1,3702.AT1G60170.1,3702.AT1G77180.2,3702.AT2G03150.1,3702.AT2G06200.1,3702.AT2G26460.1,3702.AT2G27040.2,3702.AT2G27100.1,3702.AT2G30620.1,3702.AT2G33730.1,3702.AT2G36400.1,3702.AT2G37220.1,3702.AT2G37340.1,3702.AT2G46020.2,3702.AT3G05380.5,3702.AT3…	SR34,CDC5,AL7,TPL,SR45,AT1G28060,PTB3,Y14,GAMMA-H2AX,emb1220,SKIP,emb1579,At2g06200,SMU2,AGO4,SE,AT2G30620,AT2G33730,At2g36400,AT2G37220,RS2Z33,BRM,ALY2,SCL30A,AT3G15010,WSIP2,ALY3,ATRZ-1A,SR34a,RS2Z32,FIP37,SCL30,UBA2A,EMB2770,GTA2,SPT16,HOG1,PRL1,At4g24150,AtRZ-1c,MS1,RIN1,HD2B,RS41,RPT3,SC35
GO:0051171	Regulation of nitrogen compound metabolic process	52	2484	0.43	4.51e-09	3702.AT1G02140.1,3702.AT1G02840.1,3702.AT1G09770.1,3702.AT1G14510.1,3702.AT1G15750.3,3702.AT1G16610.3,3702.AT1G28060.1,3702.AT1G43190.1,3702.AT1G51510.1,3702.AT1G54690.1,3702.AT1G60170.1,3702.AT1G77180.2,3702.AT1G79280.2,3702.AT2G03150.1,3702.AT2G06200.1,3702.AT2G26460.1,3702.AT2G27040.2,3702.AT2G27100.1,3702.AT2G30620.1,3702.AT2G33730.1,3702.AT2G36400.1,3702.AT2G37220.1,3702.AT2G37340.1,3702.AT2…	MAGO,SR34,CDC5,AL7,TPL,SR45,AT1G28060,PTB3,Y14,GAMMA-H2AX,emb1220,SKIP,NUA,emb1579,At2g06200,SMU2,AGO4,SE,AT2G30620,AT2G33730,At2g36400,AT2G37220,RS2Z33,BRM,ALY2,SCL30A,EIF4A1,AT3G15010,WSIP2,EIF4A-III,ALY3,ATRZ-1A,CYP71,SR34a,RS2Z32,FIP37,SCL30,UBA2A,EMB2770,GTA2,SPT16,HOG1,PRL1,At4g24150,AtRZ-1c,NRPB4,MS1,RIN1,HD2B,RS41,RPT3,SC35
GO:0051252	Regulation of RNA metabolic process	45	1965	0.47	7.37e-09	3702.AT1G02840.1,3702.AT1G09770.1,3702.AT1G14510.1,3702.AT1G15750.3,3702.AT1G16610.3,3702.AT1G43190.1,3702.AT1G51510.1,3702.AT1G54690.1,3702.AT1G60170.1,3702.AT1G77180.2,3702.AT2G03150.1,3702.AT2G06200.1,3702.AT2G26460.1,3702.AT2G27040.2,3702.AT2G27100.1,3702.AT2G30620.1,3702.AT2G33730.1,3702.AT2G36400.1,3702.AT2G37220.1,3702.AT2G37340.1,3702.AT2G46020.2,3702.AT3G05380.5,3702.AT3G13570.1,3702.AT3…	SR34,CDC5,AL7,TPL,SR45,PTB3,Y14,GAMMA-H2AX,emb1220,SKIP,emb1579,At2g06200,SMU2,AGO4,SE,AT2G30620,AT2G33730,At2g36400,AT2G37220,RS2Z33,BRM,ALY2,SCL30A,AT3G15010,WSIP2,ALY3,ATRZ-1A,SR34a,RS2Z32,FIP37,SCL30,UBA2A,EMB2770,GTA2,SPT16,HOG1,PRL1,At4g24150,AtRZ-1c,MS1,RIN1,HD2B,RS41,RPT3,SC35
GO:0080090	Regulation of primary metabolic process	52	2541	0.42	9.75e-09	3702.AT1G02140.1,3702.AT1G02840.1,3702.AT1G09770.1,3702.AT1G14510.1,3702.AT1G15750.3,3702.AT1G16610.3,3702.AT1G28060.1,3702.AT1G43190.1,3702.AT1G51510.1,3702.AT1G54690.1,3702.AT1G60170.1,3702.AT1G77180.2,3702.AT1G79280.2,3702.AT2G03150.1,3702.AT2G06200.1,3702.AT2G26460.1,3702.AT2G27040.2,3702.AT2G27100.1,3702.AT2G30620.1,3702.AT2G33730.1,3702.AT2G36400.1,3702.AT2G37220.1,3702.AT2G37340.1,3702.AT2…	MAGO,SR34,CDC5,AL7,TPL,SR45,AT1G28060,PTB3,Y14,GAMMA-H2AX,emb1220,SKIP,NUA,emb1579,At2g06200,SMU2,AGO4,SE,AT2G30620,AT2G33730,At2g36400,AT2G37220,RS2Z33,BRM,ALY2,SCL30A,EIF4A1,AT3G15010,WSIP2,EIF4A-III,ALY3,ATRZ-1A,CYP71,SR34a,RS2Z32,FIP37,SCL30,UBA2A,EMB2770,GTA2,SPT16,HOG1,PRL1,At4g24150,AtRZ-1c,NRPB4,MS1,RIN1,HD2B,RS41,RPT3,SC35
GO:0035194	Post-transcriptional gene silencing by RNA	10	59	1.34	1.25e-08	3702.AT1G32490.1,3702.AT2G13540.1,3702.AT2G27040.2,3702.AT2G27100.1,3702.AT3G20550.1,3702.AT4G21710.1,3702.AT5G23570.1,3702.AT5G44200.1,3702.AT5G52040.2,3702.AT5G56130.1	ESP3,ABH1,AGO4,SE,DDL,NRPB2,SGS3,CBP20,RS41,TEX1
GO:0071826	Ribonucleoprotein complex subunit organization	12	116	1.12	3.16e-08	3702.AT1G04510.1,3702.AT1G20580.1,3702.AT1G20960.1,3702.AT1G60170.1,3702.AT1G80070.1,3702.AT2G33340.1,3702.AT2G37340.1,3702.AT2G42270.1,3702.AT3G26560.1,3702.AT4G03430.1,3702.AT5G09920.1,3702.AT5G22330.1	MAC3A,AT1G20580,emb1507,emb1220,PRP8A,MAC3B,RS2Z33,AT2G42270,AT3G26560,EMB2770,NRPB4,RIN1
GO:0070918	Production of small RNA involved in gene silencing by RNA	9	46	1.4	3.33e-08	3702.AT2G13540.1,3702.AT2G27040.2,3702.AT2G27100.1,3702.AT3G20550.1,3702.AT4G21710.1,3702.AT5G23570.1,3702.AT5G44200.1,3702.AT5G52040.2,3702.AT5G56130.1	ABH1,AGO4,SE,DDL,NRPB2,SGS3,CBP20,RS41,TEX1
GO:0022613	Ribonucleoprotein complex biogenesis	17	295	0.87	3.40e-08	3702.AT1G04510.1,3702.AT1G20580.1,3702.AT1G20960.1,3702.AT1G48920.1,3702.AT1G55150.1,3702.AT1G60170.1,3702.AT1G80070.1,3702.AT2G33340.1,3702.AT2G37340.1,3702.AT2G42270.1,3702.AT3G01540.2,3702.AT4G03430.1,3702.AT4G32720.1,3702.AT5G09920.1,3702.AT5G16780.1,3702.AT5G22330.1,3702.AT5G55190.1	MAC3A,AT1G20580,emb1507,NUC-L1,RH20,emb1220,PRP8A,MAC3B,RS2Z33,AT2G42270,DRH1,EMB2770,La1,NRPB4,DOT2,RIN1,RAN3
GO:0016458	Gene silencing	13	149	1.05	3.76e-08	3702.AT1G32490.1,3702.AT1G54690.1,3702.AT2G13540.1,3702.AT2G27040.2,3702.AT2G27100.1,3702.AT3G20550.1,3702.AT4G03430.1,3702.AT4G13940.1,3702.AT4G21710.1,3702.AT5G23570.1,3702.AT5G44200.1,3702.AT5G52040.2,3702.AT5G56130.1	ESP3,GAMMA-H2AX,ABH1,AGO4,SE,DDL,EMB2770,HOG1,NRPB2,SGS3,CBP20,RS41,TEX1
GO:0042221	Response to chemical	51	2590	0.4	5.16e-08	3702.AT1G02140.1,3702.AT1G02500.1,3702.AT1G04410.1,3702.AT1G04510.1,3702.AT1G09780.1,3702.AT1G11650.2,3702.AT1G13440.1,3702.AT1G15750.3,3702.AT1G16610.3,3702.AT1G21750.1,3702.AT1G56190.1,3702.AT1G60900.1,3702.AT1G65930.1,3702.AT1G73590.1,3702.AT1G74560.3,3702.AT1G77180.2,3702.AT1G78370.1,3702.AT1G78380.1,3702.AT1G79550.2,3702.AT1G79930.1,3702.AT2G13540.1,3702.AT2G26710.1,3702.AT2G30110.1,3702.AT2…	MAGO,SAM1,c-NAD-MDH1,MAC3A,iPGAM1,RBP45B,GAPC2,TPL,SR45,PDIL1-1,AT1G56190,AT1G60900,cICDH,PIN1,NRP1,SKIP,GSTU20,GSTU19,PGK,HSP91,ABH1,BAS1,UBA1,GSTF9,LOS2,AT2G37220,SFGH,SAP18,AT3G09440,CDC48,ACT2,MDAR4,AAE3,MDAR1,FBA8,TPI,CCH,UBA2A,GSTF2,GPX6,IIL1,SHM4,PRL1,cpHsc70-1,CRU3,HSC70-1,GLU1,AtRZ-1c,UAP56a,KIN2,MS1
GO:0022618	Ribonucleoprotein complex assembly	11	113	1.1	2.82e-07	3702.AT1G04510.1,3702.AT1G20580.1,3702.AT1G20960.1,3702.AT1G60170.1,3702.AT1G80070.1,3702.AT2G33340.1,3702.AT2G37340.1,3702.AT2G42270.1,3702.AT4G03430.1,3702.AT5G09920.1,3702.AT5G22330.1	MAC3A,AT1G20580,emb1507,emb1220,PRP8A,MAC3B,RS2Z33,AT2G42270,EMB2770,NRPB4,RIN1
GO:0031047	Gene silencing by RNA	11	113	1.1	2.82e-07	3702.AT1G32490.1,3702.AT2G13540.1,3702.AT2G27040.2,3702.AT2G27100.1,3702.AT3G20550.1,3702.AT4G03430.1,3702.AT4G21710.1,3702.AT5G23570.1,3702.AT5G44200.1,3702.AT5G52040.2,3702.AT5G56130.1	ESP3,ABH1,AGO4,SE,DDL,EMB2770,NRPB2,SGS3,CBP20,RS41,TEX1
GO:0006950	Response to stress	55	3081	0.36	2.89e-07	3702.AT1G04510.1,3702.AT1G07360.1,3702.AT1G09760.1,3702.AT1G09770.1,3702.AT1G09780.1,3702.AT1G11650.2,3702.AT1G13440.1,3702.AT1G15950.1,3702.AT1G21750.1,3702.AT1G60170.1,3702.AT1G65930.1,3702.AT1G74560.3,3702.AT1G77180.2,3702.AT1G78380.1,3702.AT1G79550.2,3702.AT1G79930.1,3702.AT2G03150.1,3702.AT2G27040.2,3702.AT2G30110.1,3702.AT2G30860.1,3702.AT2G33340.1,3702.AT2G36530.1,3702.AT2G37220.1,3702.AT2…	MAC3A,MAC5A,U2A,CDC5,iPGAM1,RBP45B,GAPC2,IRX4,PDIL1-1,emb1220,cICDH,NRP1,SKIP,GSTU19,PGK,HSP91,emb1579,AGO4,UBA1,GSTF9,MAC3B,LOS2,AT2G37220,SAP18,AT3G09440,CDC48,GOX1,AT3G15010,MTO3,MOS4,RBP47B,EIF4A-III,ATRZ-1A,AAE3,MDAR1,SCL30,UBA2A,PBF1,AT4G02450,GSTF2,EMB2770,SPT16,GPX6,PRL1,cpHsc70-1,PFN2,HSC70-1,AtRZ-1c,UBA2,NRPB4,CHC1,KIN2,SGS3,ALY4,PBS2
GO:0050794	Regulation of cellular process	67	4214	0.31	3.49e-07	3702.AT1G02140.1,3702.AT1G02840.1,3702.AT1G03930.1,3702.AT1G06220.2,3702.AT1G09770.1,3702.AT1G14510.1,3702.AT1G15750.3,3702.AT1G16610.3,3702.AT1G21750.1,3702.AT1G28060.1,3702.AT1G43190.1,3702.AT1G51510.1,3702.AT1G54690.1,3702.AT1G56190.1,3702.AT1G60170.1,3702.AT1G65660.1,3702.AT1G73590.1,3702.AT1G77180.2,3702.AT1G79280.2,3702.AT1G79550.2,3702.AT2G03150.1,3702.AT2G06200.1,3702.AT2G26460.1,3702.AT2…	MAGO,SR34,CKL9,MEE5,CDC5,AL7,TPL,SR45,PDIL1-1,AT1G28060,PTB3,Y14,GAMMA-H2AX,AT1G56190,emb1220,F5I14.19,PIN1,SKIP,NUA,PGK,emb1579,At2g06200,SMU2,AGO4,SE,AT2G30620,AT2G33730,At2g36400,LOS2,AT2G37220,RS2Z33,BRM,ALY2,SCL30A,EIF4A1,AT3G15010,WSIP2,MOS4,EIF4A-III,ALY3,ATRZ-1A,CYP71,SR34a,RS2Z32,FIP37,SCL30,UBA2A,AT4G02450,GSTF2,EMB2770,GTA2,SPT16,HOG1,PRL1,At4g24150,PFN2,ROC5,GLU1,AtRZ-1c,ATO,NRPB4,MS1…
GO:0048731	System development	36	1578	0.47	6.99e-07	3702.AT1G02140.1,3702.AT1G06220.2,3702.AT1G15750.3,3702.AT1G20960.1,3702.AT1G21750.1,3702.AT1G28060.1,3702.AT1G48920.1,3702.AT1G73590.1,3702.AT1G77180.2,3702.AT1G79280.2,3702.AT2G06200.1,3702.AT2G13540.1,3702.AT2G27100.1,3702.AT2G36400.1,3702.AT2G42600.1,3702.AT3G15010.2,3702.AT3G15880.2,3702.AT3G18780.2,3702.AT3G44600.1,3702.AT3G48990.1,3702.AT3G56860.3,3702.AT4G02450.1,3702.AT4G10710.1,3702.AT4…	MAGO,MEE5,TPL,emb1507,PDIL1-1,AT1G28060,NUC-L1,PIN1,SKIP,NUA,At2g06200,ABH1,SE,At2g36400,PPC2,AT3G15010,WSIP2,ACT2,CYP71,AAE3,UBA2A,AT4G02450,SPT16,MTA,HOG1,PRL1,At4g24150,PEP,CRU3,PFN2,FY,CHC1,DOT2,MS1,RIN1,HD2B
GO:0000184	Nuclear-transcribed mRNA catabolic process, nonsense-mediated decay	6	19	1.61	2.25e-06	3702.AT1G02140.1,3702.AT1G51510.1,3702.AT1G55150.1,3702.AT2G13540.1,3702.AT3G01540.2,3702.AT3G19760.1	MAGO,Y14,RH20,ABH1,DRH1,EIF4A-III
GO:0032501	Multicellular organismal process	46	2486	0.37	2.55e-06	3702.AT1G02140.1,3702.AT1G06220.2,3702.AT1G09780.1,3702.AT1G15750.3,3702.AT1G20960.1,3702.AT1G21750.1,3702.AT1G28060.1,3702.AT1G48920.1,3702.AT1G60170.1,3702.AT1G73590.1,3702.AT1G77180.2,3702.AT1G79280.2,3702.AT2G06200.1,3702.AT2G13540.1,3702.AT2G27100.1,3702.AT2G36400.1,3702.AT2G36880.2,3702.AT2G41500.1,3702.AT2G42600.1,3702.AT2G46020.2,3702.AT3G09840.1,3702.AT3G15010.2,3702.AT3G15880.2,3702.AT3…	MAGO,MEE5,iPGAM1,TPL,emb1507,PDIL1-1,AT1G28060,NUC-L1,emb1220,PIN1,SKIP,NUA,At2g06200,ABH1,SE,At2g36400,MAT3,LIS,PPC2,BRM,CDC48,AT3G15010,WSIP2,ACT2,CYP71,AAE3,FIP37,UBA2A,AT4G02450,EMB2770,SPT16,MTA,HOG1,PRL1,At4g24150,PEP,CRU3,PFN2,CHB3,FY,CHC1,DOT2,MS1,RIN1,HD2B,SGS3
GO:0010043	Response to zinc ion	7	37	1.38	3.11e-06	3702.AT1G04410.1,3702.AT1G21750.1,3702.AT1G65930.1,3702.AT2G30860.1,3702.AT3G27820.1,3702.AT3G55440.1,3702.AT4G02520.1	c-NAD-MDH1,PDIL1-1,cICDH,GSTF9,MDAR4,TPI,GSTF2
GO:0007275	Multicellular organism development	43	2260	0.39	3.51e-06	3702.AT1G02140.1,3702.AT1G06220.2,3702.AT1G09780.1,3702.AT1G15750.3,3702.AT1G20960.1,3702.AT1G21750.1,3702.AT1G28060.1,3702.AT1G48920.1,3702.AT1G60170.1,3702.AT1G73590.1,3702.AT1G77180.2,3702.AT1G79280.2,3702.AT2G06200.1,3702.AT2G13540.1,3702.AT2G27100.1,3702.AT2G36400.1,3702.AT2G41500.1,3702.AT2G42600.1,3702.AT2G46020.2,3702.AT3G15010.2,3702.AT3G15880.2,3702.AT3G18780.2,3702.AT3G44600.1,3702.AT3…	MAGO,MEE5,iPGAM1,TPL,emb1507,PDIL1-1,AT1G28060,NUC-L1,emb1220,PIN1,SKIP,NUA,At2g06200,ABH1,SE,At2g36400,LIS,PPC2,BRM,AT3G15010,WSIP2,ACT2,CYP71,AAE3,UBA2A,AT4G02450,EMB2770,SPT16,MTA,HOG1,PRL1,At4g24150,PEP,CRU3,PFN2,CHB3,FY,CHC1,DOT2,MS1,RIN1,HD2B,SGS3
GO:0048856	Anatomical structure development	46	2520	0.37	3.59e-06	3702.AT1G02140.1,3702.AT1G06220.2,3702.AT1G09780.1,3702.AT1G15750.3,3702.AT1G20960.1,3702.AT1G21750.1,3702.AT1G28060.1,3702.AT1G48920.1,3702.AT1G60170.1,3702.AT1G73590.1,3702.AT1G77180.2,3702.AT1G79280.2,3702.AT2G06200.1,3702.AT2G13540.1,3702.AT2G27100.1,3702.AT2G36400.1,3702.AT2G36880.2,3702.AT2G41500.1,3702.AT2G42600.1,3702.AT2G46020.2,3702.AT3G09840.1,3702.AT3G15010.2,3702.AT3G15880.2,3702.AT3…	MAGO,MEE5,iPGAM1,TPL,emb1507,PDIL1-1,AT1G28060,NUC-L1,emb1220,PIN1,SKIP,NUA,At2g06200,ABH1,SE,At2g36400,MAT3,LIS,PPC2,BRM,CDC48,AT3G15010,WSIP2,ACT2,CYP71,AAE3,FIP37,UBA2A,AT4G02450,EMB2770,SPT16,MTA,HOG1,PRL1,At4g24150,PEP,CRU3,PFN2,CHB3,FY,CHC1,DOT2,MS1,RIN1,HD2B,SGS3
GO:0032502	Developmental process	47	2627	0.36	4.43e-06	3702.AT1G02140.1,3702.AT1G06220.2,3702.AT1G09780.1,3702.AT1G15750.3,3702.AT1G20580.1,3702.AT1G20960.1,3702.AT1G21750.1,3702.AT1G28060.1,3702.AT1G48920.1,3702.AT1G60170.1,3702.AT1G73590.1,3702.AT1G77180.2,3702.AT1G79280.2,3702.AT2G06200.1,3702.AT2G13540.1,3702.AT2G27100.1,3702.AT2G36400.1,3702.AT2G36880.2,3702.AT2G41500.1,3702.AT2G42600.1,3702.AT2G46020.2,3702.AT3G09840.1,3702.AT3G15010.2,3702.AT3…	MAGO,MEE5,iPGAM1,TPL,AT1G20580,emb1507,PDIL1-1,AT1G28060,NUC-L1,emb1220,PIN1,SKIP,NUA,At2g06200,ABH1,SE,At2g36400,MAT3,LIS,PPC2,BRM,CDC48,AT3G15010,WSIP2,ACT2,CYP71,AAE3,FIP37,UBA2A,AT4G02450,EMB2770,SPT16,MTA,HOG1,PRL1,At4g24150,PEP,CRU3,PFN2,CHB3,FY,CHC1,DOT2,MS1,RIN1,HD2B,SGS3
GO:0043933	Protein-containing complex subunit organization	18	476	0.69	4.43e-06	3702.AT1G04510.1,3702.AT1G20580.1,3702.AT1G20960.1,3702.AT1G60170.1,3702.AT1G74560.3,3702.AT1G80070.1,3702.AT2G30620.1,3702.AT2G33340.1,3702.AT2G37340.1,3702.AT2G42270.1,3702.AT3G09840.1,3702.AT3G26560.1,3702.AT3G45980.1,3702.AT4G02450.1,3702.AT4G03430.1,3702.AT4G10710.1,3702.AT5G09920.1,3702.AT5G22330.1	MAC3A,AT1G20580,emb1507,emb1220,NRP1,PRP8A,AT2G30620,MAC3B,RS2Z33,AT2G42270,CDC48,AT3G26560,HTB9,AT4G02450,EMB2770,SPT16,NRPB4,RIN1
GO:0035196	Production of miRNAs involved in gene silencing by miRNA	6	23	1.52	5.24e-06	3702.AT2G13540.1,3702.AT2G27100.1,3702.AT3G20550.1,3702.AT4G21710.1,3702.AT5G44200.1,3702.AT5G52040.2	ABH1,SE,DDL,NRPB2,CBP20,RS41
GO:0003006	Developmental process involved in reproduction	29	1193	0.49	5.43e-06	3702.AT1G02140.1,3702.AT1G06220.2,3702.AT1G15750.3,3702.AT1G20960.1,3702.AT1G21750.1,3702.AT1G28060.1,3702.AT1G48920.1,3702.AT1G73590.1,3702.AT1G77180.2,3702.AT1G79280.2,3702.AT2G13540.1,3702.AT2G36880.2,3702.AT2G41500.1,3702.AT3G09840.1,3702.AT3G15880.2,3702.AT3G44600.1,3702.AT3G48990.1,3702.AT4G10710.1,3702.AT4G10760.1,3702.AT4G13940.1,3702.AT4G15900.1,3702.AT4G26000.1,3702.AT4G28520.1,3702.AT4…	MAGO,MEE5,TPL,emb1507,PDIL1-1,AT1G28060,NUC-L1,PIN1,SKIP,NUA,ABH1,MAT3,LIS,CDC48,WSIP2,CYP71,AAE3,SPT16,MTA,HOG1,PRL1,PEP,CRU3,PFN2,FY,DOT2,MS1,RIN1,HD2B
GO:0009266	Response to temperature stimulus	19	549	0.65	6.80e-06	3702.AT1G09760.1,3702.AT1G09780.1,3702.AT1G15950.1,3702.AT1G60170.1,3702.AT1G79550.2,3702.AT1G79930.1,3702.AT2G36530.1,3702.AT2G37220.1,3702.AT3G09440.1,3702.AT3G17390.1,3702.AT3G19130.1,3702.AT3G26420.1,3702.AT4G02450.1,3702.AT4G02520.1,3702.AT4G03430.1,3702.AT4G24280.1,3702.AT5G02500.1,3702.AT5G04280.1,3702.AT5G09920.1	U2A,iPGAM1,IRX4,emb1220,PGK,HSP91,LOS2,AT2G37220,AT3G09440,MTO3,RBP47B,ATRZ-1A,AT4G02450,GSTF2,EMB2770,cpHsc70-1,HSC70-1,AtRZ-1c,NRPB4
GO:0048608	Reproductive structure development	26	1011	0.52	9.16e-06	3702.AT1G02140.1,3702.AT1G06220.2,3702.AT1G15750.3,3702.AT1G20960.1,3702.AT1G21750.1,3702.AT1G28060.1,3702.AT1G48920.1,3702.AT1G73590.1,3702.AT1G77180.2,3702.AT1G79280.2,3702.AT2G13540.1,3702.AT3G15880.2,3702.AT3G44600.1,3702.AT3G48990.1,3702.AT4G10710.1,3702.AT4G10760.1,3702.AT4G13940.1,3702.AT4G15900.1,3702.AT4G26000.1,3702.AT4G28520.1,3702.AT4G29350.1,3702.AT5G13480.2,3702.AT5G16780.1,3702.AT5…	MAGO,MEE5,TPL,emb1507,PDIL1-1,AT1G28060,NUC-L1,PIN1,SKIP,NUA,ABH1,WSIP2,CYP71,AAE3,SPT16,MTA,HOG1,PRL1,PEP,CRU3,PFN2,FY,DOT2,MS1,RIN1,HD2B
GO:0009791	Post-embryonic development	29	1237	0.48	1.08e-05	3702.AT1G02140.1,3702.AT1G06220.2,3702.AT1G15750.3,3702.AT1G20960.1,3702.AT1G21750.1,3702.AT1G28060.1,3702.AT1G48920.1,3702.AT1G60170.1,3702.AT1G73590.1,3702.AT1G77180.2,3702.AT1G79280.2,3702.AT2G13540.1,3702.AT3G15880.2,3702.AT3G44600.1,3702.AT3G48990.1,3702.AT4G03430.1,3702.AT4G10710.1,3702.AT4G10760.1,3702.AT4G13940.1,3702.AT4G15900.1,3702.AT4G26000.1,3702.AT4G28520.1,3702.AT4G29350.1,3702.AT5…	MAGO,MEE5,TPL,emb1507,PDIL1-1,AT1G28060,NUC-L1,emb1220,PIN1,SKIP,NUA,ABH1,WSIP2,CYP71,AAE3,EMB2770,SPT16,MTA,HOG1,PRL1,PEP,CRU3,PFN2,FY,DOT2,MS1,RIN1,HD2B,SGS3
GO:0034622	Cellular protein-containing complex assembly	15	350	0.74	1.12e-05	3702.AT1G04510.1,3702.AT1G20580.1,3702.AT1G20960.1,3702.AT1G60170.1,3702.AT1G74560.3,3702.AT1G80070.1,3702.AT2G30620.1,3702.AT2G33340.1,3702.AT2G37340.1,3702.AT2G42270.1,3702.AT3G45980.1,3702.AT4G02450.1,3702.AT4G03430.1,3702.AT5G09920.1,3702.AT5G22330.1	MAC3A,AT1G20580,emb1507,emb1220,NRP1,PRP8A,AT2G30620,MAC3B,RS2Z33,AT2G42270,HTB9,AT4G02450,EMB2770,NRPB4,RIN1
GO:0000393	Spliceosomal conformational changes to generate catalytic conformation	4	4	2.11	1.39e-05	3702.AT1G04510.1,3702.AT1G20960.1,3702.AT2G33340.1,3702.AT2G42270.1	MAC3A,emb1507,MAC3B,AT2G42270
GO:0006351	Transcription, DNA-templated	11	183	0.89	2.13e-05	3702.AT2G06200.1,3702.AT2G36400.1,3702.AT3G05380.5,3702.AT3G21430.2,3702.AT4G08350.1,3702.AT4G10710.1,3702.AT4G21710.1,3702.AT4G24150.1,3702.AT4G26000.1,3702.AT4G35800.1,3702.AT5G09920.1	At2g06200,At2g36400,ALY2,ALY3,GTA2,SPT16,NRPB2,At4g24150,PEP,NRPB1,NRPB4
GO:0000003	Reproduction	31	1438	0.44	2.21e-05	3702.AT1G02140.1,3702.AT1G06220.2,3702.AT1G15750.3,3702.AT1G20960.1,3702.AT1G21750.1,3702.AT1G28060.1,3702.AT1G48920.1,3702.AT1G73590.1,3702.AT1G77180.2,3702.AT1G79280.2,3702.AT2G13540.1,3702.AT2G36880.2,3702.AT2G41500.1,3702.AT3G05380.5,3702.AT3G09840.1,3702.AT3G15880.2,3702.AT3G21430.2,3702.AT3G44600.1,3702.AT3G48990.1,3702.AT4G10710.1,3702.AT4G10760.1,3702.AT4G13940.1,3702.AT4G15900.1,3702.AT4…	MAGO,MEE5,TPL,emb1507,PDIL1-1,AT1G28060,NUC-L1,PIN1,SKIP,NUA,ABH1,MAT3,LIS,ALY2,CDC48,WSIP2,ALY3,CYP71,AAE3,SPT16,MTA,HOG1,PRL1,PEP,CRU3,PFN2,FY,DOT2,MS1,RIN1,HD2B
GO:0006325	Chromatin organization	14	337	0.73	3.84e-05	3702.AT1G14510.1,3702.AT1G54690.1,3702.AT1G60170.1,3702.AT1G74560.3,3702.AT2G27040.2,3702.AT2G30620.1,3702.AT2G46020.2,3702.AT3G45980.1,3702.AT4G10710.1,3702.AT4G13940.1,3702.AT4G34430.4,3702.AT5G14170.1,3702.AT5G22330.1,3702.AT5G22650.1	AL7,GAMMA-H2AX,emb1220,NRP1,AGO4,AT2G30620,BRM,HTB9,SPT16,HOG1,CHB3,CHC1,RIN1,HD2B
GO:0044085	Cellular component biogenesis	25	1028	0.49	3.86e-05	3702.AT1G04510.1,3702.AT1G20580.1,3702.AT1G20960.1,3702.AT1G48920.1,3702.AT1G55150.1,3702.AT1G60170.1,3702.AT1G74560.3,3702.AT1G80070.1,3702.AT2G27040.2,3702.AT2G30620.1,3702.AT2G33340.1,3702.AT2G37340.1,3702.AT2G42270.1,3702.AT3G01540.2,3702.AT3G19130.1,3702.AT3G45980.1,3702.AT4G02450.1,3702.AT4G03430.1,3702.AT4G13940.1,3702.AT4G32720.1,3702.AT5G09920.1,3702.AT5G16780.1,3702.AT5G22260.1,3702.AT5…	MAC3A,AT1G20580,emb1507,NUC-L1,RH20,emb1220,NRP1,PRP8A,AGO4,AT2G30620,MAC3B,RS2Z33,AT2G42270,DRH1,RBP47B,HTB9,AT4G02450,EMB2770,HOG1,La1,NRPB4,DOT2,MS1,RIN1,RAN3
GO:0006096	Glycolytic process	7	59	1.18	4.24e-05	3702.AT1G09780.1,3702.AT1G13440.1,3702.AT1G56190.1,3702.AT1G79550.2,3702.AT2G36530.1,3702.AT3G52930.1,3702.AT3G55440.1	iPGAM1,GAPC2,AT1G56190,PGK,LOS2,FBA8,TPI
GO:0006730	One-carbon metabolic process	6	36	1.33	4.28e-05	3702.AT1G02500.1,3702.AT2G36880.2,3702.AT3G17390.1,3702.AT3G59970.3,3702.AT4G13930.1,3702.AT4G13940.1	SAM1,MAT3,MTO3,MTHFR1,SHM4,HOG1
GO:0022607	Cellular component assembly	19	652	0.57	6.65e-05	3702.AT1G04510.1,3702.AT1G20580.1,3702.AT1G20960.1,3702.AT1G60170.1,3702.AT1G74560.3,3702.AT1G80070.1,3702.AT2G27040.2,3702.AT2G30620.1,3702.AT2G33340.1,3702.AT2G37340.1,3702.AT2G42270.1,3702.AT3G19130.1,3702.AT3G45980.1,3702.AT4G02450.1,3702.AT4G03430.1,3702.AT4G13940.1,3702.AT5G09920.1,3702.AT5G22260.1,3702.AT5G22330.1	MAC3A,AT1G20580,emb1507,emb1220,NRP1,PRP8A,AGO4,AT2G30620,MAC3B,RS2Z33,AT2G42270,RBP47B,HTB9,AT4G02450,EMB2770,HOG1,NRPB4,MS1,RIN1
GO:0006094	Gluconeogenesis	5	21	1.48	7.36e-05	3702.AT1G13440.1,3702.AT1G56190.1,3702.AT1G79550.2,3702.AT3G52930.1,3702.AT3G55440.1	GAPC2,AT1G56190,PGK,FBA8,TPI
GO:0048367	Shoot system development	20	723	0.55	7.36e-05	3702.AT1G06220.2,3702.AT1G15750.3,3702.AT1G48920.1,3702.AT1G73590.1,3702.AT1G79280.2,3702.AT2G06200.1,3702.AT2G27100.1,3702.AT2G42600.1,3702.AT3G15010.2,3702.AT3G15880.2,3702.AT3G44600.1,3702.AT3G56860.3,3702.AT4G15900.1,3702.AT4G24150.1,3702.AT4G26000.1,3702.AT4G29350.1,3702.AT5G13480.2,3702.AT5G16780.1,3702.AT5G22260.1,3702.AT5G22330.1	MEE5,TPL,NUC-L1,PIN1,NUA,At2g06200,SE,PPC2,AT3G15010,WSIP2,CYP71,UBA2A,PRL1,At4g24150,PEP,PFN2,FY,DOT2,MS1,RIN1
GO:0009628	Response to abiotic stimulus	34	1785	0.39	7.57e-05	3702.AT1G09760.1,3702.AT1G09780.1,3702.AT1G15950.1,3702.AT1G60170.1,3702.AT1G73590.1,3702.AT1G77180.2,3702.AT1G78370.1,3702.AT1G78380.1,3702.AT1G79550.2,3702.AT1G79930.1,3702.AT2G03150.1,3702.AT2G13540.1,3702.AT2G36530.1,3702.AT2G37220.1,3702.AT2G45640.1,3702.AT3G09440.1,3702.AT3G17390.1,3702.AT3G18780.2,3702.AT3G19130.1,3702.AT3G19760.1,3702.AT3G26420.1,3702.AT3G52880.2,3702.AT3G52930.1,3702.AT4…	U2A,iPGAM1,IRX4,emb1220,PIN1,SKIP,GSTU20,GSTU19,PGK,HSP91,emb1579,ABH1,LOS2,AT2G37220,SAP18,AT3G09440,MTO3,ACT2,RBP47B,EIF4A-III,ATRZ-1A,MDAR1,FBA8,AT4G02450,GSTF2,EMB2770,TUA6,cpHsc70-1,HSC70-1,GLU1,AtRZ-1c,NRPB4,CHC1,KIN2
GO:0006006	Glucose metabolic process	6	41	1.27	7.72e-05	3702.AT1G09780.1,3702.AT1G13440.1,3702.AT1G56190.1,3702.AT1G79550.2,3702.AT3G52930.1,3702.AT3G55440.1	iPGAM1,GAPC2,AT1G56190,PGK,FBA8,TPI
GO:0006333	Chromatin assembly or disassembly	7	68	1.12	8.88e-05	3702.AT1G60170.1,3702.AT1G74560.3,3702.AT2G27040.2,3702.AT2G30620.1,3702.AT3G45980.1,3702.AT4G10710.1,3702.AT4G13940.1	emb1220,NRP1,AGO4,AT2G30620,HTB9,SPT16,HOG1
GO:0042742	Defense response to bacterium	14	370	0.69	9.15e-05	3702.AT1G04510.1,3702.AT1G07360.1,3702.AT1G09770.1,3702.AT1G13440.1,3702.AT1G65930.1,3702.AT2G27040.2,3702.AT2G30860.1,3702.AT2G33340.1,3702.AT3G14420.1,3702.AT3G18165.1,3702.AT4G02520.1,3702.AT4G15900.1,3702.AT5G02500.1,3702.AT5G51700.1	MAC3A,MAC5A,CDC5,GAPC2,cICDH,AGO4,GSTF9,MAC3B,GOX1,MOS4,GSTF2,PRL1,HSC70-1,PBS2
GO:0000956	Nuclear-transcribed mRNA catabolic process	7	69	1.11	9.44e-05	3702.AT1G02140.1,3702.AT1G51510.1,3702.AT1G55150.1,3702.AT2G13540.1,3702.AT3G01540.2,3702.AT3G19760.1,3702.AT5G09920.1	MAGO,Y14,RH20,ABH1,DRH1,EIF4A-III,NRPB4
GO:0031053	Primary miRNA processing	4	10	1.71	0.00014	3702.AT2G13540.1,3702.AT2G27100.1,3702.AT5G44200.1,3702.AT5G52040.2	ABH1,SE,CBP20,RS41
GO:0009617	Response to bacterium	15	449	0.63	0.00016	3702.AT1G04510.1,3702.AT1G07360.1,3702.AT1G09770.1,3702.AT1G13440.1,3702.AT1G65930.1,3702.AT1G79550.2,3702.AT2G27040.2,3702.AT2G30860.1,3702.AT2G33340.1,3702.AT3G14420.1,3702.AT3G18165.1,3702.AT4G02520.1,3702.AT4G15900.1,3702.AT5G02500.1,3702.AT5G51700.1	MAC3A,MAC5A,CDC5,GAPC2,cICDH,PGK,AGO4,GSTF9,MAC3B,GOX1,MOS4,GSTF2,PRL1,HSC70-1,PBS2
GO:0046500	S-adenosylmethionine metabolic process	4	11	1.67	0.00019	3702.AT1G02500.1,3702.AT2G36880.2,3702.AT3G17390.1,3702.AT4G13940.1	SAM1,MAT3,MTO3,HOG1
GO:0006913	Nucleocytoplasmic transport	7	79	1.06	0.00020	3702.AT1G09270.1,3702.AT1G79280.2,3702.AT4G16143.2,3702.AT5G09920.1,3702.AT5G53480.1,3702.AT5G55190.1,3702.AT5G56130.1	IMPA-4,NUA,IMPA-2,NRPB4,AT5G53480,RAN3,TEX1
GO:0006790	Sulfur compound metabolic process	13	350	0.68	0.00023	3702.AT1G02500.1,3702.AT1G78370.1,3702.AT1G78380.1,3702.AT2G30860.1,3702.AT2G36880.2,3702.AT2G38040.1,3702.AT3G16400.1,3702.AT3G17390.1,3702.AT3G59970.3,3702.AT4G02520.1,3702.AT4G13430.1,3702.AT4G13940.1,3702.AT5G48180.1	SAM1,GSTU20,GSTU19,GSTF9,MAT3,CAC3,NSP1,MTO3,MTHFR1,GSTF2,IIL1,HOG1,NSP5
GO:0045934	Negative regulation of nucleobase-containing compound metabolic process	11	258	0.74	0.00035	3702.AT1G15750.3,3702.AT1G54690.1,3702.AT1G60170.1,3702.AT2G27040.2,3702.AT2G30620.1,3702.AT3G15880.2,3702.AT3G56860.3,3702.AT4G13940.1,3702.AT4G15900.1,3702.AT5G04280.1,3702.AT5G22650.1	TPL,GAMMA-H2AX,emb1220,AGO4,AT2G30620,WSIP2,UBA2A,HOG1,PRL1,AtRZ-1c,HD2B
GO:1903798	Regulation of production of miRNAs involved in gene silencing by miRNA	3	3	2.11	0.00036	3702.AT2G33730.1,3702.AT2G46020.2,3702.AT4G03430.1	AT2G33730,BRM,EMB2770
GO:0044419	Interspecies interaction between organisms	26	1274	0.42	0.00038	3702.AT1G04510.1,3702.AT1G07360.1,3702.AT1G09270.1,3702.AT1G09770.1,3702.AT1G13440.1,3702.AT1G65930.1,3702.AT1G79550.2,3702.AT2G27040.2,3702.AT2G30110.1,3702.AT2G30860.1,3702.AT2G33340.1,3702.AT2G36400.1,3702.AT2G37220.1,3702.AT3G09440.1,3702.AT3G14420.1,3702.AT3G16400.1,3702.AT3G18165.1,3702.AT3G48990.1,3702.AT3G52880.2,3702.AT3G60820.1,3702.AT4G02520.1,3702.AT4G15900.1,3702.AT4G24280.1,3702.AT5…	MAC3A,MAC5A,IMPA-4,CDC5,GAPC2,cICDH,PGK,AGO4,UBA1,GSTF9,MAC3B,At2g36400,AT2G37220,AT3G09440,GOX1,NSP1,MOS4,AAE3,MDAR1,PBF1,GSTF2,PRL1,cpHsc70-1,HSC70-1,SGS3,PBS2
GO:0071840	Cellular component organization or biogenesis	40	2482	0.31	0.00038	3702.AT1G04510.1,3702.AT1G06820.1,3702.AT1G08200.1,3702.AT1G14510.1,3702.AT1G20580.1,3702.AT1G20960.1,3702.AT1G48920.1,3702.AT1G54690.1,3702.AT1G55150.1,3702.AT1G56190.1,3702.AT1G60170.1,3702.AT1G74560.3,3702.AT1G80070.1,3702.AT2G27040.2,3702.AT2G30620.1,3702.AT2G33340.1,3702.AT2G37340.1,3702.AT2G42270.1,3702.AT2G46020.2,3702.AT3G01540.2,3702.AT3G09840.1,3702.AT3G18780.2,3702.AT3G19130.1,3702.AT3…	MAC3A,CRTISO,AXS2,AL7,AT1G20580,emb1507,NUC-L1,GAMMA-H2AX,RH20,AT1G56190,emb1220,NRP1,PRP8A,AGO4,AT2G30620,MAC3B,RS2Z33,AT2G42270,BRM,DRH1,CDC48,ACT2,RBP47B,AT3G26560,HTB9,AT4G02450,EMB2770,SPT16,HOG1,TUA6,PFN2,La1,CHB3,NRPB4,CHC1,DOT2,MS1,RIN1,HD2B,RAN3
GO:0009409	Response to cold	13	370	0.65	0.00039	3702.AT1G09760.1,3702.AT1G09780.1,3702.AT1G15950.1,3702.AT1G60170.1,3702.AT2G36530.1,3702.AT2G37220.1,3702.AT3G17390.1,3702.AT3G26420.1,3702.AT4G02520.1,3702.AT4G03430.1,3702.AT4G24280.1,3702.AT5G02500.1,3702.AT5G04280.1	U2A,iPGAM1,IRX4,emb1220,LOS2,AT2G37220,MTO3,ATRZ-1A,GSTF2,EMB2770,cpHsc70-1,HSC70-1,AtRZ-1c
GO:0031497	Chromatin assembly	6	61	1.1	0.00051	3702.AT1G60170.1,3702.AT1G74560.3,3702.AT2G27040.2,3702.AT2G30620.1,3702.AT3G45980.1,3702.AT4G13940.1	emb1220,NRP1,AGO4,AT2G30620,HTB9,HOG1
GO:0071103	DNA conformation change	8	131	0.89	0.00051	3702.AT1G60170.1,3702.AT1G74560.3,3702.AT2G27040.2,3702.AT2G30620.1,3702.AT2G46020.2,3702.AT3G45980.1,3702.AT4G13940.1,3702.AT5G22330.1	emb1220,NRP1,AGO4,AT2G30620,BRM,HTB9,HOG1,RIN1
GO:0051707	Response to other organism	25	1226	0.42	0.00055	3702.AT1G04510.1,3702.AT1G07360.1,3702.AT1G09270.1,3702.AT1G09770.1,3702.AT1G13440.1,3702.AT1G65930.1,3702.AT1G79550.2,3702.AT2G27040.2,3702.AT2G30110.1,3702.AT2G30860.1,3702.AT2G33340.1,3702.AT2G36400.1,3702.AT2G37220.1,3702.AT3G09440.1,3702.AT3G14420.1,3702.AT3G16400.1,3702.AT3G18165.1,3702.AT3G48990.1,3702.AT3G52880.2,3702.AT3G60820.1,3702.AT4G02520.1,3702.AT4G15900.1,3702.AT5G02500.1,3702.AT5…	MAC3A,MAC5A,IMPA-4,CDC5,GAPC2,cICDH,PGK,AGO4,UBA1,GSTF9,MAC3B,At2g36400,AT2G37220,AT3G09440,GOX1,NSP1,MOS4,AAE3,MDAR1,PBF1,GSTF2,PRL1,HSC70-1,SGS3,PBS2
GO:0000244	Spliceosomal tri-snRNP complex assembly	3	4	1.98	0.00057	3702.AT1G60170.1,3702.AT1G80070.1,3702.AT4G03430.1	emb1220,PRP8A,EMB2770
GO:0000387	Spliceosomal snRNP assembly	4	16	1.51	0.00057	3702.AT1G20580.1,3702.AT1G60170.1,3702.AT1G80070.1,3702.AT4G03430.1	AT1G20580,emb1220,PRP8A,EMB2770
GO:0006556	S-adenosylmethionine biosynthetic process	3	4	1.98	0.00057	3702.AT1G02500.1,3702.AT2G36880.2,3702.AT3G17390.1	SAM1,MAT3,MTO3
GO:0006606	Protein import into nucleus	5	37	1.24	0.00064	3702.AT1G09270.1,3702.AT1G79280.2,3702.AT4G16143.2,3702.AT5G53480.1,3702.AT5G55190.1	IMPA-4,NUA,IMPA-2,AT5G53480,RAN3
GO:0009056	Catabolic process	29	1576	0.37	0.00068	3702.AT1G02140.1,3702.AT1G09780.1,3702.AT1G13440.1,3702.AT1G51510.1,3702.AT1G55150.1,3702.AT1G56190.1,3702.AT1G78370.1,3702.AT1G78380.1,3702.AT1G79550.2,3702.AT2G13540.1,3702.AT2G30110.1,3702.AT2G30860.1,3702.AT2G36530.1,3702.AT2G41530.1,3702.AT3G01540.2,3702.AT3G09840.1,3702.AT3G16400.1,3702.AT3G19760.1,3702.AT3G27820.1,3702.AT3G48990.1,3702.AT3G52930.1,3702.AT3G55440.1,3702.AT3G60820.1,3702.AT4…	MAGO,iPGAM1,GAPC2,Y14,RH20,AT1G56190,GSTU20,GSTU19,PGK,ABH1,UBA1,GSTF9,LOS2,SFGH,DRH1,CDC48,NSP1,EIF4A-III,MDAR4,AAE3,FBA8,TPI,PBF1,GSTF2,SHM4,UBA2,NRPB4,NSP5,RPT3
GO:0048316	Seed development	15	518	0.57	0.00069	3702.AT1G02140.1,3702.AT1G06220.2,3702.AT1G15750.3,3702.AT1G21750.1,3702.AT1G28060.1,3702.AT1G48920.1,3702.AT1G73590.1,3702.AT3G15880.2,3702.AT3G48990.1,3702.AT4G10760.1,3702.AT4G13940.1,3702.AT4G15900.1,3702.AT4G28520.1,3702.AT5G16780.1,3702.AT5G22650.1	MAGO,MEE5,TPL,PDIL1-1,AT1G28060,NUC-L1,PIN1,WSIP2,AAE3,MTA,HOG1,PRL1,CRU3,DOT2,HD2B
GO:0034470	ncRNA processing	10	232	0.74	0.00073	3702.AT1G48920.1,3702.AT1G55150.1,3702.AT1G61010.2,3702.AT2G13540.1,3702.AT2G27100.1,3702.AT3G01540.2,3702.AT4G32720.1,3702.AT5G16780.1,3702.AT5G44200.1,3702.AT5G52040.2	NUC-L1,RH20,CPSF73-I,ABH1,SE,DRH1,La1,DOT2,CBP20,RS41
GO:0006457	Protein folding	8	141	0.86	0.00077	3702.AT1G21750.1,3702.AT3G09440.1,3702.AT3G16420.1,3702.AT3G63400.3,3702.AT4G02450.1,3702.AT4G24280.1,3702.AT4G34870.1,3702.AT5G02500.1	PDIL1-1,AT3G09440,PBP1,AT3G63400,AT4G02450,cpHsc70-1,ROC5,HSC70-1
GO:0048366	Leaf development	11	290	0.69	0.00086	3702.AT1G48920.1,3702.AT1G73590.1,3702.AT2G06200.1,3702.AT2G42600.1,3702.AT3G15010.2,3702.AT3G44600.1,3702.AT3G56860.3,3702.AT4G15900.1,3702.AT4G24150.1,3702.AT4G29350.1,3702.AT5G16780.1	NUC-L1,PIN1,At2g06200,PPC2,AT3G15010,CYP71,UBA2A,PRL1,At4g24150,PFN2,DOT2
GO:0006575	Cellular modified amino acid metabolic process	7	105	0.93	0.00093	3702.AT1G78370.1,3702.AT1G78380.1,3702.AT2G30860.1,3702.AT3G59970.3,3702.AT4G02520.1,3702.AT4G13930.1,3702.AT4G24830.1	GSTU20,GSTU19,GSTF9,MTHFR1,GSTF2,SHM4,AT4G24830
GO:0051253	Negative regulation of RNA metabolic process	10	243	0.72	0.0010	3702.AT1G15750.3,3702.AT1G54690.1,3702.AT1G60170.1,3702.AT2G27040.2,3702.AT3G15880.2,3702.AT3G56860.3,3702.AT4G13940.1,3702.AT4G15900.1,3702.AT5G04280.1,3702.AT5G22650.1	TPL,GAMMA-H2AX,emb1220,AGO4,WSIP2,UBA2A,HOG1,PRL1,AtRZ-1c,HD2B
GO:0009793	Embryo development ending in seed dormancy	12	355	0.64	0.0011	3702.AT1G02140.1,3702.AT1G06220.2,3702.AT1G15750.3,3702.AT1G21750.1,3702.AT1G28060.1,3702.AT1G48920.1,3702.AT1G73590.1,3702.AT3G15880.2,3702.AT4G10760.1,3702.AT4G13940.1,3702.AT4G15900.1,3702.AT5G16780.1	MAGO,MEE5,TPL,PDIL1-1,AT1G28060,NUC-L1,PIN1,WSIP2,MTA,HOG1,PRL1,DOT2
GO:0031124	mRNA 3-end processing	4	20	1.41	0.0011	3702.AT1G61010.2,3702.AT5G09920.1,3702.AT5G13480.2,3702.AT5G51660.1	CPSF73-I,NRPB4,FY,CPSF160
GO:0048518	Positive regulation of biological process	23	1146	0.41	0.0013	3702.AT1G02140.1,3702.AT1G09770.1,3702.AT1G51510.1,3702.AT1G56190.1,3702.AT1G65660.1,3702.AT1G77180.2,3702.AT1G79550.2,3702.AT2G03150.1,3702.AT2G30620.1,3702.AT2G33730.1,3702.AT2G46020.2,3702.AT3G04610.1,3702.AT3G18165.1,3702.AT3G48990.1,3702.AT3G56860.3,3702.AT4G02450.1,3702.AT4G03430.1,3702.AT4G10710.1,3702.AT4G15900.1,3702.AT5G04280.1,3702.AT5G09920.1,3702.AT5G22260.1,3702.AT5G58290.1	MAGO,CDC5,Y14,AT1G56190,F5I14.19,SKIP,PGK,emb1579,AT2G30620,AT2G33730,BRM,FLK,MOS4,AAE3,UBA2A,AT4G02450,EMB2770,SPT16,PRL1,AtRZ-1c,NRPB4,MS1,RPT3
GO:0048827	Phyllome development	13	430	0.59	0.0015	3702.AT1G48920.1,3702.AT1G73590.1,3702.AT1G79280.2,3702.AT2G06200.1,3702.AT2G42600.1,3702.AT3G15010.2,3702.AT3G44600.1,3702.AT3G56860.3,3702.AT4G15900.1,3702.AT4G24150.1,3702.AT4G29350.1,3702.AT5G16780.1,3702.AT5G22260.1	NUC-L1,PIN1,NUA,At2g06200,PPC2,AT3G15010,CYP71,UBA2A,PRL1,At4g24150,PFN2,DOT2,MS1
GO:0060968	Regulation of gene silencing	5	46	1.14	0.0015	3702.AT1G79280.2,3702.AT2G30620.1,3702.AT2G33730.1,3702.AT2G46020.2,3702.AT4G03430.1	NUA,AT2G30620,AT2G33730,BRM,EMB2770
GO:0009605	Response to external stimulus	28	1608	0.35	0.0021	3702.AT1G02140.1,3702.AT1G04510.1,3702.AT1G07360.1,3702.AT1G09270.1,3702.AT1G09770.1,3702.AT1G13440.1,3702.AT1G65930.1,3702.AT1G73590.1,3702.AT1G78380.1,3702.AT1G79550.2,3702.AT2G27040.2,3702.AT2G30110.1,3702.AT2G30860.1,3702.AT2G33340.1,3702.AT2G36400.1,3702.AT2G37220.1,3702.AT3G09440.1,3702.AT3G14420.1,3702.AT3G16400.1,3702.AT3G18165.1,3702.AT3G48990.1,3702.AT3G52880.2,3702.AT3G60820.1,3702.AT4…	MAGO,MAC3A,MAC5A,IMPA-4,CDC5,GAPC2,cICDH,PIN1,GSTU19,PGK,AGO4,UBA1,GSTF9,MAC3B,At2g36400,AT2G37220,AT3G09440,GOX1,NSP1,MOS4,AAE3,MDAR1,PBF1,GSTF2,PRL1,HSC70-1,SGS3,PBS2
GO:0010628	Positive regulation of gene expression	14	520	0.54	0.0024	3702.AT1G02140.1,3702.AT1G51510.1,3702.AT1G77180.2,3702.AT2G30620.1,3702.AT2G33730.1,3702.AT2G46020.2,3702.AT3G56860.3,3702.AT4G02450.1,3702.AT4G03430.1,3702.AT4G10710.1,3702.AT5G04280.1,3702.AT5G09920.1,3702.AT5G22260.1,3702.AT5G58290.1	MAGO,Y14,SKIP,AT2G30620,AT2G33730,BRM,UBA2A,AT4G02450,EMB2770,SPT16,AtRZ-1c,NRPB4,MS1,RPT3
GO:0099402	Plant organ development	19	881	0.44	0.0024	3702.AT1G06220.2,3702.AT1G48920.1,3702.AT1G73590.1,3702.AT1G79280.2,3702.AT2G06200.1,3702.AT2G36400.1,3702.AT2G42600.1,3702.AT3G15010.2,3702.AT3G18780.2,3702.AT3G44600.1,3702.AT3G56860.3,3702.AT4G02450.1,3702.AT4G15900.1,3702.AT4G24150.1,3702.AT4G29350.1,3702.AT5G14170.1,3702.AT5G16780.1,3702.AT5G22260.1,3702.AT5G22650.1	MEE5,NUC-L1,PIN1,NUA,At2g06200,At2g36400,PPC2,AT3G15010,ACT2,CYP71,UBA2A,AT4G02450,PRL1,At4g24150,PFN2,CHC1,DOT2,MS1,HD2B
GO:0051172	Negative regulation of nitrogen compound metabolic process	12	393	0.59	0.0025	3702.AT1G15750.3,3702.AT1G54690.1,3702.AT1G60170.1,3702.AT1G79280.2,3702.AT2G27040.2,3702.AT2G30620.1,3702.AT3G15880.2,3702.AT3G56860.3,3702.AT4G13940.1,3702.AT4G15900.1,3702.AT5G04280.1,3702.AT5G22650.1	TPL,GAMMA-H2AX,emb1220,NUA,AGO4,AT2G30620,WSIP2,UBA2A,HOG1,PRL1,AtRZ-1c,HD2B
GO:0009150	Purine ribonucleotide metabolic process	8	176	0.77	0.0029	3702.AT1G09780.1,3702.AT1G13440.1,3702.AT1G56190.1,3702.AT1G79550.2,3702.AT2G36530.1,3702.AT2G38040.1,3702.AT3G52930.1,3702.AT3G55440.1	iPGAM1,GAPC2,AT1G56190,PGK,LOS2,CAC3,FBA8,TPI
GO:0009893	Positive regulation of metabolic process	17	756	0.46	0.0035	3702.AT1G02140.1,3702.AT1G51510.1,3702.AT1G56190.1,3702.AT1G77180.2,3702.AT1G79550.2,3702.AT2G03150.1,3702.AT2G30620.1,3702.AT2G33730.1,3702.AT2G46020.2,3702.AT3G56860.3,3702.AT4G02450.1,3702.AT4G03430.1,3702.AT4G10710.1,3702.AT5G04280.1,3702.AT5G09920.1,3702.AT5G22260.1,3702.AT5G58290.1	MAGO,Y14,AT1G56190,SKIP,PGK,emb1579,AT2G30620,AT2G33730,BRM,UBA2A,AT4G02450,EMB2770,SPT16,AtRZ-1c,NRPB4,MS1,RPT3
GO:0051085	Chaperone cofactor-dependent protein refolding	4	29	1.25	0.0035	3702.AT3G09440.1,3702.AT4G02450.1,3702.AT4G24280.1,3702.AT5G02500.1	AT3G09440,AT4G02450,cpHsc70-1,HSC70-1
GO:0030422	Production of siRNA involved in RNA interference	4	30	1.23	0.0038	3702.AT2G27040.2,3702.AT2G27100.1,3702.AT5G23570.1,3702.AT5G56130.1	AGO4,SE,SGS3,TEX1
GO:1903507	Negative regulation of nucleic acid-templated transcription	9	236	0.69	0.0038	3702.AT1G15750.3,3702.AT1G54690.1,3702.AT1G60170.1,3702.AT2G27040.2,3702.AT3G15880.2,3702.AT4G13940.1,3702.AT4G15900.1,3702.AT5G04280.1,3702.AT5G22650.1	TPL,GAMMA-H2AX,emb1220,AGO4,WSIP2,HOG1,PRL1,AtRZ-1c,HD2B
GO:0044248	Cellular catabolic process	22	1167	0.38	0.0042	3702.AT1G02140.1,3702.AT1G51510.1,3702.AT1G55150.1,3702.AT1G78370.1,3702.AT1G78380.1,3702.AT2G13540.1,3702.AT2G30110.1,3702.AT2G30860.1,3702.AT2G41530.1,3702.AT3G01540.2,3702.AT3G09840.1,3702.AT3G16400.1,3702.AT3G19760.1,3702.AT3G27820.1,3702.AT3G48990.1,3702.AT3G55440.1,3702.AT3G60820.1,3702.AT4G02520.1,3702.AT4G13930.1,3702.AT5G06460.1,3702.AT5G09920.1,3702.AT5G48180.1	MAGO,Y14,RH20,GSTU20,GSTU19,ABH1,UBA1,GSTF9,SFGH,DRH1,CDC48,NSP1,EIF4A-III,MDAR4,AAE3,TPI,PBF1,GSTF2,SHM4,UBA2,NRPB4,NSP5
GO:0048532	Anatomical structure arrangement	5	60	1.03	0.0042	3702.AT1G15750.3,3702.AT1G73590.1,3702.AT3G15880.2,3702.AT3G44600.1,3702.AT5G16780.1	TPL,PIN1,WSIP2,CYP71,DOT2
GO:0010051	Xylem and phloem pattern formation	5	61	1.02	0.0045	3702.AT1G15750.3,3702.AT1G48920.1,3702.AT1G73590.1,3702.AT3G44600.1,3702.AT5G16780.1	TPL,NUC-L1,PIN1,CYP71,DOT2
GO:0019748	Secondary metabolic process	10	300	0.63	0.0045	3702.AT1G15950.1,3702.AT1G78370.1,3702.AT1G78380.1,3702.AT2G30860.1,3702.AT2G36880.2,3702.AT3G16400.1,3702.AT3G17390.1,3702.AT4G02520.1,3702.AT4G13430.1,3702.AT5G48180.1	IRX4,GSTU20,GSTU19,GSTF9,MAT3,NSP1,MTO3,GSTF2,IIL1,NSP5
GO:0045087	Innate immune response	10	302	0.63	0.0047	3702.AT1G04510.1,3702.AT1G09770.1,3702.AT2G27040.2,3702.AT2G33340.1,3702.AT2G37220.1,3702.AT3G18165.1,3702.AT3G60820.1,3702.AT4G15900.1,3702.AT5G23570.1,3702.AT5G51700.1	MAC3A,CDC5,AGO4,MAC3B,AT2G37220,MOS4,PBF1,PRL1,SGS3,PBS2
GO:0043436	Oxoacid metabolic process	20	1019	0.4	0.0048	3702.AT1G04410.1,3702.AT1G09780.1,3702.AT1G13440.1,3702.AT1G56190.1,3702.AT1G65930.1,3702.AT1G79550.2,3702.AT2G36530.1,3702.AT2G38040.1,3702.AT3G14420.1,3702.AT3G16400.1,3702.AT3G17390.1,3702.AT3G48990.1,3702.AT3G52930.1,3702.AT3G55440.1,3702.AT3G59970.3,3702.AT4G13430.1,3702.AT4G13930.1,3702.AT4G24830.1,3702.AT5G04140.2,3702.AT5G48180.1	c-NAD-MDH1,iPGAM1,GAPC2,AT1G56190,cICDH,PGK,LOS2,CAC3,GOX1,NSP1,MTO3,AAE3,FBA8,TPI,MTHFR1,IIL1,SHM4,AT4G24830,GLU1,NSP5
GO:1901575	Organic substance catabolic process	24	1353	0.36	0.0048	3702.AT1G02140.1,3702.AT1G09780.1,3702.AT1G13440.1,3702.AT1G51510.1,3702.AT1G55150.1,3702.AT1G56190.1,3702.AT1G79550.2,3702.AT2G13540.1,3702.AT2G30110.1,3702.AT2G36530.1,3702.AT2G41530.1,3702.AT3G01540.2,3702.AT3G09840.1,3702.AT3G16400.1,3702.AT3G19760.1,3702.AT3G48990.1,3702.AT3G52930.1,3702.AT3G55440.1,3702.AT3G60820.1,3702.AT4G13930.1,3702.AT5G06460.1,3702.AT5G09920.1,3702.AT5G48180.1,3702.AT5…	MAGO,iPGAM1,GAPC2,Y14,RH20,AT1G56190,PGK,ABH1,UBA1,LOS2,SFGH,DRH1,CDC48,NSP1,EIF4A-III,AAE3,FBA8,TPI,PBF1,SHM4,UBA2,NRPB4,NSP5,RPT3
GO:0016043	Cellular component organization	34	2264	0.28	0.0051	3702.AT1G04510.1,3702.AT1G06820.1,3702.AT1G08200.1,3702.AT1G14510.1,3702.AT1G20580.1,3702.AT1G20960.1,3702.AT1G54690.1,3702.AT1G56190.1,3702.AT1G60170.1,3702.AT1G74560.3,3702.AT1G80070.1,3702.AT2G27040.2,3702.AT2G30620.1,3702.AT2G33340.1,3702.AT2G37340.1,3702.AT2G42270.1,3702.AT2G46020.2,3702.AT3G09840.1,3702.AT3G18780.2,3702.AT3G19130.1,3702.AT3G26560.1,3702.AT3G45980.1,3702.AT4G02450.1,3702.AT4…	MAC3A,CRTISO,AXS2,AL7,AT1G20580,emb1507,GAMMA-H2AX,AT1G56190,emb1220,NRP1,PRP8A,AGO4,AT2G30620,MAC3B,RS2Z33,AT2G42270,BRM,CDC48,ACT2,RBP47B,AT3G26560,HTB9,AT4G02450,EMB2770,SPT16,HOG1,TUA6,PFN2,CHB3,NRPB4,CHC1,MS1,RIN1,HD2B
GO:0031324	Negative regulation of cellular metabolic process	12	435	0.55	0.0053	3702.AT1G15750.3,3702.AT1G54690.1,3702.AT1G60170.1,3702.AT1G79280.2,3702.AT2G27040.2,3702.AT2G30620.1,3702.AT3G15880.2,3702.AT3G56860.3,3702.AT4G13940.1,3702.AT4G15900.1,3702.AT5G04280.1,3702.AT5G22650.1	TPL,GAMMA-H2AX,emb1220,NUA,AGO4,AT2G30620,WSIP2,UBA2A,HOG1,PRL1,AtRZ-1c,HD2B
GO:0006338	Chromatin remodeling	5	65	0.99	0.0055	3702.AT1G60170.1,3702.AT2G27040.2,3702.AT2G46020.2,3702.AT4G13940.1,3702.AT5G22330.1	emb1220,AGO4,BRM,HOG1,RIN1
GO:0034654	Nucleobase-containing compound biosynthetic process	12	439	0.54	0.0057	3702.AT2G06200.1,3702.AT2G36400.1,3702.AT2G38040.1,3702.AT3G05380.5,3702.AT3G21430.2,3702.AT4G08350.1,3702.AT4G10710.1,3702.AT4G21710.1,3702.AT4G24150.1,3702.AT4G26000.1,3702.AT4G35800.1,3702.AT5G09920.1	At2g06200,At2g36400,CAC3,ALY2,ALY3,GTA2,SPT16,NRPB2,At4g24150,PEP,NRPB1,NRPB4
GO:0009870	Defense response signaling pathway, resistance gene-dependent	3	13	1.47	0.0061	3702.AT1G09770.1,3702.AT3G18165.1,3702.AT4G15900.1	CDC5,MOS4,PRL1
GO:2000112	Regulation of cellular macromolecule biosynthetic process	32	2113	0.29	0.0067	3702.AT1G02140.1,3702.AT1G09770.1,3702.AT1G14510.1,3702.AT1G15750.3,3702.AT1G43190.1,3702.AT1G51510.1,3702.AT1G54690.1,3702.AT1G60170.1,3702.AT1G77180.2,3702.AT2G03150.1,3702.AT2G06200.1,3702.AT2G27040.2,3702.AT2G27100.1,3702.AT2G30620.1,3702.AT2G36400.1,3702.AT2G46020.2,3702.AT3G05380.5,3702.AT3G13920.2,3702.AT3G15880.2,3702.AT3G19760.1,3702.AT3G21430.2,3702.AT4G08350.1,3702.AT4G10710.1,3702.AT4…	MAGO,CDC5,AL7,TPL,PTB3,Y14,GAMMA-H2AX,emb1220,SKIP,emb1579,At2g06200,AGO4,SE,AT2G30620,At2g36400,BRM,ALY2,EIF4A1,WSIP2,EIF4A-III,ALY3,GTA2,SPT16,HOG1,PRL1,At4g24150,AtRZ-1c,NRPB4,MS1,RIN1,HD2B,RPT3
GO:0010267	Production of ta-siRNAs involved in RNA interference	3	14	1.44	0.0072	3702.AT2G27100.1,3702.AT5G23570.1,3702.AT5G56130.1	SE,SGS3,TEX1
GO:0019752	Carboxylic acid metabolic process	18	896	0.41	0.0072	3702.AT1G04410.1,3702.AT1G09780.1,3702.AT1G13440.1,3702.AT1G56190.1,3702.AT1G65930.1,3702.AT1G79550.2,3702.AT2G36530.1,3702.AT2G38040.1,3702.AT3G14420.1,3702.AT3G17390.1,3702.AT3G48990.1,3702.AT3G52930.1,3702.AT3G55440.1,3702.AT3G59970.3,3702.AT4G13430.1,3702.AT4G13930.1,3702.AT4G24830.1,3702.AT5G04140.2	c-NAD-MDH1,iPGAM1,GAPC2,AT1G56190,cICDH,PGK,LOS2,CAC3,GOX1,MTO3,AAE3,FBA8,TPI,MTHFR1,IIL1,SHM4,AT4G24830,GLU1
GO:0009408	Response to heat	8	209	0.69	0.0075	3702.AT1G79550.2,3702.AT1G79930.1,3702.AT3G09440.1,3702.AT3G19130.1,3702.AT4G02450.1,3702.AT4G24280.1,3702.AT5G02500.1,3702.AT5G09920.1	PGK,HSP91,AT3G09440,RBP47B,AT4G02450,cpHsc70-1,HSC70-1,NRPB4
GO:0048523	Negative regulation of cellular process	15	669	0.46	0.0076	3702.AT1G15750.3,3702.AT1G54690.1,3702.AT1G60170.1,3702.AT1G79280.2,3702.AT2G27040.2,3702.AT2G30620.1,3702.AT2G36400.1,3702.AT3G15880.2,3702.AT3G56860.3,3702.AT4G02450.1,3702.AT4G13940.1,3702.AT4G15900.1,3702.AT4G29350.1,3702.AT5G04280.1,3702.AT5G22650.1	TPL,GAMMA-H2AX,emb1220,NUA,AGO4,AT2G30620,At2g36400,WSIP2,UBA2A,AT4G02450,HOG1,PRL1,PFN2,AtRZ-1c,HD2B
GO:0002682	Regulation of immune system process	6	113	0.83	0.0082	3702.AT1G09770.1,3702.AT1G56190.1,3702.AT3G18165.1,3702.AT4G15900.1,3702.AT5G22330.1,3702.AT5G23570.1	CDC5,AT1G56190,MOS4,PRL1,RIN1,SGS3
GO:0010604	Positive regulation of macromolecule metabolic process	15	675	0.45	0.0082	3702.AT1G02140.1,3702.AT1G51510.1,3702.AT1G77180.2,3702.AT2G03150.1,3702.AT2G30620.1,3702.AT2G33730.1,3702.AT2G46020.2,3702.AT3G56860.3,3702.AT4G02450.1,3702.AT4G03430.1,3702.AT4G10710.1,3702.AT5G04280.1,3702.AT5G09920.1,3702.AT5G22260.1,3702.AT5G58290.1	MAGO,Y14,SKIP,emb1579,AT2G30620,AT2G33730,BRM,UBA2A,AT4G02450,EMB2770,SPT16,AtRZ-1c,NRPB4,MS1,RPT3
GO:0000349	Generation of catalytic spliceosome for first transesterification step	2	2	2.11	0.0085	3702.AT1G04510.1,3702.AT2G33340.1	MAC3A,MAC3B
GO:0000388	Spliceosome conformational change to release U4 (or U4atac) and U1 (or U11)	2	2	2.11	0.0085	3702.AT1G20960.1,3702.AT2G42270.1	emb1507,AT2G42270
GO:0033036	Macromolecule localization	18	913	0.4	0.0085	3702.AT1G02140.1,3702.AT1G09270.1,3702.AT1G51510.1,3702.AT1G52380.1,3702.AT1G79280.2,3702.AT2G13540.1,3702.AT3G09840.1,3702.AT3G19760.1,3702.AT4G16143.2,3702.AT4G24280.1,3702.AT4G29350.1,3702.AT5G09920.1,3702.AT5G11170.1,3702.AT5G37720.1,3702.AT5G53480.1,3702.AT5G55190.1,3702.AT5G56130.1,3702.AT5G59950.5	MAGO,IMPA-4,Y14,AT1G52380,NUA,ABH1,CDC48,EIF4A-III,IMPA-2,cpHsc70-1,PFN2,NRPB4,UAP56a,ALY4,AT5G53480,RAN3,TEX1,AT5G59950
GO:0045694	Regulation of embryo sac egg cell differentiation	2	2	2.11	0.0085	3702.AT1G06220.2,3702.AT5G06160.1	MEE5,ATO
GO:2000636	Positive regulation of primary miRNA processing	2	2	2.11	0.0085	3702.AT2G33730.1,3702.AT4G03430.1	AT2G33730,EMB2770
GO:0019438	Aromatic compound biosynthetic process	15	692	0.44	0.0101	3702.AT1G15950.1,3702.AT2G06200.1,3702.AT2G36400.1,3702.AT2G36880.2,3702.AT2G38040.1,3702.AT3G05380.5,3702.AT3G17390.1,3702.AT3G21430.2,3702.AT4G08350.1,3702.AT4G10710.1,3702.AT4G21710.1,3702.AT4G24150.1,3702.AT4G26000.1,3702.AT4G35800.1,3702.AT5G09920.1	IRX4,At2g06200,At2g36400,MAT3,CAC3,ALY2,MTO3,ALY3,GTA2,SPT16,NRPB2,At4g24150,PEP,NRPB1,NRPB4
GO:0071426	Ribonucleoprotein complex export from nucleus	4	42	1.09	0.0102	3702.AT1G79280.2,3702.AT5G09920.1,3702.AT5G55190.1,3702.AT5G56130.1	NUA,NRPB4,RAN3,TEX1
GO:0006378	mRNA polyadenylation	3	17	1.35	0.0107	3702.AT1G61010.2,3702.AT5G13480.2,3702.AT5G51660.1	CPSF73-I,FY,CPSF160
GO:0045892	Negative regulation of transcription, DNA-templated	8	228	0.65	0.0116	3702.AT1G15750.3,3702.AT1G54690.1,3702.AT1G60170.1,3702.AT2G27040.2,3702.AT4G13940.1,3702.AT4G15900.1,3702.AT5G04280.1,3702.AT5G22650.1	TPL,GAMMA-H2AX,emb1220,AGO4,HOG1,PRL1,AtRZ-1c,HD2B
GO:2000026	Regulation of multicellular organismal development	12	488	0.5	0.0122	3702.AT1G06220.2,3702.AT1G77180.2,3702.AT1G79280.2,3702.AT2G27100.1,3702.AT2G36400.1,3702.AT3G04610.1,3702.AT3G44600.1,3702.AT3G48990.1,3702.AT4G26000.1,3702.AT5G02500.1,3702.AT5G06160.1,3702.AT5G14170.1	MEE5,SKIP,NUA,SE,At2g36400,FLK,CYP71,AAE3,PEP,HSC70-1,ATO,CHC1
GO:0010338	Leaf formation	2	3	1.93	0.0126	3702.AT1G73590.1,3702.AT3G44600.1	PIN1,CYP71
GO:1903862	Positive regulation of oxidative phosphorylation	2	3	1.93	0.0126	3702.AT1G56190.1,3702.AT1G79550.2	AT1G56190,PGK
GO:0009407	Toxin catabolic process	4	46	1.05	0.0127	3702.AT1G78370.1,3702.AT1G78380.1,3702.AT2G30860.1,3702.AT4G02520.1	GSTU20,GSTU19,GSTF9,GSTF2
GO:0033554	Cellular response to stress	18	956	0.38	0.0128	3702.AT1G04510.1,3702.AT1G09770.1,3702.AT1G21750.1,3702.AT1G60170.1,3702.AT1G74560.3,3702.AT1G78380.1,3702.AT2G30110.1,3702.AT2G33340.1,3702.AT3G09440.1,3702.AT3G09840.1,3702.AT3G19130.1,3702.AT4G10710.1,3702.AT4G24280.1,3702.AT5G02500.1,3702.AT5G06460.1,3702.AT5G09920.1,3702.AT5G14170.1,3702.AT5G51700.1	MAC3A,CDC5,PDIL1-1,emb1220,NRP1,GSTU19,UBA1,MAC3B,AT3G09440,CDC48,RBP47B,SPT16,cpHsc70-1,HSC70-1,UBA2,NRPB4,CHC1,PBS2
GO:0009933	Meristem structural organization	4	48	1.03	0.0146	3702.AT1G15750.3,3702.AT3G15880.2,3702.AT3G44600.1,3702.AT5G16780.1	TPL,WSIP2,CYP71,DOT2
GO:0048826	Cotyledon morphogenesis	3	20	1.28	0.0149	3702.AT1G48920.1,3702.AT1G73590.1,3702.AT5G16780.1	NUC-L1,PIN1,DOT2
GO:0034728	Nucleosome organization	4	49	1.02	0.0155	3702.AT1G74560.3,3702.AT2G30620.1,3702.AT3G45980.1,3702.AT4G10710.1	NRP1,AT2G30620,HTB9,SPT16
GO:0048583	Regulation of response to stimulus	14	660	0.43	0.0166	3702.AT1G09770.1,3702.AT1G56190.1,3702.AT1G73590.1,3702.AT1G77180.2,3702.AT1G78370.1,3702.AT2G46020.2,3702.AT3G09840.1,3702.AT3G15880.2,3702.AT3G18165.1,3702.AT4G02450.1,3702.AT4G15900.1,3702.AT4G26000.1,3702.AT5G22330.1,3702.AT5G23570.1	CDC5,AT1G56190,PIN1,SKIP,GSTU20,BRM,CDC48,WSIP2,MOS4,AT4G02450,PRL1,PEP,RIN1,SGS3
GO:0044281	Small molecule metabolic process	24	1509	0.31	0.0169	3702.AT1G02500.1,3702.AT1G04410.1,3702.AT1G09780.1,3702.AT1G13440.1,3702.AT1G56190.1,3702.AT1G65930.1,3702.AT1G79550.2,3702.AT2G36530.1,3702.AT2G36880.2,3702.AT2G38040.1,3702.AT2G41530.1,3702.AT3G14420.1,3702.AT3G16400.1,3702.AT3G17390.1,3702.AT3G48990.1,3702.AT3G52930.1,3702.AT3G55440.1,3702.AT3G59970.3,3702.AT4G13430.1,3702.AT4G13930.1,3702.AT4G13940.1,3702.AT4G24830.1,3702.AT5G04140.2,3702.AT5…	SAM1,c-NAD-MDH1,iPGAM1,GAPC2,AT1G56190,cICDH,PGK,LOS2,MAT3,CAC3,SFGH,GOX1,NSP1,MTO3,AAE3,FBA8,TPI,MTHFR1,IIL1,SHM4,HOG1,AT4G24830,GLU1,NSP5
GO:1901576	Organic substance biosynthetic process	33	2363	0.25	0.0170	3702.AT1G02500.1,3702.AT1G06820.1,3702.AT1G13440.1,3702.AT1G15950.1,3702.AT1G56190.1,3702.AT1G79550.2,3702.AT2G06200.1,3702.AT2G36400.1,3702.AT2G36880.2,3702.AT2G38040.1,3702.AT3G05380.5,3702.AT3G13920.2,3702.AT3G15010.2,3702.AT3G16400.1,3702.AT3G17390.1,3702.AT3G21430.2,3702.AT3G52930.1,3702.AT3G55440.1,3702.AT3G56860.3,3702.AT3G59970.3,3702.AT4G08350.1,3702.AT4G10710.1,3702.AT4G13430.1,3702.AT4…	SAM1,CRTISO,GAPC2,IRX4,AT1G56190,PGK,At2g06200,At2g36400,MAT3,CAC3,ALY2,EIF4A1,AT3G15010,NSP1,MTO3,ALY3,FBA8,TPI,UBA2A,MTHFR1,GTA2,SPT16,IIL1,SHM4,NRPB2,At4g24150,AT4G24830,PEP,NRPB1,GLU1,NRPB4,SGS3,NSP5
GO:0048825	Cotyledon development	4	51	1.0	0.0172	3702.AT1G48920.1,3702.AT1G73590.1,3702.AT4G15900.1,3702.AT5G16780.1	NUC-L1,PIN1,PRL1,DOT2
GO:0048507	Meristem development	7	190	0.67	0.0176	3702.AT1G15750.3,3702.AT3G15880.2,3702.AT3G44600.1,3702.AT3G54170.1,3702.AT4G02450.1,3702.AT5G16780.1,3702.AT5G22330.1	TPL,WSIP2,CYP71,FIP37,AT4G02450,DOT2,RIN1
GO:0098542	Defense response to other organism	18	991	0.37	0.0179	3702.AT1G04510.1,3702.AT1G07360.1,3702.AT1G09770.1,3702.AT1G13440.1,3702.AT1G65930.1,3702.AT2G27040.2,3702.AT2G30860.1,3702.AT2G33340.1,3702.AT2G37220.1,3702.AT3G14420.1,3702.AT3G18165.1,3702.AT3G48990.1,3702.AT3G60820.1,3702.AT4G02520.1,3702.AT4G15900.1,3702.AT5G02500.1,3702.AT5G23570.1,3702.AT5G51700.1	MAC3A,MAC5A,CDC5,GAPC2,cICDH,AGO4,GSTF9,MAC3B,AT2G37220,GOX1,MOS4,AAE3,PBF1,GSTF2,PRL1,HSC70-1,SGS3,PBS2
GO:0006366	Transcription by RNA polymerase II	4	52	0.99	0.0181	3702.AT4G08350.1,3702.AT4G10710.1,3702.AT4G35800.1,3702.AT5G09920.1	GTA2,SPT16,NRPB1,NRPB4
GO:0035967	Cellular response to topologically incorrect protein	4	52	0.99	0.0181	3702.AT3G09440.1,3702.AT3G09840.1,3702.AT4G24280.1,3702.AT5G02500.1	AT3G09440,CDC48,cpHsc70-1,HSC70-1
GO:0009058	Biosynthetic process	34	2480	0.24	0.0186	3702.AT1G02500.1,3702.AT1G06820.1,3702.AT1G13440.1,3702.AT1G15950.1,3702.AT1G56190.1,3702.AT1G79550.2,3702.AT2G06200.1,3702.AT2G36400.1,3702.AT2G36880.2,3702.AT2G38040.1,3702.AT3G05380.5,3702.AT3G13920.2,3702.AT3G14420.1,3702.AT3G15010.2,3702.AT3G16400.1,3702.AT3G17390.1,3702.AT3G21430.2,3702.AT3G52930.1,3702.AT3G55440.1,3702.AT3G56860.3,3702.AT3G59970.3,3702.AT4G08350.1,3702.AT4G10710.1,3702.AT4…	SAM1,CRTISO,GAPC2,IRX4,AT1G56190,PGK,At2g06200,At2g36400,MAT3,CAC3,ALY2,EIF4A1,GOX1,AT3G15010,NSP1,MTO3,ALY3,FBA8,TPI,UBA2A,MTHFR1,GTA2,SPT16,IIL1,SHM4,NRPB2,At4g24150,AT4G24830,PEP,NRPB1,GLU1,NRPB4,SGS3,NSP5
GO:0009693	Ethylene biosynthetic process	3	23	1.22	0.0197	3702.AT1G02500.1,3702.AT3G15010.2,3702.AT3G56860.3	SAM1,AT3G15010,UBA2A
GO:0010033	Response to organic substance	26	1719	0.29	0.0197	3702.AT1G15750.3,3702.AT1G16610.3,3702.AT1G60900.1,3702.AT1G73590.1,3702.AT1G77180.2,3702.AT1G79550.2,3702.AT2G13540.1,3702.AT2G26710.1,3702.AT2G36530.1,3702.AT2G37220.1,3702.AT2G41530.1,3702.AT2G45640.1,3702.AT3G09440.1,3702.AT3G09840.1,3702.AT3G18780.2,3702.AT3G52880.2,3702.AT3G56860.3,3702.AT4G02520.1,3702.AT4G13930.1,3702.AT4G15900.1,3702.AT4G24280.1,3702.AT4G28520.1,3702.AT5G02500.1,3702.AT5…	TPL,SR45,AT1G60900,PIN1,SKIP,PGK,ABH1,BAS1,LOS2,AT2G37220,SFGH,SAP18,AT3G09440,CDC48,ACT2,MDAR1,UBA2A,GSTF2,SHM4,PRL1,cpHsc70-1,CRU3,HSC70-1,GLU1,KIN2,MS1
GO:0048364	Root development	11	454	0.49	0.0197	3702.AT1G48920.1,3702.AT1G73590.1,3702.AT2G36400.1,3702.AT3G18780.2,3702.AT3G44600.1,3702.AT4G02450.1,3702.AT4G15900.1,3702.AT4G29350.1,3702.AT5G14170.1,3702.AT5G16780.1,3702.AT5G22650.1	NUC-L1,PIN1,At2g36400,ACT2,CYP71,AT4G02450,PRL1,PFN2,CHC1,DOT2,HD2B
GO:0097549	Chromatin organization involved in negative regulation of transcription	4	54	0.98	0.0197	3702.AT1G54690.1,3702.AT1G60170.1,3702.AT2G27040.2,3702.AT4G13940.1	GAMMA-H2AX,emb1220,AGO4,HOG1
GO:0003002	Regionalization	6	144	0.73	0.0206	3702.AT1G15750.3,3702.AT1G48920.1,3702.AT1G73590.1,3702.AT3G44600.1,3702.AT5G16780.1,3702.AT5G22650.1	TPL,NUC-L1,PIN1,CYP71,DOT2,HD2B
GO:0006417	Regulation of translation	7	200	0.65	0.0212	3702.AT1G02140.1,3702.AT1G43190.1,3702.AT1G51510.1,3702.AT2G27040.2,3702.AT3G13920.2,3702.AT3G19760.1,3702.AT5G09920.1	MAGO,PTB3,Y14,AGO4,EIF4A1,EIF4A-III,NRPB4
GO:0006749	Glutathione metabolic process	4	56	0.96	0.0214	3702.AT1G78370.1,3702.AT1G78380.1,3702.AT2G30860.1,3702.AT4G02520.1	GSTU20,GSTU19,GSTF9,GSTF2
GO:0044272	Sulfur compound biosynthetic process	6	147	0.72	0.0220	3702.AT1G02500.1,3702.AT2G36880.2,3702.AT2G38040.1,3702.AT3G17390.1,3702.AT3G59970.3,3702.AT4G13430.1	SAM1,MAT3,CAC3,MTO3,MTHFR1,IIL1
GO:0006952	Defense response	22	1374	0.31	0.0224	3702.AT1G04510.1,3702.AT1G07360.1,3702.AT1G09770.1,3702.AT1G13440.1,3702.AT1G65930.1,3702.AT2G27040.2,3702.AT2G30860.1,3702.AT2G33340.1,3702.AT2G37220.1,3702.AT3G14420.1,3702.AT3G15010.2,3702.AT3G18165.1,3702.AT3G48990.1,3702.AT3G56860.3,3702.AT3G60820.1,3702.AT4G02520.1,3702.AT4G15900.1,3702.AT4G29350.1,3702.AT5G02500.1,3702.AT5G23570.1,3702.AT5G37720.1,3702.AT5G51700.1	MAC3A,MAC5A,CDC5,GAPC2,cICDH,AGO4,GSTF9,MAC3B,AT2G37220,GOX1,AT3G15010,MOS4,AAE3,UBA2A,PBF1,GSTF2,PRL1,PFN2,HSC70-1,SGS3,ALY4,PBS2
GO:0010305	Leaf vascular tissue pattern formation	3	25	1.19	0.0224	3702.AT1G48920.1,3702.AT3G44600.1,3702.AT5G16780.1	NUC-L1,CYP71,DOT2
GO:0031507	Heterochromatin assembly	3	25	1.19	0.0224	3702.AT1G60170.1,3702.AT2G27040.2,3702.AT4G13940.1	emb1220,AGO4,HOG1
GO:0048580	Regulation of post-embryonic development	9	336	0.54	0.0265	3702.AT1G77180.2,3702.AT1G79280.2,3702.AT2G36400.1,3702.AT3G04610.1,3702.AT3G44600.1,3702.AT3G48990.1,3702.AT4G26000.1,3702.AT5G02500.1,3702.AT5G14170.1	SKIP,NUA,At2g36400,FLK,CYP71,AAE3,PEP,HSC70-1,CHC1
GO:0010016	Shoot system morphogenesis	6	154	0.7	0.0270	3702.AT1G15750.3,3702.AT1G48920.1,3702.AT1G73590.1,3702.AT3G15880.2,3702.AT3G44600.1,3702.AT5G16780.1	TPL,NUC-L1,PIN1,WSIP2,CYP71,DOT2
GO:0080028	Nitrile biosynthetic process	2	6	1.63	0.0274	3702.AT3G16400.1,3702.AT5G48180.1	NSP1,NSP5
GO:0006091	Generation of precursor metabolites and energy	10	409	0.5	0.0282	3702.AT1G04410.1,3702.AT1G09780.1,3702.AT1G13440.1,3702.AT1G56190.1,3702.AT1G65930.1,3702.AT1G79550.2,3702.AT2G36530.1,3702.AT2G42600.1,3702.AT3G52930.1,3702.AT3G55440.1	c-NAD-MDH1,iPGAM1,GAPC2,AT1G56190,cICDH,PGK,LOS2,PPC2,FBA8,TPI
GO:0006406	mRNA export from nucleus	3	28	1.14	0.0293	3702.AT1G79280.2,3702.AT5G09920.1,3702.AT5G56130.1	NUA,NRPB4,TEX1
GO:0042026	Protein refolding	3	28	1.14	0.0293	3702.AT3G09440.1,3702.AT4G24280.1,3702.AT5G02500.1	AT3G09440,cpHsc70-1,HSC70-1
GO:1901362	Organic cyclic compound biosynthetic process	15	798	0.38	0.0293	3702.AT1G15950.1,3702.AT2G06200.1,3702.AT2G36400.1,3702.AT2G36880.2,3702.AT2G38040.1,3702.AT3G05380.5,3702.AT3G17390.1,3702.AT3G21430.2,3702.AT4G08350.1,3702.AT4G10710.1,3702.AT4G21710.1,3702.AT4G24150.1,3702.AT4G26000.1,3702.AT4G35800.1,3702.AT5G09920.1	IRX4,At2g06200,At2g36400,MAT3,CAC3,ALY2,MTO3,ALY3,GTA2,SPT16,NRPB2,At4g24150,PEP,NRPB1,NRPB4
GO:1901700	Response to oxygen-containing compound	22	1414	0.3	0.0303	3702.AT1G11650.2,3702.AT1G15750.3,3702.AT1G16610.3,3702.AT1G60900.1,3702.AT1G77180.2,3702.AT1G78380.1,3702.AT1G79550.2,3702.AT2G13540.1,3702.AT2G26710.1,3702.AT2G36530.1,3702.AT2G37220.1,3702.AT2G41530.1,3702.AT2G45640.1,3702.AT3G52880.2,3702.AT3G56860.3,3702.AT4G13930.1,3702.AT4G15900.1,3702.AT4G28520.1,3702.AT5G04140.2,3702.AT5G04280.1,3702.AT5G15970.1,3702.AT5G22260.1	RBP45B,TPL,SR45,AT1G60900,SKIP,GSTU19,PGK,ABH1,BAS1,LOS2,AT2G37220,SFGH,SAP18,MDAR1,UBA2A,SHM4,PRL1,CRU3,GLU1,AtRZ-1c,KIN2,MS1
GO:0002831	Regulation of response to biotic stimulus	6	160	0.68	0.0312	3702.AT1G09770.1,3702.AT1G56190.1,3702.AT3G18165.1,3702.AT4G15900.1,3702.AT5G22330.1,3702.AT5G23570.1	CDC5,AT1G56190,MOS4,PRL1,RIN1,SGS3
GO:0071705	Nitrogen compound transport	17	973	0.35	0.0312	3702.AT1G02140.1,3702.AT1G09270.1,3702.AT1G51510.1,3702.AT1G52380.1,3702.AT1G79280.2,3702.AT2G13540.1,3702.AT3G09840.1,3702.AT3G19760.1,3702.AT4G16143.2,3702.AT4G24280.1,3702.AT5G09920.1,3702.AT5G11170.1,3702.AT5G37720.1,3702.AT5G53480.1,3702.AT5G55190.1,3702.AT5G56130.1,3702.AT5G59950.5	MAGO,IMPA-4,Y14,AT1G52380,NUA,ABH1,CDC48,EIF4A-III,IMPA-2,cpHsc70-1,NRPB4,UAP56a,ALY4,AT5G53480,RAN3,TEX1,AT5G59950
GO:0006346	DNA methylation-dependent heterochromatin assembly	2	7	1.56	0.0336	3702.AT1G60170.1,3702.AT4G13940.1	emb1220,HOG1
GO:2000241	Regulation of reproductive process	8	284	0.56	0.0336	3702.AT1G06220.2,3702.AT1G77180.2,3702.AT1G79280.2,3702.AT3G04610.1,3702.AT3G44600.1,3702.AT4G26000.1,3702.AT5G06160.1,3702.AT5G14170.1	MEE5,SKIP,NUA,FLK,CYP71,PEP,ATO,CHC1
GO:0051701	Interaction with host	3	30	1.11	0.0339	3702.AT1G09270.1,3702.AT2G27040.2,3702.AT5G23570.1	IMPA-4,AGO4,SGS3
GO:0006974	Cellular response to DNA damage stimulus	8	287	0.55	0.0354	3702.AT1G04510.1,3702.AT1G09770.1,3702.AT1G74560.3,3702.AT2G30110.1,3702.AT2G33340.1,3702.AT4G10710.1,3702.AT5G06460.1,3702.AT5G14170.1	MAC3A,CDC5,NRP1,UBA1,MAC3B,SPT16,UBA2,CHC1
GO:0032101	Regulation of response to external stimulus	6	165	0.67	0.0354	3702.AT1G09770.1,3702.AT1G56190.1,3702.AT3G18165.1,3702.AT4G15900.1,3702.AT5G22330.1,3702.AT5G23570.1	CDC5,AT1G56190,MOS4,PRL1,RIN1,SGS3
GO:0090567	Reproductive shoot system development	10	426	0.48	0.0356	3702.AT1G06220.2,3702.AT1G73590.1,3702.AT1G79280.2,3702.AT3G44600.1,3702.AT4G26000.1,3702.AT4G29350.1,3702.AT5G13480.2,3702.AT5G16780.1,3702.AT5G22260.1,3702.AT5G22330.1	MEE5,PIN1,NUA,CYP71,PEP,PFN2,FY,DOT2,MS1,RIN1
GO:0040029	Regulation of gene expression, epigenetic	4	68	0.88	0.0377	3702.AT1G54690.1,3702.AT2G27040.2,3702.AT2G30620.1,3702.AT2G46020.2	GAMMA-H2AX,AGO4,AT2G30620,BRM
GO:0010358	Leaf shaping	2	8	1.51	0.0404	3702.AT1G73590.1,3702.AT3G44600.1	PIN1,CYP71
GO:0080009	mRNA methylation	2	8	1.51	0.0404	3702.AT3G54170.1,3702.AT4G10760.1	FIP37,MTA
GO:0051716	Cellular response to stimulus	34	2640	0.22	0.0423	3702.AT1G03930.1,3702.AT1G04510.1,3702.AT1G09770.1,3702.AT1G15750.3,3702.AT1G16610.3,3702.AT1G21750.1,3702.AT1G60170.1,3702.AT1G73590.1,3702.AT1G74560.3,3702.AT1G78380.1,3702.AT2G30110.1,3702.AT2G30860.1,3702.AT2G33340.1,3702.AT2G41530.1,3702.AT3G09440.1,3702.AT3G09840.1,3702.AT3G18165.1,3702.AT3G19130.1,3702.AT3G56860.3,3702.AT4G02520.1,3702.AT4G10710.1,3702.AT4G11600.1,3702.AT4G13930.1,3702.AT4…	CKL9,MAC3A,CDC5,TPL,SR45,PDIL1-1,emb1220,PIN1,NRP1,GSTU19,UBA1,GSTF9,MAC3B,SFGH,AT3G09440,CDC48,MOS4,RBP47B,UBA2A,GSTF2,SPT16,GPX6,SHM4,TUA6,PRL1,cpHsc70-1,CRU3,ROC5,HSC70-1,UBA2,NRPB4,CHC1,MS1,PBS2
GO:0031347	Regulation of defense response	7	235	0.58	0.0447	3702.AT1G09770.1,3702.AT1G56190.1,3702.AT3G09840.1,3702.AT3G18165.1,3702.AT4G15900.1,3702.AT5G22330.1,3702.AT5G23570.1	CDC5,AT1G56190,CDC48,MOS4,PRL1,RIN1,SGS3
GO:0050793	Regulation of developmental process	13	679	0.39	0.0467	3702.AT1G06220.2,3702.AT1G77180.2,3702.AT1G79280.2,3702.AT2G27100.1,3702.AT2G36400.1,3702.AT3G04610.1,3702.AT3G20550.1,3702.AT3G44600.1,3702.AT3G48990.1,3702.AT4G26000.1,3702.AT5G02500.1,3702.AT5G06160.1,3702.AT5G14170.1	MEE5,SKIP,NUA,SE,At2g36400,FLK,DDL,CYP71,AAE3,PEP,HSC70-1,ATO,CHC1
GO:0070534	Protein K63-linked ubiquitination	2	9	1.45	0.0480	3702.AT1G04510.1,3702.AT2G33340.1	MAC3A,MAC3B

## Sheet: Enrichment.Function
#term ID	term description	observed gene count	background gene count	strength	false discovery rate	matching proteins in your network (IDs)	matching proteins in your network (labels)
GO:0003723	RNA binding	68	954	0.96	4.62e-41	3702.AT1G02140.1,3702.AT1G02840.1,3702.AT1G06220.2,3702.AT1G07360.1,3702.AT1G09760.1,3702.AT1G11650.2,3702.AT1G14650.2,3702.AT1G16610.3,3702.AT1G20580.1,3702.AT1G20960.1,3702.AT1G27900.1,3702.AT1G32490.1,3702.AT1G43190.1,3702.AT1G44910.1,3702.AT1G48920.1,3702.AT1G51510.1,3702.AT1G55150.1,3702.AT1G60170.1,3702.AT1G60900.1,3702.AT1G61010.2,3702.AT1G65660.1,3702.AT1G77180.2,3702.AT1G80070.1,3702.AT2…	MAGO,SR34,MEE5,MAC5A,U2A,RBP45B,AT1G14650,SR45,AT1G20580,emb1507,AT1G27900,ESP3,PTB3,PRP40A,NUC-L1,Y14,RH20,emb1220,AT1G60900,CPSF73-I,F5I14.19,SKIP,PRP8A,ABH1,AGO4,AT2G33730,AT2G37220,RS2Z33,LIS,AT2G42270,U1A,DRH1,FLK,SCL30A,EIF4A1,AT3G15010,NSP1,MTO3,RBP47B,EIF4A-III,DDL,ATRZ-1A,AT3G26560,SR34a,U1-70K,RS2Z32,SCL30,UBA2A,AT3G62310,GTA2,MTA,AT4G18465,PEP,La1,AtRZ-1c,ATO,UAP56a,RRC1,ALY4,CBP20,AT5…
GO:0097159	Organic cyclic compound binding	113	5434	0.43	1.35e-23	3702.AT1G02140.1,3702.AT1G02500.1,3702.AT1G02840.1,3702.AT1G03930.1,3702.AT1G06220.2,3702.AT1G07360.1,3702.AT1G09760.1,3702.AT1G09770.1,3702.AT1G11650.2,3702.AT1G13440.1,3702.AT1G14650.2,3702.AT1G16610.3,3702.AT1G20580.1,3702.AT1G20960.1,3702.AT1G27900.1,3702.AT1G32490.1,3702.AT1G43190.1,3702.AT1G44910.1,3702.AT1G48920.1,3702.AT1G51510.1,3702.AT1G54690.1,3702.AT1G55150.1,3702.AT1G56190.1,3702.AT1…	MAGO,SAM1,SR34,CKL9,MEE5,MAC5A,U2A,CDC5,RBP45B,GAPC2,AT1G14650,SR45,AT1G20580,emb1507,AT1G27900,ESP3,PTB3,PRP40A,NUC-L1,Y14,GAMMA-H2AX,RH20,AT1G56190,emb1220,AT1G60900,CPSF73-I,F5I14.19,cICDH,SKIP,PGK,HSP91,PRP8A,At2g06200,ABH1,BAS1,AGO4,SE,UBA1,AT2G30620,AT2G33730,At2g36400,LOS2,MAT3,AT2G37220,RS2Z33,CAC3,LIS,AT2G42270,BRM,U1A,DRH1,FLK,ALY2,AT3G09440,CDC48,SCL30A,EIF4A1,GOX1,AT3G15010,NSP1,MTO3,…
GO:1901363	Heterocyclic compound binding	113	5413	0.43	1.35e-23	3702.AT1G02140.1,3702.AT1G02500.1,3702.AT1G02840.1,3702.AT1G03930.1,3702.AT1G06220.2,3702.AT1G07360.1,3702.AT1G09760.1,3702.AT1G09770.1,3702.AT1G11650.2,3702.AT1G13440.1,3702.AT1G14650.2,3702.AT1G16610.3,3702.AT1G20580.1,3702.AT1G20960.1,3702.AT1G27900.1,3702.AT1G32490.1,3702.AT1G43190.1,3702.AT1G44910.1,3702.AT1G48920.1,3702.AT1G51510.1,3702.AT1G54690.1,3702.AT1G55150.1,3702.AT1G56190.1,3702.AT1…	MAGO,SAM1,SR34,CKL9,MEE5,MAC5A,U2A,CDC5,RBP45B,GAPC2,AT1G14650,SR45,AT1G20580,emb1507,AT1G27900,ESP3,PTB3,PRP40A,NUC-L1,Y14,GAMMA-H2AX,RH20,AT1G56190,emb1220,AT1G60900,CPSF73-I,F5I14.19,cICDH,SKIP,PGK,HSP91,PRP8A,At2g06200,ABH1,BAS1,AGO4,SE,UBA1,AT2G30620,AT2G33730,At2g36400,LOS2,MAT3,AT2G37220,RS2Z33,CAC3,LIS,AT2G42270,BRM,U1A,DRH1,FLK,ALY2,AT3G09440,CDC48,SCL30A,EIF4A1,GOX1,AT3G15010,NSP1,MTO3,…
GO:0003676	Nucleic acid binding	81	2854	0.56	3.72e-23	3702.AT1G02140.1,3702.AT1G02840.1,3702.AT1G06220.2,3702.AT1G07360.1,3702.AT1G09760.1,3702.AT1G09770.1,3702.AT1G11650.2,3702.AT1G13440.1,3702.AT1G14650.2,3702.AT1G16610.3,3702.AT1G20580.1,3702.AT1G20960.1,3702.AT1G27900.1,3702.AT1G32490.1,3702.AT1G43190.1,3702.AT1G44910.1,3702.AT1G48920.1,3702.AT1G51510.1,3702.AT1G54690.1,3702.AT1G55150.1,3702.AT1G60170.1,3702.AT1G60900.1,3702.AT1G61010.2,3702.AT1…	MAGO,SR34,MEE5,MAC5A,U2A,CDC5,RBP45B,GAPC2,AT1G14650,SR45,AT1G20580,emb1507,AT1G27900,ESP3,PTB3,PRP40A,NUC-L1,Y14,GAMMA-H2AX,RH20,emb1220,AT1G60900,CPSF73-I,F5I14.19,SKIP,PRP8A,ABH1,AGO4,SE,AT2G30620,AT2G33730,LOS2,AT2G37220,RS2Z33,LIS,AT2G42270,BRM,U1A,DRH1,FLK,ALY2,SCL30A,EIF4A1,AT3G15010,NSP1,MTO3,RBP47B,EIF4A-III,DDL,ALY3,ATRZ-1A,AT3G26560,HTB9,SR34a,U1-70K,RS2Z32,SCL30,UBA2A,AT3G62310,GTA2,M…
GO:0005488	Binding	141	8453	0.33	4.16e-23	3702.AT1G02140.1,3702.AT1G02500.1,3702.AT1G02840.1,3702.AT1G03930.1,3702.AT1G06220.2,3702.AT1G07360.1,3702.AT1G09270.1,3702.AT1G09760.1,3702.AT1G09770.1,3702.AT1G09780.1,3702.AT1G11650.2,3702.AT1G13440.1,3702.AT1G14510.1,3702.AT1G14650.2,3702.AT1G15750.3,3702.AT1G16610.3,3702.AT1G20580.1,3702.AT1G20960.1,3702.AT1G27900.1,3702.AT1G32490.1,3702.AT1G43190.1,3702.AT1G44910.1,3702.AT1G48920.1,3702.AT1…	MAGO,SAM1,SR34,CKL9,MEE5,MAC5A,IMPA-4,U2A,CDC5,iPGAM1,RBP45B,GAPC2,AL7,AT1G14650,TPL,SR45,AT1G20580,emb1507,AT1G27900,ESP3,PTB3,PRP40A,NUC-L1,Y14,AT1G52380,GAMMA-H2AX,RH20,AT1G56190,emb1220,AT1G60900,CPSF73-I,F5I14.19,cICDH,NRP1,SKIP,GSTU20,GSTU19,PGK,HSP91,PRP8A,emb1579,At2g06200,ABH1,BAS1,AGO4,SE,UBA1,AT2G30620,GSTF9,AT2G33730,At2g36400,LOS2,MAT3,AT2G37220,RS2Z33,CAC3,LIS,AT2G42270,BRM,U1A,DRH1…
GO:0003729	mRNA binding	30	332	1.06	1.45e-19	3702.AT1G02840.1,3702.AT1G07360.1,3702.AT1G11650.2,3702.AT1G43190.1,3702.AT1G48920.1,3702.AT1G51510.1,3702.AT2G13540.1,3702.AT2G37220.1,3702.AT2G37340.1,3702.AT3G04610.1,3702.AT3G13570.1,3702.AT3G15010.2,3702.AT3G16400.1,3702.AT3G17390.1,3702.AT3G19130.1,3702.AT3G19760.1,3702.AT3G20550.1,3702.AT3G26420.1,3702.AT3G26560.1,3702.AT3G49430.3,3702.AT3G50670.1,3702.AT3G53500.2,3702.AT3G55460.1,3702.AT3…	SR34,MAC5A,RBP45B,PTB3,NUC-L1,Y14,ABH1,AT2G37220,RS2Z33,FLK,SCL30A,AT3G15010,NSP1,MTO3,RBP47B,EIF4A-III,DDL,ATRZ-1A,AT3G26560,SR34a,U1-70K,RS2Z32,SCL30,UBA2A,GTA2,PEP,AtRZ-1c,ALY4,RS41,SC35
GO:0003724	RNA helicase activity	14	90	1.3	2.36e-11	3702.AT1G20960.1,3702.AT1G27900.1,3702.AT1G32490.1,3702.AT1G55150.1,3702.AT2G33730.1,3702.AT2G42270.1,3702.AT3G01540.2,3702.AT3G13920.2,3702.AT3G19760.1,3702.AT3G26560.1,3702.AT3G62310.1,3702.AT4G18465.1,3702.AT5G11170.1,3702.AT5G51280.1	emb1507,AT1G27900,ESP3,RH20,AT2G33730,AT2G42270,DRH1,EIF4A1,EIF4A-III,AT3G26560,AT3G62310,AT4G18465,UAP56a,AT5G51280
GO:0140098	Catalytic activity, acting on RNA	21	320	0.92	8.43e-11	3702.AT1G20960.1,3702.AT1G27900.1,3702.AT1G32490.1,3702.AT1G55150.1,3702.AT1G61010.2,3702.AT1G65660.1,3702.AT2G27040.2,3702.AT2G33730.1,3702.AT2G42270.1,3702.AT3G01540.2,3702.AT3G13920.2,3702.AT3G19760.1,3702.AT3G26560.1,3702.AT3G62310.1,3702.AT4G10760.1,3702.AT4G18465.1,3702.AT4G21710.1,3702.AT4G35800.1,3702.AT5G09920.1,3702.AT5G11170.1,3702.AT5G51280.1	emb1507,AT1G27900,ESP3,RH20,CPSF73-I,F5I14.19,AGO4,AT2G33730,AT2G42270,DRH1,EIF4A1,EIF4A-III,AT3G26560,AT3G62310,MTA,AT4G18465,NRPB2,NRPB1,NRPB4,UAP56a,AT5G51280
GO:0004386	Helicase activity	16	156	1.12	1.05e-10	3702.AT1G20960.1,3702.AT1G27900.1,3702.AT1G32490.1,3702.AT1G55150.1,3702.AT2G33730.1,3702.AT2G42270.1,3702.AT2G46020.2,3702.AT3G01540.2,3702.AT3G13920.2,3702.AT3G19760.1,3702.AT3G26560.1,3702.AT3G62310.1,3702.AT4G18465.1,3702.AT5G11170.1,3702.AT5G22330.1,3702.AT5G51280.1	emb1507,AT1G27900,ESP3,RH20,AT2G33730,AT2G42270,BRM,DRH1,EIF4A1,EIF4A-III,AT3G26560,AT3G62310,AT4G18465,UAP56a,RIN1,AT5G51280
GO:0017111	Nucleoside-triphosphatase activity	24	666	0.66	2.06e-07	3702.AT1G06220.2,3702.AT1G20960.1,3702.AT1G27900.1,3702.AT1G32490.1,3702.AT1G55150.1,3702.AT2G33730.1,3702.AT2G42270.1,3702.AT2G46020.2,3702.AT3G01540.2,3702.AT3G09440.1,3702.AT3G09840.1,3702.AT3G13920.2,3702.AT3G19760.1,3702.AT3G26560.1,3702.AT3G62310.1,3702.AT4G14960.2,3702.AT4G18465.1,3702.AT4G24280.1,3702.AT5G02500.1,3702.AT5G11170.1,3702.AT5G22330.1,3702.AT5G51280.1,3702.AT5G55190.1,3702.AT5…	MEE5,emb1507,AT1G27900,ESP3,RH20,AT2G33730,AT2G42270,BRM,DRH1,AT3G09440,CDC48,EIF4A1,EIF4A-III,AT3G26560,AT3G62310,TUA6,AT4G18465,cpHsc70-1,HSC70-1,UAP56a,RIN1,AT5G51280,RAN3,RPT3
GO:0016887	ATPase activity	21	510	0.72	2.34e-07	3702.AT1G20960.1,3702.AT1G27900.1,3702.AT1G32490.1,3702.AT1G55150.1,3702.AT2G33730.1,3702.AT2G42270.1,3702.AT2G46020.2,3702.AT3G01540.2,3702.AT3G09440.1,3702.AT3G09840.1,3702.AT3G13920.2,3702.AT3G19760.1,3702.AT3G26560.1,3702.AT3G62310.1,3702.AT4G18465.1,3702.AT4G24280.1,3702.AT5G02500.1,3702.AT5G11170.1,3702.AT5G22330.1,3702.AT5G51280.1,3702.AT5G58290.1	emb1507,AT1G27900,ESP3,RH20,AT2G33730,AT2G42270,BRM,DRH1,AT3G09440,CDC48,EIF4A1,EIF4A-III,AT3G26560,AT3G62310,AT4G18465,cpHsc70-1,HSC70-1,UAP56a,RIN1,AT5G51280,RPT3
GO:0043167	Ion binding	77	5185	0.28	6.25e-07	3702.AT1G02500.1,3702.AT1G03930.1,3702.AT1G06220.2,3702.AT1G07360.1,3702.AT1G09780.1,3702.AT1G13440.1,3702.AT1G14510.1,3702.AT1G20960.1,3702.AT1G27900.1,3702.AT1G32490.1,3702.AT1G55150.1,3702.AT1G56190.1,3702.AT1G65660.1,3702.AT1G65930.1,3702.AT1G78370.1,3702.AT1G78380.1,3702.AT1G79550.2,3702.AT1G79930.1,3702.AT2G03150.1,3702.AT2G06200.1,3702.AT2G26710.1,3702.AT2G27100.1,3702.AT2G30110.1,3702.AT2…	SAM1,CKL9,MEE5,MAC5A,iPGAM1,GAPC2,AL7,emb1507,AT1G27900,ESP3,RH20,AT1G56190,F5I14.19,cICDH,GSTU20,GSTU19,PGK,HSP91,emb1579,At2g06200,BAS1,SE,UBA1,GSTF9,AT2G33730,At2g36400,LOS2,MAT3,RS2Z33,CAC3,AT2G42270,BRM,DRH1,AT3G09440,CDC48,EIF4A1,GOX1,PBP1,MTO3,ACT2,EIF4A-III,ATRZ-1A,AT3G26560,MDAR4,AAE3,MDAR1,FBA8,RS2Z32,TPI,CCH,MTHFR1,AT3G62310,GSTF2,IIL1,SHM4,HOG1,TUA6,AT4G18465,NRPB2,At4g24150,cpHsc70-1…
GO:0000166	Nucleotide binding	48	2498	0.39	6.86e-07	3702.AT1G02500.1,3702.AT1G03930.1,3702.AT1G06220.2,3702.AT1G13440.1,3702.AT1G20960.1,3702.AT1G27900.1,3702.AT1G32490.1,3702.AT1G55150.1,3702.AT1G56190.1,3702.AT1G65930.1,3702.AT1G79550.2,3702.AT1G79930.1,3702.AT2G06200.1,3702.AT2G30110.1,3702.AT2G33730.1,3702.AT2G36400.1,3702.AT2G36880.2,3702.AT2G38040.1,3702.AT2G42270.1,3702.AT2G46020.2,3702.AT3G01540.2,3702.AT3G09440.1,3702.AT3G09840.1,3702.AT3…	SAM1,CKL9,MEE5,GAPC2,emb1507,AT1G27900,ESP3,RH20,AT1G56190,cICDH,PGK,HSP91,At2g06200,UBA1,AT2G33730,At2g36400,MAT3,CAC3,AT2G42270,BRM,DRH1,AT3G09440,CDC48,EIF4A1,GOX1,MTO3,ACT2,EIF4A-III,ATRZ-1A,AT3G26560,MDAR4,AAE3,MDAR1,MTHFR1,AT3G62310,TUA6,AT4G18465,At4g24150,cpHsc70-1,AT4G24830,HSC70-1,UBA2,NRPB4,UAP56a,RIN1,AT5G51280,RAN3,RPT3
GO:0036094	Small molecule binding	50	2687	0.38	7.61e-07	3702.AT1G02500.1,3702.AT1G03930.1,3702.AT1G06220.2,3702.AT1G13440.1,3702.AT1G20960.1,3702.AT1G27900.1,3702.AT1G32490.1,3702.AT1G55150.1,3702.AT1G56190.1,3702.AT1G65930.1,3702.AT1G79550.2,3702.AT1G79930.1,3702.AT2G06200.1,3702.AT2G30110.1,3702.AT2G33730.1,3702.AT2G36400.1,3702.AT2G36880.2,3702.AT2G38040.1,3702.AT2G42270.1,3702.AT2G46020.2,3702.AT3G01540.2,3702.AT3G09440.1,3702.AT3G09840.1,3702.AT3…	SAM1,CKL9,MEE5,GAPC2,emb1507,AT1G27900,ESP3,RH20,AT1G56190,cICDH,PGK,HSP91,At2g06200,UBA1,AT2G33730,At2g36400,MAT3,CAC3,AT2G42270,BRM,DRH1,AT3G09440,CDC48,EIF4A1,GOX1,MTO3,ACT2,EIF4A-III,ATRZ-1A,AT3G26560,MDAR4,AAE3,MDAR1,MTHFR1,AT3G62310,SHM4,TUA6,AT4G18465,NRPB2,At4g24150,cpHsc70-1,AT4G24830,HSC70-1,UBA2,NRPB4,UAP56a,RIN1,AT5G51280,RAN3,RPT3
GO:0017069	snRNA binding	6	16	1.68	1.50e-06	3702.AT1G06220.2,3702.AT1G07360.1,3702.AT1G80070.1,3702.AT2G41500.1,3702.AT2G47580.1,3702.AT3G50670.1	MEE5,MAC5A,PRP8A,LIS,U1A,U1-70K
GO:0043168	Anion binding	49	2682	0.37	1.80e-06	3702.AT1G02500.1,3702.AT1G03930.1,3702.AT1G06220.2,3702.AT1G20960.1,3702.AT1G27900.1,3702.AT1G32490.1,3702.AT1G55150.1,3702.AT1G56190.1,3702.AT1G78370.1,3702.AT1G78380.1,3702.AT1G79550.2,3702.AT1G79930.1,3702.AT2G06200.1,3702.AT2G30110.1,3702.AT2G30860.1,3702.AT2G33730.1,3702.AT2G36400.1,3702.AT2G36880.2,3702.AT2G38040.1,3702.AT2G42270.1,3702.AT2G46020.2,3702.AT3G01540.2,3702.AT3G09440.1,3702.AT3…	SAM1,CKL9,MEE5,emb1507,AT1G27900,ESP3,RH20,AT1G56190,GSTU20,GSTU19,PGK,HSP91,At2g06200,UBA1,GSTF9,AT2G33730,At2g36400,MAT3,CAC3,AT2G42270,BRM,DRH1,AT3G09440,CDC48,EIF4A1,GOX1,MTO3,ACT2,EIF4A-III,AT3G26560,MDAR4,AAE3,MDAR1,MTHFR1,AT3G62310,GSTF2,SHM4,TUA6,AT4G18465,At4g24150,cpHsc70-1,AT4G24830,HSC70-1,UBA2,UAP56a,RIN1,AT5G51280,RAN3,RPT3
GO:0042277	Peptide binding	9	77	1.18	2.33e-06	3702.AT1G09270.1,3702.AT1G78370.1,3702.AT1G78380.1,3702.AT2G30860.1,3702.AT3G63400.3,3702.AT4G02520.1,3702.AT4G16143.2,3702.AT4G34870.1,3702.AT5G53480.1	IMPA-4,GSTU20,GSTU19,GSTF9,AT3G63400,GSTF2,IMPA-2,ROC5,AT5G53480
GO:0097367	Carbohydrate derivative binding	43	2257	0.39	4.80e-06	3702.AT1G02500.1,3702.AT1G03930.1,3702.AT1G06220.2,3702.AT1G20960.1,3702.AT1G27900.1,3702.AT1G32490.1,3702.AT1G55150.1,3702.AT1G56190.1,3702.AT1G79550.2,3702.AT1G79930.1,3702.AT2G06200.1,3702.AT2G30110.1,3702.AT2G33730.1,3702.AT2G36400.1,3702.AT2G36880.2,3702.AT2G38040.1,3702.AT2G42270.1,3702.AT2G46020.2,3702.AT3G01540.2,3702.AT3G09440.1,3702.AT3G09840.1,3702.AT3G13920.2,3702.AT3G14420.1,3702.AT3…	SAM1,CKL9,MEE5,emb1507,AT1G27900,ESP3,RH20,AT1G56190,PGK,HSP91,At2g06200,UBA1,AT2G33730,At2g36400,MAT3,CAC3,AT2G42270,BRM,DRH1,AT3G09440,CDC48,EIF4A1,GOX1,MTO3,ACT2,EIF4A-III,AT3G26560,AAE3,AT3G62310,GSTF2,TUA6,AT4G18465,NRPB2,At4g24150,cpHsc70-1,AT4G24830,HSC70-1,UBA2,UAP56a,RIN1,AT5G51280,RAN3,RPT3
GO:0032553	Ribonucleotide binding	41	2231	0.37	2.48e-05	3702.AT1G02500.1,3702.AT1G03930.1,3702.AT1G06220.2,3702.AT1G20960.1,3702.AT1G27900.1,3702.AT1G32490.1,3702.AT1G55150.1,3702.AT1G56190.1,3702.AT1G79550.2,3702.AT1G79930.1,3702.AT2G06200.1,3702.AT2G30110.1,3702.AT2G33730.1,3702.AT2G36400.1,3702.AT2G36880.2,3702.AT2G38040.1,3702.AT2G42270.1,3702.AT2G46020.2,3702.AT3G01540.2,3702.AT3G09440.1,3702.AT3G09840.1,3702.AT3G13920.2,3702.AT3G14420.1,3702.AT3…	SAM1,CKL9,MEE5,emb1507,AT1G27900,ESP3,RH20,AT1G56190,PGK,HSP91,At2g06200,UBA1,AT2G33730,At2g36400,MAT3,CAC3,AT2G42270,BRM,DRH1,AT3G09440,CDC48,EIF4A1,GOX1,MTO3,ACT2,EIF4A-III,AT3G26560,AAE3,AT3G62310,TUA6,AT4G18465,At4g24150,cpHsc70-1,AT4G24830,HSC70-1,UBA2,UAP56a,RIN1,AT5G51280,RAN3,RPT3
GO:0035639	Purine ribonucleoside triphosphate binding	40	2172	0.37	3.25e-05	3702.AT1G02500.1,3702.AT1G03930.1,3702.AT1G06220.2,3702.AT1G20960.1,3702.AT1G27900.1,3702.AT1G32490.1,3702.AT1G55150.1,3702.AT1G56190.1,3702.AT1G79550.2,3702.AT1G79930.1,3702.AT2G06200.1,3702.AT2G30110.1,3702.AT2G33730.1,3702.AT2G36400.1,3702.AT2G36880.2,3702.AT2G38040.1,3702.AT2G42270.1,3702.AT2G46020.2,3702.AT3G01540.2,3702.AT3G09440.1,3702.AT3G09840.1,3702.AT3G13920.2,3702.AT3G17390.1,3702.AT3…	SAM1,CKL9,MEE5,emb1507,AT1G27900,ESP3,RH20,AT1G56190,PGK,HSP91,At2g06200,UBA1,AT2G33730,At2g36400,MAT3,CAC3,AT2G42270,BRM,DRH1,AT3G09440,CDC48,EIF4A1,MTO3,ACT2,EIF4A-III,AT3G26560,AAE3,AT3G62310,TUA6,AT4G18465,At4g24150,cpHsc70-1,AT4G24830,HSC70-1,UBA2,UAP56a,RIN1,AT5G51280,RAN3,RPT3
GO:0036002	pre-mRNA binding	5	16	1.6	3.96e-05	3702.AT1G07360.1,3702.AT1G60900.1,3702.AT1G65660.1,3702.AT1G77180.2,3702.AT1G80070.1	MAC5A,AT1G60900,F5I14.19,SKIP,PRP8A
GO:0032555	Purine ribonucleotide binding	40	2206	0.37	4.44e-05	3702.AT1G02500.1,3702.AT1G03930.1,3702.AT1G06220.2,3702.AT1G20960.1,3702.AT1G27900.1,3702.AT1G32490.1,3702.AT1G55150.1,3702.AT1G56190.1,3702.AT1G79550.2,3702.AT1G79930.1,3702.AT2G06200.1,3702.AT2G30110.1,3702.AT2G33730.1,3702.AT2G36400.1,3702.AT2G36880.2,3702.AT2G38040.1,3702.AT2G42270.1,3702.AT2G46020.2,3702.AT3G01540.2,3702.AT3G09440.1,3702.AT3G09840.1,3702.AT3G13920.2,3702.AT3G17390.1,3702.AT3…	SAM1,CKL9,MEE5,emb1507,AT1G27900,ESP3,RH20,AT1G56190,PGK,HSP91,At2g06200,UBA1,AT2G33730,At2g36400,MAT3,CAC3,AT2G42270,BRM,DRH1,AT3G09440,CDC48,EIF4A1,MTO3,ACT2,EIF4A-III,AT3G26560,AAE3,AT3G62310,TUA6,AT4G18465,At4g24150,cpHsc70-1,AT4G24830,HSC70-1,UBA2,UAP56a,RIN1,AT5G51280,RAN3,RPT3
GO:0005524	ATP binding	37	1964	0.38	4.86e-05	3702.AT1G02500.1,3702.AT1G03930.1,3702.AT1G20960.1,3702.AT1G27900.1,3702.AT1G32490.1,3702.AT1G55150.1,3702.AT1G56190.1,3702.AT1G79550.2,3702.AT1G79930.1,3702.AT2G06200.1,3702.AT2G30110.1,3702.AT2G33730.1,3702.AT2G36400.1,3702.AT2G36880.2,3702.AT2G38040.1,3702.AT2G42270.1,3702.AT2G46020.2,3702.AT3G01540.2,3702.AT3G09440.1,3702.AT3G09840.1,3702.AT3G13920.2,3702.AT3G17390.1,3702.AT3G18780.2,3702.AT3…	SAM1,CKL9,emb1507,AT1G27900,ESP3,RH20,AT1G56190,PGK,HSP91,At2g06200,UBA1,AT2G33730,At2g36400,MAT3,CAC3,AT2G42270,BRM,DRH1,AT3G09440,CDC48,EIF4A1,MTO3,ACT2,EIF4A-III,AT3G26560,AAE3,AT3G62310,AT4G18465,At4g24150,cpHsc70-1,AT4G24830,HSC70-1,UBA2,UAP56a,RIN1,AT5G51280,RPT3
GO:0005507	Copper ion binding	10	158	0.91	5.72e-05	3702.AT1G13440.1,3702.AT1G65930.1,3702.AT2G30860.1,3702.AT2G36530.1,3702.AT2G36880.2,3702.AT3G16420.1,3702.AT3G52930.1,3702.AT3G55440.1,3702.AT3G56240.1,3702.AT4G13940.1	GAPC2,cICDH,GSTF9,LOS2,MAT3,PBP1,FBA8,TPI,CCH,HOG1
GO:0031072	Heat shock protein binding	5	28	1.36	0.00034	3702.AT3G09440.1,3702.AT4G02450.1,3702.AT4G24280.1,3702.AT5G02500.1,3702.AT5G51700.1	AT3G09440,AT4G02450,cpHsc70-1,HSC70-1,PBS2
GO:0003727	Single-stranded RNA binding	6	59	1.11	0.00070	3702.AT1G11650.2,3702.AT1G60900.1,3702.AT1G65660.1,3702.AT2G37220.1,3702.AT3G19130.1,3702.AT5G11170.1	RBP45B,AT1G60900,F5I14.19,AT2G37220,RBP47B,UAP56a
GO:0046914	Transition metal ion binding	21	915	0.47	0.00083	3702.AT1G09780.1,3702.AT1G13440.1,3702.AT1G65930.1,3702.AT2G26710.1,3702.AT2G30860.1,3702.AT2G36530.1,3702.AT2G36880.2,3702.AT2G37340.1,3702.AT3G16420.1,3702.AT3G26420.1,3702.AT3G52930.1,3702.AT3G53500.2,3702.AT3G55440.1,3702.AT3G56240.1,3702.AT4G13930.1,3702.AT4G13940.1,3702.AT4G34430.4,3702.AT5G04280.1,3702.AT5G06160.1,3702.AT5G51280.1,3702.AT5G51700.1	iPGAM1,GAPC2,cICDH,BAS1,GSTF9,LOS2,MAT3,RS2Z33,PBP1,ATRZ-1A,FBA8,RS2Z32,TPI,CCH,SHM4,HOG1,CHB3,AtRZ-1c,ATO,AT5G51280,PBS2
GO:0004478	Methionine adenosyltransferase activity	3	4	1.98	0.00091	3702.AT1G02500.1,3702.AT2G36880.2,3702.AT3G17390.1	SAM1,MAT3,MTO3
GO:0003682	Chromatin binding	7	105	0.93	0.0016	3702.AT1G74560.3,3702.AT2G27040.2,3702.AT2G30620.1,3702.AT2G46020.2,3702.AT3G44600.1,3702.AT4G10710.1,3702.AT5G04280.1	NRP1,AGO4,AT2G30620,BRM,CYP71,SPT16,AtRZ-1c
GO:0043295	Glutathione binding	4	19	1.43	0.0016	3702.AT1G78370.1,3702.AT1G78380.1,3702.AT2G30860.1,3702.AT4G02520.1	GSTU20,GSTU19,GSTF9,GSTF2
GO:0030619	U1 snRNA binding	3	6	1.81	0.0020	3702.AT1G80070.1,3702.AT2G47580.1,3702.AT3G50670.1	PRP8A,U1A,U1-70K
GO:0017070	U6 snRNA binding	3	7	1.74	0.0027	3702.AT1G07360.1,3702.AT1G80070.1,3702.AT2G41500.1	MAC5A,PRP8A,LIS
GO:0016765	Transferase activity, transferring alkyl or aryl (other than methyl) groups	7	138	0.81	0.0069	3702.AT1G02500.1,3702.AT1G78370.1,3702.AT1G78380.1,3702.AT2G30860.1,3702.AT2G36880.2,3702.AT3G17390.1,3702.AT4G02520.1	SAM1,GSTU20,GSTU19,GSTF9,MAT3,MTO3,GSTF2
GO:0061608	Nuclear import signal receptor activity	3	12	1.51	0.0093	3702.AT1G09270.1,3702.AT4G16143.2,3702.AT5G53480.1	IMPA-4,IMPA-2,AT5G53480
GO:0003824	Catalytic activity	76	6726	0.16	0.0107	3702.AT1G02500.1,3702.AT1G03930.1,3702.AT1G04410.1,3702.AT1G04510.1,3702.AT1G06220.2,3702.AT1G06820.1,3702.AT1G08200.1,3702.AT1G09780.1,3702.AT1G13440.1,3702.AT1G15950.1,3702.AT1G20960.1,3702.AT1G21750.1,3702.AT1G27900.1,3702.AT1G32490.1,3702.AT1G55150.1,3702.AT1G56190.1,3702.AT1G61010.2,3702.AT1G65660.1,3702.AT1G65930.1,3702.AT1G78370.1,3702.AT1G78380.1,3702.AT1G79550.2,3702.AT2G26710.1,3702.AT2…	SAM1,CKL9,c-NAD-MDH1,MAC3A,MEE5,CRTISO,AXS2,iPGAM1,GAPC2,IRX4,emb1507,PDIL1-1,AT1G27900,ESP3,RH20,AT1G56190,CPSF73-I,F5I14.19,cICDH,GSTU20,GSTU19,PGK,BAS1,AGO4,UBA1,GSTF9,MAC3B,AT2G33730,LOS2,MAT3,CAC3,SFGH,AT2G42270,PPC2,BRM,DRH1,AT3G09440,CDC48,EIF4A1,GOX1,MTO3,EIF4A-III,AT3G26560,MDAR4,CYP71,AAE3,MDAR1,FBA8,TPI,MTHFR1,PBF1,AT3G62310,AT3G63400,GSTF2,MTA,GPX6,IIL1,SHM4,HOG1,TUA6,AT4G18465,NRPB2,…
GO:0008139	Nuclear localization sequence binding	3	15	1.41	0.0156	3702.AT1G09270.1,3702.AT4G16143.2,3702.AT5G53480.1	IMPA-4,IMPA-2,AT5G53480
GO:0016853	Isomerase activity	8	218	0.67	0.0175	3702.AT1G06820.1,3702.AT1G09780.1,3702.AT1G21750.1,3702.AT3G44600.1,3702.AT3G55440.1,3702.AT3G63400.3,3702.AT4G13430.1,3702.AT4G34870.1	CRTISO,iPGAM1,PDIL1-1,CYP71,TPI,AT3G63400,IIL1,ROC5
GO:0004618	Phosphoglycerate kinase activity	2	3	1.93	0.0247	3702.AT1G56190.1,3702.AT1G79550.2	AT1G56190,PGK
GO:0004839	Ubiquitin activating enzyme activity	2	3	1.93	0.0247	3702.AT2G30110.1,3702.AT5G06460.1	UBA1,UBA2
GO:0051787	Misfolded protein binding	3	19	1.31	0.0256	3702.AT3G09440.1,3702.AT4G24280.1,3702.AT5G02500.1	AT3G09440,cpHsc70-1,HSC70-1
GO:0030623	U5 snRNA binding	2	4	1.81	0.0348	3702.AT1G06220.2,3702.AT1G80070.1	MEE5,PRP8A
GO:0004364	Glutathione transferase activity	4	53	0.99	0.0390	3702.AT1G78370.1,3702.AT1G78380.1,3702.AT2G30860.1,3702.AT4G02520.1	GSTU20,GSTU19,GSTF9,GSTF2
GO:0044183	Protein folding chaperone	3	23	1.22	0.0399	3702.AT3G09440.1,3702.AT4G24280.1,3702.AT5G02500.1	AT3G09440,cpHsc70-1,HSC70-1
GO:0016656	Monodehydroascorbate reductase (NADH) activity	2	5	1.71	0.0459	3702.AT3G27820.1,3702.AT3G52880.2	MDAR4,MDAR1

## Sheet: Enrichment.Pfam-Protein-Domains
#term ID	term description	observed gene count	background gene count	strength	false discovery rate	matching proteins in your network (IDs)	matching proteins in your network (labels)
PF00076	RNA recognition motif. (a.k.a. RRM, RBD, or RNP domain)	37	243	1.29	3.96e-31	3702.AT1G02840.1,3702.AT1G07360.1,3702.AT1G11650.2,3702.AT1G13190.1,3702.AT1G13690.1,3702.AT1G16610.3,3702.AT1G43190.1,3702.AT1G48920.1,3702.AT1G51510.1,3702.AT1G60900.1,3702.AT2G16940.2,3702.AT2G37220.1,3702.AT2G37340.1,3702.AT2G47580.1,3702.AT3G13570.1,3702.AT3G15010.2,3702.AT3G19130.1,3702.AT3G23900.3,3702.AT3G26420.1,3702.AT3G49430.3,3702.AT3G50670.1,3702.AT3G53500.2,3702.AT3G55460.1,3702.AT3…	SR34,MAC5A,RBP45B,AT1G13190,At1g13690,SR45,PTB3,NUC-L1,Y14,AT1G60900,AT2G16940,AT2G37220,RS2Z33,U1A,SCL30A,AT3G15010,RBP47B,AT3G23900,ATRZ-1A,SR34a,U1-70K,RS2Z32,SCL30,UBA2A,La1,AT4G35785,AT4G36960,AtRZ-1c,RRC1,ALY4,AT5G40490,CBP20,RS41,AT5G55670,TAF15b,AT5G59950,SC35
PF13893	RNA recognition motif. (a.k.a. RRM, RBD, or RNP domain)	27	140	1.39	1.11e-24	3702.AT1G02840.1,3702.AT1G07360.1,3702.AT1G11650.2,3702.AT1G13190.1,3702.AT1G13690.1,3702.AT1G16610.3,3702.AT1G43190.1,3702.AT2G37220.1,3702.AT2G37340.1,3702.AT2G47580.1,3702.AT3G13570.1,3702.AT3G19130.1,3702.AT3G23900.3,3702.AT3G26420.1,3702.AT3G49430.3,3702.AT3G50670.1,3702.AT3G53500.2,3702.AT3G55460.1,3702.AT4G35785.5,3702.AT4G36960.2,3702.AT5G04280.1,3702.AT5G37720.1,3702.AT5G44200.1,3702.AT5…	SR34,MAC5A,RBP45B,AT1G13190,At1g13690,SR45,PTB3,AT2G37220,RS2Z33,U1A,SCL30A,RBP47B,AT3G23900,ATRZ-1A,SR34a,U1-70K,RS2Z32,SCL30,AT4G35785,AT4G36960,AtRZ-1c,ALY4,CBP20,RS41,AT5G55670,AT5G59950,SC35
PF00271	Helicase conserved C-terminal domain	15	149	1.11	3.08e-09	3702.AT1G20960.1,3702.AT1G27900.1,3702.AT1G32490.1,3702.AT1G55150.1,3702.AT2G33730.1,3702.AT2G42270.1,3702.AT2G46020.2,3702.AT3G01540.2,3702.AT3G13920.2,3702.AT3G19760.1,3702.AT3G26560.1,3702.AT3G62310.1,3702.AT4G18465.1,3702.AT5G11170.1,3702.AT5G51280.1	emb1507,AT1G27900,ESP3,RH20,AT2G33730,AT2G42270,BRM,DRH1,EIF4A1,EIF4A-III,AT3G26560,AT3G62310,AT4G18465,UAP56a,AT5G51280
PF00270	DEAD/DEAH box helicase	12	101	1.18	6.22e-08	3702.AT1G20960.1,3702.AT1G27900.1,3702.AT1G55150.1,3702.AT2G33730.1,3702.AT2G42270.1,3702.AT3G01540.2,3702.AT3G13920.2,3702.AT3G19760.1,3702.AT3G26560.1,3702.AT3G62310.1,3702.AT5G11170.1,3702.AT5G51280.1	emb1507,AT1G27900,RH20,AT2G33730,AT2G42270,DRH1,EIF4A1,EIF4A-III,AT3G26560,AT3G62310,UAP56a,AT5G51280
PF04851	Type III restriction enzyme, res subunit	8	78	1.12	0.00021	3702.AT1G20960.1,3702.AT1G55150.1,3702.AT2G42270.1,3702.AT2G46020.2,3702.AT3G01540.2,3702.AT3G13920.2,3702.AT5G11170.1,3702.AT5G51280.1	emb1507,RH20,AT2G42270,BRM,DRH1,EIF4A1,UAP56a,AT5G51280
PF00400	WD domain, G-beta repeat	11	215	0.82	0.00075	3702.AT1G04510.1,3702.AT1G15750.3,3702.AT1G73720.1,3702.AT2G33340.1,3702.AT2G41500.1,3702.AT2G43770.1,3702.AT3G15880.2,3702.AT3G44600.1,3702.AT4G15900.1,3702.AT5G13480.2,3702.AT5G56130.1	MAC3A,TPL,SMU1,MAC3B,LIS,AT2G43770,WSIP2,CYP71,PRL1,FY,TEX1
PF04408	Helicase associated domain (HA2)	5	21	1.48	0.00075	3702.AT1G27900.1,3702.AT1G32490.1,3702.AT3G26560.1,3702.AT3G62310.1,3702.AT4G18465.1	AT1G27900,ESP3,AT3G26560,AT3G62310,AT4G18465
PF07717	Oligonucleotide/oligosaccharide-binding (OB)-fold	5	21	1.48	0.00075	3702.AT1G27900.1,3702.AT1G32490.1,3702.AT3G26560.1,3702.AT3G62310.1,3702.AT4G18465.1	AT1G27900,ESP3,AT3G26560,AT3G62310,AT4G18465
PF00013	KH domain	5	25	1.41	0.0011	3702.AT1G33680.1,3702.AT2G25970.1,3702.AT3G04610.1,3702.AT4G26000.1,3702.AT5G15270.2	AT1G33680,AT2G25970,FLK,PEP,AT5G15270
PF08880	QLQ	4	10	1.71	0.0011	3702.AT2G06200.1,3702.AT2G36400.1,3702.AT2G46020.2,3702.AT4G24150.1	At2g06200,At2g36400,BRM,At4g24150
PF00098	Zinc knuckle	5	32	1.3	0.0025	3702.AT2G37340.1,3702.AT3G26420.1,3702.AT3G53500.2,3702.AT5G04280.1,3702.AT5G51280.1	RS2Z33,ATRZ-1A,RS2Z32,AtRZ-1c,AT5G51280
PF00438	S-adenosylmethionine synthetase, N-terminal domain	3	4	1.98	0.0038	3702.AT1G02500.1,3702.AT2G36880.2,3702.AT3G17390.1	SAM1,MAT3,MTO3
PF02772	S-adenosylmethionine synthetase, central domain	3	4	1.98	0.0038	3702.AT1G02500.1,3702.AT2G36880.2,3702.AT3G17390.1	SAM1,MAT3,MTO3
PF02773	S-adenosylmethionine synthetase, C-terminal domain	3	4	1.98	0.0038	3702.AT1G02500.1,3702.AT2G36880.2,3702.AT3G17390.1	SAM1,MAT3,MTO3
PF06723	MreB/Mbl protein	4	17	1.48	0.0038	3702.AT1G79930.1,3702.AT3G09440.1,3702.AT4G24280.1,3702.AT5G02500.1	HSP91,AT3G09440,cpHsc70-1,HSC70-1
PF14497	Glutathione S-transferase, C-terminal domain	5	39	1.22	0.0041	3702.AT1G19550.1,3702.AT1G78370.1,3702.AT1G78380.1,3702.AT2G30860.1,3702.AT4G02520.1	AT1G19550,GSTU20,GSTU19,GSTF9,GSTF2
PF00012	Hsp70 protein	4	19	1.43	0.0047	3702.AT1G79930.1,3702.AT3G09440.1,3702.AT4G24280.1,3702.AT5G02500.1	HSP91,AT3G09440,cpHsc70-1,HSC70-1
PF00043	Glutathione S-transferase, C-terminal domain	5	45	1.15	0.0069	3702.AT1G19550.1,3702.AT1G78370.1,3702.AT1G78380.1,3702.AT2G30860.1,3702.AT4G02520.1	AT1G19550,GSTU20,GSTU19,GSTF9,GSTF2
PF02985	HEAT repeat	4	27	1.28	0.0144	3702.AT1G09270.1,3702.AT4G16143.2,3702.AT5G19820.1,3702.AT5G53480.1	IMPA-4,IMPA-2,emb2734,AT5G53480
PF13417	Glutathione S-transferase, N-terminal domain	5	59	1.04	0.0204	3702.AT1G19550.1,3702.AT1G78370.1,3702.AT1G78380.1,3702.AT2G30860.1,3702.AT4G02520.1	AT1G19550,GSTU20,GSTU19,GSTF9,GSTF2
PF08879	WRC	3	12	1.51	0.0271	3702.AT2G06200.1,3702.AT2G36400.1,3702.AT4G24150.1	At2g06200,At2g36400,At4g24150
PF13513	HEAT-like repeat	3	12	1.51	0.0271	3702.AT1G09270.1,3702.AT4G16143.2,3702.AT5G53480.1	IMPA-4,IMPA-2,AT5G53480
PF08606	Prp19/Pso4-like	2	2	2.11	0.0451	3702.AT1G04510.1,3702.AT2G33340.1	MAC3A,MAC3B
PF09358	Ubiquitin fold domain	2	2	2.11	0.0451	3702.AT2G30110.1,3702.AT5G06460.1	UBA1,UBA2
PF13410	Glutathione S-transferase, C-terminal domain	4	40	1.11	0.0451	3702.AT1G19550.1,3702.AT1G78370.1,3702.AT1G78380.1,3702.AT4G02520.1	AT1G19550,GSTU20,GSTU19,GSTF2
PF16190	Ubiquitin-activating enzyme E1 FCCH domain	2	2	2.11	0.0451	3702.AT2G30110.1,3702.AT5G06460.1	UBA1,UBA2
PF16191	Ubiquitin-activating enzyme E1 four-helix bundle	2	2	2.11	0.0451	3702.AT2G30110.1,3702.AT5G06460.1	UBA1,UBA2
