# Supplementary material for: The Arabidopsis U1 snRNP regulates mRNA 3′-end processing
Source: Nat Plants. 2024 Sep 23;10(10):1514–31. doi: 10.1038/s41477-024-01796-8 (PMC11489095; doi:10.1038/s41477-024-01796-8)
Supplement: Supplementary file 5 — Differentially expressed genes in amiR-u1-70k and amiR-u1-c, respectively, compared with wild-type plants. [file 41477_2024_1796_MOESM5_ESM.xlsx]

## Sheet: amiR-u1-70k_vs_WT
	baseMean	log2FoldChange	lfcSE	stat	pvalue	padj
AT1G01010	197.993	0.0211481	0.170295	0.124185	0.901169	0.955574
AT1G01020	112.979	-0.142203	0.215613	-0.659528	0.509557	0.715601
AT1G01030	58.1321	-0.806922	0.297028	-2.71666	0.00659451	0.0319243
AT1G01040	319.322	-0.557283	1.63604	-0.34063	0.733382	0.863466
AT1G01040-AT1G01046	152.64	1.22966	0.789381	1.55776	0.119291	0.283316
AT1G01050	347.309	0.239101	0.141065	1.69498	0.0900796	0.232797
AT1G01050-AT1G01060	29.5163	-8.74434	3.90795	-2.23758	0.0252485	0.0909469
AT1G01060	1093.37	-0.196821	0.12793	-1.53851	0.123925	0.291237
AT1G01070	125.397	-0.288242	0.220292	-1.30845	0.190719	0.389663
AT1G01080	618.262	-1.51595	0.110034	-13.777	3.50339e-43	2.44431e-40
AT1G01090	4098.51	-1.36666	0.0922616	-14.8129	1.2088e-49	9.27716e-47
AT1G01100	7559.85	-0.0516375	0.103439	-0.499209	0.617632	0.791471
AT1G01110	77.8828	-0.0478009	0.243179	-0.196566	0.844167	0.924993
AT1G01120	1833.85	-0.277002	0.114039	-2.42902	0.0151398	0.0611329
AT1G01130	18.9925	-0.215297	0.49571	-0.434321	0.664055	0.822068
AT1G01140	746.919	0.359265	0.111954	3.20903	0.00133183	0.00880146
AT1G01150	1.95008	-0.859444	1.59492	-0.538864	0.589981	NA
AT1G01160	432.597	-0.068569	0.132009	-0.519426	0.603464	0.782066
AT1G01170	462.059	0.562921	0.148008	3.80331	0.000142776	0.00134835
AT1G01180	238.001	-0.0710715	0.204413	-0.347687	0.728075	0.861255
AT1G01190	48.0896	0.110972	0.311294	0.356486	0.721476	0.857958
AT1G01200	15.2428	-0.739403	0.601102	-1.23008	0.218668	0.426734
AT1G01210	158.637	0.529803	0.193529	2.73759	0.00618919	0.0303579
AT1G01220	556.189	0.250467	0.141113	1.77494	0.0759074	0.206255
AT1G01225	33.4845	-0.308639	0.434432	-0.710443	0.477429	0.68952
AT1G01230	131.525	0.221843	0.204791	1.08327	0.278689	0.497868
AT1G01240	164.026	0.093822	0.169828	0.552454	0.580638	0.766752
AT1G01250	20.9822	-0.166135	0.468266	-0.354789	0.722748	0.858506
AT1G01260	278.91	-0.26618	0.146882	-1.81221	0.0699542	0.19452
AT1G01290	171.787	0.406907	0.174599	2.33053	0.0197784	0.0753262
AT1G01300	1479.59	-0.322125	0.124615	-2.58496	0.00973901	0.0433632
AT1G01310	1.22473	1.43097	1.97372	0.725013	0.468444	NA
AT1G01320	7340.64	0.0290834	0.25882	0.112369	0.910531	0.959583
AT1G01340	198.295	0.467343	0.15813	2.95544	0.00312224	0.0175891
AT1G01350	457.163	0.242279	0.121604	1.99236	0.0463316	0.143611
AT1G01360	103.911	0.0179791	0.217576	0.0826338	0.934143	0.970469
AT1G01370	50.4679	-0.310643	0.302814	-1.02585	0.304961	0.526896
AT1G01380	21.293	-0.285799	0.567167	-0.503906	0.614327	0.789213
AT1G01390	270.001	1.77533	0.152324	11.6549	2.16518e-31	7.91286e-29
AT1G01420	289.638	-0.081119	0.145503	-0.557507	0.577181	0.763961
AT1G01430	817.048	-1.09271	0.12547	-8.70889	3.0687e-18	3.96932e-16
AT1G01440	224.308	-0.296808	0.170622	-1.73956	0.0819358	0.21785
AT1G01448	112.959	-0.288071	0.23191	-1.24216	0.214176	0.421001
AT1G01450	2.59956	-0.78287	1.40512	-0.557157	0.57742	NA
AT1G01453	15.7055	1.16793	0.625556	1.86703	0.0618977	0.177489
AT1G01470	331.502	-0.101387	0.149734	-0.67711	0.498336	0.70603
AT1G01480	16.7362	-0.348763	0.508366	-0.686047	0.492683	0.701995
AT1G01490	1702.53	-0.00229527	0.112157	-0.0204647	0.983673	0.992814
AT1G01500	222.155	-0.280269	0.153535	-1.82544	0.0679349	0.190238
AT1G01510	685.774	-0.139142	0.124275	-1.11963	0.262873	0.480078
AT1G01520	41.7501	0.435553	0.353508	1.23209	0.217916	0.425953
AT1G01540	945.589	-0.437047	0.121636	-3.59306	0.000326815	0.0027263
AT1G01550	2091.29	0.347519	0.0791898	4.38843	1.14169e-05	0.000153019
AT1G01560	2.77612	-1.94072	1.47274	-1.31776	0.187583	NA
AT1G01570	22.6097	-0.366952	0.434403	-0.844727	0.398263	0.619892
AT1G01580	1591.63	-1.30339	0.175846	-7.41211	1.24307e-13	8.34412e-12
AT1G01600	105.642	-1.01364	0.236809	-4.2804	1.86554e-05	0.000236001
AT1G01610	1256.82	0.00512555	0.139362	0.0367786	0.970662	0.986341
AT1G01620	5437.92	0.0410167	0.121367	0.337957	0.735396	0.864836
AT1G01630	1622.03	0.197957	0.0958862	2.0645	0.0389703	0.126552
AT1G01640	70.5805	0.47079	0.280013	1.68131	0.0927018	0.237759
AT1G01650	61.2438	-1.35541	1.61004	-0.841846	0.399874	0.620893
AT1G01650-AT1G04027	232.726	-0.152733	0.206951	-0.738018	0.460504	0.674683
AT1G01660	15.2861	0.0011426	0.530038	0.00215569	0.99828	0.999448
AT1G01670	4.53624	-0.876088	0.996417	-0.879239	0.379272	0.602148
AT1G01680	3.59654	0.162167	1.12807	0.143756	0.885693	0.946845
AT1G01690	105.172	-0.797551	0.226602	-3.51962	0.000432166	0.00344907
AT1G01690-AT1G01695	4.03238	-1.00908	1.03637	-0.973671	0.33022	0.553583
AT1G01700	23.8622	-0.539345	0.425517	-1.26751	0.204974	0.409174
AT1G01710	170.978	-0.691305	0.18761	-3.68481	0.000228877	0.00200371
AT1G01710-AT1G01715	77.9612	-0.547262	0.268275	-2.03993	0.0413576	0.132289
AT1G01720	319.645	-0.214167	0.184213	-1.1626	0.244991	0.459525
AT1G01725	39.2924	0.195091	0.335288	0.581863	0.560659	0.751994
AT1G01730	495.921	0.400873	0.138832	2.88747	0.00388351	0.0209302
AT1G01740	72.4801	-0.555913	0.264843	-2.09903	0.0358145	0.118136
AT1G01750	182.491	0.158969	0.212814	0.746986	0.455072	0.669665
AT1G01760	19.3396	-1.02984	0.585174	-1.75989	0.0784271	0.211095
AT1G01760-AT1G04053	24.8819	-0.303241	0.427004	-0.710159	0.477606	0.689645
AT1G01770	198.74	1.22113	0.226981	5.37987	7.45403e-08	1.77662e-06
AT1G01770-AT1G01780	105.795	-0.637794	0.345402	-1.84653	0.0648156	0.183783
AT1G01780	101.877	0.556682	0.234204	2.37691	0.0174581	0.0683913
AT1G01790	1652.1	-0.723426	0.0997124	-7.25512	4.01307e-13	2.53142e-11
AT1G01800	661.03	0.379673	0.141933	2.67501	0.00747271	0.0351628
AT1G01810	18.2079	1.29674	0.513389	2.52583	0.0115424	0.0495345
AT1G01820	418.652	-1.11385	0.126127	-8.8312	1.03563e-18	1.40261e-16
AT1G01830	283.563	-0.39699	0.141487	-2.80584	0.0050185	0.0258029
AT1G01840	28.7506	-0.160213	0.41462	-0.38641	0.699193	0.844386
AT1G01860	109.356	-1.3259	0.232662	-5.6988	1.20652e-08	3.41683e-07
AT1G01880	1.44961	1.40975	2.19586	0.642003	0.520871	NA
AT1G01900	101.636	0.0426849	0.223319	0.191139	0.848417	0.926873
AT1G01910	884.812	0.436752	0.103882	4.20432	2.61869e-05	0.000317163
AT1G01920	163.502	-0.420885	0.172478	-2.44023	0.0146779	0.0597498
AT1G01930	256.23	0.0367608	0.163258	0.225171	0.821847	0.914503
AT1G01940	297.971	0.517533	0.149055	3.4721	0.000516405	0.0039885
AT1G01950	335.482	-0.220286	0.1303	-1.69061	0.0909115	0.234343
AT1G01960	1576.83	0.177535	0.117754	1.50768	0.131637	0.303615
AT1G01970	721.895	-0.157073	0.121584	-1.29189	0.196394	0.397974
AT1G01980	1.21379	-1.86579	1.89156	-0.986379	0.323947	NA
AT1G01990	312.498	-0.259075	0.152623	-1.69748	0.0896053	0.231988
AT1G02000	256.329	0.0645146	0.146149	0.441431	0.658901	0.819048
AT1G02010	146.487	0.257595	0.255322	1.0089	0.313022	0.535543
AT1G02020	422.742	0.843794	0.205421	4.10763	3.99748e-05	0.000453389
AT1G02030	11.1616	-0.8259	0.607513	-1.35948	0.173996	0.366555
AT1G02050	70.6119	-0.379271	0.255464	-1.48464	0.13764	0.313641
AT1G02060	102	0.888522	0.226968	3.91474	9.04999e-05	0.000917916
AT1G02065	32.1977	-1.8051	0.449971	-4.01159	6.0312e-05	0.000647679
AT1G02080	1219.86	-0.0606496	0.185593	-0.326788	0.743828	0.869851
AT1G02090	661.554	-0.205731	0.101943	-2.01809	0.0435817	0.137666
AT1G02100	350.151	-0.508743	0.136718	-3.72112	0.000198344	0.00177209
AT1G02110	442.982	-0.427089	0.159218	-2.68243	0.00730903	0.0345906
AT1G02120	888.785	-0.334444	0.10832	-3.08757	0.00201802	0.0123802
AT1G02130	696.002	0.179647	0.112304	1.59965	0.109676	0.267469
AT1G02140	1905.08	0.516765	0.104797	4.93109	8.17705e-07	1.50494e-05
AT1G02145	281.717	-0.312944	0.156344	-2.00163	0.0453246	0.141595
AT1G02145-AT1G02150	34.8341	-0.394959	0.561347	-0.703591	0.481688	0.692932
AT1G02150	2101.11	0.551047	0.101339	5.43767	5.39813e-08	1.34074e-06
AT1G02150-AT1G02160	382.796	0.413672	0.17451	2.37047	0.0177654	0.0693388
AT1G02160	163.381	0.40126	0.21041	1.90704	0.0565151	0.165933
AT1G02160-AT1G02170	141.033	0.0506494	0.307595	0.164663	0.869209	0.938285
AT1G02170	196.313	-0.604282	0.235077	-2.57057	0.0101532	0.0448432
AT1G02180	56.4517	-1.06938	0.297203	-3.59814	0.000320501	0.00268043
AT1G02190	6.47642	-1.6997	0.904042	-1.88011	0.0600932	0.173469
AT1G02205	331.822	-1.97404	0.151685	-13.014	1.01819e-38	6.01098e-36
AT1G02220	218.651	-0.297554	0.17735	-1.67778	0.0933898	0.239003
AT1G02230	17.4996	-0.147162	0.478234	-0.30772	0.758296	0.87754
AT1G02250	1.18947	1.05724	2.26789	0.466176	0.641089	NA
AT1G02260	126.893	-0.0467302	0.197855	-0.236184	0.81329	0.90943
AT1G02270	300.214	0.121572	0.143329	0.848197	0.396328	0.618313
AT1G02280	1036.34	-0.834379	0.0901884	-9.25151	2.21336e-20	3.61422e-18
AT1G02290	155.629	-0.0856881	0.19097	-0.448698	0.653649	0.815521
AT1G02300	70.2017	-0.190898	0.282342	-0.676124	0.498962	0.706395
AT1G02305	1047.29	0.323561	0.106822	3.02896	0.00245399	0.0145171
AT1G02310	5.10583	0.690768	0.891008	0.775266	0.438182	0.655963
AT1G02330	654.103	0.236075	0.141093	1.67319	0.0942893	0.240594
AT1G02335	155.152	-0.676498	0.179479	-3.76923	0.000163749	0.00151109
AT1G02340	92.4317	1.04748	0.26571	3.94221	8.0735e-05	0.000833562
AT1G02350	105.449	-0.34347	0.226605	-1.51572	0.12959	0.300229
AT1G02360	284.292	-0.340512	0.153515	-2.21811	0.0265475	0.09453
AT1G02370	289.383	0.381233	0.15075	2.5289	0.011442	0.0492017
AT1G02380	33.8052	0.271452	0.358974	0.756189	0.449536	0.66551
AT1G02390	12.0179	0.268205	0.585848	0.457806	0.647092	0.811119
AT1G02400	68.9475	0.158472	0.292246	0.542255	0.587643	0.771109
AT1G02405	5.69212	0.874907	0.888998	0.984149	0.325042	0.54778
AT1G02410	348.392	0.461433	0.134762	3.42407	0.000616903	0.00462507
AT1G02420	159.733	-0.330041	0.178754	-1.84634	0.0648429	0.183815
AT1G02430	2.07922	-4.91534	2.26492	-2.1702	0.0299914	NA
AT1G02430-AT1G04117	9.09587	1.58057	0.743285	2.12647	0.0334641	0.112086
AT1G02440	2.26787	-1.08551	1.55985	-0.695908	0.486486	NA
AT1G02450	4.21765	0.0779535	1.05405	0.0739563	0.941045	0.973475
AT1G02460	28.2728	0.173622	0.403381	0.430417	0.666893	0.823918
AT1G02470-AT1G02475	81.1621	-0.0483294	0.257294	-0.187837	0.851004	0.927987
AT1G02475	594.879	-0.319957	0.116985	-2.73503	0.00623747	0.0305556
AT1G02490	3.63883	-0.463424	1.27459	-0.363586	0.716167	0.854325
AT1G02500	5992.76	-0.262315	0.0745622	-3.51807	0.000434694	0.00346431
AT1G02520	318.239	0.0948876	0.189976	0.499472	0.617447	0.791386
AT1G02530	3.69986	-0.536865	1.0719	-0.500852	0.616475	0.790692
AT1G02560	1265.24	-0.271244	0.110842	-2.44713	0.0144	0.058959
AT1G02570	15.8528	0.175021	0.56826	0.307994	0.758087	0.877422
AT1G02575	1.50879	-0.752857	1.61973	-0.464804	0.642072	NA
AT1G02580	4.25489	-1.97983	1.05396	-1.87847	0.0603162	0.173927
AT1G02610	54.476	0.391206	0.294288	1.32933	0.183739	0.38016
AT1G02620	6.98858	-0.836856	0.769396	-1.08768	0.276737	0.495823
AT1G02640	210.711	-0.760719	0.16579	-4.58844	4.46565e-06	6.68077e-05
AT1G02650	18.3719	-0.229405	0.501407	-0.457522	0.647296	0.811138
AT1G02660	155.814	-0.224582	0.195796	-1.14702	0.251374	0.466895
AT1G02670	31.4202	0.300717	0.366365	0.820813	0.411753	0.632691
AT1G02680	143.94	-0.074393	0.200675	-0.370714	0.710851	0.851542
AT1G02690	460.118	-0.721983	0.127537	-5.66096	1.50532e-08	4.1858e-07
AT1G02700	4.83338	-0.759398	1.09267	-0.69499	0.487062	0.697438
AT1G02705	93.2978	-1.19213	0.245558	-4.85479	1.20516e-06	2.14764e-05
AT1G02710	13.5678	-0.601518	0.566853	-1.06115	0.28862	0.508703
AT1G02720	148.775	-0.308453	0.183194	-1.68375	0.0922306	0.236897
AT1G02730	1196.22	-0.558902	0.130255	-4.29082	1.78016e-05	0.000226821
AT1G02740	148.007	0.2325	0.180752	1.28629	0.198341	0.400966
AT1G02750	277.292	0.546023	0.153918	3.5475	0.000388906	0.00316961
AT1G02770	8.63684	1.43518	0.744475	1.92777	0.0538838	0.160556
AT1G02780	21771.5	0.264407	0.0837619	3.15665	0.00159594	0.0101674
AT1G02800	21.3643	-2.04696	0.548476	-3.73208	0.000189902	0.0017086
AT1G02810	156.862	-0.0680329	0.212366	-0.320357	0.748698	0.872502
AT1G02816	234.344	0.233364	0.172283	1.35453	0.175566	0.368724
AT1G02820	202.96	-1.18472	0.316306	-3.74549	0.00018004	0.00163391
AT1G02840	1104.42	-0.208247	0.0955308	-2.17989	0.0292656	0.101585
AT1G02850	426.466	-0.711311	0.202617	-3.51062	0.000447063	0.00353839
AT1G02860	223.722	0.174847	0.164932	1.06012	0.289091	0.509105
AT1G02870	591.748	0.36614	0.120424	3.04043	0.0023624	0.0140511
AT1G02880	195.932	0.12401	0.186527	0.664838	0.506154	0.713113
AT1G02890	1049.28	0.141761	0.115265	1.22986	0.218748	0.426855
AT1G02900	320.815	0.236745	0.144112	1.64278	0.100428	0.250977
AT1G02910	1002.88	0.163403	0.0964879	1.6935	0.0903599	0.233312
AT1G02920	526.344	-0.0138105	0.407733	-0.0338713	0.97298	0.987433
AT1G02930	354.31	-0.152972	0.443577	-0.344861	0.730199	0.861974
AT1G02940	3.78923	-0.247633	1.051	-0.235617	0.81373	0.909791
AT1G02950	84.9187	0.0961068	0.231732	0.414733	0.678337	0.831098
AT1G02960	150.944	-0.0225378	0.212643	-0.105989	0.915591	0.961799
AT1G02970	79.5927	0.112012	0.234125	0.478429	0.632345	0.801757
AT1G02980	2.50975	1.84976	1.4118	1.31022	0.190121	NA
AT1G02990	429.454	0.00533635	0.136303	0.0391506	0.96877	0.985266
AT1G03000	312.639	-0.219879	0.13446	-1.63527	0.101993	0.253727
AT1G03010	7.50811	0.0320814	0.833819	0.0384753	0.969309	0.985575
AT1G03020	18.108	-2.37804	0.577431	-4.11832	3.81652e-05	0.000435871
AT1G03030	151.506	-0.570355	0.20292	-2.81074	0.00494277	0.0254705
AT1G03040	592.679	-0.196944	0.103672	-1.89967	0.057476	0.167786
AT1G03055	78.1074	-0.709153	0.253352	-2.79908	0.00512484	0.0262093
AT1G03060	942.001	0.629294	0.33489	1.87911	0.0602299	0.173717
AT1G03070	16.0824	-0.231046	0.539054	-0.428614	0.668204	0.824544
AT1G03080	1508.09	0.0226136	0.145887	0.155008	0.876815	0.941648
AT1G03090	422.459	-0.174396	0.118821	-1.46772	0.14218	0.320711
AT1G03100	236.954	1.36661	0.153177	8.92175	4.58957e-19	6.40426e-17
AT1G03106	12.7097	0.889577	0.611429	1.45491	0.145693	0.325683
AT1G03110	170.881	-0.219293	0.166081	-1.3204	0.186702	0.383909
AT1G03120	430.173	-0.387553	0.148634	-2.60743	0.00912256	0.0412648
AT1G03130	13653.8	-0.0296434	0.0953427	-0.310914	0.755866	0.875978
AT1G03130-AT1G03140	1257.93	0.175348	0.151636	1.15638	0.247527	0.462474
AT1G03140	70.7975	3.54848	2.03173	1.74653	NA	NA
AT1G03150	353.356	0.49125	0.14059	3.49421	0.000475474	0.00372738
AT1G03160	959.911	0.058988	0.130998	0.450298	0.652496	0.814567
AT1G03165	2.58354	-0.120942	1.39892	-0.0864536	0.931106	NA
AT1G03170	5.09094	2.83487	1.17139	2.42008	0.0155171	0.0624152
AT1G03180	40.9746	0.0350904	0.350233	0.100192	0.920192	0.963724
AT1G03190	178.861	0.332006	0.195701	1.69649	0.089793	0.232291
AT1G03200-AT1G03210	17.0354	0.0661571	0.713806	0.0926822	0.926156	0.966847
AT1G03210	126.683	-0.672661	0.209686	-3.20794	0.00133687	0.00883217
AT1G03220	5070.97	-0.276619	0.173028	-1.5987	0.109888	0.267846
AT1G03230	1329.01	-0.020999	0.141203	-0.148716	0.881778	0.944498
AT1G03250	470.5	-0.609517	0.116259	-5.24276	1.58189e-07	3.48198e-06
AT1G03260	123.204	-0.156734	0.201628	-0.77734	0.436958	0.655025
AT1G03270	43.0832	-0.409725	0.328744	-1.24633	0.212642	0.419292
AT1G03280	773.345	-0.0394524	0.117451	-0.335905	0.736942	0.865682
AT1G03290	351.641	0.28637	0.138233	2.07165	0.038298	0.124773
AT1G03300	97.0022	-0.673874	0.219381	-3.0717	0.00212844	0.0129301
AT1G03310	1063.46	0.644398	0.104699	6.15474	7.51985e-10	2.79253e-08
AT1G03320	2.84477	0.0201411	1.40721	0.0143128	0.98858	NA
AT1G03330	244.318	0.44228	0.178399	2.47916	0.0131692	0.0549288
AT1G03340	23.8735	-1.00436	0.431046	-2.33004	0.0198038	0.0753783
AT1G03350	1090.28	-0.201385	0.108896	-1.84934	0.0644084	0.182831
AT1G03360	184.427	-0.51524	0.175704	-2.93243	0.00336321	0.018643
AT1G03365	342.259	-0.400094	0.128275	-3.11903	0.0018145	0.0113156
AT1G03370	454.014	-0.152941	0.116653	-1.31108	0.189831	0.38853
AT1G03380	612.728	0.511312	0.129951	3.93465	8.3317e-05	0.000855616
AT1G03400	159.375	0.344718	0.184582	1.86756	0.0618234	0.177307
AT1G03410	151.063	-0.766663	0.20703	-3.70315	0.00021294	0.00188712
AT1G03420	403.01	-0.203188	0.153206	-1.32624	0.184761	0.381758
AT1G03420-AT1G04183	4.10924	-1.15753	1.45992	-0.79287	0.427853	0.647276
AT1G03430	185.291	0.634287	0.170403	3.72227	0.00019744	0.0017647
AT1G03440	361.647	-0.435729	0.13863	-3.1431	0.00167166	0.0105795
AT1G03445	5.13975	0.565979	0.887205	0.637935	0.523516	0.724496
AT1G03457	134.983	-0.120196	0.183975	-0.653326	0.513546	0.718559
AT1G03470	113.412	-0.793217	0.232977	-3.40471	0.000662353	0.00490465
AT1G03475	4784.36	-0.24947	0.0850241	-2.93411	0.0033451	0.0185764
AT1G03495	8.29605	-1.42604	0.757733	-1.88199	0.0598379	0.172948
AT1G03502-AT1G03506-AT1G04187-AT1G04193-AT1G04197	71.6227	-0.895304	0.276296	-3.24038	0.00119371	0.00801987
AT1G03510	109.244	0.925259	0.2535	3.64994	0.000262305	0.00225012
AT1G03520	143.884	0.0815727	0.194828	0.41869	0.675443	0.82973
AT1G03530	537.723	-0.0825964	0.131782	-0.626764	0.530814	0.729872
AT1G03540	55.5746	0.0561411	0.293258	0.191439	0.848182	0.926797
AT1G03545	43.2793	0.187161	0.339363	0.551506	0.581287	0.767013
AT1G03550	13.0852	0.972445	0.861306	1.12904	0.258883	0.475244
AT1G03550-AT1G08825	83.8036	-0.637877	0.305203	-2.09001	0.0366169	0.120404
AT1G03560	289.559	-0.408866	0.137634	-2.97068	0.00297142	0.016909
AT1G03580	9.73919	-1.35168	0.712313	-1.89759	0.05775	0.16833
AT1G03590	404.021	0.0749089	0.121761	0.615214	0.538413	0.73613
AT1G03600	7070.06	0.235828	0.0989321	2.38373	0.017138	0.0674506
AT1G03610	334.99	-0.142426	0.140585	-1.01309	0.311016	0.533635
AT1G03620	13.4423	0.339172	0.55524	0.610856	0.541295	0.738009
AT1G03630	3957.35	0.444208	0.080306	5.53144	3.17608e-08	8.29095e-07
AT1G03650	25.4223	1.48811	0.425959	3.49354	0.000476661	0.00373235
AT1G03660	6.3027	-0.0246421	0.974493	-0.0252871	0.979826	0.990622
AT1G03680	2649.33	0.0191063	0.127858	0.149433	0.881212	0.944213
AT1G03687	219.139	0.121731	0.153199	0.794598	0.426847	0.646391
AT1G03700	41.6348	0.107487	0.372584	0.288491	0.772971	0.886152
AT1G03710	1.41886	0.062829	1.7034	0.0368845	0.970577	NA
AT1G03730	144.927	-0.47016	0.187295	-2.51026	0.0120643	0.0512525
AT1G03740	544.203	-0.0871018	0.122819	-0.70919	0.478207	0.690037
AT1G03750	106.495	0.0283019	0.230533	0.122767	0.902292	0.955959
AT1G03760	204.857	0.666621	0.180655	3.69003	0.000224226	0.00197196
AT1G03770	95.9604	-0.343397	0.259378	-1.32393	0.185527	0.382689
AT1G03780	278.578	-1.01734	0.180977	-5.6214	1.89419e-08	5.16117e-07
AT1G03790	46.5384	-0.334213	0.410403	-0.814354	0.415442	0.636012
AT1G03800	11.355	0.629042	0.659786	0.953403	0.340386	0.563503
AT1G03820	403.81	-0.130975	0.174955	-0.748623	0.454084	0.668981
AT1G03830	333.867	0.409947	0.164215	2.49641	0.0125459	0.0528556
AT1G03840	80.4051	-0.0786547	0.272788	-0.288336	0.773089	0.88617
AT1G03850	399.857	0.0534214	0.136857	0.390344	0.696282	0.842196
AT1G03860	1072.58	0.210528	0.0949168	2.21802	0.0265532	0.0945353
AT1G03870	3271.27	0.273082	0.102626	2.66093	0.00779245	0.03637
AT1G03880	5.31794	4.37039	1.65909	2.6342	0.0084335	0.0388805
AT1G03900	852.254	0.0448965	0.101795	0.441049	0.659178	0.819266
AT1G03905	116	0.743893	0.209459	3.55149	0.000383055	0.00312969
AT1G03910	1268.34	0.177554	0.114333	1.55296	0.120433	0.285478
AT1G03920	37.1613	-0.31067	0.368426	-0.843236	0.399096	0.620357
AT1G03930	518.942	0.0364171	0.128492	0.283419	0.776856	0.888216
AT1G03935-AT1G04217-AT1G04223-AT1G04227	71.0092	-0.70285	0.351167	-2.00147	0.0453416	0.141615
AT1G03940	12.5938	-2.42409	0.734681	-3.29951	0.000968539	0.00673095
AT1G03950	289.864	0.27992	0.154695	1.8095	0.0703741	0.195334
AT1G03960	113.162	0.119001	0.227354	0.523418	0.600684	0.780174
AT1G03970	329.776	0.197662	0.140193	1.40993	0.158562	0.344245
AT1G03980	16.388	0.0384157	0.550694	0.0697586	0.944386	0.975003
AT1G03990	7.07561	-1.72315	0.980636	-1.75718	0.0788878	0.21209
AT1G03993	1.37118	0.568147	1.75236	0.324219	0.745772	NA
AT1G04000	208.455	-0.309178	0.198336	-1.55886	0.11903	0.283027
AT1G04007	1.25842	0.16242	1.7506	0.0927798	0.926079	NA
AT1G04010	112.773	-0.146073	0.229572	-0.636285	0.524591	0.725393
AT1G04020	176.186	-0.385805	0.180305	-2.13974	0.0323758	0.109283
AT1G04023	2.32473	0.43492	1.37157	0.317097	0.75117	NA
AT1G04030	147.484	-0.48927	0.20421	-2.39591	0.0165789	0.0656768
AT1G04040	4122.97	-0.0904035	0.0862873	-1.0477	0.294775	0.515225
AT1G04047	1.31622	2.1669	2.12413	1.02014	0.307664	NA
AT1G04050	63.4434	-0.132076	0.274257	-0.481578	0.630106	0.800505
AT1G04053	5.45513	-0.0983668	0.991004	-0.0992598	0.920932	0.964236
AT1G04067	1.69442	-1.3617	1.82919	-0.744429	0.456617	NA
AT1G04070	84.1498	0.471536	0.255617	1.8447	0.0650819	0.184313
AT1G04077	4.27589	-0.32446	0.96379	-0.33665	0.736381	0.865419
AT1G04080	1894.89	0.348043	0.116019	2.99987	0.00270096	0.0157037
AT1G04090	9.64052	-1.17865	0.712311	-1.65469	0.0979872	0.246915
AT1G04100	56.521	0.00905672	0.314156	0.0288287	0.977001	0.989443
AT1G04107	633.996	-0.431129	0.135835	-3.17392	0.00150396	0.00969946
AT1G04110	124.9	-0.377527	0.212205	-1.77907	0.075229	0.204979
AT1G04117	3.66003	0.221104	1.11588	0.198143	0.842933	0.92444
AT1G04120	1252.56	0.0940876	0.121845	0.772194	0.439999	0.657412
AT1G04130	162.226	0.0408385	0.170865	0.239011	0.811097	0.908037
AT1G04140	1070.67	-0.236875	0.108515	-2.18287	0.0290456	0.100948
AT1G04150	7.1257	-0.874394	0.753247	-1.16083	0.24571	0.460424
AT1G04160	139.462	-0.210991	0.250988	-0.840643	0.400548	0.62161
AT1G04163	3.98905	0.37982	1.0376	0.366055	0.714324	0.853703
AT1G04170	1614.54	-0.186062	0.0960577	-1.93698	0.0527474	0.158235
AT1G04180	28.3593	-0.252498	0.412616	-0.611945	0.540574	0.737512
AT1G04190	537.598	0.0997199	0.116304	0.857408	0.391219	0.613765
AT1G04200	296.64	-0.0293537	0.138128	-0.212511	0.831709	0.919535
AT1G04210	814.396	0.0172997	0.118941	0.145448	0.884357	0.94609
AT1G04220	383.428	0.204958	0.140141	1.46251	0.143601	0.322784
AT1G04230	159.511	0.314903	0.18189	1.73128	0.0834015	0.220691
AT1G04233	25.789	-0.0695452	0.420997	-0.165192	0.868793	0.938179
AT1G04240	739.656	-0.33682	0.12421	-2.71171	0.00669378	0.0322962
AT1G04247	20.0321	0.204233	0.483571	0.422342	0.672775	0.827633
AT1G04250	759.037	-0.0889056	0.148696	-0.597903	0.549905	0.744408
AT1G04260	192.682	0.0741894	0.170384	0.435426	0.663253	0.821652
AT1G04267-AT1G04273-AT1G04277-AT1G04480	1499.07	0.339973	0.127455	2.66739	0.00764425	0.0358163
AT1G04270	6384.86	0.158979	0.10843	1.46619	0.142597	0.321343
AT1G04280	646.444	-0.614761	0.107605	-5.71311	1.10928e-08	3.18059e-07
AT1G04290	252.893	-0.0369962	0.169825	-0.217849	0.827547	0.917554
AT1G04290-AT1G04300	193.483	-0.559824	0.297816	-1.87976	0.0601407	0.173562
AT1G04295	6.83446	-0.909402	0.852444	-1.06682	0.286054	0.505924
AT1G04300	898.109	-0.378337	0.177911	-2.12655	0.0334577	0.112086
AT1G04310	67.4467	-0.610096	0.262476	-2.32439	0.0201046	0.0763086
AT1G04313	8.79516	-3.74921	0.97659	-3.83908	0.000123495	0.00119218
AT1G04317	2.5176	-4.13205	1.74446	-2.36867	0.0178522	NA
AT1G04330	17.4652	0.444368	0.493042	0.901278	0.367441	0.590944
AT1G04340	217.595	0.286704	0.177397	1.61617	0.106058	0.261276
AT1G04343	22.3393	0.444726	0.492229	0.903493	0.366264	0.590284
AT1G04350	619.652	-0.210582	0.111765	-1.88414	0.0595455	0.17232
AT1G04353	2.58744	-4.26679	3.93304	-1.08486	0.277984	NA
AT1G04353-AT1G05220	10.8485	0.0729067	0.672028	0.108488	0.913609	0.96093
AT1G04357	1.50353	1.51426	1.74847	0.866051	0.386462	NA
AT1G04360	118.84	-0.146218	0.215543	-0.678369	0.497538	0.705637
AT1G04363	19.6831	0.784021	0.484652	1.6177	0.105727	0.260729
AT1G04390	159.85	0.55677	0.201168	2.76769	0.00564544	0.028226
AT1G04393-AT1G05570	761.358	-0.26524	0.798567	-0.332144	0.73978	0.867616
AT1G04400	1945.83	0.277366	0.0888144	3.12298	0.0017903	0.011195
AT1G04410	13197.1	-0.0202535	0.107738	-0.187988	0.850886	0.927902
AT1G04420	1832.92	-0.325885	0.111241	-2.92955	0.00339454	0.0187604
AT1G04423-AT1G05780	49.6339	0.0359956	0.334483	0.107616	0.9143	0.961139
AT1G04425	38.4625	-0.268092	0.359208	-0.746342	0.455461	0.669937
AT1G04430	2122.58	0.0571985	0.0865801	0.660642	0.508842	0.715281
AT1G04433	1.65345	-2.35369	1.77034	-1.32951	0.18368	NA
AT1G04440	982.298	0.53656	0.0990631	5.41635	6.08277e-08	1.49786e-06
AT1G04445	1.18611	-0.0250999	2.05741	-0.0121997	0.990266	NA
AT1G04463	3.2408	-0.124407	1.14517	-0.108636	0.913491	0.96093
AT1G04480	222.079	-0.378355	0.486358	-0.777935	0.436608	0.654883
AT1G04487	5.77838	0.882066	0.93961	0.938757	0.347856	0.571734
AT1G04490	10.0617	-0.274591	0.626442	-0.438333	0.661145	0.820738
AT1G04500	3.70299	0.655002	1.13088	0.579197	0.562456	0.753301
AT1G04503	24.9126	-0.691081	0.452967	-1.52568	0.12709	0.295611
AT1G04510	1220.91	-0.0297545	0.106663	-0.278959	0.780276	0.890198
AT1G04513	7.68984	-0.363251	0.747097	-0.486217	0.626813	0.797969
AT1G04520	547.894	-0.686818	0.131849	-5.20912	1.89743e-07	4.08665e-06
AT1G04530	1341.23	0.0865283	0.0939074	0.921422	0.35683	0.580817
AT1G04537	3.74444	0.531705	1.01779	0.522409	0.601385	0.780777
AT1G04540	3.02205	0.0163347	1.124	0.0145327	0.988405	NA
AT1G04550	501.848	-0.127546	0.125207	-1.01868	0.308357	0.530971
AT1G04555	35.6662	-0.149911	0.380175	-0.39432	0.693345	0.840081
AT1G04560	21.4344	1.07043	1.74754	0.612534	0.540184	0.737335
AT1G04563-AT1G07119-AT1G07130	60.325	-1.24943	0.305091	-4.09528	4.21664e-05	0.00047497
AT1G04570	9.77818	0.507991	0.655402	0.775083	0.43829	0.655997
AT1G04583	1.21252	3.7578	2.49169	1.50814	0.131519	NA
AT1G04590	311.584	-0.00618205	0.136991	-0.0451275	0.964006	0.983474
AT1G04600	8.79636	-3.14076	0.869425	-3.61246	0.000303306	0.00255331
AT1G04610	47.711	-0.204321	0.309818	-0.659486	0.509584	0.715601
AT1G04620	637.692	0.00813806	0.108989	0.0746689	0.940478	0.973413
AT1G04630	291.893	-0.26221	0.145195	-1.80592	0.0709313	0.196359
AT1G04635	158.872	0.64717	0.258361	2.5049	0.0122485	0.0519067
AT1G04640	751.503	-0.258363	0.144448	-1.78862	0.0736762	0.201896
AT1G04647	13.5761	0.360086	0.579811	0.62104	0.534573	0.733231
AT1G04650	90.4595	-0.396616	0.251384	-1.57773	0.114628	0.275779
AT1G04660	11.0753	-0.499728	0.679866	-0.73504	0.462315	0.676433
AT1G04680	1177.86	-0.11625	0.0890746	-1.30508	0.191865	0.391329
AT1G04690	1035.4	0.249237	0.111063	2.2441	0.0248257	0.089871
AT1G04700	65.5225	-0.0714474	0.263731	-0.27091	0.78646	0.893659
AT1G04710	452.245	0.051416	0.119502	0.430252	0.667012	0.823978
AT1G04730	157.267	0.15156	0.238503	0.635463	0.525126	0.725852
AT1G04733	13.3049	2.65903	0.703619	3.77907	0.000157415	0.00146351
AT1G04733-AT1G09800	9.01854	-0.0637379	0.906587	-0.0703053	0.943951	0.974797
AT1G04750	899.329	0.318798	0.108463	2.93922	0.00329035	0.0183565
AT1G04760	62.8229	-0.45311	0.27509	-1.64713	0.0995312	0.249685
AT1G04770	367.811	-0.391858	0.146167	-2.6809	0.00734252	0.0347134
AT1G04773	1.74245	-0.0810775	1.54555	-0.0524587	0.958163	NA
AT1G04778	7.65184	-0.477923	0.783647	-0.60987	0.541948	0.738551
AT1G04780	858.974	0.0682578	0.119411	0.571618	0.567581	0.757169
AT1G04790	442.156	0.121645	0.116435	1.04475	0.29614	0.516657
AT1G04800	3176.97	-0.212544	0.0864698	-2.45801	0.0139708	0.0575839
AT1G04810	1214.38	0.363088	0.110536	3.2848	0.00102056	0.00702461
AT1G04820	8277	-0.201375	0.080346	-2.50634	0.0121987	0.0517245
AT1G04823	3.17932	-0.0278674	1.22286	-0.0227886	0.981819	NA
AT1G04830	156.069	-0.369358	0.183579	-2.01199	0.0442212	0.139123
AT1G04833	11.4773	-0.0944166	0.637058	-0.148207	0.882179	0.944623
AT1G04837	12.0885	-0.121295	0.612431	-0.198055	0.843002	0.924465
AT1G04840	56.1469	0.937169	0.294892	3.17801	0.00148288	0.00959039
AT1G04850	1802.13	-0.0735831	0.103297	-0.712348	0.476249	0.688436
AT1G04860	666.234	-0.118031	0.107323	-1.09978	0.27143	0.489612
AT1G04870	680.16	0.124012	0.1203	1.03086	0.302607	0.524048
AT1G04873	3.09202	-0.540546	1.1335	-0.476881	0.633447	NA
AT1G04880	31.2302	0.829821	0.372766	2.22612	0.0260063	0.0930227
AT1G04887-AT1G11780	2.59301	-3.22876	1.66619	-1.93782	0.0526458	NA
AT1G04897	5.59079	4.68177	1.43304	3.26703	0.00108682	0.0074142
AT1G04900	224.375	-0.138648	0.159322	-0.870238	0.38417	0.607226
AT1G04907	7.96024	6.37262	1.37714	4.62742	3.70255e-06	5.706e-05
AT1G04910	519.455	0.485585	0.114812	4.22941	2.34307e-05	0.000287563
AT1G04917	2.89288	-0.175665	1.24428	-0.141177	0.88773	NA
AT1G04920	23.1862	0.20959	0.466006	0.449759	0.652884	0.81492
AT1G04930	58.9022	0.199233	0.274457	0.725917	0.46789	0.681096
AT1G04933	9.22205	1.07878	0.869258	1.24104	0.214592	0.421492
AT1G04933-AT1G12140	89.1303	1.21853	0.761616	1.59992	0.109616	0.267435
AT1G04940	657.226	-0.274125	0.112032	-2.44683	0.0144117	0.0589634
AT1G04940-AT1G04945	6.16168	0.4841	1.14156	0.42407	0.671515	0.826652
AT1G04945	134.306	0.468974	0.199496	2.3508	0.0187333	0.0723198
AT1G04950	264.852	-0.327842	0.145655	-2.25081	0.0243975	0.0887548
AT1G04960	587.156	0.477529	0.11393	4.19142	2.77216e-05	0.000333297
AT1G04970	242.895	0.0249643	0.157417	0.158587	0.873994	0.940759
AT1G04977	8.52047	-0.255161	0.707307	-0.36075	0.718286	0.855862
AT1G04980	633.07	0.295587	0.116159	2.54468	0.0109377	0.0475062
AT1G04985	441.58	-0.155274	0.129216	-1.20166	0.229495	0.441243
AT1G04990	184.493	-0.293098	0.186629	-1.57048	0.116303	0.278498
AT1G05000	134.388	0.158854	0.190491	0.833918	0.404327	0.625411
AT1G05010	2837.1	-0.26648	0.1135	-2.34784	0.0188826	0.07275
AT1G05020	18.7789	0.453728	0.526282	0.862137	0.388612	0.611454
AT1G05030	115.236	-0.309268	0.261502	-1.18266	0.236943	0.450708
AT1G05033	1.80968	-1.94508	1.77258	-1.09732	0.272504	NA
AT1G05040	1.46024	1.63009	1.89908	0.858359	0.390694	NA
AT1G05047	2.86309	-0.75542	1.25718	-0.600882	0.547918	NA
AT1G05055	184.212	0.402098	0.174731	2.30124	0.0213783	0.0797881
AT1G05057	9.35353	2.04906	0.818634	2.50303	0.0123136	0.052106
AT1G05060	164.772	0.369345	0.182968	2.01864	0.0435248	0.13754
AT1G05061	10.9431	-0.0281813	0.595842	-0.0472966	0.962277	0.982897
AT1G05065	17.5108	0.713602	0.530068	1.34625	0.178223	0.372395
AT1G05070	358.59	0.360778	0.12978	2.77993	0.0054371	0.0274045
AT1G05087-AT1G05090	73.904	-0.202704	0.409239	-0.49532	0.620374	0.793748
AT1G05090	40.4051	-0.791438	0.408216	-1.93877	0.052529	0.157806
AT1G05100	13.9502	0.444577	0.567155	0.783872	0.433115	0.651938
AT1G05120	414.112	0.25794	0.141096	1.82812	0.0675312	0.189543
AT1G05135	1685.34	0.279039	0.12471	2.23751	0.0252529	0.0909469
AT1G05137-AT1G15002	20.6644	-1.49625	1.88395	-0.794212	0.427072	0.646604
AT1G05140	1406.42	-0.0926711	0.117382	-0.789481	0.429831	0.648733
AT1G05147	2.30323	-0.497377	1.3573	-0.366445	0.714033	NA
AT1G05150	770.895	0.0980298	0.106663	0.919064	0.358062	0.582452
AT1G05153-AT1G15085	42.7659	-0.46415	0.352568	-1.31648	0.188012	0.385673
AT1G05160	128.884	0.110597	0.195201	0.566581	0.570999	0.759832
AT1G05163-AT1G15405	10.2171	3.0879	0.853806	3.61663	0.000298462	0.00251806
AT1G05170	159.202	0.0375172	0.200553	0.187069	0.851607	0.928126
AT1G05180	518.856	0.152899	0.116616	1.31113	0.189812	0.38853
AT1G05183	6.93702	-0.664822	0.833616	-0.797516	0.425151	0.645011
AT1G05187	2.28376	-1.12124	1.34463	-0.833859	0.404361	NA
AT1G05190	12957.7	0.179598	0.0920574	1.95093	0.051065	0.154416
AT1G05200	515.767	-0.0412276	0.148303	-0.277995	0.781016	0.890248
AT1G05205	270.96	0.142693	0.160268	0.890339	0.373284	0.596467
AT1G05207	165.74	-0.710184	0.213401	-3.32793	0.000874945	0.00618562
AT1G05210	62.5458	0.415858	0.268249	1.55027	0.121077	0.286591
AT1G05213	10.4963	-0.257178	0.634328	-0.405434	0.685158	0.835066
AT1G05220	3.9366	-1.6022	1.40141	-1.14328	0.252924	0.468602
AT1G05230	381.473	0.0166474	0.137944	0.120682	0.903943	0.956539
AT1G05240	161.335	7.63054	2.32696	3.27919	NA	NA
AT1G05250	779.042	-0.739605	1.73235	-0.426938	0.669424	0.825009
AT1G05253	17.933	-0.326486	0.490369	-0.665798	0.50554	0.712641
AT1G05257-AT1G16720-AT1G16740	431.213	-0.0114369	0.143983	-0.079432	0.936689	0.971412
AT1G05260	773.642	-0.166108	0.137994	-1.20373	0.228695	0.439999
AT1G05270	571.08	0.0734215	0.11098	0.661574	0.508244	0.714826
AT1G05273	5.30088	4.16773	1.48549	2.80562	0.00502193	0.0258091
AT1G05280	25.9585	-0.0238803	0.420624	-0.0567735	0.954726	0.979747
AT1G05300	181.677	0.612235	0.191702	3.19368	0.0014047	0.00918277
AT1G05310	84.262	-0.0767183	0.271936	-0.282119	0.777852	0.888468
AT1G05317	5.10766	-1.84066	0.999283	-1.84198	0.0654782	0.185114
AT1G05320	597.734	0.0840998	0.138419	0.607575	0.54347	0.739533
AT1G05330	1.92273	-0.264949	1.55024	-0.170908	0.864296	NA
AT1G05333	15.5794	4.76722	3.46564	1.37557	0.168955	0.35974
AT1G05333-AT1G17820	110.931	0.186272	0.382999	0.486351	0.626718	0.797969
AT1G05340	61.3396	-0.269152	0.30936	-0.870029	0.384285	0.607301
AT1G05347	178.619	-0.203099	0.165334	-1.22841	0.219292	0.427352
AT1G05350	263.075	-0.0133297	0.155142	-0.0859189	0.931531	0.969294
AT1G05360	139.128	0.158563	0.198674	0.798104	0.42481	0.644753
AT1G05370	20.066	0.0170815	0.482783	0.0353813	0.971776	0.986881
AT1G05380	717.12	0.218963	0.139462	1.57006	0.116401	0.27859
AT1G05385	382.235	0.117755	0.130478	0.902488	0.366798	0.59061
AT1G05397	2.50251	0.795671	1.33211	0.597302	0.550306	NA
AT1G05400	5.13326	1.0854	0.960197	1.13039	0.258313	0.474614
AT1G05410	298.384	0.198284	0.138283	1.43389	0.151603	0.334626
AT1G05417-AT1G05423-AT1G05427-AT1G05433-AT1G18745	67.8082	-1.78048	1.23494	-1.44175	0.149372	0.331163
AT1G05420	38.0147	-0.396072	0.348707	-1.13583	0.256027	0.472111
AT1G05430	349.93	-0.693601	0.129324	-5.36327	8.17305e-08	1.93398e-06
AT1G05440	50.2453	-0.371954	0.320455	-1.16071	0.245761	0.460445
AT1G05450	9.34697	-0.288326	0.663432	-0.434597	0.663855	0.822018
AT1G05453	6.00248	0.176972	0.837175	0.211392	0.832581	0.919834
AT1G05460	489.598	0.279641	0.117555	2.37881	0.0173684	0.0681438
AT1G05467	1.81667	-1.37967	1.66366	-0.829298	0.406936	NA
AT1G05470	215.569	-0.471223	0.165449	-2.84815	0.00439742	0.0231582
AT1G05490	83.075	2.01886	0.425126	4.74885	2.04573e-06	3.42801e-05
AT1G05500	741.801	0.189171	0.106584	1.77486	0.0759216	0.206256
AT1G05503	22.9547	0.706573	0.454826	1.5535	0.120303	0.285291
AT1G05503-AT1G19415	2.67778	-0.125465	1.30206	-0.096359	0.923235	NA
AT1G05510	3.07168	1.40862	1.50534	0.935752	0.349401	NA
AT1G05520	592.781	-0.19447	0.140132	-1.38776	0.165209	0.354169
AT1G05523	3.44763	0.953727	1.18986	0.801548	0.422814	0.642778
AT1G05530	42.818	-0.19329	0.323549	-0.597406	0.550236	0.74454
AT1G05540	56.3651	0.564762	0.281394	2.00701	0.0447483	0.140271
AT1G05553	1.22033	-1.37231	1.96198	-0.699454	0.484268	NA
AT1G05557	4.96443	0.191194	1.06413	0.179672	0.85741	0.931531
AT1G05557-AT1G20480	33.4998	-0.569594	0.446753	-1.27497	0.202322	0.40587
AT1G05560	1469.63	-0.775215	0.125035	-6.19998	5.64719e-10	2.14556e-08
AT1G05562	481.527	-0.460819	0.144196	-3.19578	0.00139452	0.00913441
AT1G05563-AT1G20691	34.6187	-0.625837	0.377245	-1.65896	0.097123	0.245611
AT1G05570	519.253	-0.0246717	2.58172	-0.0095563	0.992375	0.996623
AT1G05575	12.0206	0.663147	0.70105	0.945934	0.344182	0.567695
AT1G05577	3.97982	-1.64783	1.09299	-1.50764	0.131647	0.303615
AT1G05590	402.583	-0.295247	0.123462	-2.3914	0.0167845	0.0663312
AT1G05600	186.401	0.936206	0.165392	5.66052	1.50913e-08	4.19134e-07
AT1G05610	8.44663	-0.0314358	0.776991	-0.0404584	0.967728	0.984835
AT1G05620	165.691	-0.298942	0.192852	-1.55011	0.121115	0.286593
AT1G05630	181.606	-0.275931	0.2035	-1.35592	0.175124	0.368156
AT1G05640	50.2011	-1.1265	0.298052	-3.77953	0.000157122	0.00146224
AT1G05650	18.177	-0.469298	0.497027	-0.944212	0.345062	0.568819
AT1G05660	22.3691	0.0531417	0.448334	0.118532	0.905646	0.957373
AT1G05670	111.488	-0.314546	0.23757	-1.32402	0.185497	0.382689
AT1G05675	12.9385	0.567929	0.586627	0.968126	0.332981	0.556378
AT1G05680	262.82	0.00904298	0.231129	0.0391253	0.96879	0.985266
AT1G05687	29.0999	-0.795656	0.388541	-2.0478	0.0405792	0.130525
AT1G05690	54.8164	0.0127093	0.310175	0.0409746	0.967316	0.98459
AT1G05700	147.28	0.0442767	0.189539	0.233602	0.815294	0.910699
AT1G05710	96.0149	0.490111	0.21689	2.25972	0.0238388	0.0870936
AT1G05720	335.243	0.610122	0.180218	3.38546	0.000710593	0.00518893
AT1G05730	16.7537	0.32483	0.51591	0.629626	0.528939	0.728977
AT1G05733	1.68331	-0.304231	1.4584	-0.208607	0.834755	NA
AT1G05750	179.86	1.3429	0.167346	8.0247	1.01775e-15	9.33577e-14
AT1G05753	5.02004	-0.337346	0.917351	-0.367739	0.713068	0.853073
AT1G05760	38.8999	0.581731	0.340708	1.70742	0.0877442	0.228506
AT1G05767-AT1G22800	278.516	0.433928	0.141966	3.05657	0.00223883	0.0134376
AT1G05770	7.35915	0.00739242	0.772506	0.0095694	0.992365	0.996623
AT1G05780	39.1807	0.577818	0.359229	1.60849	0.107727	0.26431
AT1G05783	8.75155	0.847256	0.722032	1.17343	0.240622	0.454814
AT1G05785	38.6245	0.1731	0.387471	0.446744	0.65506	0.816542
AT1G05790	228.349	-0.0544121	0.164042	-0.331695	0.740119	0.86782
AT1G05805	303.581	0.313146	0.160607	1.94977	0.0512039	0.154673
AT1G05805-AT1G05810	97.3094	0.655351	0.333089	1.9675	0.0491261	0.15011
AT1G05810	109.174	0.56121	0.240766	2.33093	0.0197569	0.0752618
AT1G05820	47.4375	-0.330144	0.306967	-1.0755	0.282149	0.501663
AT1G05830	600.502	0.226454	0.191276	1.18391	0.236448	0.450138
AT1G05835	22.6507	-2.37199	0.508748	-4.66242	3.12518e-06	4.91826e-05
AT1G05837	4.46519	0.0495867	0.93375	0.0531048	0.957648	0.980997
AT1G05840	286.862	0.141665	0.137673	1.029	0.303481	0.525088
AT1G05850	12872.3	-0.100945	0.0934364	-1.08037	0.279979	0.499554
AT1G05860	159.547	-0.157541	0.172806	-0.911663	0.361946	0.585992
AT1G05870	319.003	0.524317	0.13031	4.02361	5.73121e-05	0.00062077
AT1G05873	2.89717	0.240577	1.24046	0.193942	0.846221	NA
AT1G05880-AT1G05890	3.91043	0.628935	3.76342	0.167118	0.867277	0.93721
AT1G05890	1097.68	0.674462	0.108559	6.21288	5.20233e-10	1.99624e-08
AT1G05894	7.27395	1.02332	0.806327	1.26911	0.204401	0.408269
AT1G05900	177.162	0.245599	0.191263	1.28409	0.199111	0.401922
AT1G05907	3.0484	-2.14017	1.46379	-1.46207	0.143722	NA
AT1G05907-AT1G05913-AT1G05917	9.62915	-4.90034	1.20205	-4.07666	4.56878e-05	0.000510391
AT1G05910	588.397	0.0107655	0.152037	0.0708083	0.94355	0.974665
AT1G05917	3.23255	-0.967996	1.39228	-0.69526	0.486892	0.69736
AT1G05927	54.6743	-0.336025	0.300264	-1.1191	0.263097	0.480338
AT1G05940	380.848	-0.711926	0.144271	-4.93464	8.0297e-07	1.48138e-05
AT1G05950	103.142	-0.45389	0.225418	-2.01355	0.044057	0.138802
AT1G05960	912.285	0.113718	0.118942	0.956076	0.339034	0.562427
AT1G05970	33.3537	0.623096	0.381794	1.63202	0.102674	0.255133
AT1G05973	1.22675	-0.613741	1.70178	-0.360648	0.718363	NA
AT1G05983-AT1G08995-AT1G26120	2.77945	0.419125	1.2723	0.329423	0.741836	NA
AT1G05990	7.04111	0.630994	0.80211	0.786668	0.431476	0.650357
AT1G05993-AT1G05997-AT1G26230-AT1G26233-AT1G26235	56.7646	-2.41178	0.452409	-5.33097	9.76881e-08	2.27649e-06
AT1G06000	1124.93	-0.257596	0.156672	-1.64418	0.10014	0.250749
AT1G06002	151.653	-0.406164	0.177023	-2.29442	0.0217664	0.0809007
AT1G06010	188.856	0.362316	0.179382	2.0198	0.043404	0.137252
AT1G06020	3.05862	1.44423	1.24897	1.15634	0.247542	NA
AT1G06030	1.83242	1.38676	1.79067	0.774435	0.438673	NA
AT1G06033-AT1G26880	1710.44	0.0933822	0.106964	0.873023	0.38265	0.60555
AT1G06040	1505.2	0.431369	0.101142	4.265	1.99903e-05	0.000250821
AT1G06050	50.804	0.606173	0.32617	1.85846	0.0631043	0.17986
AT1G06060	364.706	0.0525009	0.130799	0.401385	0.688137	0.836669
AT1G06070	295.431	-0.0627779	0.165964	-0.378262	0.705236	0.847954
AT1G06080	51.4975	-0.051182	0.337394	-0.151698	0.879425	0.943342
AT1G06087-AT1G27400	3161.99	-0.266036	0.0883354	-3.01166	0.00259825	0.0152142
AT1G06090	188.135	-0.610894	0.193443	-3.15801	0.00158851	0.0101341
AT1G06100	53.1185	-2.0631	0.333644	-6.18353	6.26829e-10	2.35051e-08
AT1G06110	331.206	0.321339	0.150395	2.13663	0.0326284	0.109862
AT1G06113-AT1G28080	10.1794	1.25373	0.800559	1.56606	0.117334	0.280063
AT1G06120	21.0531	0.155652	0.440719	0.353177	0.723956	0.858928
AT1G06130	324.612	0.26913	0.134241	2.00482	0.0449818	0.140791
AT1G06140	47.5078	0.820211	0.315783	2.59738	0.0093937	0.0421435
AT1G06143	143.361	0.897187	0.187123	4.79465	1.62962e-06	2.81262e-05
AT1G06150	396.654	-0.625717	0.152131	-4.11302	3.90517e-05	0.000443575
AT1G06153	8.28011	-0.656522	0.739437	-0.887868	0.374612	0.597841
AT1G06160	38.3779	0.358946	0.370189	0.969628	0.332232	0.555667
AT1G06170	7.0748	-0.509074	0.828104	-0.614747	0.538722	0.736377
AT1G06177	2.41571	-0.341966	1.44132	-0.237259	0.812456	NA
AT1G06177-AT1G28710	123.721	-1.05332	0.292181	-3.60504	0.000312106	0.00261687
AT1G06180	196.125	-0.106939	0.170927	-0.625642	0.53155	0.73052
AT1G06190	2021.97	0.033656	0.0793567	0.424111	0.671485	0.826652
AT1G06190-AT1G06200	237.336	0.662592	0.463928	1.42822	0.153228	0.336826
AT1G06200	514.436	0.676846	0.132037	5.12617	2.95696e-07	6.03107e-06
AT1G06210	503.951	0.14117	0.110445	1.2782	0.20118	0.404503
AT1G06220	2099.35	0.389576	0.134183	2.90332	0.00369233	0.0200595
AT1G06227	1.78747	-1.16391	1.63548	-0.711661	0.476675	NA
AT1G06230	1346.05	-0.137742	0.127763	-1.0781	0.280987	0.500615
AT1G06233-AT1G06237-AT1G06243-AT1G06247-AT1G06253-AT1G06257-AT1G29418	9.23448	-0.230465	0.726671	-0.317152	0.751128	0.873637
AT1G06233-AT1G06237-AT1G06243-AT1G06247-AT1G06253-AT1G29418	244.855	-0.814787	0.154033	-5.2897	1.22517e-07	2.76824e-06
AT1G06240	204.631	-0.207593	0.162454	-1.27785	0.201301	0.40464
AT1G06250	1.59464	0.739703	1.7629	0.419596	0.674781	NA
AT1G06260	1.25155	-0.873404	1.86782	-0.467605	0.640067	NA
AT1G06263-AT1G06267-AT1G06273-AT1G06277-AT1G06283-AT1G29465	52.3464	-0.674015	0.342352	-1.96878	0.0489787	0.14977
AT1G06265	48.5334	-0.175173	0.347296	-0.504392	0.613986	0.78895
AT1G06265-AT1G06270	8.52445	1.19312	2.41296	0.494461	0.62098	0.793908
AT1G06270	69.6908	-0.127671	0.250634	-0.509395	0.610475	0.786723
AT1G06290	969.15	0.0672625	0.103079	0.652534	0.514057	0.718791
AT1G06310	11.5659	0.238767	0.592516	0.402971	0.68697	0.836225
AT1G06320	3.07689	-1.43399	1.23632	-1.15988	0.246097	NA
AT1G06330	2.45921	-1.23688	1.53019	-0.808318	0.418908	NA
AT1G06340	1.52521	2.74741	1.9152	1.43453	0.151421	NA
AT1G06350	94.7834	1.45732	0.244522	5.95984	2.52478e-09	8.2807e-08
AT1G06360	791.441	-0.124137	0.128826	-0.963601	0.335246	0.5588
AT1G06370	60.1547	0.595598	0.353236	1.68612	0.0917731	0.235856
AT1G06380	274.023	0.182781	0.145248	1.25841	0.208244	0.413222
AT1G06390	859.638	0.272063	0.109257	2.49011	0.0127702	0.0535461
AT1G06397-AT1G30970	73.369	-3.86052	2.17113	-1.77812	0.0753848	0.205258
AT1G06400	1216.53	0.586975	0.109498	5.36059	8.29514e-08	1.95684e-06
AT1G06410	3322.55	0.118548	0.080586	1.47108	0.14127	0.31929
AT1G06420	41.9347	-0.000240683	0.352703	-0.000682395	0.999456	0.999862
AT1G06423	1.96049	1.11679	1.55478	0.718296	0.472575	NA
AT1G06430	1411.28	0.462298	0.0914695	5.05412	4.32379e-07	8.47242e-06
AT1G06440	68.8486	0.894103	0.302647	2.95427	0.00313406	0.0176341
AT1G06450	69.5641	0.419512	0.26185	1.60211	0.109132	0.266576
AT1G06453-AT1G31835	51.9497	-2.10812	0.361481	-5.83189	5.48047e-09	1.68693e-07
AT1G06457-AT1G06463-AT1G06467-AT1G31860	271.658	-1.83413	1.38122	-1.3279	NA	NA
AT1G06460	2036.69	0.315392	0.0958451	3.29065	0.000999576	0.00690082
AT1G06463	18.6468	-0.355329	0.560819	-0.633589	0.526349	0.7268
AT1G06470	365.461	-0.146299	0.142611	-1.02586	0.304957	0.526896
AT1G06473	5.74912	-0.186014	0.90322	-0.205946	0.836833	0.921437
AT1G06475	14.5454	0.115432	0.588659	0.196094	0.844537	0.925053
AT1G06490	110.77	0.331629	0.281176	1.17944	0.238224	0.452174
AT1G06500	282.244	0.190531	0.14187	1.343	0.179273	0.373798
AT1G06510	299.138	-0.0932366	0.143829	-0.648246	0.516826	0.720328
AT1G06515	200.039	0.00659912	0.174925	0.0377255	0.969907	0.986009
AT1G06520	29.622	0.118397	0.429103	0.275917	0.782612	0.89114
AT1G06530	1885.88	-0.123541	0.0907023	-1.36205	0.173183	0.365478
AT1G06537	90.9734	1.23417	0.273086	4.51936	6.2026e-06	8.93672e-05
AT1G06540	69.398	-0.718844	0.282132	-2.5479	0.0108375	0.0471865
AT1G06540-AT1G06550	8.81679	0.519431	1.2091	0.429602	0.667485	0.824247
AT1G06547	3.81369	-1.19599	3.77894	-0.316489	0.751631	0.873744
AT1G06547-AT1G06553-AT1G32385	22.9094	-1.91998	0.560215	-3.42722	0.000609799	0.00458374
AT1G06550	743.659	0.0654345	0.13282	0.492655	0.622256	0.794906
AT1G06560	285.24	0.371913	0.151222	2.45938	0.0139175	0.0574261
AT1G06570	639.627	0.214764	0.127061	1.69025	0.0909808	0.234495
AT1G06573	9.50001	-0.360078	0.688197	-0.523218	0.600822	0.780195
AT1G06580	40.832	0.0811265	0.323259	0.250965	0.801841	0.902426
AT1G06587	6.91194	0.574785	0.837654	0.686184	0.492597	0.701953
AT1G06590	120.523	-0.0161285	0.225218	-0.0716128	0.94291	0.974484
AT1G06597-AT1G32582-AT1G32583	13.1852	-0.0169049	0.59323	-0.0284964	0.977266	0.989443
AT1G06620	108.432	0.146548	0.239354	0.612264	0.540363	0.737438
AT1G06630	162.959	0.348365	0.247137	1.4096	0.158658	0.344422
AT1G06630-AT1G06640	98.481	0.321646	0.215003	1.49601	0.134651	0.308864
AT1G06640	914.887	0.184044	0.137885	1.33477	0.181952	0.3776
AT1G06645	188.585	-0.0020211	0.200748	-0.0100679	0.991967	0.996594
AT1G06650	1183.62	0.609116	0.0959604	6.34757	2.18738e-10	8.97723e-09
AT1G06660	46.5073	-0.915046	0.336738	-2.71738	0.00658007	0.0318812
AT1G06670	1721.78	0.372991	0.159363	2.34052	0.0192572	0.0738346
AT1G06680	40057	-0.702213	0.0952862	-7.36951	1.71255e-13	1.12656e-11
AT1G06683-AT1G33615	4.46733	-4.00134	3.88502	-1.02994	0.303038	0.524598
AT1G06683-AT1G33615-AT1G33640	19.1146	-0.76876	0.560761	-1.37092	0.170399	0.361659
AT1G06683-AT1G33615-AT1G33640-AT1G33660	1.56945	-1.84538	1.9656	-0.938837	0.347814	NA
AT1G06690	431.441	-0.0214407	0.129864	-0.165102	0.868864	0.938179
AT1G06700	1065.57	0.029305	0.0934674	0.313532	0.753877	0.874906
AT1G06710	165.582	0.572222	0.231769	2.46893	0.0135516	0.0562186
AT1G06720	1099.94	0.157155	0.159649	0.98438	0.324929	0.54778
AT1G06730	376.804	-0.0183266	0.122579	-0.149508	0.881153	0.944213
AT1G06737-AT1G09185	12.2518	0.418811	0.778342	0.538082	0.590521	0.77299
AT1G06740	72.4753	-0.151187	0.256535	-0.589343	0.555631	0.748646
AT1G06760	2232.06	-0.302048	0.10683	-2.82736	0.00469337	0.0243983
AT1G06770	142.805	0.42706	0.198173	2.15499	0.0311625	0.106283
AT1G06780	306.123	0.107013	0.131513	0.813711	0.41581	0.636159
AT1G06790	185.702	0.380198	0.161832	2.34934	0.0188065	0.0725539
AT1G06800	128.949	0.074265	0.197954	0.375163	0.70754	0.849351
AT1G06820	914.082	0.245122	0.100958	2.42796	0.0151842	0.0612475
AT1G06830	169.744	-0.213206	0.196117	-1.08714	0.276977	0.496119
AT1G06833	7.51598	-1.39167	0.81862	-1.70002	0.0891269	0.231088
AT1G06840	403.278	-0.173367	0.129093	-1.34296	0.179285	0.373798
AT1G06850	144.289	-0.540977	0.211145	-2.56211	0.0104037	0.0456779
AT1G06870	386.117	0.253982	0.1278	1.98733	0.0468856	0.144976
AT1G06877	4.28846	0.322175	0.949727	0.339229	0.734437	0.864371
AT1G06890	577.656	-0.0843553	0.130238	-0.6477	0.517179	0.720576
AT1G06900	833.796	-0.107117	0.129285	-0.828537	0.407367	0.628613
AT1G06910	125.222	0.0372608	0.200692	0.185662	0.85271	0.928653
AT1G06923	10.6494	0.471017	0.787937	0.597785	0.549983	0.744433
AT1G06930	12.6741	-0.853676	0.592172	-1.4416	0.149415	0.331228
AT1G06950	5447.39	-0.143441	0.112445	-1.27565	0.202079	0.405532
AT1G06960	237.957	0.411308	0.154231	2.66683	0.00765694	0.0358611
AT1G06980	77.4798	0.110454	0.278865	0.396086	0.692042	0.839139
AT1G06983	2.85513	-0.183716	1.21969	-0.150625	0.880271	NA
AT1G06993-AT1G36675-AT1G36680	3.88397	0.272917	1.19346	0.228678	0.81912	0.913098
AT1G07000	199.63	-0.097789	0.161619	-0.605057	0.545141	0.740996
AT1G07010	1050.86	0.191108	0.0928582	2.05806	0.0395841	0.128003
AT1G07020	243.241	0.0434668	0.188815	0.230208	0.81793	0.912272
AT1G07030	308.934	0.053345	0.132595	0.402314	0.687453	0.836438
AT1G07040	281.931	0.18115	0.159241	1.13759	0.255293	0.471247
AT1G07050	273.47	0.228674	0.165769	1.37948	0.167748	0.357846
AT1G07070	202.011	0.368675	0.19208	1.91938	0.0549359	0.162716
AT1G07070-AT1G07080	302.814	-0.982325	0.236414	-4.15511	3.25135e-05	0.000382324
AT1G07080	477.549	0.22883	0.16226	1.41027	0.158461	0.34406
AT1G07090	149.977	0.675542	0.1956	3.45369	0.000552977	0.00423122
AT1G07110	1818.59	-0.808686	0.090694	-8.91665	4.80616e-19	6.66609e-17
AT1G07120	6.17697	-1.14811	0.841751	-1.36396	0.172581	0.364526
AT1G07128	53.5273	0.194927	0.305177	0.638735	0.522995	0.723993
AT1G07130	17.1105	0.910341	0.825274	1.10308	0.269994	0.488053
AT1G07135	196.341	0.813209	0.176743	4.60109	4.20279e-06	6.34941e-05
AT1G07135-AT1G07140	7.93074	-1.48928	0.767428	-1.94061	0.0523053	0.15736
AT1G07140	5011.68	-0.168045	0.0821221	-2.04629	0.0407282	0.130876
AT1G07150	50.3136	-0.465857	0.307878	-1.51312	0.130249	0.30149
AT1G07160	6.88398	0.342998	0.802371	0.427481	0.669029	0.824874
AT1G07170	229.809	0.418665	0.18255	2.29343	0.0218233	0.0810682
AT1G07173	2.04413	0.713387	1.53709	0.464115	0.642565	NA
AT1G07175	6.65594	0.183175	0.76993	0.237912	0.811949	0.908517
AT1G07180	973.375	1.12081	0.100039	11.2037	3.9108e-29	1.23346e-26
AT1G07187	4.00162	1.87426	1.14613	1.63529	0.101987	0.253727
AT1G07200	486.107	0.088675	0.118862	0.746033	0.455647	0.670169
AT1G07203	45.8892	0.318659	0.385284	0.827077	0.408194	0.629369
AT1G07203-AT1G43886	14.9085	1.2518	0.759042	1.64918	0.0991108	0.248925
AT1G07210	454.052	-0.286836	0.120368	-2.38298	0.017173	0.067565
AT1G07220	148.426	0.178865	0.191123	0.935859	0.349346	0.573108
AT1G07230	534.004	0.271422	0.123386	2.19977	0.027823	0.0977998
AT1G07240	228.339	0.243716	0.182679	1.33412	0.182164	0.377885
AT1G07243-AT1G44100	277.817	0.328192	0.190401	1.72369	0.0847634	0.223116
AT1G07250	728.796	-0.11453	0.114064	-1.00409	0.315337	0.538041
AT1G07260	98.4844	-0.352941	0.238632	-1.47902	0.139135	0.316077
AT1G07270	26.8813	0.378571	0.425024	0.890704	0.373088	0.596278
AT1G07280	1042.35	0.0330496	0.0976301	0.338519	0.734972	0.864719
AT1G07290	28.334	0.259711	0.39344	0.660102	0.509188	0.715374
AT1G07300	32.6104	1.08459	0.399166	2.71713	0.00658498	0.0318916
AT1G07300-AT1G07310	65.462	1.51909	0.447455	3.39495	0.000686405	0.0050522
AT1G07310	517.367	-0.324336	0.172028	-1.88537	0.0593806	0.17195
AT1G07313-AT1G45229-AT1G45248	42.4899	0.382927	0.387577	0.988002	0.323152	0.545957
AT1G07313-AT1G45248	15.8599	-0.546212	0.763134	-0.715749	0.474147	0.686588
AT1G07320	11790.5	-0.0592393	0.105998	-0.558873	0.576248	0.763517
AT1G07323	6.12802	-0.167282	0.837915	-0.199641	0.841762	0.924085
AT1G07330	5.8203	0.134381	0.866889	0.155015	0.87681	0.941648
AT1G07350	427.502	-0.029416	0.169156	-0.173899	0.861945	0.933814
AT1G07360	1437.3	0.156907	0.0897053	1.74914	0.0802674	0.214759
AT1G07367	60.9717	-1.79125	0.313568	-5.7125	1.11329e-08	3.1881e-07
AT1G07370	593.535	0.0663646	0.109309	0.607129	0.543765	0.739844
AT1G07380	164.632	0.155772	0.188374	0.826929	0.408277	0.629369
AT1G07390	58.993	0.723967	0.28179	2.56917	0.0101941	0.0449807
AT1G07393	6.44697	-2.17315	0.949747	-2.28814	0.0221296	0.0819784
AT1G07400	18.54	0.537589	0.493451	1.08945	0.275956	0.495039
AT1G07407	5.00671	-1.69044	0.945571	-1.78775	0.0738168	0.202136
AT1G07410	34.8651	0.299143	0.366459	0.816306	0.414325	0.634988
AT1G07420	437.865	-0.190504	0.149619	-1.27327	0.202924	0.406448
AT1G07430	2.46509	0.511973	1.34901	0.379517	0.704304	NA
AT1G07440	335.06	0.190162	0.16424	1.15783	0.246933	0.461853
AT1G07450	46.0757	1.32189	0.358456	3.68772	0.000226275	0.001987
AT1G07457	3.46389	2.12846	1.23937	1.71737	0.0859111	0.225312
AT1G07470	482.116	-0.259441	0.126528	-2.05046	0.0403195	0.129889
AT1G07477	3.37729	-0.746656	1.08805	-0.686234	0.492566	0.701953
AT1G07480	434.451	-0.147812	0.117385	-1.25921	0.207955	0.412812
AT1G07485	10.8001	0.273226	0.622147	0.439166	0.660541	0.820385
AT1G07490	28.9476	-0.327736	0.416601	-0.786692	0.431462	0.650357
AT1G07500	37.3245	1.51044	0.371089	4.0703	4.69535e-05	0.000521494
AT1G07510	843.982	0.424412	0.10873	3.90335	9.48696e-05	0.000955084
AT1G07520	187.379	0.290365	0.16927	1.7154	0.0862726	0.225836
AT1G07530	462.449	-0.155423	0.123303	-1.26049	0.207491	0.412332
AT1G07547	2.03551	0.461037	1.59937	0.288261	0.773147	NA
AT1G07550	33.6874	-0.413199	0.368577	-1.12106	0.26226	0.479457
AT1G07560	64.5527	0.160835	0.259961	0.61869	0.536121	0.734478
AT1G07567	2.05151	-3.35287	1.71694	-1.95282	0.0508413	NA
AT1G07570	206.237	0.1328	0.165676	0.801562	0.422806	0.642778
AT1G07590	523.635	-0.25196	0.141904	-1.77557	0.0758035	0.206089
AT1G07590-AT1G07600	31953.4	-0.467827	0.122959	-3.80474	0.000141951	0.00134332
AT1G07607	3.6516	0.297695	1.05054	0.283374	0.77689	0.888216
AT1G07610	3735.99	-0.149245	0.11575	-1.28937	0.197269	0.399184
AT1G07615	215.548	0.00390837	0.158862	0.0246023	0.980372	0.990725
AT1G07620	18.825	-0.146348	0.47397	-0.308771	0.757496	0.877028
AT1G07630	429.935	-0.0304269	0.128115	-0.237497	0.812272	0.90869
AT1G07640	421.553	-0.408676	0.134491	-3.03869	0.00237607	0.0141252
AT1G07645	1.33642	-0.483468	2.07892	-0.232558	0.816105	NA
AT1G07650	603.455	-0.387595	0.124979	-3.10127	0.00192691	0.0118974
AT1G07660	416.452	0.0316031	0.143833	0.219721	0.826089	0.916666
AT1G07667	2.65115	-0.00610397	1.23813	-0.00492998	0.996066	NA
AT1G07670	1109.87	0.0564704	0.120249	0.469612	0.638633	0.805118
AT1G07690	2.29796	0.452121	1.38837	0.325648	0.744691	NA
AT1G07693-AT1G50910	63.2319	-0.289539	0.286633	-1.01014	0.312429	0.534993
AT1G07700	675.916	0.329528	0.124806	2.64032	0.00828281	0.0382785
AT1G07705	293.218	-0.0109749	0.150511	-0.0729175	0.941872	0.974023
AT1G07710	12.9542	-0.54307	0.562172	-0.966021	0.334034	0.557465
AT1G07720	1036.7	-0.318531	0.109601	-2.90627	0.0036576	0.019899
AT1G07725	7.81508	-0.344085	0.742994	-0.463106	0.643288	0.80873
AT1G07728	109.783	-0.542622	0.216658	-2.5045	0.0122623	0.0519538
AT1G07730-AT1G07740	115.293	0.755035	0.199795	3.77904	0.000157432	0.00146351
AT1G07737	18.5629	-1.77264	0.575954	-3.07774	0.00208574	0.0127356
AT1G07737-AT1G51402	110.105	-0.46244	0.270504	-1.70955	0.087349	0.227786
AT1G07743	5.23442	-2.05483	1.02005	-2.01443	0.0439642	0.138567
AT1G07745	52.6754	-0.123497	0.304239	-0.405921	0.6848	0.834953
AT1G07750	283.772	-0.208886	0.175012	-1.19355	0.232652	0.445147
AT1G07753	1.93641	-1.83986	1.58866	-1.15812	0.246816	NA
AT1G07770	4681.4	0.0941134	0.127304	0.739284	0.459735	0.67377
AT1G07780	234.023	-0.781707	0.147136	-5.31283	1.07933e-07	2.47515e-06
AT1G07790	623.86	-0.247209	0.126273	-1.95774	0.05026	0.152542
AT1G07795	4.08965	-0.278937	1.05041	-0.26555	0.790586	0.896411
AT1G07803	1.51363	-3.27378	1.89819	-1.72469	0.0845841	NA
AT1G07810	1054.15	0.230749	0.127578	1.80869	0.0704986	0.195525
AT1G07820	2361.52	0.450864	0.0864545	5.21505	1.83772e-07	3.97293e-06
AT1G07823	4.38966	1.30965	1.05136	1.24567	0.212885	0.419466
AT1G07830	287.071	0.0563625	0.155624	0.36217	0.717225	0.855129
AT1G07840	491.027	-0.467203	0.113133	-4.12968	3.63264e-05	0.000418818
AT1G07847	1.23279	2.2619	2.0082	1.12633	0.260026	NA
AT1G07860-AT1G07870	2.85928	4.37758	3.85091	1.13677	0.255637	NA
AT1G07870	168.65	-0.037436	0.186725	-0.200487	0.8411	0.923756
AT1G07880	67.404	-0.130088	0.284608	-0.457079	0.647615	0.811156
AT1G07887	19.921	0.230084	0.798381	0.288188	0.773203	0.886256
AT1G07887-AT1G53490	69.4881	-0.453387	0.295622	-1.53367	0.12511	0.292946
AT1G07890	6534.6	-0.157148	0.121507	-1.29333	0.195898	0.397406
AT1G07893	21.3675	-0.716434	0.467095	-1.53381	0.125077	0.292946
AT1G07897-AT1G07903-AT1G53542	46.5665	-1.99904	0.347441	-5.75362	8.73527e-09	2.57188e-07
AT1G07900	3.83903	-0.814251	1.47057	-0.5537	0.579784	0.766213
AT1G07900-AT1G07902	20.1275	-0.607756	0.594976	-1.02148	0.307027	0.529353
AT1G07902	31.1635	0.782928	0.394541	1.9844	0.0472111	0.145631
AT1G07910	321.015	-0.0758485	0.181175	-0.418648	0.675473	0.82973
AT1G07920	17168.2	0.108867	0.0998022	1.09082	0.27535	0.494436
AT1G07920-AT1G44370	863.744	-1.95642	0.167002	-11.715	1.06821e-31	4.03189e-29
AT1G07930	10638	0.149079	0.0816599	1.82561	0.0679092	0.190217
AT1G07940	9404.42	-0.0872566	0.0943931	-0.924397	0.35528	0.579073
AT1G07940-AT1G44500	525.86	0.58233	0.524699	1.10984	0.26707	0.484289
AT1G07950	154.355	0.172243	0.212909	0.808998	0.418516	0.638698
AT1G07957-AT1G54270	1468.54	-1.83101	0.186336	-9.82643	8.66399e-23	1.71965e-20
AT1G07960	773.797	0.140129	0.109793	1.2763	0.20185	0.405402
AT1G07970	223.943	0.325692	0.153434	2.12269	0.0337802	0.112914
AT1G07980	184.779	0.0109174	0.168239	0.0648922	0.94826	0.976102
AT1G07983	5.23742	-0.242089	0.873922	-0.277014	0.781769	0.890782
AT1G07985	38.7764	0.337181	0.364646	0.92468	0.355133	0.579036
AT1G07990	818.752	-0.022921	0.121112	-0.189255	0.849893	0.927347
AT1G08000	257.558	-0.428992	0.153536	-2.79409	0.00520465	0.0265232
AT1G08005	3.50057	-0.203174	1.11433	-0.182329	0.855325	0.930188
AT1G08010	403.931	-0.239278	0.123621	-1.93557	0.0529207	0.15861
AT1G08030	265.894	-0.591938	0.14642	-4.04274	5.28295e-05	0.000579488
AT1G08037	16.3787	-0.660788	0.546723	-1.20863	0.226804	0.437612
AT1G08040	333.812	-0.197294	0.13039	-1.51311	0.130252	0.30149
AT1G08040-AT1G08050	2.52707	-0.950151	1.65336	-0.57468	0.565508	NA
AT1G08043	39.6066	-0.129424	0.395009	-0.327649	0.743177	0.869785
AT1G08043-AT1G55270	238.042	0.0497533	0.176146	0.282455	0.777595	0.888327
AT1G08050	110.053	0.109854	0.228888	0.479946	0.631265	0.801017
AT1G08060	297.061	0.0504113	0.19488	0.258679	0.795883	0.899313
AT1G08070	64.2451	1.52834	0.288783	5.29236	1.20746e-07	2.73358e-06
AT1G08090	17.5974	-1.34306	0.551264	-2.43634	0.0148369	0.0601839
AT1G08103	10.2602	-1.29581	0.698722	-1.85454	0.063662	0.181248
AT1G08110	1287	0.0772381	0.109584	0.704833	0.480914	0.692546
AT1G08115	38.7676	4.3008	0.55486	7.75114	9.10708e-15	7.51547e-13
AT1G08125	248.247	-0.473508	0.147787	-3.204	0.00135534	0.00892605
AT1G08130	819.079	0.344246	0.126035	2.73135	0.00630752	0.0308136
AT1G08160	256.934	-0.34738	0.166634	-2.08468	0.0370979	0.121621
AT1G08165	36.2619	-0.888435	0.370958	-2.39497	0.0166216	0.065789
AT1G08173	12.7521	0.573882	0.609284	0.941896	0.346246	0.569996
AT1G08180	64.5795	0.118674	0.26786	0.443046	0.657732	0.818265
AT1G08187	1.51932	2.36991	2.02097	1.17266	0.240932	NA
AT1G08190	1969.74	-0.0391471	0.099806	-0.392232	0.694887	0.841214
AT1G08197	2.58353	0.644687	1.5188	0.42447	0.671223	NA
AT1G08200	3838.11	0.201896	0.0948379	2.12885	0.0332664	0.111553
AT1G08210	216.38	0.300807	0.162417	1.85206	0.0640166	0.181988
AT1G08213	8.19376	-0.947563	0.711934	-1.33097	0.183199	0.379303
AT1G08217	3.46462	0.118186	1.23838	0.0954367	0.923968	0.965745
AT1G08217-AT1G09685	2.98126	2.57806	1.44951	1.77858	0.0753084	NA
AT1G08220	91.7036	0.253718	0.249566	1.01664	0.309326	0.531883
AT1G08230	90.2898	-0.448209	0.255098	-1.75701	0.0789168	0.212105
AT1G08250	222.172	0.214007	0.183079	1.16893	0.242432	0.45654
AT1G08260	367.821	-0.193176	0.18646	-1.03602	0.300193	0.521384
AT1G08270	5.47099	-0.667455	1.08911	-0.612845	0.539979	0.737335
AT1G08273	2.07949	-2.80379	1.61388	-1.7373	0.0823351	NA
AT1G08280	230.36	-0.170119	0.159449	-1.06691	0.28601	0.505924
AT1G08283	6.09475	-0.282554	0.877801	-0.321888	0.747537	0.871988
AT1G08290	11.5917	-0.365251	0.639621	-0.571042	0.567971	0.757426
AT1G08300	45.9695	-0.236582	0.394807	-0.599235	0.549016	0.743821
AT1G08307-AT1G60130	1.95337	0.0517231	2.42685	0.0213129	0.982996	NA
AT1G08310	20.1615	0.874305	0.491026	1.78057	0.074983	0.204478
AT1G08315	153.193	-0.19458	0.20822	-0.934493	0.35005	0.573878
AT1G08317	14.7818	0.585217	0.576182	1.01568	0.309781	0.532383
AT1G08320	201.368	-0.413284	0.158127	-2.61362	0.00895895	0.0406878
AT1G08340	95.3683	-0.101054	0.242174	-0.41728	0.676473	0.830363
AT1G08350	143.596	-0.0890387	0.177305	-0.502178	0.615542	0.790254
AT1G08360	3121.71	0.114959	0.0806934	1.42464	0.154262	0.338114
AT1G08370	682.642	-0.0187085	0.126338	-0.148082	0.882278	0.944623
AT1G08380	26834.5	-0.0712994	0.105314	-0.677021	0.498393	0.70603
AT1G08390	79.7954	0.385892	0.272004	1.4187	0.155987	0.340196
AT1G08400	105.097	-0.120677	0.222066	-0.54343	0.586834	0.770575
AT1G08410	346.828	-0.551998	0.132513	-4.16562	3.10507e-05	0.000367941
AT1G08420	1323.45	0.187255	0.123774	1.51289	0.130309	0.301591
AT1G08430	102.385	0.430249	0.251824	1.70853	0.0875379	0.228128
AT1G08450	1539.99	0.173575	0.0847269	2.04864	0.0404973	0.130316
AT1G08457	2.03374	3.06237	1.77014	1.73001	0.0836287	NA
AT1G08460	173.899	-0.512786	0.175023	-2.92983	0.00339147	0.018748
AT1G08465	339.648	-0.155684	0.14645	-1.06305	0.287759	0.507968
AT1G08470	411.513	-0.0990912	0.122698	-0.8076	0.419321	0.639579
AT1G08477	176.558	-0.713612	0.2115	-3.37406	0.000740694	0.00537295
AT1G08480	479.161	0.174382	0.129657	1.34495	0.178641	0.373074
AT1G08490	648.602	0.225528	0.123432	1.82715	0.0676775	0.189748
AT1G08500	44.2806	-0.153864	0.325551	-0.472628	0.636479	0.803944
AT1G08507-AT1G62310	167.246	0.502683	0.217614	2.30998	0.0208893	0.0784716
AT1G08510	2399.61	-0.222618	0.0963415	-2.31072	0.0208485	0.0783829
AT1G08520	4481.26	-0.615584	0.0885611	-6.95095	3.62822e-12	1.94723e-10
AT1G08530	169.118	-1.17618	0.176783	-6.65325	2.86685e-11	1.33346e-09
AT1G08540	3229.6	-0.0552001	0.0869546	-0.634814	0.525549	0.726218
AT1G08543	4.73405	-0.195636	0.93689	-0.208815	0.834593	0.920423
AT1G08550	2166.5	0.0641597	0.0857832	0.747929	0.454503	0.669384
AT1G08553-AT1G62700	15.0116	1.08722	0.5894	1.84462	0.0650928	0.184313
AT1G08560	901.074	-0.705473	0.0950313	-7.42359	1.13987e-13	7.7417e-12
AT1G08570	1233.26	0.113476	0.114111	0.994441	0.320008	0.542753
AT1G08577-AT1G62850	2.89691	-1.89512	1.54676	-1.22522	0.220492	NA
AT1G08580	827.057	0.11438	0.112653	1.01534	0.309945	0.532434
AT1G08590	181.876	-0.101309	0.194743	-0.520217	0.602912	0.781922
AT1G08592	75.9076	-0.0489437	0.257858	-0.189809	0.849459	0.927248
AT1G08600	784.928	0.0262272	0.143712	0.182498	0.855192	0.930116
AT1G08610	232.981	0.563359	0.164916	3.41603	0.000635405	0.0047437
AT1G08620	556.443	0.146354	0.131928	1.10935	0.26728	0.484517
AT1G08630	237.097	-2.92495	0.214876	-13.6123	3.3861e-42	2.29299e-39
AT1G08640	1700.01	-0.264104	0.101709	-2.59666	0.00941344	0.0422238
AT1G08643	7.19299	0.531918	0.982869	0.541189	0.588377	0.771589
AT1G08645	12.1484	-0.239012	0.637042	-0.37519	0.707519	0.849351
AT1G08647-AT1G63990	3.6185	-2.68758	1.25495	-2.14158	0.0322274	0.109005
AT1G08650	506.605	-0.764305	0.124189	-6.15438	7.53716e-10	2.79445e-08
AT1G08657	34.1989	-0.693977	0.347539	-1.99683	0.0458437	0.142608
AT1G08660	498.547	0.213091	0.123136	1.73053	0.0835363	0.220947
AT1G08670	16.0271	0.436641	0.564649	0.773296	0.439347	0.657023
AT1G08680	451.413	-0.482831	0.13868	-3.48163	0.000498377	0.00387264
AT1G08687	1.51988	0.353607	2.05196	0.172326	0.863181	NA
AT1G08687-AT1G08697	2.64448	1.39828	1.26875	1.1021	0.270419	NA
AT1G08700	471.517	-0.0645132	0.122339	-0.527331	0.597964	0.77853
AT1G08710	183.084	0.20295	0.166215	1.22101	0.222083	0.430952
AT1G08720	327.042	0.0610128	0.136943	0.445535	0.655933	0.816824
AT1G08723	1.75263	-0.949284	1.5728	-0.603563	0.546134	NA
AT1G08727	4.96248	-0.638811	0.983345	-0.649631	0.515931	0.719791
AT1G08730	20.8843	-0.179421	0.528589	-0.339435	0.734282	0.864277
AT1G08747	2.26518	-0.629184	1.29372	-0.486336	0.626729	NA
AT1G08750	171.949	0.0624928	0.169042	0.369688	0.711615	0.852191
AT1G08753	15.1121	-0.2271	0.596789	-0.380537	0.703547	0.847111
AT1G08757	90.9519	0.965039	0.270927	3.56199	0.000368055	0.00301999
AT1G08760	376.169	0.0691698	0.125895	0.549423	0.582715	0.767706
AT1G08765	6.51937	-1.11704	0.87875	-1.27117	0.203669	0.407445
AT1G08770	75.4112	0.188459	0.298145	0.632104	0.527319	0.727481
AT1G08780	575.168	0.468451	0.134183	3.49113	0.000480988	0.00375653
AT1G08790	7.77524	-0.37315	0.795875	-0.468855	0.639174	0.805365
AT1G08793-AT1G65960	3770.26	-0.85635	0.086327	-9.91984	3.41305e-23	6.89316e-21
AT1G08800	398.642	-0.31296	0.130923	-2.39041	0.0168294	0.0664974
AT1G08810	285.35	-0.192958	0.145114	-1.32971	0.183615	0.379971
AT1G08815	12.3372	0.432168	0.588443	0.734425	0.46269	0.6765
AT1G08820	802.595	0.218705	0.108586	2.01412	0.0439974	0.138634
AT1G08825	6.77684	1.16206	2.22083	0.523253	0.600798	0.780195
AT1G08830	1918.29	0.219635	0.0965695	2.27438	0.0229433	0.084425
AT1G08840	149.349	0.221085	0.207056	1.06776	0.28563	0.505445
AT1G08845	131.5	0.386962	0.272193	1.42164	0.155129	0.339171
AT1G08857	83.4382	-0.608383	0.242622	-2.50754	0.0121575	0.0515862
AT1G08860	2.76587	1.96874	1.42463	1.38193	0.166993	NA
AT1G08880	1259.47	-0.374526	0.114687	-3.26565	0.00109213	0.00744383
AT1G08890	176.615	0.156146	0.16856	0.926354	0.354262	0.578184
AT1G08900	122.687	-0.0892711	0.20474	-0.436022	0.662821	0.82141
AT1G08910	488.921	0.00551618	0.230179	0.0239647	0.980881	0.990996
AT1G08920	272.661	0.465736	0.147665	3.15401	0.00161043	0.0102455
AT1G08930	1425.42	0.535763	0.115038	4.65726	3.20453e-06	5.02597e-05
AT1G08937-AT1G67430	23611.2	0.0534865	0.0867479	0.616574	0.537516	0.735427
AT1G08940	234.765	0.107921	0.154553	0.698277	0.485004	0.695746
AT1G08955	9.01159	-0.559146	0.84812	-0.659277	0.509718	0.715725
AT1G08957	4.2979	0.760198	0.97109	0.78283	0.433727	0.652489
AT1G08960	182.142	-0.0189602	0.194769	-0.0973472	0.922451	0.964975
AT1G08970	867.419	-0.0285622	0.12766	-0.223737	0.822962	0.915091
AT1G08970-AT1G08980	162.191	-0.376639	1.54693	-0.243475	0.807638	0.905794
AT1G08973	19.5586	1.3484	0.614115	2.19568	0.0281149	0.0986171
AT1G08980	656.012	-0.241187	0.140827	-1.71265	0.0867776	0.226836
AT1G08990	136.19	-0.0497532	0.18959	-0.262425	0.792994	0.897458
AT1G09000	102.225	-0.338745	0.250947	-1.34986	0.17706	0.370703
AT1G09005-AT1G28140	88.1602	-0.439414	0.278307	-1.57888	0.114363	0.275399
AT1G09010	766.05	-0.611638	0.113084	-5.40869	6.34872e-08	1.55503e-06
AT1G09020	1016.47	-0.0805313	0.127587	-0.631188	0.527918	0.728006
AT1G09023	64.4216	-0.11082	0.318993	-0.347406	0.728286	0.861343
AT1G09023-AT1G68935	25.5468	-0.287552	0.459171	-0.62624	0.531158	0.730243
AT1G09025	26.185	-0.735922	0.443084	-1.66091	0.0967317	0.245018
AT1G09027	66.1224	0.608045	0.282303	2.15387	0.0312502	0.106467
AT1G09040	77.5792	-0.120187	0.262821	-0.457295	0.647459	0.811138
AT1G09045	4.56533	-0.370962	0.910124	-0.407595	0.683571	0.834685
AT1G09045-AT1G28765	5.75857	0.32025	1.13362	0.282503	0.777558	0.888327
AT1G09050	58.9417	-0.304441	0.294671	-1.03316	0.301531	0.522735
AT1G09053	8.31826	-1.19418	0.735497	-1.62364	0.104452	0.258454
AT1G09060	715.358	0.188158	0.128995	1.45864	0.144663	0.324477
AT1G09070	1214.11	0.482519	0.130108	3.70859	0.000208414	0.001852
AT1G09080	34.0629	0.820229	0.398713	2.05719	0.0396678	0.128202
AT1G09083-AT1G09087-AT1G69620	1825.64	0.0437956	0.102258	0.428286	0.668443	0.824604
AT1G09090	99.4086	-0.0730818	0.226072	-0.323268	0.746492	0.871431
AT1G09100	729.754	0.329036	0.141809	2.32028	0.0203256	0.0769444
AT1G09105-AT1G31772	25.3998	0.0414277	0.419606	0.0987301	0.921353	0.964526
AT1G09115	2.63952	-0.0567911	1.42233	-0.0399283	0.96815	NA
AT1G09125	21.4682	6.16757	1.11848	5.51424	3.50297e-08	9.03163e-07
AT1G09130	2152.79	-0.206682	0.0883453	-2.33948	0.0193106	0.0739412
AT1G09130-AT1G09140	8.68049	1.38677	3.37941	0.410359	0.681543	0.833472
AT1G09140	414.32	0.220711	0.161724	1.36474	0.172335	0.364264
AT1G09150	574.947	0.353409	0.115397	3.06254	0.00219467	0.0132209
AT1G09155	18.0689	-0.0251822	0.500748	-0.0502892	0.959892	0.981418
AT1G09160	611.676	0.209655	0.114599	1.82948	0.0673285	0.189095
AT1G09170	57.1829	0.326237	0.29198	1.11733	0.263855	0.480964
AT1G09176	1.58713	0.497502	1.61517	0.308019	0.758068	NA
AT1G09180	7.77805	0.303355	0.761339	0.398449	0.690299	0.838035
AT1G09190	201.572	1.26855	0.184595	6.87206	6.32826e-12	3.32653e-10
AT1G09193	10.0774	-1.02935	0.689534	-1.49282	0.135483	0.310076
AT1G09195	110.696	0.138111	0.211755	0.652218	0.514261	0.718853
AT1G09200	3261.52	0.300688	0.0940783	3.19614	0.00139279	0.00912638
AT1G09210	7870.15	0.12408	0.0786225	1.57818	0.114525	0.275631
AT1G09220	68.1996	1.05034	0.282941	3.71223	0.000205442	0.00182912
AT1G09230	169.767	0.0535191	0.205193	0.260823	0.794229	0.89837
AT1G09235	6.15842	0.732198	0.831035	0.881067	0.378282	0.601613
AT1G09240	41.8792	0.912331	0.350021	2.60651	0.00914712	0.0413596
AT1G09247	3.105	0.537131	1.28195	0.418996	0.675219	NA
AT1G09250	221.199	-0.2338	0.163537	-1.42964	0.152819	0.336248
AT1G09253	43.7601	0.17273	0.328576	0.525693	0.599101	0.779081
AT1G09253-AT1G71490	45.5379	0.000651549	0.386803	0.00168445	0.998656	0.999568
AT1G09257	5.79114	0.685225	0.833123	0.822477	0.410805	0.631907
AT1G09270	956.996	-0.0210757	0.0910033	-0.231592	0.816855	0.911598
AT1G09280	240.576	0.0835289	0.149717	0.557913	0.576904	0.763854
AT1G09290	207.658	0.237594	0.159574	1.48892	0.136508	0.311801
AT1G09300	124.372	-0.106516	0.202261	-0.526626	0.598453	0.778867
AT1G09310	24625.8	-0.115387	0.103263	-1.11741	0.263819	0.480964
AT1G09320	225.279	0.027947	0.175798	0.158972	0.873691	0.940565
AT1G09327	2.2695	-0.982571	1.52427	-0.644616	0.519176	NA
AT1G09330	441.172	0.137392	0.127324	1.07907	0.280555	0.500193
AT1G09333	7.08137	6.63121	3.91145	1.69533	0.0900126	0.23272
AT1G09333-AT1G72645	133.592	1.23652	1.52992	0.808225	0.418961	0.639249
AT1G09333-AT1G72645-AT1G72650	12.9693	0.886026	0.916306	0.966955	0.333567	0.557009
AT1G09340	12324	-0.205928	0.109271	-1.88457	0.0594879	0.172218
AT1G09350	7.47445	0.993005	0.806386	1.23143	0.218163	0.426148
AT1G09363	4.65789	-0.0675559	0.918623	-0.0735403	0.941376	0.973727
AT1G09380	86.6682	-1.10086	0.403172	-2.7305	0.00632384	0.0308768
AT1G09390	107.288	-0.669232	0.228567	-2.92794	0.00341212	0.0188259
AT1G09410	52.8053	0.887149	0.302958	2.92829	0.00340834	0.0188159
AT1G09415	126.391	0.164247	0.213761	0.768368	0.442269	0.659166
AT1G09415-AT1G09420	130.936	0.165249	0.305448	0.541005	0.588504	0.771668
AT1G09420	49.7292	-3.71537	0.460208	-8.07325	6.84486e-16	6.40635e-14
AT1G09421	1.31478	-0.756036	1.9058	-0.396702	0.691587	NA
AT1G09430	1465.99	-0.0334582	0.0890445	-0.375747	0.707105	0.849264
AT1G09440	317.467	0.324133	0.131886	2.45768	0.0139838	0.0576168
AT1G09450	45.8602	-0.100182	0.306157	-0.327224	0.743498	0.869833
AT1G09455	3.02707	-0.480859	1.3022	-0.369265	0.71193	NA
AT1G09455-AT1G42470	28.4175	2.33714	2.646	0.883276	0.377087	0.600419
AT1G09460	269.327	-0.161052	0.149711	-1.07576	0.282036	0.501627
AT1G09467-AT1G74453-AT1G74456	129.202	-0.356714	0.198672	-1.7955	0.0725746	0.199565
AT1G09470	116.279	-0.44311	0.198144	-2.2363	0.0253321	0.0911464
AT1G09473-AT1G74458	85.0757	1.22283	0.274239	4.45898	8.23513e-06	0.000114912
AT1G09475	7.54183	-2.60009	0.871562	-2.98325	0.00285204	0.016404
AT1G09480	21.752	-1.65964	0.465351	-3.56642	0.000361897	0.00297796
AT1G09486	27.2314	-0.373384	0.403455	-0.925466	0.354723	0.578615
AT1G09487	4.45543	-1.04931	1.02957	-1.01918	0.30812	0.530703
AT1G09490	218.294	-0.898622	0.172696	-5.2035	1.95571e-07	4.18867e-06
AT1G09495	13.632	-0.966272	0.580126	-1.66562	0.0957883	0.243386
AT1G09500	4.10647	-0.732507	0.987163	-0.742032	0.458068	0.672183
AT1G09505	10.9804	-1.25768	0.76109	-1.65247	0.098439	0.2477
AT1G09520	97.8802	-0.337723	0.22732	-1.48568	0.137365	0.313262
AT1G09523	1.45961	-0.0145793	1.79909	-0.00810371	0.993534	NA
AT1G09530	141.306	0.187638	0.194286	0.96578	0.334154	0.557545
AT1G09533-AT1G75163-AT1G75166-AT1G75170	44.5771	-0.217897	3.73212	-0.0583841	0.953443	0.979129
AT1G09540	26.305	0.0741267	0.41088	0.180409	0.856831	0.931254
AT1G09543	3.43929	1.276	1.22459	1.04198	0.297419	0.518214
AT1G09560	5055.28	-0.809371	0.132081	-6.12784	8.90822e-10	3.23506e-08
AT1G09570	1712.56	0.134654	0.108324	1.24307	0.213842	0.420662
AT1G09575	90.9158	0.0689034	0.251205	0.274291	0.783861	0.892166
AT1G09580	160.839	-0.225916	0.191067	-1.18239	0.237049	0.450873
AT1G09590	3311.83	0.385297	0.0981799	3.92439	8.69487e-05	0.000888946
AT1G09600	46.7021	-0.0279195	0.345245	-0.0808687	0.935546	0.970777
AT1G09605	18.9929	0.107516	0.541065	0.198713	0.842488	0.924261
AT1G09610	21.2757	-0.991177	0.438997	-2.25782	0.0239568	0.0874556
AT1G09620	3279.01	-0.172422	0.111395	-1.54785	0.121659	0.287466
AT1G09627	7.86547	0.157195	0.841558	0.186791	0.851825	0.928135
AT1G09630	346.473	0.143182	0.153969	0.92994	0.352402	0.576135
AT1G09640	4810.62	-0.0682143	0.088263	-0.772852	0.43961	0.657245
AT1G09640-AT1G09645	325.096	-0.0111462	0.9569	-0.0116483	0.990706	0.996071
AT1G09645	123.997	0.161031	0.269688	0.5971	0.55044	0.744607
AT1G09650	7.40777	0.0727255	0.773836	0.0939805	0.925125	0.966296
AT1G09660	472.168	0.11874	0.121962	0.973581	0.330265	0.553583
AT1G09673	2.31173	-0.385466	1.45456	-0.265006	0.791005	NA
AT1G09677	5.81238	-6.08388	1.51152	-4.02502	5.69702e-05	0.000618427
AT1G09680	76.4704	0.841036	0.268236	3.13543	0.00171603	0.0108119
AT1G09685	2.83766	0.121527	1.62538	0.0747687	0.940399	NA
AT1G09687-AT1G09915	275.782	-0.0690104	0.286688	-0.240716	0.809775	0.907263
AT1G09690	7597.42	0.529736	0.0899584	5.88867	3.89305e-09	1.23632e-07
AT1G09700	319.883	0.190639	0.137202	1.38948	0.164687	0.353444
AT1G09710	83.8371	0.165724	0.27391	0.60503	0.545159	0.740996
AT1G09713	1.68342	3.15527	1.91739	1.64561	0.0998439	NA
AT1G09730	644.307	0.248448	0.124606	1.99387	0.0461661	0.143271
AT1G09740	757.723	0.0422497	0.117148	0.360652	0.718359	0.855905
AT1G09745	6.26974	-1.55756	0.96626	-1.61195	0.106973	0.262939
AT1G09750	4493.73	-1.22254	0.361283	-3.3839	0.000714647	0.00521523
AT1G09755	1.80341	-2.33449	1.78444	-1.30825	0.19079	NA
AT1G09760	537.982	0.363523	0.110221	3.29812	0.000973361	0.00674816
AT1G09765	442.386	0.602567	0.17791	3.38692	0.00070681	0.0051695
AT1G09770	3436.17	0.206237	0.106725	1.93242	0.0533076	0.159328
AT1G09773	2.84339	-1.04424	1.17256	-0.890557	0.373167	NA
AT1G09780	5647.27	0.0920814	0.0853611	1.07873	0.280709	0.500352
AT1G09783	3.51602	-0.969598	1.08816	-0.891044	0.372906	0.596111
AT1G09787-AT1G78206	7.78515	-2.92522	0.89253	-3.27745	0.00104748	0.00718632
AT1G09790	5.85871	-1.17041	0.872866	-1.34088	0.179961	0.3748
AT1G09794	70.9306	0.62058	0.261473	2.3734	0.017625	0.0688858
AT1G09795	1764.59	-0.248665	0.0813356	-3.05727	0.00223365	0.0134135
AT1G09797	18.6333	4.89536	0.882735	5.54568	2.92822e-08	7.70196e-07
AT1G09800	77.6413	0.255612	0.253283	1.0092	0.312881	0.535397
AT1G09810	146.381	0.168696	0.19958	0.845253	0.397969	0.619614
AT1G09812	16.9612	0.257273	0.635945	0.404553	0.685806	0.835544
AT1G09815	458.991	0.502623	0.146168	3.43867	0.00058457	0.00442735
AT1G09817-AT1G78480	14.3838	-0.374396	0.554508	-0.675185	0.499558	0.706935
AT1G09820	161.441	-0.0298549	0.242368	-0.12318	0.901965	0.955918
AT1G09830	711.489	0.0691137	0.109831	0.629271	0.529171	0.729123
AT1G09835	3.21512	0.776713	1.15025	0.675254	0.499514	0.706916
AT1G09840	790.432	0.169184	0.100319	1.68646	0.0917071	0.235812
AT1G09845	1.85703	-1.45895	1.63432	-0.892699	0.372018	NA
AT1G09850	587.195	0.352044	0.11012	3.19692	0.00138902	0.00910612
AT1G09855	9.82383	0.949122	0.641228	1.48016	0.13883	0.31554
AT1G09863	133.157	-0.282347	0.192059	-1.47011	0.141533	0.319665
AT1G09870	306.352	-0.125382	0.132973	-0.942911	0.345726	0.569426
AT1G09880	14.8333	-0.729825	0.554253	-1.31677	0.187915	0.385577
AT1G09890	48.7526	-0.571388	0.308162	-1.85418	0.0637132	0.181349
AT1G09900	967.717	-0.0591953	0.10519	-0.562748	0.573607	0.761901
AT1G09905	2.53093	0.57489	1.41433	0.406475	0.684393	NA
AT1G09910	196.544	0.0344885	0.165849	0.207951	0.835267	0.92083
AT1G09913-AT1G79710	107.026	0.139297	0.30829	0.451839	0.651385	0.813754
AT1G09915	10.9211	-0.457687	0.67686	-0.676191	0.498919	0.706395
AT1G09920	449.611	0.128523	0.11787	1.09038	0.275545	0.49471
AT1G09925	37.127	-0.56828	0.397351	-1.43017	0.152668	0.336076
AT1G09927	458.519	-0.843425	0.158721	-5.31387	1.07319e-07	2.46352e-06
AT1G09932	39.7942	-0.000355272	0.330786	-0.00107403	0.999143	0.999751
AT1G09940	634.526	0.336381	0.109856	3.06202	0.00219846	0.0132402
AT1G09943	5.69524	1.57072	0.987445	1.59069	0.111679	0.271004
AT1G09945	29.6089	-1.07732	0.485601	-2.21853	0.0265186	0.0944453
AT1G09947-AT1G79985-AT1G79990	1.3534	4.24468	3.03128	1.4003	0.161425	NA
AT1G09947-AT1G79990	339.6	2.58275	0.780224	3.31027	0.000932069	0.00651684
AT1G09950	2.40114	0.156568	1.41069	0.110987	0.911627	NA
AT1G09960	115.749	0.437924	0.207858	2.10684	0.0351311	0.116483
AT1G09970	2555.27	0.0278224	0.110765	0.251183	0.801672	0.902357
AT1G09975	5.79775	0.913988	0.965013	0.947125	0.343575	0.5671
AT1G09980	374.496	0.0372398	0.136418	0.272983	0.784867	0.893001
AT1G09985	9.94529	0.817508	0.68095	1.20054	0.229929	0.441676
AT1G09987	1.8902	-0.973797	1.58166	-0.615679	0.538107	NA
AT1G09993	4.88844	-2.78269	1.07923	-2.57839	0.00992621	0.0440773
AT1G09995	34.1795	0.0380998	0.388908	0.0979662	0.921959	0.96479
AT1G10000	5.11947	-1.2782	0.973088	-1.31355	0.188998	0.387282
AT1G10020	414.289	-0.310058	0.123269	-2.51529	0.0118934	0.0507381
AT1G10030	114.635	-0.193814	0.20211	-0.958951	0.337583	0.560869
AT1G10040	55.2953	0.306748	0.29382	1.044	0.296484	0.516984
AT1G10050	259.631	0.191237	0.192428	0.993812	0.320314	0.542992
AT1G10060	264.643	-0.383415	0.142403	-2.69247	0.00709256	0.0338233
AT1G10070	240.615	-1.66867	0.165164	-10.1031	5.35215e-24	1.18488e-21
AT1G10090	427.861	0.124249	0.118431	1.04913	0.294119	0.514534
AT1G10095	32.334	0.43365	0.409312	1.05946	0.28939	0.509417
AT1G10110	6.60583	0.357233	0.820848	0.435201	0.663417	0.821652
AT1G10120	264.018	0.046221	0.163061	0.283458	0.776825	0.888216
AT1G10130	466.848	-0.474962	0.142771	-3.32675	0.000878662	0.00620562
AT1G10140	87.2727	0.154989	0.240959	0.643217	0.520083	0.722102
AT1G10150	423.493	0.659619	0.153624	4.29372	1.75702e-05	0.000224493
AT1G10155	3.90066	0.311264	1.02492	0.303695	0.76136	0.879424
AT1G10160	34.8896	-0.879556	0.356481	-2.46733	0.0136126	0.05638
AT1G10170	761.334	0.276139	0.143489	1.92445	0.0542978	0.161456
AT1G10180	386.064	0.269727	0.138232	1.95127	0.0510255	0.154316
AT1G10200	1463.37	-0.062516	0.103933	-0.601501	0.547506	0.74273
AT1G10210	74.104	0.670568	0.266851	2.5129	0.0119745	0.05098
AT1G10220	8.9301	0.175495	0.676503	0.259415	0.795315	0.898981
AT1G10230	139.05	-0.240513	0.190255	-1.26416	0.206172	0.410703
AT1G10240	175.042	0.628605	0.20224	3.10822	0.0018822	0.0116563
AT1G10270	605.127	0.621641	0.222187	2.79783	0.00514474	0.0262702
AT1G10280	84.957	-0.257814	0.231825	-1.11211	0.266092	0.483353
AT1G10290	1406.08	0.0361573	0.14829	0.243829	0.807364	0.905575
AT1G10300	17.9701	-1.1899	0.50115	-2.37435	0.01758	0.0687902
AT1G10310	366.57	-0.22866	0.139002	-1.64501	0.0999678	0.250507
AT1G10320	323.128	0.577293	0.272562	2.11803	0.0341729	0.113913
AT1G10330	26.1321	-0.725413	0.408492	-1.77583	0.0757605	0.206037
AT1G10340	54.5741	0.142523	0.300383	0.47447	0.635164	0.803427
AT1G10350	316.68	-0.212603	0.165547	-1.28424	0.199057	0.401919
AT1G10360	324.07	0.439009	0.148375	2.95878	0.00308856	0.0174377
AT1G10370	312.334	0.43786	0.175994	2.48793	0.0128488	0.0538365
AT1G10380	204.879	-0.973061	0.181773	-5.35318	8.64233e-08	2.03042e-06
AT1G10385	6.77459	1.37145	0.853956	1.60599	0.108275	0.265252
AT1G10390	1720.36	0.066299	0.181112	0.366067	0.714315	0.853703
AT1G10400	47.6252	-0.468799	0.307249	-1.52579	0.127061	0.29559
AT1G10410	499.443	0.313428	0.129674	2.41705	0.0156469	0.0628276
AT1G10417	22.542	-0.315573	0.479397	-0.65827	0.510365	0.716324
AT1G10430	559.803	-0.078883	0.115772	-0.681363	0.495642	0.704311
AT1G10450	486.218	0.300649	0.145472	2.06672	0.0387609	0.126032
AT1G10460	11.5645	-0.459418	0.609551	-0.753699	0.45103	0.6667
AT1G10470	467.615	0.0555191	0.138429	0.401067	0.688371	0.836805
AT1G10480	38.2685	-0.077773	0.347468	-0.223828	0.822891	0.915057
AT1G10490	606.214	0.276725	0.119739	2.31107	0.0208291	0.0783738
AT1G10500	646.153	0.2406	0.122741	1.96022	0.0499699	0.151782
AT1G10510	1289.34	0.104303	0.100427	1.0386	0.298993	0.519981
AT1G10520	30.6243	0.203573	0.387827	0.524907	0.599648	0.779382
AT1G10522	553.91	-0.419962	0.125332	-3.35081	0.000805766	0.00575665
AT1G10530	25.0849	-0.128478	0.401809	-0.31975	0.749158	0.872672
AT1G10540	2.89854	-2.62868	1.56596	-1.67863	0.0932236	NA
AT1G10550	38.155	0.364916	0.379471	0.961646	0.336228	0.559593
AT1G10560	32.1881	0.0166466	0.39195	0.0424712	0.966123	0.984237
AT1G10570	376.741	1.0308	0.194274	5.30593	1.12101e-07	2.54928e-06
AT1G10580	1352.25	0.289017	0.109507	2.63925	0.00830903	0.0383805
AT1G10580-AT1G10585	22.0145	-0.95267	0.603214	-1.57932	0.114262	0.275243
AT1G10590	1386.49	-0.00313273	0.112913	-0.0277447	0.977866	0.989718
AT1G10600	145.822	0.0192102	0.178508	0.107616	0.914301	0.961139
AT1G10610	53.3344	0.0183639	0.310626	0.059119	0.952857	0.978702
AT1G10630	1029.05	0.162229	0.126751	1.2799	0.20058	0.403826
AT1G10640	75.7625	-1.63322	0.262866	-6.21314	5.1935e-10	1.99624e-08
AT1G10650	580.407	0.276913	0.108803	2.54508	0.0109254	0.04747
AT1G10657	77.0306	-1.10194	0.269581	-4.08761	4.35847e-05	0.000488794
AT1G10660	553.591	0.110429	0.125892	0.877177	0.38039	0.603235
AT1G10670	3978.32	-0.248147	0.0874361	-2.83804	0.00453921	0.0237471
AT1G10680	5.91156	2.61325	1.00388	2.60314	0.00923748	0.0416211
AT1G10682	2329.25	-0.236558	0.156755	-1.50909	0.131275	0.303096
AT1G10690	20.4529	-0.141239	0.476945	-0.296133	0.767128	0.883074
AT1G10700	277.789	-0.157626	0.140321	-1.12333	0.261297	0.47838
AT1G10710	5.40031	-0.350414	0.887829	-0.394686	0.693074	0.840019
AT1G10720	374.265	0.0484323	0.145562	0.332726	0.739341	0.867393
AT1G10730	141.346	0.0485709	0.191035	0.254251	0.799301	0.90123
AT1G10740	625.34	0.135169	0.125655	1.07572	0.282054	0.501627
AT1G10750	78.322	0.404255	0.245907	1.64394	0.10019	0.250763
AT1G10760	5234.94	0.368593	0.0944167	3.90389	9.46583e-05	0.000953811
AT1G10770	11.085	2.48922	0.722444	3.44555	0.000569895	0.00433904
AT1G10780	153.234	-0.0297024	0.191492	-0.15511	0.876734	0.941648
AT1G10790	9.64125	-0.477942	0.66846	-0.71499	0.474615	0.687007
AT1G10800	8.12207	-0.739683	0.828827	-0.892445	0.372154	0.595571
AT1G10810	17.6066	-0.100307	0.557266	-0.179999	0.857153	0.931472
AT1G10820	232.872	-0.574961	0.148829	-3.86324	0.000111893	0.00109907
AT1G10830	530.644	-0.3071	0.121197	-2.5339	0.0112801	0.0486809
AT1G10840	1518.44	0.0864174	0.108862	0.793824	0.427298	0.646776
AT1G10850	545.067	-0.313914	0.124895	-2.51342	0.0119566	0.0509322
AT1G10865	263.347	0.226114	0.155523	1.4539	0.145974	0.326048
AT1G10870	305.725	0.062855	0.143353	0.438463	0.661051	0.820738
AT1G10890	469.691	-0.588519	0.232399	-2.53236	0.0113297	0.0488035
AT1G10900	556.788	-0.073406	0.120646	-0.608439	0.542896	0.739253
AT1G10910	545.469	-0.156547	0.118112	-1.32541	0.185035	0.381948
AT1G10920	56.025	-0.846473	0.313821	-2.69731	0.00699023	0.0334323
AT1G10930	647.15	0.181105	0.136677	1.32506	0.185152	0.382087
AT1G10940	1390.7	0.314743	0.10612	2.96591	0.00301791	0.0171253
AT1G10950	1774.39	0.0686339	0.0891645	0.769745	0.441451	0.658603
AT1G10960	7867.43	-0.143701	0.120192	-1.19559	0.231855	0.444073
AT1G10970	35.974	0.300873	0.370302	0.812509	0.4165	0.63671
AT1G10980	3.04576	-0.621018	1.25659	-0.49421	0.621158	NA
AT1G10990	94.708	0.305125	0.222495	1.37138	0.170257	0.361565
AT1G11000	119.873	-0.452727	0.209973	-2.15612	0.0310746	0.106182
AT1G11020	176.845	0.0168291	0.182674	0.0921261	0.926598	0.967166
AT1G11050	238.666	0.199843	0.155536	1.28486	0.19884	0.401657
AT1G11060	193.636	0.0406471	0.204987	0.198291	0.842818	0.924401
AT1G11070	8.94919	-2.17415	0.721705	-3.01253	0.00259082	0.01519
AT1G11080	361.238	0.00875597	0.15302	0.057221	0.954369	0.979599
AT1G11090	189.779	-0.176057	0.18099	-0.972747	0.330679	0.553955
AT1G11100	39.5127	0.183588	0.344056	0.533599	0.593619	0.775291
AT1G11112	5.90913	-2.6195	0.985071	-2.6592	0.00783274	0.0365433
AT1G11120	39.3216	-0.621933	0.351479	-1.76948	0.0768144	0.208165
AT1G11125	12.2388	0.388898	0.602452	0.645525	0.518587	0.721316
AT1G11130	242.866	-0.527715	0.202813	-2.60198	0.00926875	0.0417211
AT1G11150	87.2656	-1.32474	0.244766	-5.41229	6.22235e-08	1.52733e-06
AT1G11160	61.3539	-0.404938	0.326932	-1.2386	0.215494	0.422582
AT1G11170	74.534	0.534245	0.29052	1.83892	0.0659266	0.185994
AT1G11175	46.602	0.0882148	0.369634	0.238654	0.811374	0.908126
AT1G11175-AT1G11180	7.54617	0.503663	1.21599	0.414199	0.678728	0.831226
AT1G11180	226.879	0.155585	0.151082	1.0298	0.303102	0.52463
AT1G11185	27.4627	-0.807859	0.43513	-1.85659	0.0633694	0.180504
AT1G11190	120.753	0.318815	0.237805	1.34065	0.180033	0.374883
AT1G11200	243.158	0.0138146	0.167714	0.08237	0.934353	0.970469
AT1G11210	99.5798	0.203785	0.261061	0.780603	0.435036	0.653829
AT1G11220	57.6714	-0.507262	0.305458	-1.66066	0.0967811	0.245028
AT1G11240	943.496	0.117396	0.110614	1.06131	0.288547	0.508703
AT1G11250	2.29774	-1.2454	1.48285	-0.839871	0.400981	NA
AT1G11260	1825.32	-0.785014	0.130382	-6.02087	1.73485e-09	5.94393e-08
AT1G11270	18.1942	-1.91679	0.580429	-3.30236	0.000958745	0.00667094
AT1G11280	385.756	-0.176519	0.133692	-1.32034	0.186721	0.383913
AT1G11290	170.986	0.79071	0.174028	4.54358	5.53062e-06	8.07977e-05
AT1G11300	30.4769	-0.545888	0.371452	-1.4696	0.141669	0.319908
AT1G11303	125.151	-0.556879	0.20031	-2.78009	0.00543436	0.0273967
AT1G11310	2287.03	-0.0278346	0.0734526	-0.378947	0.704727	0.847823
AT1G11320	82.1332	0.314239	0.248746	1.26329	0.206485	0.411112
AT1G11330	398.397	0.163334	0.135434	1.20601	0.227815	0.438804
AT1G11340	65.3569	-0.854896	0.277656	-3.07898	0.00207712	0.0126921
AT1G11350	524.945	0.365699	0.115176	3.17513	0.00149769	0.00966719
AT1G11350-AT1G11360	64.8522	2.81946	1.58741	1.77614	0.0757098	0.205972
AT1G11360	603.696	-0.215344	0.127336	-1.69114	0.09081	0.23416
AT1G11380	212.643	0.24357	0.150486	1.61855	0.105544	0.260398
AT1G11390	374.289	0.0976409	0.131271	0.743811	0.456991	0.671373
AT1G11400	503.396	0.0778768	0.13319	0.584706	0.558745	0.750833
AT1G11410	294.961	0.275811	0.146547	1.88207	0.0598269	0.172938
AT1G11420	58.43	-0.0215647	0.28329	-0.0761222	0.939322	0.972771
AT1G11430	2001.17	0.0949704	0.0799076	1.1885	0.234635	0.447576
AT1G11440	158.848	-0.885987	0.199712	-4.43632	9.15092e-06	0.000126162
AT1G11450	127.858	0.0659885	0.191544	0.344508	0.730465	0.861974
AT1G11460	30.5334	-0.25675	0.427049	-0.601218	0.547695	0.742821
AT1G11475	150.938	0.303919	0.198227	1.53319	0.125229	0.293076
AT1G11480	1087.12	0.0212336	0.106615	0.199162	0.842136	0.924261
AT1G11482-AT1G11490	6.47301	-0.396439	0.835957	-0.474234	0.635333	0.803496
AT1G11490	1.92579	1.29174	1.83755	0.70297	0.482074	NA
AT1G11500	1.75174	1.26942	1.73269	0.732625	0.463787	NA
AT1G11530	310.57	0.247018	0.18696	1.32123	0.186424	0.383455
AT1G11540	76.8976	-0.579186	0.261638	-2.21369	0.0268499	0.0952823
AT1G11545	379.152	-0.839094	0.146817	-5.71524	1.09552e-08	3.15291e-07
AT1G11570	9.23359	1.11978	0.716878	1.56202	0.118283	0.281685
AT1G11580	1813.34	-0.515024	0.0991382	-5.19502	2.04703e-07	4.36395e-06
AT1G11591	1.29959	-1.74699	2.01681	-0.866211	0.386375	NA
AT1G11592	114.272	-0.452854	0.205369	-2.20507	0.0274489	0.0968113
AT1G11600	313.792	-0.565467	0.148366	-3.81129	0.000138243	0.00131471
AT1G11630	154.062	-0.0984037	0.176129	-0.558701	0.576366	0.763536
AT1G11650	3755.28	0.0296403	0.0821091	0.360986	0.71811	0.855765
AT1G11655	19.6922	0.00726181	0.548045	0.0132504	0.989428	0.995784
AT1G11660	822.39	0.122311	0.1159	1.05532	0.291279	0.511588
AT1G11670	790.315	0.334963	0.130066	2.57533	0.0100144	0.0443662
AT1G11680	2350.09	-0.0985873	0.105537	-0.934149	0.350227	0.574084
AT1G11700	330.384	0.318628	0.176121	1.80914	0.0704293	0.19544
AT1G11710	61.4668	-0.274896	0.269526	-1.01992	0.307765	0.530269
AT1G11720	930.383	-0.0655079	0.111186	-0.589173	0.555745	0.748756
AT1G11730	8.96221	-0.100364	0.718553	-0.139675	0.888917	0.948442
AT1G11735	8.82426	-1.05535	0.726955	-1.45175	0.146572	0.326972
AT1G11740	133.921	0.78103	0.214807	3.63596	0.000276948	0.0023599
AT1G11750	1692.09	-0.404255	0.0985141	-4.10352	4.06907e-05	0.000460375
AT1G11755	185.224	0.458902	0.174542	2.62917	0.00855924	0.0392851
AT1G11760	58.932	0.130086	0.279954	0.464671	0.642167	0.807849
AT1G11780	135.074	-0.319796	0.202868	-1.57637	0.11494	0.276384
AT1G11785	2.88347	-2.45412	1.52935	-1.60468	0.108564	NA
AT1G11790	406.72	-0.617387	0.124177	-4.97184	6.63195e-07	1.24547e-05
AT1G11800	155.474	0.260751	0.180435	1.44512	0.148424	0.329734
AT1G11820	1049.32	-0.134009	0.0934215	-1.43446	0.151441	0.334335
AT1G11840	3532.56	0.032826	0.0953486	0.344273	0.730641	0.862004
AT1G11850	255.876	-0.0369566	0.172591	-0.214128	0.830447	0.919021
AT1G11860	23420.4	-0.165436	0.0794334	-2.0827	0.0372784	0.122126
AT1G11870	450.686	-0.718447	0.122492	-5.86526	4.48439e-09	1.40858e-07
AT1G11880	38.2902	-0.0376076	0.3306	-0.113756	0.909432	0.959251
AT1G11890	562.573	0.217803	0.126142	1.72665	0.0842312	0.222195
AT1G11900	72.3676	0.414095	0.298676	1.38644	0.165614	0.354724
AT1G11905	176.665	0.0937724	0.18435	0.508666	0.610986	0.786809
AT1G11910	6385.45	0.288876	0.0932744	3.09705	0.00195458	0.0120391
AT1G11915	24.817	0.360136	0.444055	0.811017	0.417356	0.637553
AT1G11920	11.0301	0.881171	0.712182	1.23728	0.215982	0.423322
AT1G11930	1463.09	0.769165	0.0834025	9.22233	2.90703e-20	4.61596e-18
AT1G11940	54.6155	0.21006	0.303466	0.692203	0.48881	0.698773
AT1G11950	118.975	-0.206573	0.232405	-0.888852	0.374082	0.597204
AT1G11960	128.896	-0.552892	0.198778	-2.78146	0.00541155	0.0273323
AT1G12000	1858.84	-0.0263531	0.089557	-0.29426	0.768559	0.883924
AT1G12010	139.059	-0.303726	0.188271	-1.61324	0.106692	0.262445
AT1G12020	257.266	-0.150008	0.149973	-1.00023	0.317198	0.540216
AT1G12030	8.03342	-0.251091	0.758068	-0.331225	0.740475	0.867927
AT1G12040	550.703	-0.131682	0.51486	-0.255763	0.798134	0.900722
AT1G12050	580.042	0.302602	0.109682	2.75891	0.00579954	0.0288336
AT1G12060	73.2897	-0.698029	0.26179	-2.66637	0.00766751	0.0358887
AT1G12064	1.51491	-1.52589	2.00971	-0.75926	0.447697	NA
AT1G12070	4.22985	-0.0859365	1.13051	-0.0760155	0.939407	0.972785
AT1G12080	1591.85	-0.0211486	0.0997142	-0.212093	0.832035	0.919535
AT1G12090	15862.5	0.26048	0.148756	1.75106	0.0799356	0.214154
AT1G12100	7.32328	-0.224158	0.761101	-0.294518	0.768362	0.883853
AT1G12110	2228.84	0.353858	0.089964	3.93333	8.37788e-05	0.000859975
AT1G12120	924.835	0.535493	0.100543	5.32602	1.0039e-07	2.323e-06
AT1G12140	418.396	0.0594014	0.148432	0.400192	0.689015	0.837321
AT1G12150	19.1371	0.240215	0.64132	0.374563	0.707985	0.849745
AT1G12160	67.4409	-0.132606	0.29736	-0.445943	0.655639	0.816772
AT1G12200	229.848	-0.319906	0.178608	-1.79111	0.0732756	0.20106
AT1G12210	103.892	0.300267	0.231652	1.2962	0.194906	0.395867
AT1G12211	1.75593	0.326506	1.44979	0.225209	0.821817	NA
AT1G12220	54.0561	0.288018	0.366167	0.786575	0.431531	0.650361
AT1G12220-AT1G12230	96.6237	-0.413227	0.345946	-1.19448	0.232289	0.444722
AT1G12230	590.048	-0.578324	0.119689	-4.8319	1.35233e-06	2.37499e-05
AT1G12240	1429.03	-0.0444785	0.0873786	-0.509032	0.61073	0.786771
AT1G12244	194.957	-0.321066	0.166479	-1.92857	0.0537843	0.160343
AT1G12250	620.915	-0.155842	0.131564	-1.18454	0.236201	0.449765
AT1G12260	90.939	0.0730737	0.221784	0.329481	0.741792	0.868852
AT1G12270	1331.56	0.0213975	0.0958754	0.22318	0.823396	0.915308
AT1G12280	199.305	1.00094	0.172292	5.80954	6.26437e-09	1.89778e-07
AT1G12290	43.2277	-0.782466	0.333938	-2.34315	0.0191216	0.0734127
AT1G12290-AT1G12294	10.1042	2.66675	1.01427	2.62923	0.00855785	0.0392851
AT1G12300	59.34	-0.963691	0.306133	-3.14795	0.00164422	0.0104317
AT1G12310	919.848	0.0815174	0.131576	0.619547	0.535556	0.733979
AT1G12320	61.3447	-0.09489	0.29279	-0.324089	0.74587	0.871165
AT1G12330	524.991	-0.765378	0.128161	-5.97202	2.3433e-09	7.76289e-08
AT1G12340	3.94564	-3.59864	1.41852	-2.5369	0.0111838	0.0484071
AT1G12350	144.344	0.147505	0.181132	0.814351	0.415444	0.636012
AT1G12360	626.356	-0.054634	0.108906	-0.50166	0.615907	0.790404
AT1G12370	182.562	0.278766	0.1822	1.53	0.126017	0.294291
AT1G12380	97.6201	-0.7907	0.217536	-3.6348	0.0002782	0.00236619
AT1G12390	198.736	-0.244264	0.165133	-1.47919	0.139089	0.316066
AT1G12400	80.5576	-0.0776301	0.239002	-0.324809	0.745326	0.870953
AT1G12410	2205.92	0.186759	0.111425	1.67609	0.0937205	0.239598
AT1G12420	245.993	0.527186	0.150027	3.51394	0.000441506	0.00349922
AT1G12430	546.331	0.0245733	0.138117	0.177917	0.858788	0.932072
AT1G12440	703.998	-0.504539	0.126768	-3.98002	6.89108e-05	0.000724807
AT1G12450	110.323	0.127193	0.237367	0.535848	0.592064	0.774087
AT1G12460	344.476	-0.364586	0.148746	-2.45106	0.0142437	0.0584159
AT1G12470	536.493	-0.941475	0.125974	-7.47356	7.80538e-14	5.41299e-12
AT1G12480	48.8243	0.43805	0.301802	1.45144	0.146656	0.327065
AT1G12500	1420.26	-0.163143	0.0972386	-1.67776	0.0933944	0.239003
AT1G12520	496.929	-0.523242	0.122234	-4.28065	1.86346e-05	0.000235868
AT1G12530	349.063	0.446141	0.140083	3.18484	0.00144832	0.00940385
AT1G12550	69.9953	0.261954	0.271985	0.96312	0.335487	0.559081
AT1G12560	90.7365	0.0303481	0.258567	0.11737	0.906567	0.957951
AT1G12570	12.5406	-3.35595	0.799202	-4.19912	2.67949e-05	0.000323505
AT1G12580	772.945	0.0925546	0.114111	0.811091	0.417313	0.637531
AT1G12600	11.7784	-0.150742	0.616128	-0.244661	0.806719	0.905028
AT1G12610	1.6077	1.65852	1.81632	0.91312	0.36118	NA
AT1G12620	82.9958	-0.587149	0.239157	-2.45508	0.0140853	0.0578799
AT1G12630	11.457	-0.400205	0.603552	-0.663083	0.507277	0.714036
AT1G12640	258.277	-0.218104	0.14639	-1.48988	0.136255	0.311285
AT1G12650	524.658	-0.107355	0.12123	-0.885544	0.375863	0.599171
AT1G12680	397.747	0.293315	0.122778	2.38899	0.0168949	0.066619
AT1G12700	63.4107	-0.813962	0.277345	-2.93484	0.0033372	0.0185504
AT1G12710	64.188	0.167883	0.298355	0.562695	0.573643	0.761901
AT1G12730	60.4357	-0.643686	0.284441	-2.26298	0.0236367	0.0864377
AT1G12740	285.227	0.314527	0.136888	2.29769	0.0215793	0.0803433
AT1G12750	277.098	-0.636047	0.191828	-3.31572	0.000914071	0.00641829
AT1G12760	710.824	-0.0896877	0.0971161	-0.92351	0.355741	0.579414
AT1G12770	2086.34	0.305794	0.0829852	3.68492	0.000228775	0.00200371
AT1G12775	54.8429	-0.242075	0.281883	-0.858779	0.390463	0.613113
AT1G12780	669.851	0.135854	0.130554	1.0406	0.298063	0.519068
AT1G12780-AT1G12790	26.5375	-0.221502	0.465496	-0.475841	0.634187	0.802981
AT1G12790	18.0535	-1.26148	0.512814	-2.45991	0.0138972	0.0573525
AT1G12800	3454.57	0.224481	0.109948	2.04169	0.0411822	0.131838
AT1G12805	1.91181	3.39451	1.82899	1.85594	0.0634615	NA
AT1G12810	212.765	0.207958	0.163553	1.2715	0.203551	0.407278
AT1G12820	797.362	0.184803	0.0999521	1.84892	0.0644698	0.182982
AT1G12830	360.572	-0.139142	0.13968	-0.99615	0.319177	0.542382
AT1G12840	2222.76	0.015931	0.125758	0.12668	0.899193	0.954455
AT1G12845	81.4691	0.727798	0.266547	2.73047	0.00632449	0.0308768
AT1G12850	548.672	0.108187	0.109126	0.991389	0.321496	0.544353
AT1G12855	2.46544	0.995504	1.50706	0.660559	0.508895	NA
AT1G12860	813.931	-0.237631	0.0992241	-2.39489	0.0166254	0.0657928
AT1G12880	72.6893	0.420579	0.344877	1.21951	0.222652	0.431607
AT1G12900	22605.6	0.262777	0.110344	2.38143	0.0172455	0.0677925
AT1G12910	200.018	-0.192188	0.17798	-1.07983	0.280219	0.499749
AT1G12920	2402.01	-0.141187	0.0866653	-1.62911	0.10329	0.25635
AT1G12930	336.642	0.157501	0.140052	1.12459	0.260763	0.47763
AT1G12950	64.0503	-0.0182996	0.279766	-0.0654105	0.947847	0.976102
AT1G12970	175.528	0.165816	0.182682	0.907673	0.364051	0.58837
AT1G12980	4.49327	-1.2079	1.00705	-1.19945	0.230354	0.442193
AT1G12990	158.791	-0.0309723	0.190852	-0.162284	0.871082	0.939372
AT1G13000	331.585	-0.15273	0.124745	-1.22434	0.220826	0.429511
AT1G13020	1162.48	0.00225062	0.0954188	0.0235868	0.981182	0.991126
AT1G13030	355.862	0.360666	0.128877	2.79854	0.00513349	0.0262419
AT1G13040	82.7368	0.770281	0.341399	2.25625	0.0240553	0.0877592
AT1G13050	69.1124	0.961286	0.315988	3.04216	0.00234885	0.0139878
AT1G13060	2076.26	-0.26124	0.115381	-2.26416	0.0235645	0.0862286
AT1G13080	623.129	-0.116178	0.12044	-0.964609	0.334741	0.55816
AT1G13090	463.044	0.335418	0.124567	2.69266	0.00708837	0.0338233
AT1G13100	314.523	0.166144	0.143386	1.15872	0.246569	0.461396
AT1G13110	2027.27	0.28574	0.083823	3.40885	0.000652367	0.00484363
AT1G13120	449.31	0.382029	0.134388	2.84273	0.00447288	0.0234747
AT1G13130	24.4467	-0.00171051	0.436936	-0.00391478	0.996876	0.998655
AT1G13143	5.66191	-1.50987	0.939822	-1.60655	0.108153	0.264989
AT1G13145	25.5731	-0.0250732	0.46168	-0.0543087	0.956689	0.980451
AT1G13160	875.234	-0.304962	0.117329	-2.59921	0.00934374	0.0419521
AT1G13170	631.486	0.0121684	0.126789	0.0959734	0.923542	0.9655
AT1G13180	142.668	0.180556	0.185062	0.975654	0.329236	0.552381
AT1G13190	948.889	-0.282484	0.12558	-2.24943	0.0244849	0.0890445
AT1G13195	135.854	0.0547629	0.191335	0.286215	0.774714	0.887325
AT1G13210	527.81	0.310103	0.116985	2.65081	0.00802999	0.0373048
AT1G13220	541.777	-0.189683	0.196433	-0.965633	0.334228	0.557604
AT1G13230	4.13381	-0.543441	1.11317	-0.488191	0.625415	0.797008
AT1G13245	794.523	0.886442	0.143189	6.19072	5.98886e-10	2.26045e-08
AT1G13250	324.703	-0.507506	0.134252	-3.78023	0.000156681	0.00146024
AT1G13260	740.689	0.273327	0.14378	1.901	0.0573014	0.167488
AT1G13270	1154.76	0.756458	0.123821	6.10929	1.00075e-09	3.60021e-08
AT1G13270-AT1G13280	505.996	-1.63149	1.57139	-1.03825	0.299154	0.520181
AT1G13280	195.997	-0.737511	0.719013	-1.02573	0.30502	0.526921
AT1G13300	372.236	-0.291399	0.129711	-2.24652	0.0246707	0.0894798
AT1G13320	1162.71	0.0166292	0.0977639	0.170095	0.864935	0.935513
AT1G13330	87.0102	1.30068	0.278691	4.66712	3.05449e-06	4.82019e-05
AT1G13340	59.4013	0.237997	0.29142	0.81668	0.414111	0.634843
AT1G13350	471.151	0.25639	0.196218	1.30666	0.191328	0.390629
AT1G13360	624.054	-0.0707069	0.148769	-0.475281	0.634587	0.803094
AT1G13370	6.29026	0.89231	0.865474	1.03101	0.302537	0.524007
AT1G13380	384.985	0.57308	0.143219	4.00141	6.29652e-05	0.000670852
AT1G13390	367.523	0.302445	0.150919	2.00403	0.0450674	0.140944
AT1G13400	12.1451	0.00432669	0.592978	0.00729654	0.994178	0.997514
AT1G13410	131.93	0.983242	0.192479	5.10832	3.2504e-07	6.55892e-06
AT1G13420	110.518	0.0716986	0.308468	0.232435	0.816201	0.911145
AT1G13430	26.0913	-0.41259	0.414163	-0.996202	0.319152	0.542379
AT1G13440	28090.6	-0.542011	0.0989402	-5.47817	4.29743e-08	1.09573e-06
AT1G13448	15.2369	0.504465	0.527014	0.957213	0.33846	0.561937
AT1G13450	408.264	0.101056	0.128014	0.789412	0.429871	0.648751
AT1G13460	276.027	0.124633	0.148446	0.839584	0.401142	0.622323
AT1G13470	4.26833	-0.885415	1.06532	-0.831126	0.405903	0.627257
AT1G13480	98.9912	0.00633755	0.24266	0.026117	0.979164	0.990174
AT1G13500	21.8856	0.324912	0.513512	0.632725	0.526913	0.727273
AT1G13510	67.335	-0.216558	0.279081	-0.775967	0.437768	0.655556
AT1G13520	37.327	-0.380042	0.373967	-1.01625	0.309512	0.532005
AT1G13530	40.995	-0.156965	0.378559	-0.414637	0.678408	0.831098
AT1G13540	22.8497	-0.469458	0.426743	-1.10009	0.271291	0.489553
AT1G13550	11.3488	0.0307413	0.627961	0.0489542	0.960956	0.982026
AT1G13560	942.797	-0.365412	0.113533	-3.21854	0.00128844	0.00857124
AT1G13570	114.86	0.0267134	0.238884	0.111826	0.910962	0.959645
AT1G13580	122.706	-0.175154	0.228042	-0.768077	0.442441	0.659338
AT1G13590	57.2671	-0.120022	0.316879	-0.378764	0.704863	0.847898
AT1G13600	76.7177	-0.503256	0.254553	-1.97702	0.0480395	0.147593
AT1G13610	9.99031	-1.06703	0.655136	-1.62871	0.103374	0.256448
AT1G13620	8.91669	-1.06093	0.695894	-1.52456	0.127369	0.296126
AT1G13630	66.1067	0.28387	0.26286	1.07993	0.280174	0.499749
AT1G13635	34.3572	0.238198	0.380054	0.626747	0.530825	0.729872
AT1G13640	1355.17	0.11249	0.0958065	1.17414	0.24034	0.454616
AT1G13650	461.304	2.18504	0.166407	13.1307	2.19698e-39	1.33114e-36
AT1G13670	252.208	0.00661775	0.158178	0.0418373	0.966628	0.984328
AT1G13690	523.257	0.162438	0.118667	1.36886	0.171044	0.362459
AT1G13700	149.885	0.287788	0.187628	1.53382	0.125074	0.292946
AT1G13710	413.639	0.556066	0.150765	3.68829	0.000225767	0.00198399
AT1G13730	1106.69	0.00988682	0.0885369	0.111669	0.911086	0.959645
AT1G13740	312.859	-0.202758	0.141422	-1.43371	0.151656	0.334626
AT1G13750	87.9607	-0.304847	0.231195	-1.31857	0.187312	0.384579
AT1G13770	99.4906	-0.473774	0.223079	-2.12379	0.0336877	0.112653
AT1G13780	82.1243	-0.222888	0.279306	-0.798007	0.424867	0.644753
AT1G13790	194.103	0.690806	0.200803	3.44022	0.00058125	0.00440801
AT1G13800	29.4503	-0.716628	0.394495	-1.81657	0.0692828	0.193016
AT1G13810	177.713	0.307901	0.179012	1.72	0.0854328	0.22439
AT1G13820	503.419	-1.35581	0.130724	-10.3715	3.34208e-25	8.45583e-23
AT1G13830	92.1859	0.0729894	0.228951	0.318799	0.749879	0.87295
AT1G13860	215.11	-0.117802	0.173303	-0.679744	0.496667	0.705009
AT1G13870	317.242	-0.121617	0.150557	-0.807781	0.419216	0.639462
AT1G13880	426.861	0.101177	0.119843	0.84425	0.39853	0.620101
AT1G13900	645.64	0.317659	0.118806	2.67377	0.00750037	0.0352642
AT1G13910	72.2764	-0.211056	0.248368	-0.849771	0.395453	0.61746
AT1G13920	80.1375	-0.0437032	0.246232	-0.177488	0.859125	0.932119
AT1G13930	17146.9	-0.263604	0.155464	-1.69559	0.0899629	0.232652
AT1G13940	318.436	0.159787	0.148504	1.07598	0.281936	0.50157
AT1G13950	51.1999	0.0497069	0.296762	0.167497	0.866979	0.937032
AT1G13960	502.824	0.146045	0.111076	1.31483	0.188567	0.386594
AT1G13970	94.1552	-0.272676	0.231835	-1.17616	0.23953	0.45368
AT1G13980	926.116	0.343222	0.0969798	3.53911	0.000401478	0.00325136
AT1G13990	160.801	-0.428086	0.202019	-2.11904	0.0340874	0.113694
AT1G14000	1434.66	0.124155	0.0889095	1.39642	0.162587	0.349981
AT1G14010	408.083	-0.508698	0.134536	-3.78112	0.000156125	0.00145649
AT1G14020	341.108	0.0383388	0.12869	0.297915	0.765768	0.882126
AT1G14030	492.924	-0.41163	0.117258	-3.51046	0.000447338	0.00353935
AT1G14040	149.429	0.690639	0.195745	3.52826	0.000418306	0.00336046
AT1G14060	535.78	-0.106929	0.123252	-0.867566	0.385632	0.608353
AT1G14071	35.6108	-0.4812	0.376004	-1.27977	0.200625	0.403881
AT1G14080	133.2	0.0445175	0.195507	0.227703	0.819877	0.913421
AT1G14090	62.5646	-0.304425	0.263593	-1.15491	0.248129	0.46326
AT1G14120	189.96	-0.354612	0.186288	-1.90357	0.0569668	0.166871
AT1G14130	134.013	-0.0953592	0.210678	-0.45263	0.650816	0.813408
AT1G14140	162.151	-0.219382	0.182532	-1.20188	0.229409	0.441135
AT1G14150	835.421	-0.657794	0.138144	-4.76164	1.92027e-06	3.23663e-05
AT1G14160	135.786	0.180967	0.212963	0.849758	0.39546	0.61746
AT1G14170	363.642	-0.153981	0.149301	-1.03135	0.302378	0.523889
AT1G14180	94.9539	-0.179394	0.229313	-0.782312	0.434031	0.652762
AT1G14185	129.255	-0.032704	0.217005	-0.150706	0.880208	0.943917
AT1G14190	75.1981	0.100553	0.257556	0.39041	0.696233	0.842196
AT1G14200	258.02	0.60063	0.198878	3.02009	0.00252702	0.0148689
AT1G14205	121.16	0.27203	0.209143	1.30068	0.193366	0.393534
AT1G14210	690.425	-0.275735	0.101898	-2.70598	0.00681036	0.0327421
AT1G14220	36.2191	-0.18471	0.390658	-0.472817	0.636344	0.803944
AT1G14230	313.021	0.0635486	0.136344	0.466089	0.641152	0.806994
AT1G14240	42.5242	-0.25258	0.3516	-0.718374	0.472527	0.685191
AT1G14250	193.252	1.92013	0.205236	9.35567	8.30676e-21	1.4167e-18
AT1G14260	14.8049	-0.438839	0.577604	-0.759758	0.447399	0.663719
AT1G14270	573.247	0.113874	0.115569	0.985329	0.324463	0.547404
AT1G14280	580.348	0.34604	0.107626	3.2152	0.00130352	0.00865381
AT1G14290	261.322	-0.287596	0.162942	-1.76502	0.0775612	0.209499
AT1G14300	190.644	0.187544	0.177446	1.05691	0.290554	0.510821
AT1G14310	141.32	-0.598885	0.186403	-3.21286	0.00131422	0.00871752
AT1G14320	11946.2	0.0101622	0.109452	0.0928456	0.926026	0.966768
AT1G14330	336.807	-0.261807	0.144962	-1.80603	0.0709133	0.196333
AT1G14340	144.444	0.0336083	0.188807	0.178004	0.85872	0.932072
AT1G14345	2798.58	-0.586905	0.133968	-4.38093	1.18175e-05	0.000157639
AT1G14350	480.813	-0.336288	0.132136	-2.54501	0.0109273	0.04747
AT1G14360	389.827	0.16164	0.139833	1.15595	0.247703	0.462728
AT1G14370	158.423	0.524959	0.186272	2.81823	0.0048289	0.0250013
AT1G14380	533.204	-0.20001	0.111528	-1.79336	0.0729155	0.200291
AT1G14390	100.887	-0.44031	0.257352	-1.71092	0.0870953	0.227408
AT1G14400	1410.08	0.0361085	0.104704	0.344862	0.730198	0.861974
AT1G14410	530.77	-0.564848	0.111332	-5.07354	3.90487e-07	7.7505e-06
AT1G14420	3.79085	-0.228161	1.15743	-0.197128	0.843727	0.924914
AT1G14430	114.512	-0.0204549	0.230771	-0.0886374	0.92937	0.968518
AT1G14440	416.289	-0.473143	0.149675	-3.16113	0.00157158	0.0100483
AT1G14450	372.233	-0.139975	0.170802	-0.819513	0.412494	0.633414
AT1G14453	12.2038	0.21745	0.643554	0.337889	0.735447	0.864836
AT1G14455	2.96899	-0.495632	1.21952	-0.406416	0.684437	NA
AT1G14460	342.945	-0.0483723	0.158312	-0.305551	0.759946	0.878673
AT1G14470	37.9516	1.52831	0.384297	3.9769	6.98183e-05	0.000733347
AT1G14480	42.7368	0.566725	0.313106	1.81001	0.0702941	0.195135
AT1G14490	15.6173	-0.303128	0.521597	-0.581155	0.561136	0.752321
AT1G14500	2.43307	-0.554063	1.34982	-0.410471	0.68146	NA
AT1G14510	881.033	-0.217453	0.0958486	-2.26871	0.0232857	0.085439
AT1G14520	27.1455	-1.3597	0.416752	-3.2626	0.00110394	0.00750876
AT1G14530	82.5844	-0.065065	0.247135	-0.263277	0.792337	0.897208
AT1G14540	52.2322	0.0311685	0.408181	0.0763596	0.939133	0.972676
AT1G14550	4.40946	-2.2869	1.3662	-1.67391	0.0941479	0.240389
AT1G14560	175.728	-0.162706	0.17464	-0.931662	0.351511	0.575086
AT1G14570	707.092	0.383677	0.104817	3.66044	0.000251779	0.00217603
AT1G14580	442.148	-0.261796	0.130189	-2.0109	0.0443362	0.139358
AT1G14590	98.9712	-0.18689	0.224266	-0.833343	0.404651	0.625701
AT1G14600	44.2258	0.383507	0.315067	1.21722	0.223519	0.432769
AT1G14610	2076.97	-0.463494	0.126354	-3.66821	0.000244255	0.00212056
AT1G14620	260.294	0.120644	0.143097	0.843091	0.399177	0.620357
AT1G14630	62.9677	0.073262	0.260298	0.281454	0.778362	0.888738
AT1G14640-AT1G14642	88.6703	2.4141	0.391871	6.16043	7.25457e-10	2.70274e-08
AT1G14642	1.25318	2.64991	2.15515	1.22957	0.218856	NA
AT1G14650	1614.91	0.0666753	0.150451	0.44317	0.657643	0.818242
AT1G14660	59.5898	0.146615	0.275051	0.533047	0.594001	0.775564
AT1G14670	1543.38	-0.449979	0.0940229	-4.78584	1.70271e-06	2.92561e-05
AT1G14680	32.3347	0.637958	0.381304	1.67309	0.0943086	0.240594
AT1G14685	776.538	0.37166	0.110164	3.3737	0.000741647	0.00537817
AT1G14687	26.4383	0.103865	0.464757	0.223482	0.82316	0.915179
AT1G14690	507.286	0.0397516	0.117626	0.337948	0.735402	0.864836
AT1G14700	566.953	0.275863	0.1217	2.26675	0.0234053	0.0857685
AT1G14710	1825.01	-0.0703472	0.12407	-0.566995	0.570717	0.759681
AT1G14720	1439.44	0.424793	0.115072	3.69155	0.000222892	0.00196247
AT1G14730	69.638	-0.406513	0.257158	-1.58079	0.113926	0.274663
AT1G14740	1114.55	-0.0711215	0.106578	-0.667316	0.50457	0.711796
AT1G14750	11.7291	-0.698139	0.593129	-1.17704	0.239178	0.453275
AT1G14760	6.08696	-0.0432305	0.870645	-0.0496535	0.960399	0.981805
AT1G14770	183.063	0.842613	0.163766	5.14523	2.6719e-07	5.52226e-06
AT1G14780	46.4549	-0.0989401	0.312389	-0.316721	0.751455	0.873744
AT1G14790	74.9956	-0.001636	0.245911	-0.00665282	0.994692	0.997682
AT1G14810	2215.9	-0.525107	0.0883171	-5.9457	2.75285e-09	8.97757e-08
AT1G14820	226.911	-0.289336	0.16689	-1.7337	0.0829719	0.219908
AT1G14830	1499.2	-0.196852	0.088979	-2.21235	0.0269427	0.0955526
AT1G14840	696.086	0.0276882	0.100843	0.274567	0.783649	0.892056
AT1G14850	648.717	0.206217	0.151924	1.35737	0.174664	0.367451
AT1G14860	169.258	-0.0185465	0.17419	-0.106473	0.915207	0.961696
AT1G14870	1167.19	0.3257	0.140775	2.31363	0.0206882	0.0779837
AT1G14880	3.80561	0.564392	1.23244	0.457948	0.64699	0.811036
AT1G14890	98.5511	-0.140605	0.222316	-0.632453	0.527091	0.727303
AT1G14900	1098.31	-0.753714	0.104343	-7.22345	5.06851e-13	3.15398e-11
AT1G14910	370.954	0.227164	0.131081	1.73301	0.0830939	0.220105
AT1G14920	401.36	-0.240531	0.144676	-1.66255	0.0964031	0.244454
AT1G14950	2.87731	-2.06898	1.92441	-1.07513	0.282319	NA
AT1G14960	69.2265	-0.619505	0.288835	-2.14484	0.0319656	0.108264
AT1G14970	97.3795	-0.0211946	0.261783	-0.0809625	0.935472	0.970777
AT1G14980	1771.86	0.627522	0.0889505	7.05474	1.72928e-12	9.83085e-11
AT1G14990	120.345	0.481652	0.221369	2.17579	0.0295707	0.102412
AT1G15000	457.131	-0.385146	0.119096	-3.2339	0.00122111	0.00818241
AT1G15002	11.6316	0.369747	2.61868	0.141196	0.887715	0.94795
AT1G15010	3.85913	0.271558	1.16216	0.233666	0.815244	0.910688
AT1G15020	182.112	-0.318942	0.190585	-1.67349	0.0942317	0.240531
AT1G15030	485.024	-0.134885	0.123773	-1.08978	0.275811	0.495033
AT1G15040	230.628	-0.196393	0.166324	-1.18079	0.237688	0.451454
AT1G15050	4.99832	0.651549	1.04491	0.623546	0.532926	0.7318
AT1G15060	385.042	-0.193905	0.140476	-1.38034	0.167482	0.35738
AT1G15080	62.6059	-0.897028	0.291439	-3.07793	0.00208445	0.0127335
AT1G15100	304.711	-0.177988	0.161205	-1.1041	0.269548	0.487362
AT1G15110	172.638	0.208821	0.196952	1.06026	0.289025	0.509066
AT1G15110-AT1G15120	8.54428	-0.862422	1.11019	-0.776824	0.437263	0.655206
AT1G15120	2608.22	0.0278341	0.12242	0.227366	0.820139	0.913496
AT1G15125	347.127	0.984171	0.138333	7.11452	1.12302e-12	6.59604e-11
AT1G15130	1086.79	0.238054	0.131502	1.81028	0.070253	0.195068
AT1G15140	1718.97	-0.421314	0.142563	-2.95529	0.00312378	0.0175934
AT1G15150	6.80589	-0.583829	0.789313	-0.739668	0.459502	0.673557
AT1G15160	1.512	-2.09413	1.95843	-1.06929	0.284939	NA
AT1G15165	44.832	-0.896205	0.321356	-2.78883	0.00528994	0.026839
AT1G15170	253.236	-0.251443	0.17065	-1.47344	0.140632	0.318347
AT1G15175	29.5213	0.0176597	0.38816	0.0454959	0.963712	0.983474
AT1G15180	500.975	-0.305384	0.132282	-2.30859	0.0209664	0.0787102
AT1G15190	4.2858	-0.84119	1.0125	-0.830803	0.406085	0.62737
AT1G15200	1273.74	-0.00631644	0.184414	-0.0342514	0.972677	0.987381
AT1G15210	1163.72	-0.0838076	0.133075	-0.629776	0.528841	0.728951
AT1G15215	53.5518	-0.66414	0.300214	-2.21222	0.0269514	0.0955688
AT1G15220	83.6262	0.283334	0.248548	1.13996	0.254304	0.470139
AT1G15230	567.294	0.529398	0.131428	4.02804	5.62427e-05	0.000611105
AT1G15240	324.114	-0.390625	0.208983	-1.86918	0.0615982	0.176749
AT1G15250	176.661	0.509192	0.186738	2.72677	0.00639581	0.0311523
AT1G15260	926.051	-0.859757	0.098655	-8.71478	2.91324e-18	3.78951e-16
AT1G15270	2734.9	0.723687	0.0889477	8.13609	4.08248e-16	3.94937e-14
AT1G15280	1052.39	0.165499	0.152328	1.08646	0.277276	0.496423
AT1G15290	1767.34	-0.455711	0.145778	-3.12605	0.00177172	0.0110939
AT1G15300	44.3912	0.54672	0.32893	1.66212	0.0964895	0.244532
AT1G15310	158.704	0.426802	0.212702	2.00658	0.0447949	0.140359
AT1G15330	11.8794	0.195912	0.834115	0.234874	0.814306	0.910026
AT1G15340	2428.39	-0.122122	0.125398	-0.973878	0.330117	0.553542
AT1G15350	251.904	0.0480891	0.158448	0.303502	0.761508	0.879506
AT1G15360	1.16232	-0.758567	2.20187	-0.344511	0.730462	NA
AT1G15370	271.861	-0.249944	0.155787	-1.6044	0.108627	0.26584
AT1G15380	650.796	-0.158377	0.174591	-0.907137	0.364334	0.588605
AT1G15385	16.264	0.522644	0.593381	0.88079	0.378431	0.601768
AT1G15390	435.873	0.210231	0.158939	1.32271	0.185932	0.382975
AT1G15400	432.235	0.325251	0.180359	1.80335	0.071333	0.197116
AT1G15405	19.9351	2.88162	0.761066	3.7863	0.000152907	0.00143286
AT1G15410	244.015	0.308225	0.148341	2.07781	0.0377269	0.123279
AT1G15415-AT1G15420	88.986	0.499164	0.27684	1.80308	0.0713764	0.19716
AT1G15420	500.527	-0.000868304	0.115972	-0.00748717	0.994026	0.997449
AT1G15430	68.7174	-0.000321834	0.259113	-0.00124206	0.999009	0.999674
AT1G15440	663.59	0.14145	0.120931	1.16967	0.242133	0.456325
AT1G15460	26.5281	-0.0671783	0.424097	-0.158403	0.874139	0.940826
AT1G15470	336.391	-0.158782	0.128504	-1.23561	0.216602	0.424141
AT1G15480	328.054	0.343105	0.134046	2.55961	0.010479	0.0459559
AT1G15490	113.047	-0.441399	0.224742	-1.96402	0.0495275	0.150896
AT1G15500	3280.67	0.331268	0.0875647	3.78313	0.00015487	0.00144831
AT1G15510	427.013	0.880979	0.123667	7.12382	1.04973e-12	6.24524e-11
AT1G15520	4.99812	-0.0188271	0.914871	-0.020579	0.983581	0.992766
AT1G15530	283.05	-0.00209096	0.141069	-0.0148223	0.988174	0.995385
AT1G15540	34.721	0.0585831	0.362664	0.161535	0.871672	0.939531
AT1G15550	49.9101	-0.308805	0.314061	-0.983264	0.325478	0.548393
AT1G15570	161.466	-1.087	0.177464	-6.12516	9.05953e-10	3.28483e-08
AT1G15580	9.12323	1.51962	0.804712	1.8884	0.058972	0.171037
AT1G15625	10.747	0.364448	0.675749	0.539324	0.589664	0.772441
AT1G15630	5.16997	-0.541652	0.969221	-0.558853	0.576262	0.763517
AT1G15640	13.9422	0.0581244	0.595301	0.0976386	0.922219	0.964897
AT1G15660	441.616	-0.493964	0.138628	-3.56323	0.000366318	0.00300788
AT1G15670	356.444	-0.379386	0.164129	-2.31152	0.0208043	0.0782933
AT1G15690	13656.1	0.136503	0.0825682	1.65321	0.0982879	0.247395
AT1G15700	111.177	-0.292645	0.221811	-1.31935	0.187053	0.384322
AT1G15710	1047.71	-0.0796958	0.121595	-0.655421	0.512197	0.717543
AT1G15720	59.4709	-0.00792825	0.286009	-0.0277202	0.977885	0.989718
AT1G15730	957.611	0.230319	0.0914606	2.51823	0.0117946	0.0504194
AT1G15740	609.463	0.203119	0.108816	1.86663	0.0619535	0.177592
AT1G15750	2063.18	0.0776809	0.127139	0.610994	0.541204	0.738009
AT1G15760	25.1296	-0.439052	0.44879	-0.978301	0.327925	0.551364
AT1G15772	1.70778	0.91142	1.76649	0.515949	0.60589	NA
AT1G15780	835.479	-0.10996	0.146464	-0.750767	0.452793	0.668233
AT1G15790	17.0171	1.4601	0.54171	2.69536	0.00703134	0.0336039
AT1G15800	61.2845	-0.232653	0.267685	-0.86913	0.384776	0.607664
AT1G15810	951.263	-0.363116	0.114736	-3.16479	0.00155196	0.00994936
AT1G15820	25567.3	0.0848796	0.132913	0.638609	0.523077	0.724024
AT1G15825	10.0971	-2.22464	0.758983	-2.93108	0.00337784	0.0186995
AT1G15830	39.2027	-1.12689	0.357994	-3.1478	0.00164506	0.0104341
AT1G15860	497.994	0.162384	0.145527	1.11583	0.264495	0.481401
AT1G15870	54.5709	0.380416	0.291658	1.30432	0.192123	0.391641
AT1G15880	344.427	0.248331	0.16072	1.54512	0.122318	0.288669
AT1G15885	39.2725	0.290646	0.356133	0.816117	0.414433	0.635064
AT1G15890	114.979	0.736305	0.220614	3.33752	0.000845295	0.00600496
AT1G15900	6.89618	-0.454323	0.774415	-0.586667	0.557428	0.749662
AT1G15910	565.733	0.199748	0.12975	1.53948	0.123686	0.290764
AT1G15920	209.55	-0.00707098	0.173004	-0.0408717	0.967398	0.98459
AT1G15930	2422.59	-0.314386	0.115365	-2.72514	0.00642752	0.031275
AT1G15940	686.252	0.506605	0.367982	1.37671	0.168602	0.35907
AT1G15950	1424.95	-0.237117	0.116777	-2.03052	0.0423041	0.134513
AT1G15960	153.187	0.201346	0.190042	1.05948	0.289382	0.509417
AT1G15970	200.976	0.0181974	0.169906	0.107103	0.914707	0.961478
AT1G15980	2797.63	0.218917	0.0782294	2.7984	0.00513563	0.0262445
AT1G16000	388.218	-0.233831	0.15643	-1.4948	0.134967	0.309331
AT1G16010	724.187	-0.0597023	0.107569	-0.555014	0.578885	0.765226
AT1G16020	470.899	0.17192	0.120265	1.42951	0.152859	0.336277
AT1G16022	39.7987	0.150233	0.349467	0.429892	0.667274	0.824168
AT1G16030	115.228	0.250339	0.218519	1.14561	0.251955	0.467487
AT1G16040	81.4955	-0.607185	0.238923	-2.54134	0.0110428	0.047891
AT1G16060	137.651	-0.00318652	0.19219	-0.01658	0.986772	0.994547
AT1G16070	30.2517	-0.591691	0.388928	-1.52134	0.128175	0.297621
AT1G16080	2485.72	0.748364	0.0967398	7.73585	1.02718e-14	8.38649e-13
AT1G16080-AT1G16090	77.3926	-0.933243	0.290503	-3.21251	0.00131582	0.00872566
AT1G16090	3.79106	0.670929	1.28148	0.523556	0.600587	0.780136
AT1G16110	51.5566	0.116254	0.318514	0.36499	0.715119	0.853723
AT1G16120	11.8474	0.366719	0.637136	0.575574	0.564903	0.755172
AT1G16130	29.1465	-0.10515	0.372489	-0.282291	0.777721	0.888383
AT1G16140	29.5487	-0.0691508	0.409809	-0.168739	0.866002	0.936403
AT1G16150	41.2345	-0.211122	0.319425	-0.660944	0.508648	0.715139
AT1G16160	16.7369	-0.464185	0.499437	-0.929417	0.352673	0.576373
AT1G16170	134.073	-0.322733	0.219516	-1.4702	0.141507	0.319665
AT1G16180	1095.55	0.162103	0.138301	1.1721	0.241156	0.455485
AT1G16190	298.743	-0.0124524	0.140121	-0.0888687	0.929186	0.968518
AT1G16210	1179.76	0.328727	0.112944	2.91054	0.00360808	0.0196948
AT1G16220	79.4878	0.389643	0.287205	1.35667	0.174886	0.367791
AT1G16225	3.31611	-0.815742	1.26788	-0.643389	0.519972	0.722102
AT1G16240	687.467	-0.455069	0.141664	-3.21232	0.00131669	0.0087289
AT1G16250	114.428	0.280707	0.202131	1.38874	0.164912	0.353731
AT1G16260	175.29	0.0119948	0.172786	0.0694201	0.944655	0.975106
AT1G16270	681.118	0.0072045	0.167438	0.0430279	0.965679	0.984232
AT1G16280	346.83	0.189578	0.124517	1.52251	0.127882	0.297051
AT1G16300	179.87	-0.0325624	0.178216	-0.182713	0.855023	0.929991
AT1G16310	80.4861	0.223913	0.239028	0.936764	0.34888	0.572572
AT1G16320	1261.4	0.390487	0.103229	3.78272	0.000155122	0.00144949
AT1G16330	63.0396	-0.533731	0.313866	-1.7005	0.089036	0.230906
AT1G16340	182.587	-0.259274	0.176483	-1.46911	0.141802	0.320115
AT1G16350	2489.42	0.397776	0.106571	3.73251	0.000189582	0.00170639
AT1G16360	2.5451	-0.672258	1.34703	-0.499069	0.617731	NA
AT1G16370	41.0157	-0.00261317	0.34188	-0.00764354	0.993901	0.99741
AT1G16390	437.226	0.512971	0.144331	3.55414	0.00037922	0.00310386
AT1G16400	443.385	-0.300626	0.163872	-1.83452	0.0665768	0.187598
AT1G16410	2187.47	-0.175627	0.128768	-1.36391	0.172597	0.364526
AT1G16420	19.3777	1.06833	0.490594	2.17764	0.0294332	0.102059
AT1G16430	77.794	0.675219	0.275269	2.45294	0.0141694	0.0581654
AT1G16440	20.8492	0.354942	0.439266	0.808036	0.41907	0.639323
AT1G16445	45.5279	-1.69839	0.348126	-4.87868	1.06801e-06	1.91958e-05
AT1G16460	505.703	-0.293757	0.113199	-2.59505	0.00945771	0.0423564
AT1G16470	877.991	-0.152278	0.10743	-1.41746	0.156348	0.340919
AT1G16480	126.008	0.891985	0.198317	4.49778	6.86661e-06	9.74102e-05
AT1G16489	12.5212	-2.34738	0.653165	-3.59386	0.000325816	0.00271994
AT1G16490	5.91829	0.538283	0.817445	0.658494	0.510221	0.716213
AT1G16500	122.668	-0.0828761	0.225539	-0.367458	0.713278	0.853073
AT1G16510	14.5965	-0.151396	0.539765	-0.280485	0.779105	0.88921
AT1G16515	26.4649	-1.07964	0.501595	-2.15241	0.0313653	0.106749
AT1G16520	596.518	-0.261552	0.105801	-2.47212	0.0134313	0.0557997
AT1G16530	6.93988	-0.530344	0.812863	-0.65244	0.514118	0.718791
AT1G16540	140.252	0.00344887	0.235087	0.0146706	0.988295	0.995385
AT1G16550	102.496	-0.222508	0.23252	-0.956942	0.338596	0.562025
AT1G16560	554.683	0.116054	0.121064	0.958617	0.337752	0.561027
AT1G16570	140.733	-0.210769	0.181733	-1.15977	0.246142	0.460971
AT1G16590	19.8574	-0.369813	0.486316	-0.760438	0.446993	0.663346
AT1G16610	861.076	-0.388841	0.204839	-1.89828	0.0576596	0.168173
AT1G16630	317.32	-0.807817	0.139669	-5.78379	7.30361e-09	2.17822e-07
AT1G16635	1.88091	-1.6586	1.87671	-0.883779	0.376815	NA
AT1G16640	29.3979	-0.0988085	0.385778	-0.256128	0.797852	0.900638
AT1G16650	88.899	-0.259257	0.228301	-1.1356	0.256126	0.472216
AT1G16670	184.881	0.125593	0.171087	0.73409	0.462894	0.676629
AT1G16680	489.013	0.556775	0.145178	3.83513	0.0001255	0.0012095
AT1G16690	114.697	0.0913694	0.224547	0.406905	0.684078	0.834733
AT1G16700	904.875	-0.052514	0.10842	-0.484356	0.628133	0.799058
AT1G16705	16.0478	3.44075	0.746537	4.60894	4.04726e-06	6.15076e-05
AT1G16710	504.419	0.264109	0.157766	1.67406	0.0941191	0.24035
AT1G16720	2372.65	0.162641	0.0854388	1.90359	0.0569636	0.166871
AT1G16730	114.984	1.38777	0.239635	5.7912	6.98851e-09	2.08965e-07
AT1G16740	281.655	-0.123459	0.158138	-0.780706	0.434975	0.653829
AT1G16750	122.871	-0.586382	0.217912	-2.69091	0.00712568	0.0339251
AT1G16770	2.59376	1.04908	1.33197	0.787613	0.430923	NA
AT1G16780	230.411	0.348529	0.186119	1.87261	0.0611219	0.175711
AT1G16790	282.43	0.481903	0.148026	3.25553	0.0011318	0.00767784
AT1G16800	200.042	-0.139533	0.200162	-0.6971	0.48574	0.696196
AT1G16810	1559.1	0.282676	0.090778	3.11393	0.00184613	0.0114693
AT1G16820	14.886	-1.15075	0.540619	-2.12857	0.0332897	0.111615
AT1G16825	18.185	-0.541145	0.478516	-1.13088	0.258105	0.474438
AT1G16830	68.9298	0.274728	0.272601	1.0078	0.31355	0.53611
AT1G16840	263.427	0.0510244	0.14306	0.356664	0.721343	0.85795
AT1G16850	48.6121	0.281559	0.315119	0.893503	0.371588	0.595327
AT1G16860	619.081	-0.299803	0.10742	-2.79094	0.00525546	0.026708
AT1G16870	938.156	-0.00594134	0.114333	-0.0519652	0.958556	0.981202
AT1G16880	8626.56	-0.0783571	0.0972755	-0.805518	0.420521	0.640815
AT1G16890	1591.91	0.044699	0.0852467	0.524349	0.600036	0.77964
AT1G16900	419.868	0.536306	0.126488	4.23998	2.23543e-05	0.000276415
AT1G16905	17.2668	0.5296	0.493991	1.07208	0.283682	0.50339
AT1G16910	1.2712	-2.503	1.97206	-1.26923	0.204358	NA
AT1G16916	62.0164	0.226455	0.323069	0.700949	0.483335	0.694477
AT1G16920	506.553	-0.0787279	0.122409	-0.643155	0.520124	0.722102
AT1G16930	76.304	-0.366906	0.249172	-1.4725	0.140886	0.318768
AT1G16960	223.756	-0.299723	0.174438	-1.71822	0.0857556	0.224981
AT1G16970	238.043	-0.251682	0.149079	-1.68824	0.0913644	0.235089
AT1G17020	31.1409	0.0314852	0.375371	0.0838776	0.933154	0.96988
AT1G17030	20.833	-0.228211	0.44396	-0.514034	0.607228	0.784412
AT1G17040	75.9925	0.288326	0.242378	1.18957	0.234215	0.447144
AT1G17050	1045.44	0.190662	0.105187	1.8126	0.0698937	0.194422
AT1G17060	162.994	-0.152406	0.173328	-0.879294	0.379242	0.602148
AT1G17065	1.3418	1.16363	1.80557	0.644467	0.519273	NA
AT1G17070	409.577	0.183378	0.163511	1.1215	0.262074	0.479269
AT1G17080	346.021	0.220483	0.143625	1.53512	0.124753	0.292587
AT1G17090	215.953	0.393544	0.177566	2.21633	0.026669	0.094801
AT1G17100	935.541	-0.177122	0.10955	-1.61681	0.105919	0.261016
AT1G17110	665.606	0.183286	0.128127	1.43051	0.152571	0.336051
AT1G17120	280.207	0.244141	0.1486	1.64294	0.100395	0.250977
AT1G17130	1178.04	0.0778385	0.0992129	0.784561	0.432711	0.651458
AT1G17140	890.485	-0.418287	0.121135	-3.45305	0.000554288	0.00423843
AT1G17145	191.693	0.187857	0.17324	1.08437	0.278199	0.497159
AT1G17145-AT1G17147	11.7796	0.10856	0.666904	0.162781	0.870691	0.939136
AT1G17147	52.2374	0.467276	0.304561	1.53426	0.124965	0.292845
AT1G17160	280.248	-0.279666	0.144533	-1.93496	0.0529953	0.158793
AT1G17170	1000.59	0.128997	0.12282	1.05029	0.293585	0.513874
AT1G17180	731.918	0.118623	0.18185	0.652314	0.514199	0.718853
AT1G17190	490.729	0.183407	0.129864	1.41231	0.15786	0.343207
AT1G17200	444.694	-0.0252983	0.161787	-0.156368	0.875743	0.941467
AT1G17210	896.195	-0.0485076	0.100275	-0.483744	0.628568	0.799345
AT1G17220	9945.45	0.0640612	0.0983339	0.651466	0.514745	0.719176
AT1G17230	104.474	0.097667	0.213485	0.457488	0.64732	0.811138
AT1G17232	34.6243	-0.410614	0.360421	-1.13926	0.254594	0.470409
AT1G17235	3.21155	0.560915	1.15301	0.486481	0.626627	0.797969
AT1G17240	11.1641	-0.562884	0.615791	-0.914083	0.360673	0.58484
AT1G17250	17.1791	0.557408	0.589474	0.945602	0.344351	0.567893
AT1G17255	49.8133	-0.0712019	0.299335	-0.237867	0.811984	0.908517
AT1G17260	15.4832	0.0297748	0.565349	0.0526662	0.957998	0.981093
AT1G17270	49.9957	-0.0993054	0.327944	-0.302812	0.762033	0.879848
AT1G17280	416.433	0.0759963	0.121103	0.627535	0.530309	0.729489
AT1G17285	29.4098	0.275014	0.390733	0.70384	0.481532	0.692879
AT1G17290	2531.93	0.23321	0.107003	2.17947	0.0292964	0.101661
AT1G17300	32.4439	-0.916484	0.390879	-2.34467	0.0190437	0.0732112
AT1G17310	8.57334	-0.179251	0.705216	-0.254179	0.799357	0.901242
AT1G17330	281.234	0.284434	0.149174	1.90673	0.0565561	0.166027
AT1G17340	414.246	0.0883915	0.120907	0.73107	0.464736	0.678036
AT1G17345	7.04549	-0.523232	0.794749	-0.658361	0.510306	0.716289
AT1G17350	165.09	0.21454	0.17276	1.24183	0.214298	0.421169
AT1G17360	777.334	0.190842	0.118492	1.61059	0.107269	0.263553
AT1G17370	769.027	-0.0828705	0.105846	-0.782935	0.433665	0.652489
AT1G17380	20.9211	0.693614	0.468377	1.48089	0.138637	0.315225
AT1G17400	10.3868	-0.0796256	0.642705	-0.123891	0.901401	0.955607
AT1G17410	23.7473	-0.0136919	0.456454	-0.0299963	0.97607	0.98903
AT1G17420	96.1219	-1.51648	0.248883	-6.09315	1.10713e-09	3.93372e-08
AT1G17430	86.1497	-0.0640477	0.252903	-0.253251	0.800075	0.901426
AT1G17440	695.907	0.00918029	0.128816	0.0712666	0.943186	0.974665
AT1G17450	324.133	0.432186	0.172004	2.51266	0.0119826	0.0510019
AT1G17455	148.875	0.590384	0.196009	3.01203	0.00259508	0.0152
AT1G17460	71.3776	0.777457	0.264611	2.93811	0.00330215	0.0184178
AT1G17470	1529.39	0.00588362	0.0851188	0.0691224	0.944892	0.975132
AT1G17480	62.0526	-0.139261	0.294574	-0.472752	0.63639	0.803944
AT1G17490	149.881	-0.202868	0.203564	-0.99658	0.318969	0.542179
AT1G17500	559.208	0.000431266	0.124096	0.00347526	0.997227	0.998917
AT1G17510	194.853	0.861411	0.179894	4.78844	1.68086e-06	2.89239e-05
AT1G17520	263.872	-0.285376	0.157637	-1.81034	0.070243	0.195064
AT1G17530	435.514	0.227456	0.127222	1.78786	0.0737978	0.202108
AT1G17550	738.068	-0.0270126	0.0984628	-0.274343	0.783821	0.892164
AT1G17560	63.678	-0.628199	0.291487	-2.15515	0.0311498	0.106283
AT1G17580	532.09	-0.096053	0.154736	-0.620756	0.53476	0.733357
AT1G17590	36.1844	0.208469	0.38175	0.546088	0.585005	0.769406
AT1G17600	35.3851	0.0574487	0.398312	0.14423	0.885319	0.946637
AT1G17610	50.1947	0.815115	0.322363	2.52856	0.0114531	0.0492152
AT1G17620	675.352	-0.412351	0.103541	-3.98248	6.82009e-05	0.000717668
AT1G17630	115.266	0.64011	0.226388	2.82749	0.00469138	0.0243935
AT1G17640	65.8799	-0.481346	0.261332	-1.8419	0.0654899	0.185124
AT1G17650	776.281	-0.252785	0.112973	-2.23756	0.0252495	0.0909469
AT1G17665	342.718	-0.0685051	0.156594	-0.43747	0.66177	0.821022
AT1G17680	322.282	0.0920949	0.132923	0.692845	0.488407	0.698446
AT1G17690	586.525	-0.193426	0.121341	-1.59408	0.110918	0.269614
AT1G17700	98.2912	-0.39243	0.276219	-1.42072	0.155398	0.339461
AT1G17710	11.6966	0.36826	0.621326	0.5927	0.553382	0.746882
AT1G17720	1232.45	0.0505849	0.0958246	0.527891	0.597575	0.778332
AT1G17730	387.845	-0.0208964	0.130518	-0.160104	0.872799	0.94
AT1G17744	10.225	0.224827	0.65239	0.34462	0.73038	0.861974
AT1G17745	687.499	0.0358567	0.127383	0.281488	0.778336	0.888738
AT1G17750	54.9085	0.263829	0.285568	0.923875	0.355551	0.579225
AT1G17760	318.774	0.173974	0.14222	1.22327	0.221229	0.42991
AT1G17780	398.315	0.71679	0.128598	5.5739	2.49101e-08	6.66897e-07
AT1G17790	132.728	-0.203333	0.202443	-1.0044	0.315188	0.53788
AT1G17810	4.35812	0.927432	1.20824	0.767587	0.442732	0.659393
AT1G17820	53.1201	-1.03804	3.08533	-0.336443	0.736537	0.86547
AT1G17830	30.0567	-0.559109	0.38891	-1.43763	0.150539	0.332982
AT1G17840	1831.01	-0.153959	0.0845588	-1.82073	0.0686473	0.191696
AT1G17850	382.71	-0.389854	0.146883	-2.65418	0.00795016	0.0369862
AT1G17860	1434.9	0.164219	0.105254	1.56022	0.118707	0.282423
AT1G17870	252.15	2.49184	0.303022	8.22329	1.97996e-16	2.00822e-14
AT1G17880	3811.38	0.144517	0.0730573	1.97814	0.0479132	0.147325
AT1G17890	595.056	-0.348472	0.109695	-3.17673	0.00148944	0.00963015
AT1G17920	110.92	-0.442137	0.210474	-2.10067	0.0356697	0.117724
AT1G17930	193.854	0.232686	0.179261	1.29803	0.194277	0.394914
AT1G17940	200.065	0.538734	0.171803	3.13578	0.001714	0.0108029
AT1G17950	23.1204	0.379842	0.422991	0.89799	0.369191	0.592724
AT1G17960	73.1825	1.64931	0.352945	4.67299	2.96848e-06	4.70381e-05
AT1G17970	161.52	-0.467299	0.179703	-2.60039	0.00931184	0.0418497
AT1G17980	545.718	0.216367	0.125277	1.72711	0.0841471	0.222091
AT1G17980-AT1G17990	50.5375	2.46393	1.81728	1.35583	0.175152	0.368182
AT1G17990	102.396	-1.27659	0.347739	-3.67112	0.00024149	0.00210131
AT1G17990-AT1G18000	6.99813	-0.0546338	1.85552	-0.029444	0.97651	0.989359
AT1G18000	142.758	-0.180712	1.47804	-0.122264	0.90269	0.956004
AT1G18010	20.8533	-0.0547097	4.08046	-0.0134077	0.989302	0.995784
AT1G18020	20.536	-5.92427	3.50061	-1.69235	NA	NA
AT1G18020-AT1G18030	24.6715	0.365074	1.97812	0.184556	0.853577	0.929164
AT1G18030	133.339	-0.0333463	0.273287	-0.122019	0.902884	0.956047
AT1G18040	148.713	-0.220568	0.183927	-1.19921	0.230445	0.442258
AT1G18060	1931.26	0.198635	0.135382	1.46722	0.142316	0.320894
AT1G18070	3519.36	0.348839	0.0738127	4.726	2.28987e-06	3.77394e-05
AT1G18075	51.7314	-0.791989	0.363888	-2.17646	0.0295206	0.102285
AT1G18080	11616.8	-0.259916	0.0874644	-2.97167	0.0029618	0.0168668
AT1G18090	151.977	0.23553	0.179928	1.30903	0.190525	0.38951
AT1G18100	8.79781	0.134665	0.701357	0.192007	0.847737	0.926591
AT1G18140	43.0964	0.0552574	0.341635	0.161744	0.871508	0.939488
AT1G18150	784.192	0.103349	0.102339	1.00987	0.312557	0.535162
AT1G18160	684.231	0.150569	0.135883	1.10808	0.267827	0.48505
AT1G18170	855.585	0.0626822	0.11228	0.558266	0.576663	0.763709
AT1G18180	54.538	0.651622	0.308611	2.11147	0.0347319	0.115392
AT1G18190	294.182	-0.365281	0.14889	-2.45336	0.0141529	0.0581162
AT1G18197	1.49599	-0.142949	1.59353	-0.0897061	0.928521	NA
AT1G18200	30.9357	0.479356	0.434222	1.10394	0.269618	0.487412
AT1G18210	780.831	-0.0165793	0.139908	-0.118501	0.90567	0.957373
AT1G18250	494.772	-0.738807	0.121716	-6.06994	1.27954e-09	4.44348e-08
AT1G18260	899.115	0.202511	0.0958287	2.11326	0.0345787	0.11495
AT1G18265	89.9708	0.510386	0.277062	1.84214	0.0654549	0.185094
AT1G18270	937.2	-0.122917	0.117919	-1.04239	0.297233	0.518015
AT1G18280	3.61236	-0.562406	1.18295	-0.475428	0.634482	0.803094
AT1G18290	18.3323	-0.247345	0.46952	-0.526804	0.59833	0.778786
AT1G18300	74.9917	-0.149203	0.251935	-0.592228	0.553698	0.747101
AT1G18320	33.7413	0.610298	0.361747	1.68709	0.0915867	0.235582
AT1G18330	324.475	0.387806	0.143657	2.69952	0.00694387	0.0332451
AT1G18335	116.704	0.279523	0.212005	1.31847	0.187346	0.384615
AT1G18340	115.2	-0.923226	0.201662	-4.57808	4.69255e-06	6.98844e-05
AT1G18350	1.98763	3.14715	1.73651	1.81234	0.069933	NA
AT1G18360	164.044	-0.266077	0.176439	-1.50804	0.131545	0.303529
AT1G18370	456.569	-0.614103	0.160636	-3.82295	0.000131863	0.00126238
AT1G18382	7.16096	-0.626295	0.877961	-0.713351	0.475628	0.687926
AT1G18390	150.608	-0.0676704	0.183137	-0.369508	0.711749	0.852273
AT1G18400	88.1972	-0.00125975	0.226166	-0.00557003	0.995556	0.998043
AT1G18410	5.95617	0.428077	0.823981	0.519523	0.603396	0.782066
AT1G18415	78.4703	-0.658917	0.240639	-2.73819	0.00617778	0.0303278
AT1G18420	41.6055	-0.208987	0.319614	-0.653872	0.513194	0.718372
AT1G18440	339.741	0.515995	0.144463	3.57183	0.0003545	0.0029244
AT1G18450	791.635	0.505889	0.0961473	5.26161	1.428e-07	3.18485e-06
AT1G18460	537.511	0.0331148	0.115008	0.287935	0.773396	0.88639
AT1G18470	455.432	0.379283	0.115217	3.29191	0.00099509	0.00688017
AT1G18480	384.063	-0.139848	0.122291	-1.14357	0.252804	0.468569
AT1G18485	356.253	0.391492	0.13032	3.00409	0.00266378	0.0155386
AT1G18490	237.581	0.400214	0.160281	2.49695	0.0125267	0.0528042
AT1G18500	2077.34	-0.359937	0.110383	-3.26082	0.00111091	0.00755171
AT1G18530	3.72793	0.794106	1.02798	0.77249	0.439824	0.657342
AT1G18540	6471.96	0.0403553	0.0875563	0.460907	0.644866	0.810093
AT1G18550	131.48	-0.553044	0.193852	-2.85292	0.00433194	0.0229021
AT1G18560	96.484	-0.145976	0.213383	-0.684104	0.49391	0.703104
AT1G18570	117.734	0.5095	0.202881	2.51132	0.012028	0.0511324
AT1G18580	284.358	-0.126181	0.149059	-0.846518	0.397264	0.619026
AT1G18590	579.708	0.385932	0.114976	3.35663	0.000788994	0.00566089
AT1G18600	244.101	-0.046135	0.153198	-0.301146	0.763303	0.880608
AT1G18610	173.731	0.177764	0.203396	0.873982	0.382128	0.604931
AT1G18620	681.499	0.470937	0.133586	3.52534	0.000422935	0.00339055
AT1G18630	235.73	0.344198	0.166473	2.06759	0.038679	0.125783
AT1G18640	152.062	-0.572376	0.193685	-2.95519	0.00312481	0.0175949
AT1G18650	383.244	-0.804457	0.128796	-6.24599	4.21119e-10	1.65741e-08
AT1G18660	828.037	0.127741	0.10394	1.22899	0.219076	0.427132
AT1G18670	181.527	0.0579243	0.165137	0.350766	0.725764	0.86001
AT1G18680	28.5918	0.812326	0.404058	2.01042	0.0443865	0.139459
AT1G18690	151.15	0.396	0.212713	1.86166	0.0626505	0.178988
AT1G18690-AT1G18700	56.7461	-0.196112	0.368106	-0.53276	0.594199	0.77569
AT1G18700	305.994	-0.0409402	0.142694	-0.28691	0.774182	0.886892
AT1G18710	70.9148	1.22492	0.295007	4.15216	3.29349e-05	0.000386189
[truncated: 22,471 more rows]

## Sheet: amiR-u1-c_vs_WT
	baseMean	log2FoldChange	lfcSE	stat	pvalue	padj
AT1G01010	197.993	0.240932	0.186997	1.28843	0.197598	0.409263
AT1G01020	112.979	-0.333896	0.242127	-1.37901	0.167891	0.368517
AT1G01030	58.1321	-0.413307	0.32345	-1.27781	0.201316	0.414383
AT1G01040	319.322	-0.719667	1.82923	-0.393426	0.694005	0.841962
AT1G01040-AT1G01046	152.64	-0.912299	0.889047	-1.02615	0.304819	0.537088
AT1G01050	347.309	0.354455	0.156015	2.27194	0.0230904	0.0936815
AT1G01050-AT1G01060	29.5163	-8.81126	4.40846	-1.99872	0.045639	0.153166
AT1G01060	1093.37	0.175281	0.142131	1.23323	0.21749	0.434389
AT1G01070	125.397	0.145559	0.240504	0.605222	0.545031	0.744608
AT1G01080	618.262	-0.786918	0.118589	-6.63569	3.22987e-11	3.3319e-09
AT1G01090	4098.51	-0.936648	0.102803	-9.11107	8.15751e-20	3.20782e-17
AT1G01100	7559.85	0.628204	0.115393	5.44402	5.20908e-08	2.31379e-06
AT1G01110	77.8828	-0.220619	0.273554	-0.806491	0.41996	0.647057
AT1G01120	1833.85	0.179353	0.126783	1.41465	0.157171	0.352864
AT1G01130	18.9925	0.121643	0.543331	0.223884	0.822847	0.91748
AT1G01140	746.919	0.224335	0.125191	1.79195	0.0731415	0.212653
AT1G01150	1.95008	-1.63829	1.90891	-0.858236	0.390762	NA
AT1G01160	432.597	-0.191814	0.147923	-1.29671	0.19473	0.405098
AT1G01170	462.059	0.675579	0.164188	4.11467	3.87738e-05	0.000658946
AT1G01180	238.001	0.41658	0.225626	1.84633	0.0648449	0.195456
AT1G01190	48.0896	0.430774	0.339355	1.26939	0.204301	0.418111
AT1G01200	15.2428	0.228937	0.63176	0.36238	0.717068	0.856555
AT1G01210	158.637	0.41983	0.215269	1.95026	0.0511449	0.16604
AT1G01220	556.189	-0.153321	0.158837	-0.965274	0.334407	0.566872
AT1G01225	33.4845	-0.273915	0.483799	-0.566175	0.571275	0.762944
AT1G01230	131.525	0.411787	0.225196	1.82857	0.0674635	0.200911
AT1G01240	164.026	-0.133854	0.191816	-0.697828	0.485285	0.701077
AT1G01250	20.9822	1.02796	0.485825	2.11591	0.0343528	0.125351
AT1G01260	278.91	-0.204278	0.163112	-1.25238	0.210433	0.426024
AT1G01290	171.787	0.257491	0.194717	1.32239	0.186039	0.393126
AT1G01300	1479.59	0.0109894	0.1388	0.0791745	0.936894	0.974986
AT1G01310	1.22473	1.1826	2.18854	0.54036	0.588949	NA
AT1G01320	7340.64	-0.761122	0.289504	-2.62906	0.0085622	0.0457622
AT1G01340	198.295	0.158229	0.178014	0.888858	0.37408	0.605916
AT1G01350	457.163	0.120486	0.135834	0.887015	0.375071	0.606731
AT1G01360	103.911	0.397546	0.237068	1.67693	0.0935564	0.250633
AT1G01370	50.4679	0.0666287	0.330229	0.201765	0.8401	0.926637
AT1G01380	21.293	-0.0264428	0.624527	-0.0423405	0.966227	0.986295
AT1G01390	270.001	1.20802	0.17023	7.0964	1.28049e-12	1.6927e-10
AT1G01420	289.638	0.0105434	0.161527	0.0652735	0.947956	0.979365
AT1G01430	817.048	-0.531146	0.138236	-3.84232	0.000121879	0.00169114
AT1G01440	224.308	-0.587294	0.193072	-3.04183	0.00235141	0.017115
AT1G01448	112.959	-0.477633	0.261411	-1.82714	0.067679	0.201277
AT1G01450	2.59956	-3.13446	2.02527	-1.54768	0.1217	NA
AT1G01453	15.7055	1.17989	0.68944	1.71137	0.0870127	0.238699
AT1G01470	331.502	0.0963116	0.165508	0.581914	0.560625	0.75639
AT1G01480	16.7362	-0.28318	0.564556	-0.501599	0.61595	0.793795
AT1G01490	1702.53	0.0323608	0.125263	0.258343	0.796142	0.904057
AT1G01500	222.155	-0.239609	0.171162	-1.39989	0.161545	0.359105
AT1G01510	685.774	-0.171986	0.139	-1.23731	0.215971	0.432608
AT1G01520	41.7501	1.10598	0.378129	2.92487	0.00344602	0.0229693
AT1G01540	945.589	-0.281241	0.135458	-2.07623	0.0378731	0.134376
AT1G01550	2091.29	0.283359	0.0882618	3.21044	0.00132532	0.0109416
AT1G01560	2.77612	-0.0297814	1.437	-0.0207247	0.983465	NA
AT1G01570	22.6097	-0.624204	0.49493	-1.2612	0.207238	0.422085
AT1G01580	1591.63	-1.16711	0.196475	-5.94026	2.84565e-09	1.85311e-07
AT1G01600	105.642	0.502503	0.244459	2.05557	0.0398239	0.139244
AT1G01610	1256.82	-0.180522	0.156035	-1.15693	0.247301	0.472029
AT1G01620	5437.92	0.365153	0.135523	2.6944	0.00705157	0.0394102
AT1G01630	1622.03	0.174587	0.106848	1.63399	0.102262	0.265499
AT1G01640	70.5805	0.427265	0.311086	1.37346	0.169608	0.371198
AT1G01650	61.2438	-0.21609	1.79596	-0.12032	0.90423	0.960242
AT1G01650-AT1G04027	232.726	-0.201155	0.231054	-0.870596	0.383975	0.614526
AT1G01660	15.2861	0.0254447	0.588829	0.0432123	0.965532	0.986079
AT1G01670	4.53624	-0.497239	1.08202	-0.459547	0.645841	NA
AT1G01680	3.59654	0.175402	1.23795	0.141687	0.887327	NA
AT1G01690	105.172	-0.979477	0.256245	-3.82242	0.000132148	0.00178866
AT1G01690-AT1G01695	4.03238	-1.76643	1.24851	-1.41483	0.157118	NA
AT1G01700	23.8622	-0.707132	0.479504	-1.47472	0.140289	0.327041
AT1G01710	170.978	-1.11285	0.215008	-5.17589	2.26829e-07	8.24955e-06
AT1G01710-AT1G01715	77.9612	-0.240825	0.295138	-0.815975	0.414515	0.642163
AT1G01720	319.645	0.0454455	0.204144	0.222614	0.823836	0.917979
AT1G01725	39.2924	0.277389	0.369112	0.751504	0.452349	0.675464
AT1G01730	495.921	0.417212	0.1546	2.69865	0.00696216	0.0389895
AT1G01740	72.4801	-0.668224	0.297649	-2.24501	0.0247677	0.0985531
AT1G01750	182.491	0.782399	0.232244	3.36886	0.000754802	0.00709064
AT1G01760	19.3396	-0.609206	0.6423	-0.948475	0.342887	0.575127
AT1G01760-AT1G04053	24.8819	-0.122124	0.470554	-0.259532	0.795225	0.903613
AT1G01770	198.74	0.943191	0.253342	3.72299	0.000196878	0.00245008
AT1G01770-AT1G01780	105.795	-1.14853	0.392389	-2.92701	0.00342234	0.0228598
AT1G01780	101.877	0.395606	0.26206	1.5096	0.131146	0.312317
AT1G01790	1652.1	-0.58704	0.111224	-5.278	1.30602e-07	5.11199e-06
AT1G01800	661.03	0.395065	0.158074	2.49923	0.0124462	0.0603904
AT1G01810	18.2079	1.46817	0.556362	2.63887	0.00831834	0.0449426
AT1G01820	418.652	-0.764885	0.139	-5.50276	3.73902e-08	1.7414e-06
AT1G01830	283.563	-0.0448112	0.155172	-0.288784	0.772747	0.889684
AT1G01840	28.7506	0.254273	0.448359	0.56712	0.570633	0.762742
AT1G01860	109.356	-0.533737	0.248728	-2.14587	0.0318835	0.118595
AT1G01880	1.44961	0.125589	2.54366	0.0493732	0.960622	NA
AT1G01900	101.636	0.18927	0.246888	0.766624	0.443305	0.667512
AT1G01910	884.812	0.318161	0.115958	2.74376	0.00607405	0.0352036
AT1G01920	163.502	-0.483221	0.192925	-2.50471	0.0122553	0.0598027
AT1G01930	256.23	-0.233309	0.184187	-1.26669	0.205265	0.419506
AT1G01940	297.971	0.584949	0.165008	3.54496	0.000392666	0.00425527
AT1G01950	335.482	-0.472898	0.147064	-3.21559	0.00130176	0.0108199
AT1G01960	1576.83	-0.2826	0.132441	-2.13378	0.0328605	0.121248
AT1G01970	721.895	0.0935449	0.1348	0.693951	0.487713	0.70238
AT1G01980	1.21379	-2.27904	2.25343	-1.01137	0.31184	NA
AT1G01990	312.498	0.0253341	0.168696	0.150176	0.880626	0.948049
AT1G02000	256.329	0.0418385	0.162563	0.257367	0.796895	0.904347
AT1G02010	146.487	-0.328703	0.289434	-1.13567	0.256093	0.482069
AT1G02020	422.742	0.262764	0.230854	1.13823	0.255026	0.480741
AT1G02030	11.1616	-0.840715	0.676253	-1.2432	0.213796	0.430007
AT1G02050	70.6119	-0.547256	0.28934	-1.8914	0.0585714	0.182224
AT1G02060	102	0.30898	0.257341	1.20066	0.229882	0.450622
AT1G02065	32.1977	-0.325745	0.462863	-0.703761	0.481582	0.698515
AT1G02080	1219.86	-0.459985	0.2081	-2.2104	0.0270775	0.10537
AT1G02090	661.554	-0.176084	0.113412	-1.55261	0.120516	0.295548
AT1G02100	350.151	-0.41257	0.151831	-2.7173	0.00658162	0.0373032
AT1G02110	442.982	-0.647658	0.1793	-3.61215	0.000303667	0.00346403
AT1G02120	888.785	-0.570436	0.121771	-4.6845	2.80645e-06	7.40206e-05
AT1G02130	696.002	0.0570901	0.125354	0.455432	0.648798	0.81505
AT1G02140	1905.08	0.725479	0.116554	6.22438	4.83478e-10	3.79832e-08
AT1G02145	281.717	-0.244805	0.17412	-1.40596	0.159737	0.356773
AT1G02145-AT1G02150	34.8341	-1.87239	0.665388	-2.81398	0.00489329	0.0298988
AT1G02150	2101.11	0.333827	0.113366	2.94467	0.00323296	0.0219265
AT1G02150-AT1G02160	382.796	0.448537	0.194271	2.30882	0.0209534	0.0874254
AT1G02160	163.381	0.300757	0.234607	1.28196	0.199857	0.41235
AT1G02160-AT1G02170	141.033	0.4061	0.341205	1.19019	0.233971	0.455761
AT1G02170	196.313	-0.860997	0.265752	-3.23985	0.00119594	0.0101156
AT1G02180	56.4517	-0.571167	0.321372	-1.77728	0.0755227	0.2174
AT1G02190	6.47642	-0.811027	0.946857	-0.856546	0.391696	0.621466
AT1G02205	331.822	-0.571711	0.156824	-3.64557	0.000266803	0.00312962
AT1G02220	218.651	-0.433186	0.198584	-2.18137	0.0291558	0.111107
AT1G02230	17.4996	-0.00201054	0.524097	-0.00383619	0.996939	0.999097
AT1G02250	1.18947	-0.975576	2.80214	-0.348154	0.727725	NA
AT1G02260	126.893	-0.0583399	0.220529	-0.264546	0.791359	0.901587
AT1G02270	300.214	-0.238737	0.161815	-1.47537	0.140113	0.32678
AT1G02280	1036.34	-0.43201	0.0993073	-4.35024	1.3599e-05	0.000280571
AT1G02290	155.629	-0.157554	0.213491	-0.737987	0.460522	0.682214
AT1G02300	70.2017	-0.346747	0.317904	-1.09073	0.275392	0.503691
AT1G02305	1047.29	0.286492	0.119145	2.40456	0.016192	0.0726829
AT1G02310	5.10583	-0.149431	1.04236	-0.143359	0.886007	NA
AT1G02330	654.103	0.142074	0.157594	0.901516	0.367314	0.599269
AT1G02335	155.152	-0.338269	0.19649	-1.72156	0.0851495	0.235244
AT1G02340	92.4317	0.725349	0.296511	2.44628	0.0144338	0.0669414
AT1G02350	105.449	-0.419498	0.253725	-1.65336	0.0982582	0.258941
AT1G02360	284.292	-0.155527	0.169926	-0.915261	0.360054	0.592601
AT1G02370	289.383	0.28688	0.168041	1.7072	0.0877842	0.240307
AT1G02380	33.8052	0.536575	0.392078	1.36854	0.171143	0.373483
AT1G02390	12.0179	-0.320065	0.675514	-0.47381	0.635636	0.806593
AT1G02400	68.9475	0.411224	0.321417	1.27941	0.200754	0.41365
AT1G02405	5.69212	0.645376	0.996447	0.647678	0.517193	NA
AT1G02410	348.392	0.31768	0.150306	2.11356	0.0345528	0.125966
AT1G02420	159.733	-0.126858	0.196755	-0.644752	0.519088	0.72615
AT1G02430	2.07922	-4.98229	2.59346	-1.9211	0.0547194	NA
AT1G02430-AT1G04117	9.09587	2.06427	0.793135	2.60267	0.00925016	0.0485051
AT1G02440	2.26787	-0.889658	1.70566	-0.521593	0.601954	NA
AT1G02450	4.21765	1.3942	1.07947	1.29155	0.196511	NA
AT1G02460	28.2728	0.120435	0.450097	0.267575	0.789026	0.900216
AT1G02470-AT1G02475	81.1621	-0.176722	0.286906	-0.615959	0.537921	0.739531
AT1G02475	594.879	-0.20567	0.129972	-1.58241	0.113555	0.284254
AT1G02490	3.63883	1.20056	1.30002	0.92349	0.355752	NA
AT1G02500	5992.76	-0.138926	0.0832143	-1.66949	0.0950203	0.253433
AT1G02520	318.239	-0.15115	0.213045	-0.709473	0.478031	0.695559
AT1G02530	3.69986	-1.94055	1.36508	-1.42157	0.155152	NA
AT1G02560	1265.24	-0.0840941	0.12341	-0.68142	0.495606	0.708935
AT1G02570	15.8528	0.274445	0.626078	0.438356	0.661128	0.821807
AT1G02575	1.50879	-1.14186	1.88481	-0.605824	0.544631	NA
AT1G02580	4.25489	-1.80006	1.17612	-1.5305	0.125892	NA
AT1G02610	54.476	0.0274248	0.331388	0.0827572	0.934045	0.973994
AT1G02620	6.98858	-1.20594	0.875013	-1.3782	0.168142	0.368855
AT1G02640	210.711	-0.208136	0.179744	-1.15796	0.246882	0.47163
AT1G02650	18.3719	-0.346099	0.56299	-0.614751	0.538719	0.74009
AT1G02660	155.814	-0.0153251	0.215716	-0.0710431	0.943363	0.977367
AT1G02670	31.4202	-0.466974	0.426935	-1.09378	0.27405	0.502027
AT1G02680	143.94	-0.180872	0.224126	-0.807011	0.41966	0.646821
AT1G02690	460.118	-0.519425	0.141357	-3.67456	0.000238259	0.00285346
AT1G02700	4.83338	-0.490777	1.20779	-0.406342	0.684491	NA
AT1G02705	93.2978	-1.00173	0.276389	-3.62434	0.000289697	0.00333786
AT1G02710	13.5678	-1.50954	0.708503	-2.1306	0.0331219	0.122055
AT1G02720	148.775	-0.0654837	0.201495	-0.324989	0.745189	0.872767
AT1G02730	1196.22	-0.37035	0.145165	-2.55123	0.0107343	0.0543385
AT1G02740	148.007	0.1833	0.200882	0.912475	0.361519	0.594008
AT1G02750	277.292	0.561525	0.17019	3.29939	0.00096895	0.00863915
AT1G02770	8.63684	0.589405	0.853283	0.690749	0.489723	0.703932
AT1G02780	21771.5	0.369971	0.093615	3.95205	7.7484e-05	0.00117725
AT1G02800	21.3643	-0.0897423	0.5336	-0.168183	0.866439	0.941013
AT1G02810	156.862	0.27504	0.233713	1.17682	0.239266	0.462403
AT1G02816	234.344	0.590555	0.189403	3.11798	0.00182094	0.0140018
AT1G02820	202.96	1.15638	0.340227	3.39885	0.000676695	0.00648382
AT1G02840	1104.42	-0.262492	0.106987	-2.45349	0.0141478	0.0659194
AT1G02850	426.466	-0.583002	0.22601	-2.57954	0.00989328	0.051128
AT1G02860	223.722	0.171022	0.182336	0.937952	0.348269	0.580431
AT1G02870	591.748	0.463645	0.133658	3.46889	0.00052261	0.00528016
AT1G02880	195.932	0.204266	0.206915	0.987196	0.323547	0.556539
AT1G02890	1049.28	-0.237183	0.129566	-1.83059	0.0671616	0.200367
AT1G02900	320.815	0.62588	0.158059	3.95978	7.50177e-05	0.00114608
AT1G02910	1002.88	-0.0277583	0.108121	-0.256733	0.797385	0.904682
AT1G02920	526.344	0.823918	0.45456	1.81256	0.0698995	0.206164
AT1G02930	354.31	0.415611	0.494644	0.840222	0.400784	0.629831
AT1G02940	3.78923	-0.904822	1.23448	-0.732959	0.463584	NA
AT1G02950	84.9187	-0.143027	0.261132	-0.547718	0.583886	0.772055
AT1G02960	150.944	-0.365193	0.240005	-1.52161	0.128107	0.307838
AT1G02970	79.5927	-0.0676738	0.262261	-0.25804	0.796376	0.904083
AT1G02980	2.50975	1.45779	1.5588	0.935199	0.349686	NA
AT1G02990	429.454	-0.445976	0.154267	-2.89093	0.00384108	0.0249033
AT1G03000	312.639	-0.692829	0.153993	-4.4991	6.8241e-06	0.00015908
AT1G03010	7.50811	0.243865	0.913168	0.267054	0.789428	0.900455
AT1G03020	18.108	-0.982267	0.566624	-1.73354	0.0829993	0.231467
AT1G03030	151.506	-0.281252	0.2231	-1.26066	0.207432	0.422313
AT1G03040	592.679	-0.184562	0.115358	-1.5999	0.10962	0.277711
AT1G03055	78.1074	-0.271518	0.27554	-0.985403	0.324426	0.557486
AT1G03060	942.001	-0.0358181	0.375038	-0.0955052	0.923914	0.968845
AT1G03070	16.0824	0.382555	0.583451	0.655677	0.512032	0.720374
AT1G03080	1508.09	-0.876317	0.164471	-5.32809	9.92492e-08	4.09537e-06
AT1G03090	422.459	-0.495682	0.134663	-3.68092	0.000232396	0.00280042
AT1G03100	236.954	0.622575	0.173961	3.57881	0.00034516	0.00384642
AT1G03106	12.7097	-0.0960333	0.70961	-0.135333	0.892349	0.954518
AT1G03110	170.881	-0.0749714	0.183326	-0.408951	0.682575	0.834822
AT1G03120	430.173	-0.597076	0.167444	-3.56582	0.00036272	0.0039997
AT1G03130	13653.8	0.0447964	0.106568	0.420356	0.674226	0.829573
AT1G03130-AT1G03140	1257.93	0.101262	0.169487	0.597461	0.5502	0.748934
AT1G03140	70.7975	4.49262	2.26513	1.98338	NA	NA
AT1G03150	353.356	0.843859	0.154621	5.45761	4.82597e-08	2.18316e-06
AT1G03160	959.911	-0.373782	0.147383	-2.53613	0.0112086	0.0559187
AT1G03165	2.58354	0.973617	1.47646	0.659425	0.509623	NA
AT1G03170	5.09094	3.09416	1.23539	2.50459	0.0122594	NA
AT1G03180	40.9746	-0.228508	0.395191	-0.578223	0.563114	0.758084
AT1G03190	178.861	-0.0369957	0.220611	-0.167697	0.866822	0.941042
AT1G03200-AT1G03210	17.0354	-0.846607	0.821442	-1.03064	0.302712	0.534656
AT1G03210	126.683	-0.564853	0.232597	-2.42846	0.0151632	0.0693767
AT1G03220	5070.97	-0.0925825	0.193372	-0.478778	0.632096	0.803928
AT1G03230	1329.01	-0.0553384	0.157811	-0.350662	0.725842	0.860979
AT1G03250	470.5	-0.299428	0.127869	-2.34167	0.0191975	0.0818796
AT1G03260	123.204	0.018368	0.222489	0.0825569	0.934204	0.973994
AT1G03270	43.0832	-0.200936	0.361277	-0.556184	0.578085	0.76797
AT1G03280	773.345	-0.213797	0.131902	-1.62088	0.105043	0.270216
AT1G03290	351.641	-0.0127831	0.15539	-0.0822646	0.934436	0.974105
AT1G03300	97.0022	-0.968193	0.250195	-3.86975	0.000108948	0.00153781
AT1G03310	1063.46	0.4161	0.116908	3.55921	0.000371974	0.0040773
AT1G03320	2.84477	0.179005	1.56038	0.114719	0.908668	NA
AT1G03330	244.318	0.710863	0.196555	3.61661	0.000298492	0.00341602
AT1G03340	23.8735	-0.271843	0.455423	-0.596901	0.550573	0.749304
AT1G03350	1090.28	-0.170118	0.121499	-1.40015	0.161467	0.359004
AT1G03360	184.427	-0.0954032	0.192067	-0.496719	0.619387	0.795624
AT1G03365	342.259	-0.902702	0.147217	-6.13176	8.69119e-10	6.41695e-08
AT1G03370	454.014	-0.28048	0.130538	-2.14864	0.0316626	0.11807
AT1G03380	612.728	0.0443422	0.146331	0.303027	0.761869	0.88224
AT1G03400	159.375	0.366225	0.204722	1.78889	0.0736331	0.213726
AT1G03410	151.063	-0.755101	0.231315	-3.26438	0.00109703	0.00948978
AT1G03420	403.01	0.13602	0.169371	0.803086	0.421925	0.648772
AT1G03420-AT1G04183	4.10924	-1.87783	1.69896	-1.10528	0.269039	NA
AT1G03430	185.291	0.111132	0.192924	0.576042	0.564587	0.759156
AT1G03440	361.647	0.0864099	0.151821	0.569158	0.569249	0.76206
AT1G03445	5.13975	0.124429	1.00586	0.123705	0.901549	NA
AT1G03457	134.983	-0.113751	0.204795	-0.555435	0.578597	0.768446
AT1G03470	113.412	-0.621067	0.258248	-2.40493	0.0161757	0.0726392
AT1G03475	4784.36	0.0960829	0.094758	1.01398	0.310591	0.54309
AT1G03495	8.29605	-2.3981	0.944928	-2.53787	0.0111531	0.05573
AT1G03502-AT1G03506-AT1G04187-AT1G04193-AT1G04197	71.6227	-0.424364	0.302373	-1.40344	0.160484	0.357849
AT1G03510	109.244	0.473815	0.284416	1.66592	0.0957288	0.254646
AT1G03520	143.884	-0.145404	0.218816	-0.664503	0.506368	0.716806
AT1G03530	537.723	-0.738406	0.150327	-4.91199	9.0158e-07	2.72648e-05
AT1G03540	55.5746	-0.177041	0.330923	-0.534992	0.592656	0.777705
AT1G03545	43.2793	-0.370914	0.389317	-0.952729	0.340728	0.573272
AT1G03550	13.0852	0.575063	0.96563	0.595532	0.551488	0.75004
AT1G03550-AT1G08825	83.8036	-1.0027	0.347765	-2.88326	0.00393586	0.0253248
AT1G03560	289.559	-0.534515	0.15432	-3.46369	0.00053282	0.00536123
AT1G03580	9.73919	-0.322557	0.747606	-0.431453	0.666139	0.824549
AT1G03590	404.021	-0.0163638	0.135795	-0.120504	0.904084	0.960193
AT1G03600	7070.06	0.348883	0.110522	3.15667	0.00159582	0.012627
AT1G03610	334.99	-0.0342264	0.155483	-0.220129	0.825771	0.919207
AT1G03620	13.4423	-0.328033	0.644898	-0.508659	0.610991	0.790543
AT1G03630	3957.35	0.384123	0.0896232	4.28598	1.81939e-05	0.000357338
AT1G03650	25.4223	0.805859	0.484567	1.66305	0.0963026	0.255649
AT1G03660	6.3027	0.142131	1.06778	0.133109	0.894107	0.955193
AT1G03680	2649.33	0.328376	0.142585	2.30302	0.0212779	0.0884229
AT1G03687	219.139	0.102089	0.170487	0.598806	0.549302	0.748158
AT1G03700	41.6348	0.844882	0.400682	2.10861	0.0349785	0.127067
AT1G03710	1.41886	0.0954365	1.88862	0.0505323	0.959698	NA
AT1G03730	144.927	0.0221891	0.203707	0.108927	0.913261	0.964388
AT1G03740	544.203	-0.476397	0.138965	-3.42819	0.000607622	0.00595642
AT1G03750	106.495	-0.0473565	0.25754	-0.183881	0.854107	0.934539
AT1G03760	204.857	0.404938	0.202175	2.00291	0.0451869	0.152111
AT1G03770	95.9604	-0.626922	0.293162	-2.13848	0.0324775	0.120156
AT1G03780	278.578	-1.24375	0.204509	-6.08163	1.18969e-09	8.53378e-08
AT1G03790	46.5384	-0.878591	0.469701	-1.87053	0.0614097	0.18863
AT1G03800	11.355	1.20461	0.714045	1.68702	0.0916002	0.246967
AT1G03820	403.81	0.26121	0.193307	1.35127	0.176609	0.380892
AT1G03830	333.867	-0.193564	0.186162	-1.03976	0.298452	0.529996
AT1G03840	80.4051	-0.342349	0.307848	-1.11207	0.266107	0.492876
AT1G03850	399.857	0.278809	0.150734	1.84968	0.0643597	0.194276
AT1G03860	1072.58	0.199451	0.105714	1.8867	0.0592005	0.183426
AT1G03870	3271.27	0.521453	0.114419	4.55739	5.1792e-06	0.000125644
AT1G03880	5.31794	4.66576	1.7559	2.65719	0.00787945	NA
AT1G03900	852.254	0.0542099	0.113526	0.477509	0.633	0.804635
AT1G03905	116	0.672254	0.232063	2.89686	0.00376923	0.0245601
AT1G03910	1268.34	-0.129573	0.128246	-1.01035	0.312327	0.54479
AT1G03920	37.1613	-0.486338	0.414974	-1.17197	0.241208	0.464895
AT1G03930	518.942	-0.13344	0.143764	-0.92819	0.353309	0.586088
AT1G03935-AT1G04217-AT1G04223-AT1G04227	71.0092	-0.0270901	0.390851	-0.0693104	0.944743	0.97783
AT1G03940	12.5938	-1.30124	0.752998	-1.72807	0.083975	0.233186
AT1G03950	289.864	0.0274359	0.173403	0.15822	0.874283	0.945417
AT1G03960	113.162	-0.376312	0.259035	-1.45274	0.146295	0.336137
AT1G03970	329.776	0.122567	0.15657	0.78283	0.433727	0.658752
AT1G03980	16.388	0.306439	0.604415	0.507001	0.612154	0.791491
AT1G03990	7.07561	-2.12808	1.14578	-1.85732	0.063266	0.192325
AT1G03993	1.37118	-1.5083	2.3027	-0.655011	0.512461	NA
AT1G04000	208.455	0.13262	0.218405	0.607221	0.543705	0.743715
AT1G04007	1.25842	-0.364949	2.01329	-0.18127	0.856156	NA
AT1G04010	112.773	-0.0723534	0.254627	-0.284154	0.776292	0.891924
AT1G04020	176.186	-0.378465	0.201052	-1.88242	0.0597791	0.184855
AT1G04023	2.32473	-0.538487	1.62044	-0.33231	0.739655	NA
AT1G04030	147.484	-0.455396	0.22746	-2.00209	0.0452751	0.152338
AT1G04040	4122.97	0.190814	0.0961855	1.98382	0.0472764	0.157132
AT1G04047	1.31622	2.70032	2.27503	1.18694	0.235252	NA
AT1G04050	63.4434	-0.220619	0.307182	-0.718204	0.472631	0.6913
AT1G04053	5.45513	-2.8739	1.44543	-1.98826	0.0467829	NA
AT1G04067	1.69442	0.659433	1.7753	0.371449	0.710303	NA
AT1G04070	84.1498	0.895763	0.27848	3.21662	0.00129712	0.0107935
AT1G04077	4.27589	-1.52277	1.20966	-1.25884	0.208089	NA
AT1G04080	1894.89	0.298615	0.12963	2.3036	0.0212451	0.0883253
AT1G04090	9.64052	-0.838475	0.779064	-1.07626	0.281811	0.510893
AT1G04100	56.521	0.439051	0.342559	1.28168	0.199955	0.412438
AT1G04107	633.996	-0.0376817	0.150492	-0.25039	0.802286	0.907041
AT1G04110	124.9	0.64762	0.225166	2.87619	0.0040251	0.0257187
AT1G04117	3.66003	-0.0476929	1.25129	-0.0381151	0.969596	NA
AT1G04120	1252.56	-0.176993	0.136545	-1.29622	0.194899	0.405319
AT1G04130	162.226	0.0381938	0.189046	0.202035	0.83989	0.926514
AT1G04140	1070.67	-0.398044	0.121683	-3.27115	0.0010711	0.00932546
AT1G04150	7.1257	-0.933104	0.848085	-1.10025	0.271224	0.498712
AT1G04160	139.462	-0.350608	0.281095	-1.24729	0.21229	0.427952
AT1G04163	3.98905	0.162258	1.16367	0.139436	0.889106	NA
AT1G04170	1614.54	0.0662859	0.10674	0.621005	0.534596	0.737195
AT1G04180	28.3593	0.163383	0.448142	0.364579	0.715426	0.85538
AT1G04190	537.598	0.236232	0.128786	1.8343	0.0666102	0.199118
AT1G04200	296.64	-0.0667891	0.153696	-0.434552	0.663888	0.823329
AT1G04210	814.396	-0.158471	0.133158	-1.1901	0.234007	0.455791
AT1G04220	383.428	-0.356047	0.159365	-2.23416	0.0254722	0.100526
AT1G04230	159.511	0.188704	0.203115	0.929054	0.352861	0.58574
AT1G04233	25.789	-0.237143	0.478314	-0.49579	0.620042	0.796087
AT1G04240	739.656	0.259754	0.136418	1.9041	0.0568966	0.178543
AT1G04247	20.0321	-0.655705	0.566789	-1.15688	0.247323	0.472029
AT1G04250	759.037	0.273012	0.165113	1.65348	0.0982324	0.258941
AT1G04260	192.682	0.125286	0.188384	0.66506	0.506012	0.716669
AT1G04267-AT1G04273-AT1G04277-AT1G04480	1499.07	0.744319	0.141726	5.25181	1.5061e-07	5.81272e-06
AT1G04270	6384.86	0.496168	0.121047	4.09898	4.14977e-05	0.000698585
AT1G04280	646.444	-0.482948	0.119502	-4.04136	5.31425e-05	0.000862412
AT1G04290	252.893	0.424625	0.186264	2.27969	0.0226263	0.0922978
AT1G04290-AT1G04300	193.483	-0.792313	0.334159	-2.37107	0.0177369	0.0773984
AT1G04295	6.83446	0.201436	0.878494	0.229297	0.818638	0.916188
AT1G04300	898.109	-0.936328	0.200109	-4.6791	2.8814e-06	7.53671e-05
AT1G04310	67.4467	-0.207621	0.285431	-0.727393	0.466986	0.687049
AT1G04313	8.79516	-2.41327	0.887561	-2.71899	0.00654808	0.0372107
AT1G04317	2.5176	-5.12503	2.03009	-2.52453	0.0115853	NA
AT1G04330	17.4652	0.200965	0.557845	0.360253	0.718658	0.857721
AT1G04340	217.595	0.475925	0.195851	2.43004	0.0150972	0.0692183
AT1G04343	22.3393	-0.649937	0.581205	-1.11826	0.263457	0.490022
AT1G04350	619.652	0.572533	0.121147	4.72595	2.29045e-06	6.20417e-05
AT1G04353	2.58744	0.50332	4.21301	0.119468	0.904904	NA
AT1G04353-AT1G05220	10.8485	-0.633172	0.782888	-0.808765	0.41865	0.645906
AT1G04357	1.50353	0.00580158	2.08595	0.00278126	0.997781	NA
AT1G04360	118.84	-0.103324	0.240159	-0.430233	0.667026	0.825084
AT1G04363	19.6831	0.895397	0.527255	1.69822	0.0894656	0.242754
AT1G04390	159.85	0.166845	0.226674	0.736057	0.461696	0.682908
AT1G04393-AT1G05570	761.358	-0.163698	0.89274	-0.183366	0.854511	0.934565
AT1G04400	1945.83	0.13802	0.0992756	1.39028	0.164445	0.363211
AT1G04410	13197.1	0.0437581	0.120421	0.363376	0.716324	0.856129
AT1G04420	1832.92	0.0152201	0.123781	0.12296	0.902139	0.95928
AT1G04423-AT1G05780	49.6339	0.153661	0.369112	0.4163	0.67719	0.831308
AT1G04425	38.4625	-0.02483	0.390764	-0.0635423	0.949335	0.980175
AT1G04430	2122.58	0.0294283	0.0966534	0.304473	0.760768	0.881688
AT1G04433	1.65345	-4.39286	2.16215	-2.03171	0.0421834	NA
AT1G04440	982.298	-0.0127495	0.111947	-0.113889	0.909326	0.962513
AT1G04445	1.18611	-0.839219	2.36702	-0.354546	0.722929	NA
AT1G04463	3.2408	-0.927383	1.36561	-0.679097	0.497076	NA
AT1G04480	222.079	0.771935	0.540402	1.42845	0.153164	0.346891
AT1G04487	5.77838	-0.715383	1.14566	-0.62443	0.532345	NA
AT1G04490	10.0617	-0.457795	0.705326	-0.649054	0.516304	0.723631
AT1G04500	3.70299	1.12319	1.21921	0.921246	0.356922	NA
AT1G04503	24.9126	-0.221738	0.492895	-0.449868	0.652805	0.817249
AT1G04510	1220.91	0.110247	0.118721	0.928625	0.353083	0.585857
AT1G04513	7.68984	-0.190939	0.830782	-0.229831	0.818223	0.916015
AT1G04520	547.894	-0.358006	0.145646	-2.45806	0.0139691	0.0653689
AT1G04530	1341.23	0.451937	0.103738	4.35652	1.32146e-05	0.000274437
AT1G04537	3.74444	-1.46172	1.33252	-1.09696	0.27266	NA
AT1G04540	3.02205	-0.809774	1.33491	-0.606611	0.544109	NA
AT1G04550	501.848	0.103319	0.138063	0.748349	0.45425	0.677249
AT1G04555	35.6662	-0.256528	0.424071	-0.604917	0.545234	0.744792
AT1G04560	21.4344	1.5446	1.94844	0.792737	0.427931	0.653817
AT1G04563-AT1G07119-AT1G07130	60.325	-0.911971	0.337422	-2.70276	0.00687666	0.0385988
AT1G04570	9.77818	0.318531	0.733103	0.434497	0.663928	0.823329
AT1G04583	1.21252	2.37409	2.84342	0.834942	0.403751	NA
AT1G04590	311.584	-0.147943	0.153695	-0.962574	0.335761	0.56814
AT1G04600	8.79636	-1.77995	0.831574	-2.14046	0.0323174	0.119745
AT1G04610	47.711	-0.427952	0.349993	-1.22275	0.221426	0.439231
AT1G04620	637.692	0.0597381	0.121305	0.492463	0.622392	0.797834
AT1G04630	291.893	-0.0267446	0.160871	-0.166249	0.867961	0.941855
AT1G04635	158.872	0.89561	0.285227	3.13999	0.00168952	0.0132028
AT1G04640	751.503	0.0945697	0.160263	0.59009	0.55513	0.752675
AT1G04647	13.5761	0.0865812	0.654315	0.132323	0.894728	0.955589
AT1G04650	90.4595	-0.535008	0.282768	-1.89204	0.0584861	0.18203
AT1G04660	11.0753	0.257354	0.730514	0.352292	0.724619	0.860414
AT1G04680	1177.86	0.172936	0.0985413	1.75496	0.0792656	0.224371
AT1G04690	1035.4	0.159563	0.124029	1.2865	0.198267	0.41021
AT1G04700	65.5225	-0.0138217	0.291329	-0.0474436	0.96216	0.984705
AT1G04710	452.245	0.0310141	0.133101	0.233012	0.815752	0.914464
AT1G04730	157.267	-0.170627	0.26851	-0.635458	0.52513	0.730184
AT1G04733	13.3049	2.01912	0.779861	2.58907	0.00962346	0.0500348
AT1G04733-AT1G09800	9.01854	1.27454	0.962107	1.32474	0.185258	0.392018
AT1G04750	899.329	0.289599	0.120963	2.39412	0.0166601	0.0740189
AT1G04760	62.8229	-0.0606957	0.2992	-0.20286	0.839244	0.926173
AT1G04770	367.811	-0.112073	0.161312	-0.694759	0.487207	0.702257
AT1G04773	1.74245	0.023343	1.69862	0.0137423	0.989036	NA
AT1G04778	7.65184	-0.205388	0.860236	-0.238758	0.811293	0.912195
AT1G04780	858.974	-0.53302	0.135095	-3.94551	7.96291e-05	0.00120321
AT1G04790	442.156	-0.024489	0.130369	-0.187844	0.850999	0.932573
AT1G04800	3176.97	0.685178	0.0957351	7.15703	8.24466e-13	1.14098e-10
AT1G04810	1214.38	-0.00338194	0.124056	-0.0272614	0.978251	0.991862
AT1G04820	8277	-0.00369167	0.0897188	-0.0411472	0.967179	0.986665
AT1G04823	3.17932	-0.947144	1.44227	-0.656704	0.511371	NA
AT1G04830	156.069	-0.254313	0.203649	-1.24878	0.211745	0.42744
AT1G04833	11.4773	0.193147	0.696129	0.277459	0.781428	0.895438
AT1G04837	12.0885	-0.983326	0.725924	-1.35459	0.175549	0.379943
AT1G04840	56.1469	0.274019	0.33632	0.814756	0.415212	0.642894
AT1G04850	1802.13	-0.195854	0.115631	-1.69379	0.0903051	0.24443
AT1G04860	666.234	-0.37762	0.120764	-3.12693	0.0017664	0.013692
AT1G04870	680.16	0.453808	0.132896	3.41475	0.000638401	0.00619215
AT1G04873	3.09202	-1.52476	1.39736	-1.09117	0.275197	NA
AT1G04880	31.2302	0.652288	0.414933	1.57203	0.115943	0.288012
AT1G04887-AT1G11780	2.59301	-5.17521	2.05613	-2.51696	0.0118371	NA
AT1G04897	5.59079	4.46911	1.50069	2.97804	0.00290101	NA
AT1G04900	224.375	-0.067333	0.17638	-0.38175	0.702647	0.847454
AT1G04907	7.96024	5.46383	1.44704	3.77586	0.000159454	0.002067
AT1G04910	519.455	0.130125	0.129187	1.00726	0.31381	0.546475
AT1G04917	2.89288	-0.209389	1.37685	-0.152078	0.879125	NA
AT1G04920	23.1862	0.165878	0.518699	0.319795	0.749123	0.875193
AT1G04930	58.9022	-0.4995	0.319028	-1.56569	0.117421	0.290482
AT1G04933	9.22205	0.756007	0.973512	0.776577	0.437408	0.66201
AT1G04933-AT1G12140	89.1303	1.65557	0.848593	1.95096	0.0510621	0.165917
AT1G04940	657.226	0.193376	0.122857	1.57399	0.11549	0.287171
AT1G04940-AT1G04945	6.16168	-1.23609	1.32396	-0.933628	0.350496	0.58291
AT1G04945	134.306	0.309975	0.222696	1.39192	0.163947	0.362726
AT1G04950	264.852	-0.236167	0.161667	-1.46082	0.144064	0.332605
AT1G04960	587.156	0.301985	0.127276	2.37268	0.0176597	0.0771993
AT1G04970	242.895	-0.0609519	0.175546	-0.347214	0.728431	0.862845
AT1G04977	8.52047	-0.442868	0.798779	-0.554431	0.579284	0.768756
AT1G04980	633.07	0.206405	0.129584	1.59282	0.1112	0.280394
AT1G04985	441.58	-0.305778	0.145138	-2.1068	0.0351348	0.127467
AT1G04990	184.493	-0.192992	0.207214	-0.931363	0.351666	0.584415
AT1G05000	134.388	0.476953	0.208306	2.28967	0.0220402	0.090624
AT1G05010	2837.1	0.0575859	0.126529	0.455121	0.649023	0.815268
AT1G05020	18.7789	1.00112	0.568384	1.76134	0.0781812	0.22227
AT1G05030	115.236	-0.577696	0.295134	-1.9574	0.0503001	0.16424
AT1G05033	1.80968	0.139188	1.69745	0.0819979	0.934648	NA
AT1G05040	1.46024	1.11649	2.1233	0.525826	0.599009	NA
AT1G05047	2.86309	0.623096	1.27227	0.48975	0.624311	NA
AT1G05055	184.212	0.532105	0.192764	2.76039	0.00577317	0.0338508
AT1G05057	9.35353	1.09353	0.932951	1.17212	0.241148	0.46482
AT1G05060	164.772	0.315037	0.203763	1.5461	0.122082	0.297765
AT1G05061	10.9431	-1.06346	0.719412	-1.47823	0.139345	0.325729
AT1G05065	17.5108	0.900044	0.576786	1.56045	0.118654	0.292378
AT1G05070	358.59	0.173789	0.145301	1.19606	0.231674	0.452803
AT1G05087-AT1G05090	73.904	-0.52005	0.459934	-1.1307	0.258179	0.484664
AT1G05090	40.4051	-0.614016	0.451379	-1.36031	0.173731	0.377229
AT1G05100	13.9502	0.517314	0.62717	0.824839	0.409463	0.637019
AT1G05120	414.112	-0.208165	0.15946	-1.30544	0.191743	0.400768
AT1G05135	1685.34	0.0890275	0.139785	0.636891	0.524196	0.729788
AT1G05137-AT1G15002	20.6644	-0.979875	2.10151	-0.466272	0.641021	0.810445
AT1G05140	1406.42	0.0811204	0.130627	0.621007	0.534595	0.737195
AT1G05147	2.30323	-0.204772	1.48537	-0.137859	0.890352	NA
AT1G05150	770.895	0.0422435	0.119076	0.354761	0.722769	0.859861
AT1G05153-AT1G15085	42.7659	0.35558	0.375818	0.94615	0.344072	0.576221
AT1G05160	128.884	-0.552626	0.226146	-2.44367	0.0145385	0.0673281
AT1G05163-AT1G15405	10.2171	2.85656	0.927712	3.07915	0.00207595	0.0155404
AT1G05170	159.202	-0.0117096	0.223535	-0.052384	0.958223	0.983208
AT1G05180	518.856	0.0223052	0.130435	0.171006	0.864219	0.93992
AT1G05183	6.93702	0.320177	0.874578	0.366094	0.714295	0.854685
AT1G05187	2.28376	-0.321595	1.40933	-0.228191	0.819498	NA
AT1G05190	12957.7	0.316038	0.102859	3.07254	0.00212244	0.0158187
AT1G05200	515.767	-0.306469	0.166616	-1.83937	0.0658603	0.197626
AT1G05205	270.96	0.239777	0.177595	1.35013	0.176974	0.381493
AT1G05207	165.74	-0.176162	0.233888	-0.753189	0.451336	0.674246
AT1G05210	62.5458	0.67591	0.291545	2.31837	0.0204293	0.0856919
AT1G05213	10.4963	-0.476912	0.71181	-0.669999	0.502859	0.714449
AT1G05220	3.9366	-0.0629874	1.45485	-0.0432948	0.965467	NA
AT1G05230	381.473	0.0550024	0.153439	0.358464	0.719996	0.858458
AT1G05240	161.335	7.25452	2.57747	2.81458	NA	NA
AT1G05250	779.042	0.36231	1.93656	0.18709	0.85159	0.932932
AT1G05253	17.933	-0.70812	0.563342	-1.257	0.208754	0.423882
AT1G05257-AT1G16720-AT1G16740	431.213	0.0478408	0.160441	0.298183	0.765563	0.884863
AT1G05260	773.642	0.133714	0.152996	0.873973	0.382133	0.612948
AT1G05270	571.08	0.0212002	0.123679	0.171414	0.863898	0.939849
AT1G05273	5.30088	2.71018	1.63254	1.66011	0.0968932	NA
AT1G05280	25.9585	-0.435751	0.479405	-0.908941	0.363381	0.59557
AT1G05300	181.677	0.361188	0.21416	1.68654	0.0916922	0.247127
AT1G05310	84.262	0.107509	0.29996	0.358411	0.720036	0.858458
AT1G05317	5.10766	-0.102131	0.965057	-0.105828	0.915718	NA
AT1G05320	597.734	-0.251477	0.155351	-1.61877	0.105497	0.270921
AT1G05330	1.92273	-0.0934054	1.70811	-0.0546835	0.956391	NA
AT1G05333	15.5794	4.98343	3.84027	1.29768	0.194398	0.404823
AT1G05333-AT1G17820	110.931	-0.492965	0.432375	-1.14013	0.254231	0.479821
AT1G05340	61.3396	0.157474	0.337823	0.466143	0.641113	0.810515
AT1G05347	178.619	-0.447819	0.186632	-2.39947	0.0164189	0.073339
AT1G05350	263.075	-0.14003	0.173754	-0.805906	0.420297	0.647358
AT1G05360	139.128	0.368446	0.218317	1.68767	0.0914754	0.246721
AT1G05370	20.066	0.876933	0.509481	1.72123	0.0852096	0.235283
AT1G05380	717.12	-0.218742	0.156896	-1.39418	0.163263	0.361685
AT1G05385	382.235	0.259617	0.144278	1.79942	0.0719521	0.210199
AT1G05397	2.50251	1.02089	1.44558	0.706216	0.480054	NA
AT1G05400	5.13326	1.00411	1.06465	0.943139	0.34561	NA
AT1G05410	298.384	0.176176	0.154051	1.14362	0.252781	0.478141
AT1G05417-AT1G05423-AT1G05427-AT1G05433-AT1G18745	67.8082	-0.451929	1.37379	-0.328966	0.742181	0.87095
AT1G05420	38.0147	-0.624622	0.395105	-1.5809	0.113901	0.284765
AT1G05430	349.93	-0.435888	0.142798	-3.05249	0.00226954	0.0166012
AT1G05440	50.2453	0.125409	0.347306	0.361091	0.718031	0.857242
AT1G05450	9.34697	-0.0534601	0.728294	-0.0734046	0.941484	0.977052
AT1G05453	6.00248	-0.118798	0.948638	-0.12523	0.900341	0.958154
AT1G05460	489.598	-0.114829	0.132741	-0.865061	0.387005	0.617084
AT1G05467	1.81667	-4.32965	2.19569	-1.97188	0.0486232	NA
AT1G05470	215.569	-0.456426	0.184616	-2.47229	0.013425	0.0636689
AT1G05490	83.075	-0.0613476	0.486054	-0.126216	0.899561	0.957982
AT1G05500	741.801	0.188228	0.118553	1.58771	0.112351	0.282235
AT1G05503	22.9547	0.946658	0.496269	1.90755	0.0564493	0.177642
AT1G05503-AT1G19415	2.67778	0.0159171	1.43701	0.0110765	0.991162	NA
AT1G05510	3.07168	2.90669	1.56481	1.85753	0.0632358	NA
AT1G05520	592.781	-0.481688	0.157625	-3.0559	0.00224384	0.0164568
AT1G05523	3.44763	-0.0760988	1.39154	-0.0546868	0.956388	NA
AT1G05530	42.818	-1.03958	0.382991	-2.71437	0.00664013	0.0375576
AT1G05540	56.3651	0.620375	0.311103	1.99411	0.0461397	0.154541
AT1G05553	1.22033	-0.351748	2.02928	-0.173336	0.862387	NA
AT1G05557	4.96443	0.512126	1.1641	0.439933	0.659986	NA
AT1G05557-AT1G20480	33.4998	-0.427743	0.495993	-0.862398	0.388468	0.618277
AT1G05560	1469.63	-0.892045	0.140127	-6.36596	1.94066e-10	1.70685e-08
AT1G05562	481.527	-0.354747	0.160689	-2.20767	0.0272674	0.105978
AT1G05563-AT1G20691	34.6187	-0.781145	0.439402	-1.77775	0.0754455	0.217234
AT1G05570	519.253	-1.34238	2.88684	-0.465	0.641931	0.810992
AT1G05575	12.0206	1.1503	0.759226	1.51509	0.129749	0.309961
AT1G05577	3.97982	-0.892609	1.15028	-0.775991	0.437754	NA
AT1G05590	402.583	-0.156946	0.136561	-1.14927	0.250445	0.475553
AT1G05600	186.401	0.679925	0.184145	3.69234	0.000222203	0.00269673
AT1G05610	8.44663	-0.110445	0.869052	-0.127087	0.898872	0.957982
AT1G05620	165.691	-0.173528	0.214198	-0.81013	0.417866	0.645272
AT1G05630	181.606	-0.508938	0.22971	-2.21556	0.0267215	0.104299
AT1G05640	50.2011	-0.948683	0.329454	-2.87956	0.00398227	0.0255263
AT1G05650	18.177	-0.282742	0.549795	-0.514268	0.607065	0.788151
AT1G05660	22.3691	-0.487972	0.517282	-0.94334	0.345507	0.577703
AT1G05670	111.488	-0.436421	0.266161	-1.63969	0.10107	0.263705
AT1G05675	12.9385	1.03304	0.63213	1.63422	0.102214	0.265461
AT1G05680	262.82	-0.286213	0.259413	-1.10331	0.269893	0.497258
AT1G05687	29.0999	-0.647508	0.43064	-1.5036	0.132685	0.315111
AT1G05690	54.8164	0.478371	0.335395	1.42629	0.153784	0.347806
AT1G05700	147.28	-0.101193	0.21212	-0.477053	0.633325	0.804812
AT1G05710	96.0149	0.245906	0.243261	1.01087	0.312077	0.544556
AT1G05720	335.243	0.597409	0.20029	2.98272	0.002857	0.0198962
AT1G05730	16.7537	0.819081	0.557219	1.46994	0.141577	0.32903
AT1G05733	1.68331	-1.16673	1.75772	-0.663774	0.506835	NA
AT1G05750	179.86	0.670725	0.189608	3.53743	0.000404048	0.0043363
AT1G05753	5.02004	0.302692	0.982505	0.308082	0.75802	NA
AT1G05760	38.8999	0.600782	0.374728	1.60325	0.10888	0.27644
AT1G05767-AT1G22800	278.516	0.209503	0.159314	1.31503	0.188498	0.396549
AT1G05770	7.35915	0.494775	0.833566	0.593564	0.552804	0.750686
AT1G05780	39.1807	-0.123523	0.412511	-0.299442	0.764603	0.8842
AT1G05783	8.75155	-0.13861	0.806074	-0.171956	0.863472	0.939681
AT1G05785	38.6245	-0.246798	0.439534	-0.561499	0.574457	0.765424
AT1G05790	228.349	-0.300375	0.18506	-1.62312	0.104565	0.269544
AT1G05805	303.581	0.035564	0.180318	0.197229	0.843648	0.928204
AT1G05805-AT1G05810	97.3094	0.198233	0.374179	0.529783	0.596262	0.780468
AT1G05810	109.174	0.781598	0.265291	2.94619	0.00321712	0.0218393
AT1G05820	47.4375	-1.01649	0.352747	-2.88165	0.00395602	0.0254082
AT1G05830	600.502	-0.37594	0.21507	-1.74799	0.0804664	0.22681
AT1G05835	22.6507	-0.950136	0.503752	-1.88612	0.0592791	0.183592
AT1G05837	4.46519	0.15994	1.02939	0.155373	0.876527	NA
AT1G05840	286.862	0.00498532	0.153942	0.0323844	0.974166	0.98995
AT1G05850	12872.3	0.0718779	0.104398	0.688498	0.491139	0.704995
AT1G05860	159.547	-0.0673031	0.190767	-0.352803	0.724236	0.860338
AT1G05870	319.003	0.636593	0.144356	4.40988	1.03428e-05	0.000225843
AT1G05873	2.89717	0.0301602	1.38582	0.0217635	0.982637	NA
AT1G05880-AT1G05890	3.91043	-4.5482	4.42752	-1.02726	0.304299	NA
AT1G05890	1097.68	0.223419	0.121926	1.83242	0.066889	0.199762
AT1G05894	7.27395	-0.02095	0.940835	-0.0222674	0.982235	0.992667
AT1G05900	177.162	-0.0195395	0.215353	-0.0907326	0.927705	0.971169
AT1G05907	3.0484	0.132073	1.40197	0.0942052	0.924946	NA
AT1G05907-AT1G05913-AT1G05917	9.62915	-1.05052	0.752499	-1.39604	0.162703	0.360842
AT1G05910	588.397	-0.198071	0.170429	-1.16219	0.245157	0.469646
AT1G05917	3.23255	0.110543	1.47425	0.0749822	0.940229	NA
AT1G05927	54.6743	-0.329957	0.335249	-0.984214	0.32501	0.557709
AT1G05940	380.848	-0.668096	0.161286	-4.14231	3.43829e-05	0.000592997
AT1G05950	103.142	-0.700405	0.255485	-2.74147	0.00611654	0.0354034
AT1G05960	912.285	-0.242343	0.133674	-1.81294	0.0698409	0.206124
AT1G05970	33.3537	0.67696	0.420465	1.61002	0.107392	0.274144
AT1G05973	1.22675	-0.597053	1.91981	-0.310995	0.755804	NA
AT1G05983-AT1G08995-AT1G26120	2.77945	-0.515684	1.49405	-0.345159	0.729975	NA
AT1G05990	7.04111	0.68737	0.882564	0.778834	0.436078	0.661049
AT1G05993-AT1G05997-AT1G26230-AT1G26233-AT1G26235	56.7646	-1.11519	0.478559	-2.33032	0.0197894	0.0836756
AT1G06000	1124.93	0.0915563	0.174503	0.52467	0.599813	0.783341
AT1G06002	151.653	-0.45476	0.198413	-2.29199	0.0219063	0.090191
AT1G06010	188.856	0.536589	0.198107	2.70858	0.00675715	0.0380927
AT1G06020	3.05862	0.813575	1.41343	0.575604	0.564883	NA
AT1G06030	1.83242	2.536	1.86861	1.35716	0.17473	NA
AT1G06033-AT1G26880	1710.44	0.516016	0.11892	4.3392	1.43e-05	0.000293116
AT1G06040	1505.2	0.251248	0.113128	2.22091	0.0263569	0.103111
AT1G06050	50.804	0.232345	0.367261	0.632643	0.526967	0.730987
AT1G06060	364.706	0.0527607	0.145563	0.362459	0.717009	0.856555
AT1G06070	295.431	-0.0260712	0.184843	-0.141045	0.887835	0.951975
AT1G06080	51.4975	0.450191	0.365873	1.23046	0.218526	0.435867
AT1G06087-AT1G27400	3161.99	0.0390712	0.0983862	0.397121	0.691278	0.840114
AT1G06090	188.135	-0.275162	0.212815	-1.29296	0.196024	0.407019
AT1G06100	53.1185	-1.1691	0.348786	-3.35191	0.000802574	0.00744126
AT1G06110	331.206	0.209057	0.167995	1.24442	0.213345	0.42957
AT1G06113-AT1G28080	10.1794	0.538461	0.907032	0.593651	0.552745	0.750686
AT1G06120	21.0531	-0.319206	0.50711	-0.629462	0.529047	0.7327
AT1G06130	324.612	0.326381	0.14889	2.1921	0.028372	0.109024
AT1G06140	47.5078	0.209603	0.359523	0.583003	0.559891	0.756019
AT1G06143	143.361	0.473056	0.210387	2.2485	0.0245443	0.0978758
AT1G06150	396.654	-0.729583	0.170689	-4.27435	1.91697e-05	0.000372527
AT1G06153	8.28011	-0.700429	0.829203	-0.844702	0.398277	0.627787
AT1G06160	38.3779	0.846776	0.401339	2.10987	0.0348692	0.126774
AT1G06170	7.0748	-0.438624	0.921458	-0.476011	0.634067	0.805389
AT1G06177	2.41571	0.638534	1.51607	0.421177	0.673626	NA
AT1G06177-AT1G28710	123.721	-1.6643	0.335432	-4.96166	6.98942e-07	2.20426e-05
AT1G06180	196.125	0.137639	0.188246	0.731163	0.464679	0.685072
AT1G06190	2021.97	-0.00466288	0.0886058	-0.0526249	0.958031	0.983103
AT1G06190-AT1G06200	237.336	0.303925	0.518959	0.585643	0.558115	0.754868
AT1G06200	514.436	0.582836	0.146792	3.9705	7.17233e-05	0.00110339
AT1G06210	503.951	0.157587	0.122641	1.28494	0.198813	0.411031
AT1G06220	2099.35	0.0808613	0.150172	0.538457	0.590262	0.77614
AT1G06227	1.78747	-2.696	2.16723	-1.24398	0.213506	NA
AT1G06230	1346.05	-0.466506	0.143386	-3.25349	0.00113998	0.00977131
AT1G06233-AT1G06237-AT1G06243-AT1G06247-AT1G06253-AT1G06257-AT1G29418	9.23448	-0.0459372	0.794365	-0.0578288	0.953885	0.98154
AT1G06233-AT1G06237-AT1G06243-AT1G06247-AT1G06253-AT1G29418	244.855	-0.458097	0.167858	-2.72908	0.00635117	0.0363989
AT1G06240	204.631	-0.373477	0.182729	-2.04388	0.0409651	0.141903
AT1G06250	1.59464	1.22354	1.89738	0.644861	0.519017	NA
AT1G06260	1.25155	-0.906247	2.09961	-0.431626	0.666013	NA
AT1G06263-AT1G06267-AT1G06273-AT1G06277-AT1G06283-AT1G29465	52.3464	-0.492652	0.37466	-1.31493	0.188534	0.396549
AT1G06265	48.5334	-0.696936	0.396515	-1.75765	0.0788063	0.2235
AT1G06265-AT1G06270	8.52445	0.904199	2.69646	0.335329	0.737377	0.868271
AT1G06270	69.6908	-0.356298	0.283111	-1.25851	0.208207	0.423181
AT1G06290	969.15	-0.0592936	0.115317	-0.51418	0.607126	0.788151
AT1G06310	11.5659	-0.514013	0.693515	-0.741171	0.45859	0.680868
AT1G06320	3.07689	-0.615779	1.30128	-0.473209	0.636064	NA
AT1G06330	2.45921	1.14807	1.46732	0.782427	0.433964	NA
AT1G06340	1.52521	2.38998	2.09913	1.13855	0.254889	NA
AT1G06350	94.7834	1.48702	0.267486	5.55924	2.70958e-08	1.32631e-06
AT1G06360	791.441	0.472192	0.142026	3.32468	0.000885208	0.00805847
AT1G06370	60.1547	0.161542	0.397645	0.406247	0.684561	0.835967
AT1G06380	274.023	0.370157	0.160049	2.31276	0.0207356	0.0866641
AT1G06390	859.638	0.173862	0.122004	1.42505	0.154141	0.34827
AT1G06397-AT1G30970	73.369	-4.20739	2.43263	-1.72957	0.0837078	0.232679
AT1G06400	1216.53	0.536039	0.122028	4.39276	1.11923e-05	0.000240659
AT1G06410	3322.55	-0.00636074	0.0900881	-0.0706058	0.943711	0.977367
AT1G06420	41.9347	-0.0230889	0.39579	-0.0583362	0.953481	0.981484
AT1G06423	1.96049	1.71485	1.66313	1.0311	0.302493	NA
AT1G06430	1411.28	0.287144	0.102339	2.80582	0.00501884	0.0304887
AT1G06440	68.8486	0.371282	0.341747	1.08643	0.277291	0.505948
AT1G06450	69.5641	0.518617	0.288625	1.79686	0.0723586	0.210946
AT1G06453-AT1G31835	51.9497	-1.09219	0.375253	-2.91054	0.00360799	0.0237832
AT1G06457-AT1G06463-AT1G06467-AT1G31860	271.658	-0.349288	1.54272	-0.22641	NA	NA
AT1G06460	2036.69	-0.188246	0.107761	-1.74688	0.0806577	0.227002
AT1G06463	18.6468	1.16831	0.582814	2.0046	0.0450063	0.151681
AT1G06470	365.461	-0.233738	0.159274	-1.46752	0.142234	0.32988
AT1G06473	5.74912	-0.212806	1.01007	-0.210684	0.833134	NA
AT1G06475	14.5454	0.839798	0.628838	1.33548	0.181721	0.3879
AT1G06490	110.77	-0.539713	0.322146	-1.67537	0.0938626	0.251201
AT1G06500	282.244	0.0173626	0.158266	0.109705	0.912643	0.964134
AT1G06510	299.138	0.303114	0.157328	1.92664	0.054025	0.17233
AT1G06515	200.039	0.185877	0.19296	0.963291	0.335401	0.567974
AT1G06520	29.622	0.494404	0.467874	1.0567	0.290647	0.521144
AT1G06530	1885.88	-0.144268	0.101378	-1.42307	0.154717	0.349191
AT1G06537	90.9734	1.02415	0.303782	3.37132	0.000748098	0.00704265
AT1G06540	69.398	-0.727012	0.316298	-2.29851	0.021533	0.0890858
AT1G06540-AT1G06550	8.81679	1.58297	1.31898	1.20014	0.230084	0.450748
AT1G06547	3.81369	-0.92967	4.21988	-0.220307	0.825632	NA
AT1G06547-AT1G06553-AT1G32385	22.9094	-0.779119	0.580845	-1.34135	0.179806	0.385228
AT1G06550	743.659	0.0765522	0.148036	0.517117	0.605074	0.786841
AT1G06560	285.24	0.325333	0.16826	1.93352	0.0531727	0.170567
AT1G06570	639.627	0.253048	0.141469	1.78872	0.0736603	0.213733
AT1G06573	9.50001	-0.442333	0.765429	-0.577889	0.563339	0.758217
AT1G06580	40.832	0.23968	0.35498	0.675194	0.499552	0.712043
AT1G06587	6.91194	0.0996889	0.957785	0.104083	0.917104	0.965958
AT1G06590	120.523	-0.214187	0.252934	-0.846813	0.397099	0.626661
AT1G06597-AT1G32582-AT1G32583	13.1852	-0.66993	0.685629	-0.977103	0.328518	0.561459
AT1G06620	108.432	0.192477	0.266006	0.723581	0.469323	0.68911
AT1G06630	162.959	-0.108433	0.277027	-0.391417	0.695489	0.842867
AT1G06630-AT1G06640	98.481	-0.188964	0.246089	-0.767869	0.442565	0.666808
AT1G06640	914.887	0.0979819	0.154103	0.635822	0.524892	0.730148
AT1G06645	188.585	-0.00700566	0.223578	-0.0313343	0.975003	0.990482
AT1G06650	1183.62	0.283623	0.107539	2.63739	0.00835459	0.0450833
AT1G06660	46.5073	-0.289972	0.362144	-0.800709	0.4233	0.64994
AT1G06670	1721.78	-0.446492	0.179035	-2.49388	0.0126355	0.060971
AT1G06680	40057	-0.296142	0.106496	-2.78077	0.00542294	0.0323466
AT1G06683-AT1G33615	4.46733	-2.13004	4.22555	-0.504086	0.614201	NA
AT1G06683-AT1G33615-AT1G33640	19.1146	-1.49598	0.657783	-2.27427	0.0229496	0.0932688
AT1G06683-AT1G33615-AT1G33640-AT1G33660	1.56945	-0.718406	2.03489	-0.353043	0.724056	NA
AT1G06690	431.441	-0.304127	0.146331	-2.07834	0.0376778	0.133954
AT1G06700	1065.57	-0.0892842	0.10445	-0.854805	0.392659	0.622636
AT1G06710	165.582	0.463058	0.258122	1.79395	0.0728215	0.211946
AT1G06720	1099.94	-0.446417	0.179309	-2.48965	0.0127868	0.0615203
AT1G06730	376.804	0.0206798	0.135896	0.152174	0.879049	0.947322
AT1G06737-AT1G09185	12.2518	-2.25585	1.01833	-2.21525	0.0267429	0.104362
AT1G06740	72.4753	-0.145736	0.285638	-0.510215	0.609901	0.789873
AT1G06760	2232.06	-0.0667692	0.119111	-0.560565	0.575094	0.765775
AT1G06770	142.805	0.342727	0.220347	1.5554	0.119852	0.294506
AT1G06780	306.123	-0.18409	0.148299	-1.24134	0.21448	0.430918
AT1G06790	185.702	0.518885	0.178379	2.90889	0.00362709	0.0238735
AT1G06800	128.949	0.147594	0.220369	0.669758	0.503012	0.714543
AT1G06820	914.082	0.0235212	0.113143	0.20789	0.835315	0.924332
AT1G06830	169.744	-0.0607402	0.217311	-0.279508	0.779855	0.894165
AT1G06833	7.51598	-1.81533	0.9339	-1.94381	0.0519179	0.16772
AT1G06840	403.278	-0.181546	0.143798	-1.26251	0.206766	0.421461
AT1G06850	144.289	-0.567774	0.236456	-2.40118	0.0163422	0.0731342
AT1G06870	386.117	0.122822	0.142844	0.85983	0.389883	0.619613
AT1G06877	4.28846	-0.847809	1.1609	-0.730301	0.465206	NA
AT1G06890	577.656	-0.0232454	0.1454	-0.159873	0.872981	0.944703
AT1G06900	833.796	-0.613978	0.145893	-4.2084	2.5718e-05	0.000471554
AT1G06910	125.222	0.00362537	0.223604	0.0162133	0.987064	0.994302
AT1G06923	10.6494	0.81124	0.861079	0.94212	0.346131	0.578309
AT1G06930	12.6741	-0.208925	0.635178	-0.328924	0.742213	0.87095
AT1G06950	5447.39	-0.361135	0.125811	-2.87046	0.00409881	0.0260165
AT1G06960	237.957	0.375034	0.171228	2.19027	0.028505	0.109363
AT1G06980	77.4798	0.0206704	0.311817	0.06629	0.947147	0.979079
AT1G06983	2.85513	0.0400182	1.3333	0.0300143	0.976056	NA
AT1G06993-AT1G36675-AT1G36680	3.88397	0.732225	1.29814	0.564059	0.572714	NA
AT1G07000	199.63	0.110746	0.178485	0.62048	0.534942	0.737407
AT1G07010	1050.86	0.357895	0.102923	3.4773	0.000506498	0.00517899
AT1G07020	243.241	0.0852928	0.210215	0.405741	0.684933	0.836223
AT1G07030	308.934	0.00513558	0.147999	0.0347001	0.972319	0.989075
AT1G07040	281.931	-0.185526	0.17979	-1.0319	0.302117	0.533947
AT1G07050	273.47	-0.270305	0.188326	-1.4353	0.151201	0.343755
AT1G07070	202.011	0.526236	0.212855	2.47228	0.0134254	0.0636689
AT1G07070-AT1G07080	302.814	0.0756775	0.259243	0.291917	0.77035	0.888041
AT1G07080	477.549	-0.208395	0.182676	-1.14079	0.253957	0.479483
AT1G07090	149.977	0.481615	0.219152	2.19763	0.0279751	0.107931
AT1G07110	1818.59	-0.786623	0.101375	-7.75953	8.52453e-15	1.7108e-12
AT1G07120	6.17697	-0.916127	0.932509	-0.982433	0.325887	0.558562
AT1G07128	53.5273	0.442669	0.337785	1.31051	0.190025	0.398342
AT1G07130	17.1105	1.9057	0.899789	2.11794	0.0341798	0.124761
AT1G07135	196.341	1.39813	0.190228	7.34974	1.98585e-13	3.22043e-11
AT1G07135-AT1G07140	7.93074	-0.411541	0.789395	-0.521338	0.602131	0.784736
AT1G07140	5011.68	0.0330474	0.0916302	0.360661	0.718353	0.857516
AT1G07150	50.3136	-0.198669	0.340247	-0.583896	0.559291	0.755439
AT1G07160	6.88398	1.07973	0.854395	1.26374	0.206323	0.420882
AT1G07170	229.809	0.711425	0.200902	3.54116	0.00039837	0.00429415
AT1G07173	2.04413	1.34162	1.63389	0.82112	0.411578	NA
AT1G07175	6.65594	-0.904529	0.929105	-0.973549	0.33028	0.563337
AT1G07180	973.375	1.34543	0.110154	12.2141	2.61424e-34	5.24654e-31
AT1G07187	4.00162	1.7947	1.24093	1.44626	0.148104	NA
AT1G07200	486.107	-0.0483898	0.133065	-0.363656	0.716115	0.855971
AT1G07203	45.8892	-0.350771	0.439347	-0.798392	0.424643	0.650775
AT1G07203-AT1G43886	14.9085	1.30482	0.828797	1.57435	0.115406	0.287065
AT1G07210	454.052	0.0269962	0.132335	0.203998	0.838355	0.925781
AT1G07220	148.426	0.070895	0.213676	0.331788	0.740049	0.869936
AT1G07230	534.004	0.191755	0.137612	1.39345	0.163485	0.362071
AT1G07240	228.339	0.0658206	0.204071	0.322537	0.747046	0.873581
AT1G07243-AT1G44100	277.817	0.243759	0.212127	1.14912	0.250508	0.475553
AT1G07250	728.796	-0.291462	0.127934	-2.27822	0.0227133	0.0924955
AT1G07260	98.4844	-0.332919	0.266059	-1.2513	0.210827	0.426619
AT1G07270	26.8813	-0.452373	0.496902	-0.910387	0.362619	0.59487
AT1G07280	1042.35	-0.169315	0.109575	-1.54519	0.122301	0.298167
AT1G07290	28.334	-0.558528	0.461944	-1.20908	0.226631	0.446423
AT1G07300	32.6104	0.846586	0.44251	1.91315	0.0557293	0.176283
AT1G07300-AT1G07310	65.462	-0.257458	0.517426	-0.497575	0.618783	0.795497
AT1G07310	517.367	-0.547596	0.193231	-2.83389	0.00459846	0.0285097
AT1G07313-AT1G45229-AT1G45248	42.4899	0.0842771	0.435022	0.193731	0.846387	0.929594
AT1G07313-AT1G45248	15.8599	0.051005	0.834728	0.0611037	0.951277	0.98091
AT1G07320	11790.5	0.277047	0.118425	2.33943	0.019313	0.0822284
AT1G07323	6.12802	-0.38124	0.944164	-0.403786	0.68637	0.837219
AT1G07330	5.8203	0.0898385	0.973124	0.0923197	0.926444	NA
AT1G07350	427.502	-0.180132	0.189402	-0.951056	0.341576	0.573912
AT1G07360	1437.3	0.0588921	0.100237	0.587526	0.556851	0.753981
AT1G07367	60.9717	-0.797333	0.328262	-2.42895	0.0151425	0.0693393
AT1G07370	593.535	0.191123	0.121236	1.57645	0.114921	0.286214
AT1G07380	164.632	-0.312537	0.214102	-1.45976	0.144356	0.333104
AT1G07390	58.993	0.394699	0.315926	1.24934	0.211541	0.427218
AT1G07393	6.44697	-0.648516	0.946071	-0.685483	0.493039	0.706637
AT1G07400	18.54	0.563873	0.546182	1.03239	0.301889	0.533673
AT1G07407	5.00671	-1.8792	1.08843	-1.72652	0.0842533	NA
AT1G07410	34.8651	0.593171	0.398741	1.48761	0.136854	0.321875
AT1G07420	437.865	-0.0480511	0.166409	-0.288753	0.772771	0.889684
AT1G07430	2.46509	-0.254962	1.56612	-0.162798	0.870677	NA
AT1G07440	335.06	0.58792	0.181066	3.247	0.00116629	0.00994097
AT1G07450	46.0757	1.11085	0.39747	2.7948	0.00519321	0.0313324
AT1G07457	3.46389	1.87773	1.35656	1.38419	0.1663	NA
AT1G07470	482.116	-0.320979	0.141644	-2.2661	0.0234455	0.0946393
AT1G07477	3.37729	-0.0845674	1.15111	-0.0734658	0.941435	NA
AT1G07480	434.451	-0.143658	0.130835	-1.09801	0.2722	0.499757
AT1G07485	10.8001	0.694408	0.670876	1.03508	0.300633	0.53222
AT1G07490	28.9476	0.309602	0.445122	0.695544	0.486714	0.702
AT1G07500	37.3245	1.25684	0.415222	3.02692	0.0024706	0.0177553
AT1G07510	843.982	-0.0696592	0.122752	-0.56748	0.570388	0.762676
AT1G07520	187.379	0.103145	0.189666	0.543828	0.58656	0.773715
AT1G07530	462.449	-0.173172	0.137469	-1.25972	0.20777	0.422708
AT1G07547	2.03551	-1.09346	1.95029	-0.560663	0.575027	NA
AT1G07550	33.6874	-0.399956	0.410179	-0.975076	0.329523	0.562566
AT1G07560	64.5527	0.0662068	0.288907	0.229163	0.818742	0.916188
AT1G07567	2.05151	-0.761377	1.55692	-0.489029	0.624821	NA
AT1G07570	206.237	0.474049	0.181156	2.61681	0.00887565	0.0470575
AT1G07590	523.635	0.181359	0.156562	1.15838	0.246708	0.471383
AT1G07590-AT1G07600	31953.4	0.102079	0.137421	0.742821	0.45759	0.680226
AT1G07607	3.6516	0.435748	1.14905	0.379224	0.704522	NA
AT1G07610	3735.99	0.148989	0.129117	1.1539	0.24854	0.473692
AT1G07615	215.548	-0.337618	0.179476	-1.88113	0.0599544	0.185302
AT1G07620	18.825	0.106852	0.515114	0.207434	0.835671	0.924447
AT1G07630	429.935	-0.193283	0.143351	-1.34832	0.177554	0.382133
AT1G07640	421.553	-0.5061	0.150538	-3.36194	0.000773974	0.00723725
AT1G07645	1.33642	0.676497	2.19872	0.307678	0.758328	NA
AT1G07650	603.455	-0.523131	0.139941	-3.73822	0.000185324	0.00232853
AT1G07660	416.452	0.379366	0.158352	2.39572	0.0165878	0.0738293
AT1G07667	2.65115	0.121687	1.36261	0.0893048	0.92884	NA
AT1G07670	1109.87	-0.0671844	0.134464	-0.499648	0.617323	0.794498
AT1G07690	2.29796	-0.00907438	1.58247	-0.00573433	0.995425	NA
AT1G07693-AT1G50910	63.2319	-0.490923	0.322476	-1.52235	0.127921	0.30769
AT1G07700	675.916	0.349448	0.138864	2.51647	0.0118537	0.058333
AT1G07705	293.218	-0.126753	0.168211	-0.753536	0.451128	0.67405
AT1G07710	12.9542	-1.17425	0.66415	-1.76805	0.0770532	0.220198
AT1G07720	1036.7	0.280239	0.120831	2.31926	0.0203807	0.0855228
AT1G07725	7.81508	-0.566815	0.842705	-0.672614	0.501193	0.713434
AT1G07728	109.783	-0.395758	0.240431	-1.64604	0.0997556	0.2617
AT1G07730-AT1G07740	115.293	0.594177	0.222485	2.67064	0.00757078	0.0416893
AT1G07737	18.5629	-0.995	0.617351	-1.61173	0.107022	0.273514
AT1G07737-AT1G51402	110.105	0.0673407	0.296999	0.226737	0.820628	0.916718
AT1G07743	5.23442	-1.16176	1.04378	-1.11304	0.265693	NA
AT1G07745	52.6754	-0.0219578	0.337058	-0.0651456	0.948058	0.979425
AT1G07750	283.772	-0.126292	0.194616	-0.64893	0.516384	0.723652
AT1G07753	1.93641	-1.85786	1.80621	-1.0286	0.303669	NA
AT1G07770	4681.4	0.367577	0.142145	2.58592	0.00971186	0.0504112
AT1G07780	234.023	-0.607597	0.162473	-3.73969	0.00018425	0.00231766
AT1G07790	623.86	0.0961912	0.139856	0.687788	0.491586	0.705425
AT1G07795	4.08965	-0.129605	1.17829	-0.109994	0.912414	NA
AT1G07803	1.51363	-2.8409	2.1851	-1.30012	0.193559	NA
AT1G07810	1054.15	-0.0201687	0.142894	-0.141145	0.887756	0.951975
AT1G07820	2361.52	0.613079	0.096238	6.37045	1.88478e-10	1.66433e-08
AT1G07823	4.38966	0.060764	1.24063	0.0489784	0.960936	NA
AT1G07830	287.071	0.242811	0.172412	1.40832	0.159035	0.355961
AT1G07840	491.027	-0.292499	0.125405	-2.33244	0.0196775	0.0833461
AT1G07847	1.23279	2.59651	2.15877	1.20277	0.229065	NA
AT1G07860-AT1G07870	2.85928	4.85143	4.26026	1.13877	0.254801	NA
AT1G07870	168.65	-0.000843061	0.207514	-0.00406267	0.996758	0.999
AT1G07880	67.404	-0.133657	0.316784	-0.421919	0.673084	0.829192
AT1G07887	19.921	0.277894	0.888801	0.312662	0.754537	0.878021
AT1G07887-AT1G53490	69.4881	-0.685443	0.333848	-2.05316	0.0400575	0.139679
AT1G07890	6534.6	0.0354597	0.135762	0.261189	0.793947	0.902997
AT1G07893	21.3675	-0.839619	0.528508	-1.58866	0.112137	0.281994
AT1G07897-AT1G07903-AT1G53542	46.5665	-0.733897	0.352564	-2.0816	0.0373792	0.133331
AT1G07900	3.83903	1.08689	1.53556	0.707814	0.479061	NA
AT1G07900-AT1G07902	20.1275	-0.0517092	0.649577	-0.0796044	0.936552	0.974975
AT1G07902	31.1635	0.897031	0.431851	2.07718	0.0377853	0.134135
AT1G07910	321.015	-0.604629	0.205057	-2.94859	0.00319231	0.0217376
AT1G07920	17168.2	0.0814482	0.111569	0.730024	0.465375	0.685594
AT1G07920-AT1G44370	863.744	-0.603557	0.182724	-3.3031	0.000956223	0.00855572
AT1G07930	10638	0.166773	0.0912528	1.82759	0.0676106	0.201128
AT1G07940	9404.42	0.00295338	0.105475	0.0280008	0.977661	0.991862
AT1G07940-AT1G44500	525.86	-0.39143	0.587078	-0.666744	0.504936	0.715731
AT1G07950	154.355	0.268731	0.236337	1.13707	0.255509	0.481322
AT1G07957-AT1G54270	1468.54	-0.92834	0.20732	-4.4778	7.54158e-06	0.000173425
AT1G07960	773.797	0.295901	0.121759	2.43021	0.0150901	0.0691999
AT1G07970	223.943	0.0789619	0.172428	0.457942	0.646994	0.813813
AT1G07980	184.779	-0.00773022	0.187509	-0.0412259	0.967116	0.986647
AT1G07983	5.23742	-1.08226	1.05732	-1.02359	0.306029	NA
AT1G07985	38.7764	0.541209	0.401181	1.34904	0.177324	0.381871
AT1G07990	818.752	-0.389725	0.136392	-2.8574	0.0042713	0.0268718
AT1G08000	257.558	-0.171529	0.169151	-1.01406	0.310553	0.54309
AT1G08005	3.50057	-0.258232	1.24399	-0.207583	0.835554	NA
AT1G08010	403.931	-0.197982	0.137885	-1.43585	0.151046	0.343585
AT1G08030	265.894	-0.635481	0.163671	-3.88266	0.00010332	0.00147344
AT1G08037	16.3787	-0.262126	0.594188	-0.44115	0.659104	0.820355
AT1G08040	333.812	-0.306315	0.146227	-2.09479	0.0361897	0.130092
AT1G08040-AT1G08050	2.52707	-2.07165	2.00209	-1.03474	0.300791	NA
AT1G08043	39.6066	-0.675828	0.451331	-1.49741	0.134287	0.31774
AT1G08043-AT1G55270	238.042	0.018471	0.196246	0.0941218	0.925012	0.969316
AT1G08050	110.053	0.0512736	0.255163	0.200944	0.840742	0.926852
AT1G08060	297.061	-0.308625	0.219667	-1.40497	0.160031	0.357105
AT1G08070	64.2451	0.604784	0.329871	1.83339	0.0667441	0.199453
AT1G08090	17.5974	0.28365	0.55546	0.510659	0.60959	0.789656
AT1G08103	10.2602	0.502023	0.688408	0.729252	0.465848	0.686014
AT1G08110	1287	0.110273	0.122244	0.902071	0.367019	0.599074
AT1G08115	38.7676	2.80878	0.608913	4.61278	3.97311e-06	9.94448e-05
AT1G08125	248.247	-0.471994	0.165124	-2.85842	0.00425763	0.0268011
AT1G08130	819.079	0.0733307	0.141281	0.519043	0.603731	0.785893
AT1G08160	256.934	-0.930956	0.190924	-4.87607	1.08221e-06	3.18545e-05
AT1G08165	36.2619	0.0289828	0.390911	0.0741417	0.940898	0.97669
AT1G08173	12.7521	0.573675	0.672114	0.853539	0.393361	0.623288
AT1G08180	64.5795	0.616994	0.290362	2.12491	0.033594	0.123213
AT1G08187	1.51932	2.78158	2.15869	1.28855	0.197554	NA
AT1G08190	1969.74	-0.364312	0.112001	-3.25277	0.00114286	0.00978654
AT1G08197	2.58353	0.504643	1.68991	0.298621	0.765229	NA
AT1G08200	3838.11	0.302988	0.10582	2.86323	0.00419347	0.0265106
AT1G08210	216.38	0.431977	0.179522	2.40626	0.0161169	0.0724673
AT1G08213	8.19376	-0.384834	0.762471	-0.50472	0.613755	0.792524
AT1G08217	3.46462	0.622407	1.34013	0.46444	0.642333	NA
AT1G08217-AT1G09685	2.98126	1.64723	1.61818	1.01795	0.3087	NA
AT1G08220	91.7036	0.213361	0.277761	0.768146	0.4424	0.666664
AT1G08230	90.2898	-0.0264014	0.27895	-0.0946459	0.924596	0.969122
AT1G08250	222.172	0.384129	0.202872	1.89345	0.0582975	0.181648
AT1G08260	367.821	-0.718502	0.210812	-3.40826	0.000653785	0.00631639
AT1G08270	5.47099	-1.37661	1.26958	-1.0843	0.27823	NA
AT1G08273	2.07949	-3.24558	1.98952	-1.63133	0.10282	NA
AT1G08280	230.36	0.0621422	0.175366	0.354358	0.723071	0.859861
AT1G08283	6.09475	0.362857	0.939673	0.386152	0.699384	0.844756
AT1G08290	11.5917	0.487504	0.674967	0.722263	0.470133	0.689758
AT1G08300	45.9695	-0.160462	0.439102	-0.365431	0.714789	0.855036
AT1G08307-AT1G60130	1.95337	-3.88886	3.00815	-1.29278	0.196088	NA
AT1G08310	20.1615	0.279777	0.558686	0.500777	0.616528	0.794181
AT1G08315	153.193	0.0189705	0.230573	0.0822753	0.934428	0.974105
AT1G08317	14.7818	-0.506204	0.684079	-0.739979	0.459313	0.681281
AT1G08320	201.368	-0.294082	0.175128	-1.67924	0.0931058	0.249685
AT1G08340	95.3683	-0.128225	0.270594	-0.473865	0.635596	0.806589
AT1G08350	143.596	-0.226387	0.198252	-1.14192	0.253489	0.478952
AT1G08360	3121.71	0.373729	0.0897837	4.16255	3.14714e-05	0.000554479
AT1G08370	682.642	-0.186055	0.141055	-1.31903	0.187159	0.394613
AT1G08380	26834.5	0.141187	0.11771	1.19945	0.230353	0.451141
AT1G08390	79.7954	0.644824	0.298563	2.15976	0.0307911	0.115465
AT1G08400	105.097	-0.375008	0.25034	-1.49799	0.134135	0.317516
AT1G08410	346.828	-0.516149	0.147553	-3.49807	0.000468637	0.00487312
AT1G08420	1323.45	-0.204372	0.138978	-1.47054	0.141417	0.328809
AT1G08430	102.385	0.626549	0.276923	2.26254	0.0236643	0.0952788
AT1G08450	1539.99	0.117993	0.0945248	1.24827	0.211932	0.427575
AT1G08457	2.03374	2.85018	1.90908	1.49296	0.135446	NA
AT1G08460	173.899	-0.340683	0.193591	-1.7598	0.078441	0.222779
AT1G08465	339.648	0.283298	0.160315	1.76714	0.0772056	0.22049
AT1G08470	411.513	0.157009	0.135097	1.1622	0.245155	0.469646
AT1G08477	176.558	0.212121	0.227807	0.931143	0.35178	0.584517
AT1G08480	479.161	0.303116	0.14378	2.10819	0.0350147	0.127156
AT1G08490	648.602	0.0844849	0.137943	0.612464	0.54023	0.741186
AT1G08500	44.2806	0.0239675	0.357314	0.0670769	0.94652	0.978881
AT1G08507-AT1G62310	167.246	-0.0652127	0.24641	-0.264651	0.791278	0.901551
AT1G08510	2399.61	-0.178116	0.107606	-1.65526	0.0978715	0.258267
AT1G08520	4481.26	-0.700196	0.099097	-7.06577	1.59729e-12	2.07423e-10
AT1G08530	169.118	-1.22013	0.198275	-6.15373	7.5683e-10	5.70231e-08
AT1G08540	3229.6	-0.321877	0.0974033	-3.30458	0.000951184	0.00853132
AT1G08543	4.73405	-0.127341	1.03613	-0.1229	0.902186	NA
AT1G08550	2166.5	-0.535262	0.0968424	-5.52715	3.25484e-08	1.56204e-06
AT1G08553-AT1G62700	15.0116	1.27575	0.639914	1.99363	0.046192	0.154693
AT1G08560	901.074	-0.201056	0.104135	-1.93072	0.0535171	0.171273
AT1G08570	1233.26	0.283714	0.126964	2.2346	0.0254436	0.100464
AT1G08577-AT1G62850	2.89691	-5.123	2.12474	-2.41111	0.015904	NA
AT1G08580	827.057	0.592724	0.124109	4.77584	1.7896e-06	4.99461e-05
AT1G08590	181.876	-0.63056	0.221892	-2.84174	0.00448679	0.0279566
AT1G08592	75.9076	-0.304788	0.291042	-1.04723	0.294993	0.525675
AT1G08600	784.928	-0.658215	0.162525	-4.04994	5.123e-05	0.000837744
AT1G08610	232.981	0.217989	0.185143	1.17741	0.239033	0.462114
AT1G08620	556.443	-0.347726	0.149273	-2.32947	0.0198343	0.0838333
AT1G08630	237.097	-2.14137	0.230056	-9.30802	1.30234e-20	5.86742e-18
AT1G08640	1700.01	0.0283284	0.112982	0.250734	0.80202	0.906946
AT1G08643	7.19299	1.30295	1.06425	1.22428	0.220846	0.438574
AT1G08645	12.1484	0.495194	0.700091	0.707328	0.479363	0.696848
AT1G08647-AT1G63990	3.6185	-1.53882	1.23761	-1.24338	0.213728	NA
AT1G08650	506.605	-0.656628	0.137742	-4.76707	1.86922e-06	5.18402e-05
AT1G08657	34.1989	-0.655399	0.385228	-1.70133	0.0888812	0.24212
AT1G08660	498.547	-0.0796994	0.138372	-0.575979	0.56463	0.759167
AT1G08670	16.0271	0.0488246	0.637468	0.0765915	0.938949	0.975929
AT1G08680	451.413	-0.299512	0.154027	-1.94454	0.0518305	0.167625
AT1G08687	1.51988	1.08398	2.19486	0.493872	0.621397	NA
AT1G08687-AT1G08697	2.64448	0.242648	1.49025	0.162824	0.870657	NA
AT1G08700	471.517	-0.107214	0.136759	-0.783961	0.433063	0.658196
AT1G08710	183.084	-0.104705	0.187334	-0.558924	0.576214	0.766803
AT1G08720	327.042	-0.186069	0.154202	-1.20666	0.227563	0.447743
AT1G08723	1.75263	-2.69762	2.11855	-1.27334	0.202898	NA
AT1G08727	4.96248	0.399528	1.0299	0.38793	0.698068	NA
AT1G08730	20.8843	-1.24728	0.621232	-2.00775	0.0446699	0.150968
AT1G08747	2.26518	-0.900505	1.51262	-0.59533	0.551623	NA
AT1G08750	171.949	0.12079	0.186322	0.648288	0.516798	0.723869
AT1G08753	15.1121	0.198888	0.651237	0.3054	0.760062	0.881349
AT1G08757	90.9519	1.92021	0.288482	6.65627	2.80868e-11	2.9386e-09
AT1G08760	376.169	-0.118498	0.141298	-0.838639	0.401672	0.630497
AT1G08765	6.51937	0.127499	0.905504	0.140804	0.888025	0.951975
AT1G08770	75.4112	0.820788	0.323851	2.53446	0.0112621	0.056061
AT1G08780	575.168	0.444805	0.149582	2.97366	0.00294273	0.0203776
AT1G08790	7.77524	-1.10267	0.931442	-1.18384	0.236478	0.459025
AT1G08793-AT1G65960	3770.26	-0.264117	0.0958371	-2.75589	0.00585322	0.0342384
AT1G08800	398.642	-0.322603	0.145832	-2.21215	0.0269564	0.105016
AT1G08810	285.35	0.196312	0.158259	1.24045	0.214808	0.431335
AT1G08815	12.3372	0.835279	0.632822	1.31993	0.186859	0.394105
AT1G08820	802.595	0.235169	0.12085	1.94596	0.0516598	0.167294
AT1G08825	6.77684	0.201907	2.49517	0.0809189	0.935506	0.9743
AT1G08830	1918.29	0.395469	0.10755	3.67707	0.000235929	0.00283217
AT1G08840	149.349	-0.241376	0.235574	-1.02463	0.305539	0.537968
AT1G08845	131.5	0.468547	0.302132	1.5508	0.120949	0.296147
AT1G08857	83.4382	-0.295063	0.266132	-1.10871	0.267556	0.49452
AT1G08860	2.76587	1.73724	1.55979	1.11377	0.265378	NA
AT1G08880	1259.47	0.162427	0.127191	1.27704	0.201589	0.41479
AT1G08890	176.615	-0.42279	0.193366	-2.18648	0.0287803	0.110094
AT1G08900	122.687	-0.19194	0.228814	-0.838848	0.401555	0.630402
AT1G08910	488.921	-0.468272	0.258509	-1.81143	0.0700739	0.20648
AT1G08920	272.661	0.28212	0.164821	1.71167	0.0869571	0.238616
AT1G08930	1425.42	0.338908	0.128572	2.63594	0.0083905	0.0452159
AT1G08937-AT1G67430	23611.2	0.364566	0.0969311	3.76109	0.000169177	0.00216759
AT1G08940	234.765	0.378263	0.170389	2.22	0.0264189	0.103317
AT1G08955	9.01159	0.773003	0.875893	0.882532	0.377489	0.608592
AT1G08957	4.2979	0.22273	1.10651	0.201291	0.840471	NA
AT1G08960	182.142	-0.275835	0.219035	-1.25932	0.207916	0.42281
AT1G08970	867.419	0.289008	0.141504	2.0424	0.041112	0.142255
AT1G08970-AT1G08980	162.191	-0.633613	1.72979	-0.366295	0.714145	0.854636
AT1G08973	19.5586	0.825422	0.690803	1.19487	0.232136	0.453353
AT1G08980	656.012	0.0392791	0.156318	0.251278	0.8016	0.906848
AT1G08990	136.19	-0.211755	0.212724	-0.995445	0.31952	0.552476
AT1G09000	102.225	-0.0589371	0.276401	-0.213231	0.831147	0.922139
AT1G09005-AT1G28140	88.1602	0.37554	0.299795	1.25265	0.210331	0.425911
AT1G09010	766.05	-0.77319	0.127066	-6.08497	1.16512e-09	8.4332e-08
AT1G09020	1016.47	-0.233015	0.142712	-1.63276	0.102519	0.265884
AT1G09023	64.4216	-0.409413	0.360138	-1.13682	0.255612	0.481476
AT1G09023-AT1G68935	25.5468	-0.583937	0.520537	-1.1218	0.261949	0.488328
AT1G09025	26.185	-0.714295	0.494912	-1.44328	0.148943	0.34026
AT1G09027	66.1224	0.936708	0.307913	3.04212	0.00234919	0.0171101
AT1G09040	77.5792	-0.551801	0.30034	-1.83725	0.0661725	0.198366
AT1G09045	4.56533	-1.04524	1.07132	-0.975649	0.329239	NA
AT1G09045-AT1G28765	5.75857	-0.655385	1.31181	-0.499602	0.617355	NA
AT1G09050	58.9417	-0.577765	0.334811	-1.72565	0.0844109	0.233928
AT1G09053	8.31826	-0.530634	0.779282	-0.680928	0.495917	0.709165
AT1G09060	715.358	0.0792395	0.144197	0.549522	0.582647	0.771395
AT1G09070	1214.11	0.902927	0.144404	6.2528	4.03159e-10	3.27211e-08
AT1G09080	34.0629	0.735643	0.441704	1.66547	0.0958198	0.254711
AT1G09083-AT1G09087-AT1G69620	1825.64	0.282044	0.113942	2.47532	0.0133116	0.0633196
AT1G09090	99.4086	-0.319979	0.25494	-1.25512	0.209437	0.424683
AT1G09100	729.754	0.19016	0.158451	1.20013	0.230091	0.450748
AT1G09105-AT1G31772	25.3998	-0.616654	0.48645	-1.26766	0.204919	0.419142
AT1G09115	2.63952	0.817158	1.49069	0.548175	0.583572	NA
AT1G09125	21.4682	4.7761	1.16594	4.09637	4.19687e-05	0.0007051
AT1G09130	2152.79	-0.225949	0.0987345	-2.28845	0.0221112	0.0907738
AT1G09130-AT1G09140	8.68049	-0.862233	3.80735	-0.226465	0.82084	0.916816
AT1G09140	414.32	-0.177053	0.182456	-0.970384	0.331855	0.564517
AT1G09150	574.947	0.362149	0.12828	2.82311	0.00475598	0.0291566
AT1G09155	18.0689	-0.031134	0.555498	-0.0560471	0.955304	0.982268
AT1G09160	611.676	0.0694379	0.127952	0.542687	0.587345	0.774288
AT1G09170	57.1829	-0.308043	0.334766	-0.920172	0.357483	0.590472
AT1G09176	1.58713	-0.457379	1.93176	-0.236769	0.812836	NA
AT1G09180	7.77805	1.21055	0.798295	1.51641	0.129415	0.309565
AT1G09190	201.572	0.698538	0.207565	3.36539	0.000764358	0.00716517
AT1G09193	10.0774	-1.63442	0.811323	-2.01451	0.0439563	0.149037
AT1G09195	110.696	0.00131028	0.237048	0.00552749	0.99559	0.998678
AT1G09200	3261.52	0.403353	0.104999	3.8415	0.000122286	0.0016936
AT1G09210	7870.15	0.0259672	0.0878984	0.295424	0.76767	0.886082
AT1G09220	68.1996	0.383847	0.321144	1.19525	0.23199	0.453181
AT1G09230	169.767	-0.388891	0.232652	-1.67156	0.0946119	0.252601
AT1G09235	6.15842	1.20532	0.889327	1.35532	0.175317	0.379739
AT1G09240	41.8792	1.08313	0.382358	2.83277	0.00461461	0.0285492
AT1G09247	3.105	-2.67059	1.94882	-1.37037	0.170573	NA
AT1G09250	221.199	0.136167	0.179172	0.759982	0.447265	0.670594
AT1G09253	43.7601	-0.106565	0.374233	-0.284754	0.775832	0.891763
AT1G09253-AT1G71490	45.5379	-0.52318	0.439983	-1.18909	0.234403	0.456321
AT1G09257	5.79114	0.365366	0.935532	0.390543	0.696135	NA
AT1G09270	956.996	-0.0814614	0.10162	-0.801625	0.42277	0.649618
AT1G09280	240.576	0.0173463	0.166972	0.103887	0.917259	0.965971
AT1G09290	207.658	0.199206	0.178004	1.11911	0.263094	0.489678
AT1G09300	124.372	-0.289391	0.227627	-1.27134	0.203608	0.417296
AT1G09310	24625.8	0.4351	0.115391	3.77066	0.000162819	0.00210197
AT1G09320	225.279	-0.0881623	0.196765	-0.448059	0.654111	0.817804
AT1G09327	2.2695	0.106767	1.5894	0.0671745	0.946443	NA
AT1G09330	441.172	0.385562	0.140588	2.74249	0.00609753	0.0353027
AT1G09333	7.08137	-0.121643	4.56208	-0.026664	0.978728	0.991862
AT1G09333-AT1G72645	133.592	1.04133	1.71004	0.608949	0.542558	0.742746
AT1G09333-AT1G72645-AT1G72650	12.9693	1.52971	1.00251	1.52589	0.127038	0.306223
AT1G09340	12324	0.236301	0.122042	1.93624	0.0528387	0.169809
AT1G09350	7.47445	0.960476	0.888141	1.08145	0.279499	0.508255
AT1G09363	4.65789	-0.265119	1.02961	-0.257496	0.796796	NA
AT1G09380	86.6682	-1.30308	0.453811	-2.87141	0.00408641	0.0259602
AT1G09390	107.288	-0.625701	0.254726	-2.45637	0.0140348	0.065573
AT1G09410	52.8053	0.539407	0.339787	1.58748	0.112403	0.282235
AT1G09415	126.391	0.0443953	0.239494	0.185372	0.852938	0.933815
AT1G09415-AT1G09420	130.936	-0.612408	0.347419	-1.76274	0.0779451	0.22177
AT1G09420	49.7292	-0.325178	0.373332	-0.871016	0.383745	0.614453
AT1G09421	1.31478	-3.61514	2.38357	-1.51669	0.129344	NA
AT1G09430	1465.99	-0.0834323	0.0994074	-0.839297	0.401303	0.630276
AT1G09440	317.467	0.341967	0.145801	2.34543	0.0190052	0.0813571
AT1G09450	45.8602	-0.200124	0.342548	-0.584223	0.55907	0.75528
AT1G09455	3.02707	-4.75331	1.9794	-2.40139	0.0163331	NA
AT1G09455-AT1G42470	28.4175	1.92847	2.95648	0.652287	0.514216	0.721899
AT1G09460	269.327	-0.145027	0.166947	-0.868705	0.385009	0.615412
AT1G09467-AT1G74453-AT1G74456	129.202	0.0509596	0.215357	0.236628	0.812945	0.913126
AT1G09470	116.279	-0.143519	0.215824	-0.664983	0.506061	0.71668
AT1G09473-AT1G74458	85.0757	0.789398	0.307855	2.56419	0.0103417	0.0528969
AT1G09475	7.54183	-0.93407	0.829857	-1.12558	0.260344	0.486569
AT1G09480	21.752	-0.824589	0.484926	-1.70044	0.0890475	0.242326
AT1G09486	27.2314	-0.645988	0.457011	-1.41351	0.157506	0.353446
AT1G09487	4.45543	-0.26695	1.09125	-0.244628	0.806745	NA
AT1G09490	218.294	-0.330036	0.188056	-1.75499	0.079261	0.224371
AT1G09495	13.632	-0.294975	0.615238	-0.479448	0.63162	0.803773
AT1G09500	4.10647	-0.71086	1.10239	-0.644835	0.519034	NA
AT1G09505	10.9804	-1.35535	0.859271	-1.57732	0.114722	0.285782
AT1G09520	97.8802	-0.215905	0.252669	-0.854497	0.39283	0.622862
AT1G09523	1.45961	0.13181	1.99857	0.0659519	0.947416	NA
AT1G09530	141.306	0.28015	0.215439	1.30036	0.193476	0.403373
AT1G09533-AT1G75163-AT1G75166-AT1G75170	44.5771	1.75446	4.16884	0.42085	0.673865	0.82949
AT1G09540	26.305	0.0708742	0.452888	0.156494	0.875644	0.945626
AT1G09543	3.43929	0.975577	1.36416	0.715151	0.474516	NA
AT1G09560	5055.28	-0.647177	0.147585	-4.3851	1.15931e-05	0.000247993
AT1G09570	1712.56	-0.227855	0.121519	-1.87505	0.0607857	0.187103
AT1G09575	90.9158	0.316711	0.275964	1.14766	0.25111	0.476419
AT1G09580	160.839	0.469152	0.206232	2.27487	0.0229137	0.0931569
AT1G09590	3311.83	0.527098	0.109516	4.81296	1.48713e-06	4.22522e-05
AT1G09600	46.7021	-0.083535	0.384893	-0.217035	0.828181	0.92054
AT1G09605	18.9929	0.413675	0.591472	0.699399	0.484303	0.700574
AT1G09610	21.2757	-0.873714	0.489245	-1.78584	0.0741252	0.214664
AT1G09620	3279.01	-0.359748	0.124657	-2.88591	0.0039028	0.0251783
AT1G09627	7.86547	-0.0323197	0.942033	-0.0343084	0.972631	0.989255
AT1G09630	346.473	0.361975	0.170047	2.12867	0.0332814	0.122402
AT1G09640	4810.62	-0.0216207	0.0985547	-0.219378	0.826356	0.919592
AT1G09640-AT1G09645	325.096	1.30047	1.06852	1.21708	0.223574	0.442378
AT1G09645	123.997	0.262985	0.299203	0.87895	0.379428	0.610515
AT1G09650	7.40777	0.774646	0.822975	0.941275	0.346564	0.578769
AT1G09660	472.168	0.0221241	0.136116	0.162539	0.870882	0.943482
AT1G09673	2.31173	-2.76914	2.06329	-1.3421	0.179564	NA
AT1G09677	5.81238	-1.43463	1.15445	-1.2427	0.21398	NA
AT1G09680	76.4704	0.23594	0.303549	0.777271	0.436999	0.661673
AT1G09685	2.83766	1.84095	1.7002	1.08279	0.278903	NA
AT1G09687-AT1G09915	275.782	0.881632	0.316347	2.78692	0.00532123	0.0318869
AT1G09690	7597.42	0.397419	0.100542	3.95274	7.72598e-05	0.00117465
AT1G09700	319.883	0.0919373	0.152903	0.601277	0.547656	0.746806
AT1G09710	83.8371	-0.209931	0.309614	-0.678041	0.497746	0.710711
AT1G09713	1.68342	1.99767	2.16304	0.923547	0.355722	NA
AT1G09730	644.307	-0.0489643	0.13983	-0.35017	0.726211	0.861074
AT1G09740	757.723	0.15419	0.13036	1.1828	0.236888	0.459538
AT1G09745	6.26974	0.429307	0.948025	0.452844	0.650661	0.815951
AT1G09750	4493.73	-1.09996	0.403934	-2.72311	0.00646703	0.0368905
AT1G09755	1.80341	-0.721348	1.74527	-0.413315	0.679376	NA
AT1G09760	537.982	0.38708	0.122356	3.16355	0.00155855	0.0124301
AT1G09765	442.386	0.429442	0.198739	2.16083	0.0307082	0.115272
AT1G09770	3436.17	-0.439628	0.119769	-3.67064	0.000241945	0.00289182
AT1G09773	2.84339	-0.650899	1.28283	-0.507392	0.61188	NA
AT1G09780	5647.27	0.110495	0.0953866	1.15839	0.246704	0.471383
AT1G09783	3.51602	-2.62519	1.47787	-1.77633	0.0756783	NA
AT1G09787-AT1G78206	7.78515	-1.11569	0.825628	-1.35132	0.176593	0.380892
AT1G09790	5.85871	-0.706959	0.936949	-0.754533	0.450529	0.673703
AT1G09794	70.9306	0.761	0.287137	2.6503	0.00804199	0.043717
AT1G09795	1764.59	-0.0856987	0.0905282	-0.946652	0.343816	0.575922
AT1G09797	18.6333	3.79453	0.933742	4.06379	4.82824e-05	0.000799011
AT1G09800	77.6413	-0.463987	0.293924	-1.57859	0.114429	0.285343
AT1G09810	146.381	0.0800638	0.222482	0.359866	0.718947	0.857721
AT1G09812	16.9612	-0.230233	0.70562	-0.326285	0.744209	0.87199
AT1G09815	458.991	0.532141	0.16279	3.26887	0.00107977	0.00937361
AT1G09817-AT1G78480	14.3838	0.333408	0.588219	0.56681	0.570843	0.762767
AT1G09820	161.441	-0.0261228	0.26984	-0.0968086	0.922878	0.96832
AT1G09830	711.489	-0.0215396	0.122614	-0.17567	0.860554	0.938412
AT1G09835	3.21512	0.26452	1.30759	0.202295	0.839686	NA
AT1G09840	790.432	-0.0211751	0.112423	-0.188352	0.850601	0.932413
AT1G09845	1.85703	-0.839284	1.76197	-0.476334	0.633837	NA
AT1G09850	587.195	0.0609337	0.123899	0.491803	0.622859	0.798133
AT1G09855	9.82383	-0.131178	0.767535	-0.170908	0.864296	0.93993
AT1G09863	133.157	-0.633616	0.218983	-2.89345	0.00381036	0.0247623
AT1G09870	306.352	-0.155754	0.148458	-1.04914	0.294113	0.524759
AT1G09880	14.8333	-1.40181	0.654491	-2.14184	0.0322066	0.119495
AT1G09890	48.7526	-0.532433	0.342749	-1.55342	0.120324	0.295272
AT1G09900	967.717	-0.0233281	0.117128	-0.199168	0.842131	0.92755
AT1G09905	2.53093	-0.817255	1.70031	-0.480651	0.630765	NA
AT1G09910	196.544	-0.266526	0.18773	-1.41973	0.155687	0.350722
AT1G09913-AT1G79710	107.026	-0.307638	0.347961	-0.884116	0.376634	0.608023
AT1G09915	10.9211	-0.506366	0.753144	-0.672336	0.50137	0.713573
AT1G09920	449.611	0.269357	0.130144	2.06968	0.038482	0.135936
AT1G09925	37.127	-0.199428	0.43263	-0.460966	0.644823	0.812564
AT1G09927	458.519	-0.249466	0.175041	-1.42518	0.154105	0.348247
AT1G09932	39.7942	0.0916138	0.365754	0.250479	0.802217	0.907041
AT1G09940	634.526	0.079007	0.123314	0.640697	0.52172	0.728125
AT1G09943	5.69524	1.24105	1.0942	1.13421	0.256708	NA
AT1G09945	29.6089	-1.63694	0.55563	-2.94609	0.00321815	0.0218395
AT1G09947-AT1G79985-AT1G79990	1.3534	-0.121603	3.60269	-0.0337535	0.973074	NA
AT1G09947-AT1G79990	339.6	-1.40544	0.882709	-1.59219	0.111343	0.280659
AT1G09950	2.40114	1.34875	1.47018	0.917401	0.358932	NA
AT1G09960	115.749	0.466802	0.229858	2.03083	0.0422723	0.144975
AT1G09970	2555.27	-0.263497	0.123999	-2.12499	0.0335876	0.12321
AT1G09975	5.79775	1.91561	1.01198	1.89292	0.0583682	NA
AT1G09980	374.496	-0.140831	0.152759	-0.921918	0.356571	0.589506
AT1G09985	9.94529	2.04804	0.729726	2.80659	0.00500683	0.0304409
AT1G09987	1.8902	-0.749519	1.74882	-0.428585	0.668225	NA
AT1G09993	4.88844	-1.71929	1.06818	-1.60955	0.107497	NA
AT1G09995	34.1795	0.223545	0.42739	0.523046	0.600942	0.784112
AT1G10000	5.11947	0.14357	1.00059	0.143485	0.885907	NA
AT1G10020	414.289	-0.00706675	0.135725	-0.0520667	0.958476	0.983239
AT1G10030	114.635	-0.17615	0.225052	-0.782706	0.4338	0.658817
AT1G10040	55.2953	0.00470521	0.332223	0.0141628	0.9887	0.995229
AT1G10050	259.631	-0.451828	0.218261	-2.07012	0.0384406	0.135844
AT1G10060	264.643	0.0804937	0.154929	0.519553	0.603375	0.785662
AT1G10070	240.615	-1.34552	0.181683	-7.40588	1.30284e-13	2.16252e-11
AT1G10090	427.861	0.0280513	0.132298	0.212031	0.832083	0.92274
AT1G10095	32.334	0.37067	0.455145	0.8144	0.415416	0.643058
AT1G10110	6.60583	0.366252	0.909866	0.402534	0.687291	0.837704
AT1G10120	264.018	-0.215675	0.183345	-1.17633	0.239461	0.4627
AT1G10130	466.848	-0.940482	0.16209	-5.8022	6.54486e-09	3.8092e-07
AT1G10140	87.2727	0.291432	0.267274	1.09039	0.275543	0.5038
AT1G10150	423.493	0.865592	0.169695	5.10088	3.38075e-07	1.15711e-05
AT1G10155	3.90066	-0.417622	1.19486	-0.349516	0.726702	NA
AT1G10160	34.8896	-0.722568	0.393584	-1.83587	0.066377	0.198623
AT1G10170	761.334	-0.0900932	0.16108	-0.559307	0.575952	0.766557
AT1G10180	386.064	0.0842978	0.15483	0.544455	0.586128	0.773454
AT1G10200	1463.37	0.0205265	0.115864	0.177161	0.859382	0.937894
AT1G10210	74.104	0.282362	0.300767	0.938804	0.347831	0.580065
AT1G10220	8.9301	0.306754	0.746647	0.410842	0.681188	0.834159
AT1G10230	139.05	0.428406	0.20492	2.0906	0.0365638	0.131015
AT1G10240	175.042	0.251562	0.227399	1.10626	0.268615	0.495856
AT1G10270	605.127	0.0263817	0.24941	0.105776	0.91576	0.96544
AT1G10280	84.957	-0.0885617	0.255498	-0.346623	0.728874	0.86295
AT1G10290	1406.08	-0.406997	0.166389	-2.44606	0.0144428	0.0669692
AT1G10300	17.9701	-1.69673	0.589658	-2.87748	0.0040087	0.0256436
AT1G10310	366.57	0.226829	0.152576	1.48667	0.137103	0.322194
AT1G10320	323.128	-0.470293	0.308048	-1.52669	0.126839	0.305954
AT1G10330	26.1321	-0.367776	0.442666	-0.830821	0.406075	0.634183
AT1G10340	54.5741	0.566705	0.326604	1.73515	0.082715	0.230957
AT1G10350	316.68	-0.119097	0.184163	-0.646694	0.51783	0.724667
AT1G10360	324.07	0.538734	0.164221	3.28055	0.00103604	0.00911216
AT1G10370	312.334	1.38458	0.190989	7.24951	4.18277e-13	6.19723e-11
AT1G10380	204.879	-0.804102	0.201516	-3.99027	6.59992e-05	0.00102605
AT1G10385	6.77459	1.63021	0.920641	1.77074	0.0766042	0.21954
AT1G10390	1720.36	-0.27396	0.20271	-1.35149	0.176539	0.380857
AT1G10400	47.6252	-1.19078	0.363811	-3.27309	0.00106379	0.00928411
AT1G10410	499.443	0.22275	0.144451	1.54205	0.123061	0.299492
AT1G10417	22.542	-0.464123	0.537096	-0.864135	0.387514	0.61751
AT1G10430	559.803	0.11422	0.128113	0.891562	0.372628	0.604565
AT1G10450	486.218	-0.188555	0.164086	-1.14912	0.250507	0.475553
AT1G10460	11.5645	-0.691304	0.697154	-0.991608	0.321389	0.554208
AT1G10470	467.615	0.126705	0.154416	0.820542	0.411907	0.639605
AT1G10480	38.2685	0.213462	0.38045	0.561078	0.574745	0.765632
AT1G10490	606.214	-0.151497	0.135011	-1.1221	0.261819	0.48821
AT1G10500	646.153	0.334171	0.135799	2.46077	0.0138639	0.0650158
AT1G10510	1289.34	-0.0308641	0.112264	-0.274924	0.783375	0.896963
AT1G10520	30.6243	0.0151148	0.435293	0.0347234	0.9723	0.989075
AT1G10522	553.91	-0.069795	0.138375	-0.504391	0.613987	0.792529
AT1G10530	25.0849	-0.493522	0.458391	-1.07664	0.281641	0.510763
AT1G10540	2.89854	-2.01186	1.67124	-1.20381	0.228663	NA
AT1G10550	38.155	0.958549	0.408682	2.34546	0.0190035	0.0813571
AT1G10560	32.1881	-0.627282	0.453359	-1.38363	0.166471	0.366621
AT1G10570	376.741	0.62163	0.217437	2.8589	0.00425113	0.0267678
AT1G10580	1352.25	-0.0967472	0.122953	-0.786862	0.431363	0.656578
AT1G10580-AT1G10585	22.0145	0.530494	0.635506	0.834759	0.403853	0.632413
AT1G10590	1386.49	0.345536	0.125444	2.75451	0.00587792	0.0343374
AT1G10600	145.822	-0.0073016	0.198863	-0.0367167	0.970711	0.988214
AT1G10610	53.3344	-0.424619	0.354369	-1.19824	0.230825	0.451665
AT1G10630	1029.05	0.261766	0.141175	1.8542	0.0637102	0.19298
AT1G10640	75.7625	-1.10903	0.282503	-3.92574	8.64624e-05	0.00128076
AT1G10650	580.407	0.383455	0.120087	3.19315	0.0014073	0.011515
AT1G10657	77.0306	0.895217	0.267239	3.34988	0.000808463	0.00748459
AT1G10660	553.591	0.265202	0.139479	1.90137	0.057253	0.179117
AT1G10670	3978.32	-0.0819936	0.0975424	-0.840594	0.400575	0.629626
AT1G10680	5.91156	1.76915	1.11407	1.588	0.112286	0.282229
AT1G10682	2329.25	0.211314	0.174799	1.2089	0.226702	0.446447
AT1G10690	20.4529	0.388797	0.514697	0.755391	0.450014	0.673161
AT1G10700	277.789	-0.24348	0.156647	-1.55432	0.120108	0.29484
AT1G10710	5.40031	-0.609879	1.00785	-0.605128	0.545094	NA
AT1G10720	374.265	0.0442963	0.16208	0.273299	0.784623	0.897618
AT1G10730	141.346	-0.284781	0.216451	-1.31568	0.188281	0.396272
AT1G10740	625.34	0.213382	0.139699	1.52744	0.126652	0.305603
AT1G10750	78.322	0.0246753	0.277034	0.0890697	0.929027	0.971815
AT1G10760	5234.94	-0.458218	0.106011	-4.32238	1.54358e-05	0.000312544
AT1G10770	11.085	1.25161	0.823192	1.52044	0.128401	0.308278
AT1G10780	153.234	0.328495	0.209181	1.57038	0.116326	0.288633
AT1G10790	9.64125	-0.434842	0.744022	-0.584447	0.55892	0.755169
AT1G10800	8.12207	-0.012535	0.887721	-0.0141204	0.988734	0.995229
AT1G10810	17.6066	0.46743	0.603674	0.774309	0.438748	0.663275
AT1G10820	232.872	-0.605315	0.166582	-3.63374	0.000279347	0.00324668
AT1G10830	530.644	-0.10198	0.134249	-0.759633	0.447474	0.670862
AT1G10840	1518.44	0.36646	0.121073	3.02677	0.00247185	0.0177574
AT1G10850	545.067	-0.309186	0.13912	-2.22244	0.0262535	0.102799
AT1G10865	263.347	0.150358	0.173536	0.866434	0.386252	0.616356
AT1G10870	305.725	-0.408697	0.162781	-2.51072	0.0120485	0.0590026
AT1G10890	469.691	-1.18939	0.262213	-4.53597	5.73398e-06	0.000136995
AT1G10900	556.788	-0.0113752	0.134277	-0.0847144	0.932488	0.973388
AT1G10910	545.469	-0.344458	0.132413	-2.60139	0.00928456	0.0486393
AT1G10920	56.025	-0.743154	0.347662	-2.13757	0.0325513	0.120329
AT1G10930	647.15	-0.416999	0.154657	-2.69628	0.00701183	0.0392179
AT1G10940	1390.7	-0.139053	0.119256	-1.16601	0.243612	0.467805
AT1G10950	1774.39	-0.213351	0.0999968	-2.13358	0.032877	0.121289
AT1G10960	7867.43	0.30229	0.134244	2.25181	0.0243345	0.0973204
AT1G10970	35.974	0.0276678	0.417271	0.0663065	0.947134	0.979079
AT1G10980	3.04576	0.432718	1.31568	0.328894	0.742236	NA
AT1G10990	94.708	0.292988	0.247629	1.18317	0.23674	0.459331
AT1G11000	119.873	-0.384292	0.2327	-1.65145	0.0986473	0.25978
AT1G11020	176.845	-0.00902234	0.203054	-0.0444332	0.964559	0.985815
AT1G11050	238.666	0.0858219	0.17328	0.495279	0.620403	0.79628
AT1G11060	193.636	-0.332849	0.231137	-1.44005	0.149853	0.341696
AT1G11070	8.94919	-2.68816	0.879227	-3.05742	0.00223255	0.0164122
AT1G11080	361.238	-0.073105	0.170908	-0.427745	0.668837	0.82612
AT1G11090	189.779	-0.075773	0.201167	-0.376667	0.706421	0.849953
AT1G11100	39.5127	-0.01253	0.385914	-0.0324683	0.974099	0.98995
AT1G11112	5.90913	-0.669654	0.90705	-0.738277	0.460346	0.682054
AT1G11120	39.3216	-0.14704	0.379583	-0.387373	0.69848	0.844015
AT1G11125	12.2388	1.07499	0.641247	1.67641	0.0936584	0.250801
AT1G11130	242.866	-0.42023	0.225737	-1.86159	0.0626606	0.19118
AT1G11150	87.2656	-1.43002	0.275979	-5.18163	2.19959e-07	8.05277e-06
AT1G11160	61.3539	-0.345573	0.3641	-0.949115	0.342562	0.574869
AT1G11170	74.534	0.132651	0.326624	0.406128	0.684649	0.836014
AT1G11175	46.602	0.463702	0.405457	1.14365	0.252769	0.478141
AT1G11175-AT1G11180	7.54617	0.657787	1.34874	0.487705	0.625759	0.800101
AT1G11180	226.879	-0.0633771	0.169946	-0.372926	0.709204	0.851662
AT1G11185	27.4627	0.664069	0.444142	1.49517	0.134869	0.318606
AT1G11190	120.753	0.266261	0.264803	1.00551	0.314653	0.547512
AT1G11200	243.158	0.401001	0.18367	2.18327	0.0290162	0.110693
AT1G11210	99.5798	0.195393	0.290613	0.672347	0.501363	0.713573
AT1G11220	57.6714	0.327493	0.327305	1.00057	0.317032	0.549832
AT1G11240	943.496	0.1786	0.123442	1.44684	0.147941	0.338933
AT1G11250	2.29774	0.597388	1.44701	0.412842	0.679722	NA
AT1G11260	1825.32	-0.654803	0.145516	-4.49986	6.79988e-06	0.000158683
AT1G11270	18.1942	-0.948937	0.61141	-1.55205	0.120651	0.295779
AT1G11280	385.756	-0.296487	0.14977	-1.97962	0.0477466	0.158219
AT1G11290	170.986	0.323787	0.196539	1.64745	0.0994665	0.261252
AT1G11300	30.4769	-0.267043	0.40708	-0.655997	0.511826	0.720368
AT1G11303	125.151	-0.751978	0.22705	-3.31195	0.000926488	0.00833801
AT1G11310	2287.03	-0.132875	0.0820941	-1.61857	0.105541	0.270921
AT1G11320	82.1332	0.157176	0.277887	0.56561	0.571659	0.763272
AT1G11330	398.397	0.227597	0.150077	1.51654	0.129384	0.309557
AT1G11340	65.3569	-0.553073	0.304244	-1.81786	0.0690858	0.204579
AT1G11350	524.945	0.109417	0.129205	0.846851	0.397078	0.626661
AT1G11350-AT1G11360	64.8522	1.74888	1.77456	0.985527	0.324365	0.557426
AT1G11360	603.696	0.0401662	0.141142	0.28458	0.775966	0.891763
AT1G11380	212.643	0.0162814	0.168685	0.0965192	0.923108	0.968424
AT1G11390	374.289	-0.0797975	0.147173	-0.542202	0.587679	0.774632
AT1G11400	503.396	0.0732833	0.148366	0.493936	0.621351	0.797082
AT1G11410	294.961	0.0500043	0.164308	0.304334	0.760874	0.881688
AT1G11420	58.43	-0.758441	0.330522	-2.29468	0.0217517	0.0898055
AT1G11430	2001.17	0.155459	0.0890886	1.745	0.0809854	0.227605
AT1G11440	158.848	-1.04233	0.225453	-4.62329	3.77708e-06	9.52946e-05
AT1G11450	127.858	-0.00987695	0.212853	-0.0464026	0.962989	0.984895
AT1G11460	30.5334	-0.388944	0.482918	-0.805403	0.420587	0.647662
AT1G11475	150.938	0.576591	0.217696	2.64861	0.00808229	0.0438929
AT1G11480	1087.12	-0.112406	0.119382	-0.941567	0.346414	0.578622
AT1G11482-AT1G11490	6.47301	0.203713	0.894475	0.227746	0.819844	0.916584
AT1G11490	1.92579	-3.06037	2.43601	-1.2563	0.209006	NA
AT1G11500	1.75174	1.42755	1.88915	0.755656	0.449855	NA
AT1G11530	310.57	0.127154	0.208793	0.608997	0.542526	0.742746
AT1G11540	76.8976	-0.209783	0.285535	-0.734703	0.46252	0.683395
AT1G11545	379.152	-0.306298	0.161096	-1.90134	0.0572579	0.179117
AT1G11570	9.23359	1.05679	0.788553	1.34016	0.180194	0.385591
AT1G11580	1813.34	-0.267863	0.110359	-2.4272	0.0152157	0.0695159
AT1G11591	1.29959	-1.09393	2.1532	-0.508048	0.61142	NA
AT1G11592	114.272	-0.0825015	0.224903	-0.366831	0.713745	0.854389
AT1G11600	313.792	0.13417	0.160993	0.833392	0.404624	0.632881
AT1G11630	154.062	0.0983747	0.192978	0.509771	0.610212	0.790044
AT1G11650	3755.28	0.146255	0.0915869	1.59689	0.110289	0.278894
AT1G11655	19.6922	0.699994	0.590788	1.18485	0.236078	0.458489
AT1G11660	822.39	-0.0698248	0.12978	-0.538024	0.590561	0.776338
AT1G11670	790.315	0.13691	0.145542	0.940687	0.346865	0.579075
AT1G11680	2350.09	-0.116035	0.117892	-0.984243	0.324996	0.557709
AT1G11700	330.384	0.789268	0.194408	4.05985	4.91033e-05	0.000810168
AT1G11710	61.4668	-0.410067	0.302595	-1.35517	0.175365	0.379768
AT1G11720	930.383	-0.55828	0.125667	-4.44253	8.89074e-06	0.000199666
AT1G11730	8.96221	-0.911587	0.822331	-1.10854	0.267629	0.494573
AT1G11735	8.82426	-0.652697	0.788358	-0.82792	0.407716	0.635825
AT1G11740	133.921	0.661022	0.237863	2.779	0.00545261	0.0324422
AT1G11750	1692.09	-0.133613	0.109511	-1.22009	0.222431	0.44067
AT1G11755	185.224	0.472714	0.193197	2.4468	0.014413	0.0668856
AT1G11760	58.932	0.40342	0.306883	1.31457	0.188655	0.39659
AT1G11780	135.074	0.0581862	0.221723	0.262427	0.792992	0.902422
AT1G11785	2.88347	-2.18956	1.65779	-1.32077	0.186579	NA
AT1G11790	406.72	-0.343022	0.137062	-2.50268	0.0123257	0.0599871
AT1G11800	155.474	0.159085	0.201249	0.790492	0.429241	0.654871
AT1G11820	1049.32	-0.0954203	0.103889	-0.918482	0.358367	0.591238
AT1G11840	3532.56	-0.0146137	0.106576	-0.13712	0.890936	0.953772
AT1G11850	255.876	0.804945	0.186527	4.31544	1.59287e-05	0.000320256
AT1G11860	23420.4	0.164615	0.0887435	1.85496	0.0636023	0.192785
AT1G11870	450.686	-0.333631	0.134537	-2.47984	0.013144	0.0627524
AT1G11880	38.2902	-0.136214	0.370381	-0.367766	0.713047	0.854029
AT1G11890	562.573	0.291191	0.140176	2.07733	0.0377715	0.134123
AT1G11900	72.3676	0.0241189	0.335908	0.071802	0.942759	0.97724
AT1G11905	176.665	0.367336	0.202497	1.81403	0.0696736	0.205783
AT1G11910	6385.45	0.285026	0.104224	2.73475	0.00624274	0.0359361
AT1G11915	24.817	0.0694633	0.500606	0.138758	0.889641	0.952998
AT1G11920	11.0301	2.04855	0.743253	2.75619	0.0058479	0.0342164
AT1G11930	1463.09	0.591363	0.0931067	6.35146	2.13286e-10	1.83926e-08
AT1G11940	54.6155	0.125116	0.337536	0.370675	0.71088	0.852994
AT1G11950	118.975	-0.117451	0.257421	-0.456261	0.648202	0.814811
AT1G11960	128.896	-0.503596	0.220769	-2.2811	0.0225426	0.0921012
AT1G12000	1858.84	-0.11277	0.100105	-1.12652	0.259947	0.486183
AT1G12010	139.059	-0.0488092	0.20646	-0.23641	0.813114	0.913194
AT1G12020	257.266	-0.181459	0.166573	-1.08936	0.275993	0.504415
AT1G12030	8.03342	0.989316	0.782778	1.26385	0.206283	0.420862
AT1G12040	550.703	-0.727778	0.576389	-1.26265	0.206715	0.42141
AT1G12050	580.042	0.127207	0.122793	1.03595	0.300226	0.531797
AT1G12060	73.2897	-0.140089	0.283367	-0.494373	0.621043	0.796823
AT1G12064	1.51491	0.493941	1.99614	0.247448	0.804562	NA
AT1G12070	4.22985	-0.271053	1.27117	-0.213231	0.831147	NA
AT1G12080	1591.85	0.454436	0.110414	4.11574	3.85946e-05	0.000656405
AT1G12090	15862.5	0.404686	0.166283	2.43371	0.0149449	0.0687055
AT1G12100	7.32328	-0.277781	0.843703	-0.329241	0.741974	0.87095
AT1G12110	2228.84	0.361289	0.100354	3.60013	0.000318056	0.00358679
AT1G12120	924.835	0.115173	0.112956	1.01963	0.307903	0.540724
AT1G12140	418.396	-0.0967982	0.166321	-0.581996	0.560569	0.75639
AT1G12150	19.1371	-0.770294	0.742341	-1.03766	0.29943	0.531011
AT1G12160	67.4409	0.234658	0.324898	0.722251	0.47014	0.689758
AT1G12200	229.848	-0.250832	0.199031	-1.26027	0.207573	0.422494
AT1G12210	103.892	-0.208587	0.263831	-0.790608	0.429173	0.654871
AT1G12211	1.75593	-0.203119	1.66645	-0.121888	0.902988	NA
AT1G12220	54.0561	-0.696603	0.424501	-1.64099	0.100799	0.263419
AT1G12220-AT1G12230	96.6237	-0.00209006	0.38213	-0.0054695	0.995636	0.998678
AT1G12230	590.048	-0.650953	0.134193	-4.85087	1.22922e-06	3.57056e-05
AT1G12240	1429.03	-0.105667	0.0977572	-1.08092	0.279735	0.508516
AT1G12244	194.957	-0.280983	0.184845	-1.5201	0.128486	0.30841
AT1G12250	620.915	0.00420471	0.146491	0.0287028	0.977102	0.991522
AT1G12260	90.939	0.174667	0.244064	0.715659	0.474202	0.692543
AT1G12270	1331.56	-0.275819	0.107698	-2.56103	0.0104361	0.0532196
AT1G12280	199.305	1.05241	0.189725	5.54704	2.90547e-08	1.40661e-06
AT1G12290	43.2277	-0.410164	0.363081	-1.12968	0.258612	0.484893
AT1G12290-AT1G12294	10.1042	-1.3406	1.37287	-0.97649	0.328822	0.561847
AT1G12300	59.34	-1.13973	0.346342	-3.29076	0.000999185	0.00884206
AT1G12310	919.848	0.292872	0.146484	1.99934	0.0455717	0.153033
AT1G12320	61.3447	0.271614	0.32014	0.848425	0.396202	0.62604
AT1G12330	524.991	-0.438705	0.141925	-3.09111	0.00199411	0.0150246
AT1G12340	3.94564	-1.4734	1.22587	-1.20193	0.229392	NA
AT1G12350	144.344	0.333659	0.198787	1.67847	0.0932551	0.249994
AT1G12360	626.356	-0.472039	0.123304	-3.82826	0.000129051	0.00176078
AT1G12370	182.562	0.132171	0.203595	0.649184	0.51622	0.72356
AT1G12380	97.6201	-0.535067	0.239135	-2.23751	0.0252531	0.0999351
AT1G12390	198.736	-0.058183	0.182024	-0.319644	0.749238	0.875229
AT1G12400	80.5576	0.01291	0.263737	0.0489502	0.960959	0.983958
AT1G12410	2205.92	0.16369	0.124395	1.3159	0.188209	0.396158
AT1G12420	245.993	0.299175	0.167696	1.78403	0.0744187	0.215148
AT1G12430	546.331	-0.103697	0.1544	-0.671615	0.501829	0.713663
AT1G12440	703.998	-0.136224	0.140422	-0.970102	0.331996	0.564649
AT1G12450	110.323	0.390027	0.260822	1.49537	0.134817	0.318518
AT1G12460	344.476	-0.108401	0.164127	-0.660472	0.508951	0.71871
AT1G12470	536.493	-0.927699	0.140859	-6.58602	4.51781e-11	4.53342e-09
AT1G12480	48.8243	0.0335211	0.341315	0.0982118	0.921764	0.967806
AT1G12500	1420.26	0.00752719	0.108108	0.0696264	0.944491	0.977661
AT1G12520	496.929	-0.522315	0.136792	-3.81832	0.000134366	0.00180649
AT1G12530	349.063	0.297198	0.156492	1.89912	0.0575484	0.179694
AT1G12550	69.9953	0.171987	0.303579	0.566533	0.571031	0.762767
AT1G12560	90.7365	0.504514	0.281902	1.78968	0.073506	0.213466
AT1G12570	12.5406	-0.396695	0.647456	-0.612697	0.540077	0.741091
AT1G12580	772.945	0.0251124	0.127335	0.197216	0.843659	0.928204
AT1G12600	11.7784	-0.0752063	0.680722	-0.11048	0.912029	0.963946
AT1G12610	1.6077	1.33847	2.00871	0.666332	0.505199	NA
AT1G12620	82.9958	-0.608428	0.267283	-2.27635	0.0228253	0.0928663
AT1G12630	11.457	-0.547307	0.682987	-0.801342	0.422933	0.649811
AT1G12640	258.277	-0.0844778	0.161863	-0.52191	0.601733	0.784634
AT1G12650	524.658	0.00305098	0.13462	0.0226637	0.981919	0.992601
AT1G12680	397.747	0.269799	0.136306	1.97936	0.0477749	0.158263
AT1G12700	63.4107	-0.624389	0.305178	-2.04599	0.0407578	0.141384
AT1G12710	64.188	0.444595	0.326883	1.36011	0.173797	0.377334
AT1G12730	60.4357	-0.651286	0.317626	-2.05048	0.0403174	0.140342
AT1G12740	285.227	0.23545	0.151763	1.55143	0.1208	0.295976
AT1G12750	277.098	-0.526771	0.213622	-2.4659	0.0136668	0.0643988
AT1G12760	710.824	-0.107262	0.108243	-0.990938	0.321716	0.5546
AT1G12770	2086.34	0.0879115	0.0929438	0.945857	0.344222	0.576383
AT1G12775	54.8429	-0.356135	0.315618	-1.12838	0.259162	0.485387
AT1G12780	669.851	0.182768	0.145285	1.25799	0.208394	0.423269
AT1G12780-AT1G12790	26.5375	-0.790439	0.535027	-1.47738	0.139573	0.326055
AT1G12790	18.0535	-1.07396	0.564646	-1.90201	0.0571703	0.178969
AT1G12800	3454.57	-0.0859669	0.123059	-0.698581	0.484814	0.700889
AT1G12805	1.91181	1.98529	2.06941	0.959351	0.337382	NA
AT1G12810	212.765	0.346016	0.18081	1.9137	0.0556589	0.176212
AT1G12820	797.362	0.130055	0.111338	1.16811	0.242763	0.467117
AT1G12830	360.572	-0.0418488	0.154871	-0.270216	0.786994	0.899212
AT1G12840	2222.76	0.209913	0.140226	1.49697	0.134402	0.317925
AT1G12845	81.4691	0.870311	0.292962	2.97074	0.00297088	0.0205403
AT1G12850	548.672	0.109116	0.121939	0.894837	0.370874	0.60268
AT1G12855	2.46544	2.38531	1.55235	1.53658	0.124396	NA
AT1G12860	813.931	-0.0721597	0.109888	-0.656665	0.511396	0.720036
AT1G12880	72.6893	0.529106	0.381793	1.38584	0.165794	0.365569
AT1G12900	22605.6	0.539168	0.123313	4.37234	1.22924e-05	0.00025993
AT1G12910	200.018	-0.0962094	0.197341	-0.487528	0.625884	0.800198
AT1G12920	2402.01	-0.128363	0.0967259	-1.32708	0.184483	0.391139
AT1G12930	336.642	-0.570766	0.161061	-3.54378	0.000394434	0.00426839
AT1G12950	64.0503	0.267632	0.306739	0.872507	0.382932	0.61392
AT1G12970	175.528	0.121858	0.20328	0.599459	0.548867	0.747811
AT1G12980	4.49327	-0.48324	1.06981	-0.451707	0.65148	NA
AT1G12990	158.791	-0.0540638	0.212544	-0.254366	0.799213	0.905534
AT1G13000	331.585	-0.414989	0.140568	-2.95222	0.00315493	0.0215689
AT1G13020	1162.48	-0.0693614	0.106721	-0.649933	0.515735	0.72307
AT1G13030	355.862	-0.175413	0.146431	-1.19792	0.230949	0.451828
AT1G13040	82.7368	-0.0364046	0.387986	-0.0938297	0.925244	0.969432
AT1G13050	69.1124	0.302282	0.359199	0.841545	0.400043	0.629285
AT1G13060	2076.26	-0.0950056	0.128773	-0.737773	0.460652	0.682233
AT1G13080	623.129	0.296272	0.132336	2.23879	0.0251696	0.0997389
AT1G13090	463.044	-0.082847	0.140314	-0.590441	0.554895	0.752448
AT1G13100	314.523	0.237771	0.158518	1.49996	0.133624	0.316682
AT1G13110	2027.27	0.247266	0.0934744	2.64529	0.00816217	0.0442723
AT1G13120	449.31	-0.129535	0.152157	-0.851328	0.394587	0.624527
AT1G13130	24.4467	0.375873	0.474284	0.792505	0.428066	0.653933
AT1G13143	5.66191	-0.997537	1.01004	-0.987623	0.323337	NA
AT1G13145	25.5731	0.485921	0.500319	0.971223	0.331437	0.564256
AT1G13160	875.234	-0.299302	0.13093	-2.28597	0.0222559	0.0911901
AT1G13170	631.486	-0.320391	0.142551	-2.24756	0.0246044	0.0980445
AT1G13180	142.668	0.150441	0.205394	0.732452	0.463893	0.684216
AT1G13190	948.889	-0.156579	0.140885	-1.1114	0.266398	0.493248
AT1G13195	135.854	-0.00481179	0.212476	-0.0226462	0.981932	0.992601
AT1G13210	527.81	-0.0870593	0.131788	-0.660601	0.508868	0.718685
AT1G13220	541.777	-0.941117	0.222127	-4.23684	2.26684e-05	0.000424592
AT1G13230	4.13381	0.566413	1.16676	0.485459	0.627351	NA
AT1G13245	794.523	1.21076	0.158474	7.64017	2.16937e-14	4.16444e-12
AT1G13250	324.703	-0.257306	0.148147	-1.73683	0.0824167	0.230416
AT1G13260	740.689	0.862309	0.158839	5.42881	5.67298e-08	2.48979e-06
AT1G13270	1154.76	0.557708	0.138415	4.02925	5.59548e-05	0.000901452
AT1G13270-AT1G13280	505.996	-0.123683	1.75614	-0.0704293	0.943852	0.977372
AT1G13280	195.997	-1.87959	0.807861	-2.32663	0.0199852	0.0842938
AT1G13300	372.236	-0.293728	0.144594	-2.0314	0.0422148	0.144845
AT1G13320	1162.71	0.0536272	0.108984	0.492065	0.622673	0.798024
AT1G13330	87.0102	0.652391	0.31397	2.07788	0.0377207	0.134029
AT1G13340	59.4013	0.296344	0.322591	0.918638	0.358285	0.591238
AT1G13350	471.151	-0.271052	0.220867	-1.22722	0.219741	0.437302
AT1G13360	624.054	0.223923	0.165225	1.35526	0.175335	0.37974
AT1G13370	6.29026	1.27783	0.933509	1.36885	0.171047	0.373348
AT1G13380	384.985	0.537989	0.159326	3.37665	0.000733754	0.00694612
AT1G13390	367.523	0.234266	0.16776	1.39644	0.162582	0.360647
AT1G13400	12.1451	-0.519097	0.682195	-0.760922	0.446704	0.670254
AT1G13410	131.93	0.423671	0.217792	1.9453	0.0517387	0.167402
AT1G13420	110.518	-0.256733	0.347456	-0.738893	0.459972	0.681865
AT1G13430	26.0913	-0.13798	0.454851	-0.303351	0.761622	0.882093
AT1G13440	28090.6	-0.0739437	0.110556	-0.668834	0.503601	0.71486
AT1G13448	15.2369	0.881998	0.568799	1.55063	0.12099	0.296215
AT1G13450	408.264	-0.159927	0.144311	-1.10821	0.26777	0.494669
AT1G13460	276.027	-0.0417364	0.165897	-0.251581	0.801365	0.906716
AT1G13470	4.26833	0.182908	1.10431	0.165631	0.868447	NA
AT1G13480	98.9912	0.988699	0.257367	3.84159	0.000122241	0.0016936
AT1G13500	21.8856	-0.0892166	0.580781	-0.153615	0.877913	0.94693
AT1G13510	67.335	-0.248767	0.311524	-0.798549	0.424552	0.650726
AT1G13520	37.327	0.200693	0.403518	0.497357	0.618937	0.795497
AT1G13530	40.995	-0.365754	0.42503	-0.860535	0.389494	0.619271
AT1G13540	22.8497	-0.150231	0.465391	-0.322805	0.746843	0.873499
AT1G13550	11.3488	0.467617	0.674853	0.692917	0.488361	0.702619
AT1G13560	942.797	-0.337433	0.126654	-2.66422	0.00771678	0.0423337
AT1G13570	114.86	-0.108838	0.265968	-0.409213	0.682383	0.834731
AT1G13580	122.706	-0.0606299	0.251906	-0.240685	0.809799	0.911353
AT1G13590	57.2671	0.0798354	0.34897	0.228774	0.819044	0.916291
AT1G13600	76.7177	-0.578909	0.284404	-2.03552	0.0417988	0.143798
AT1G13610	9.99031	-0.406023	0.695768	-0.583561	0.559515	0.755697
AT1G13620	8.91669	-0.302927	0.72933	-0.415349	0.677886	0.831713
AT1G13630	66.1067	-0.0356689	0.295843	-0.120567	0.904034	0.960185
AT1G13635	34.3572	0.507197	0.416069	1.21902	0.222836	0.441155
AT1G13640	1355.17	-0.0045907	0.107166	-0.0428373	0.965831	0.986151
AT1G13650	461.304	2.41578	0.181977	13.2752	3.22355e-40	1.01662e-36
AT1G13670	252.208	0.205521	0.174944	1.17478	0.240082	0.463493
AT1G13690	523.257	0.282522	0.131504	2.14839	0.0316828	0.11807
AT1G13700	149.885	0.363602	0.207481	1.75246	0.0796954	0.225154
AT1G13710	413.639	-0.126396	0.170955	-0.739353	0.459693	0.681589
AT1G13730	1106.69	0.0765347	0.0985654	0.776486	0.437462	0.66201
AT1G13740	312.859	-0.276833	0.158076	-1.75126	0.0799007	0.225561
AT1G13750	87.9607	-0.0292913	0.25275	-0.11589	0.90774	0.961761
AT1G13770	99.4906	-0.386513	0.246887	-1.56555	0.117454	0.290522
AT1G13780	82.1243	0.27722	0.304024	0.911836	0.361855	0.594165
AT1G13790	194.103	0.16471	0.226585	0.726926	0.467271	0.687225
AT1G13800	29.4503	-0.732141	0.440468	-1.66219	0.0964752	0.255971
AT1G13810	177.713	0.291111	0.199009	1.46281	0.14352	0.3318
AT1G13820	503.419	-1.27216	0.146114	-8.7066	3.13129e-18	1.00183e-15
AT1G13830	92.1859	0.460843	0.249153	1.84964	0.0643654	0.194276
AT1G13860	215.11	-0.50352	0.196256	-2.56562	0.0102991	0.0527554
AT1G13870	317.242	0.1275	0.166422	0.766126	0.443601	0.667732
AT1G13880	426.861	0.150946	0.13313	1.13382	0.256869	0.483019
AT1G13900	645.64	0.330657	0.132232	2.50058	0.0123989	0.0602151
AT1G13910	72.2764	-0.162344	0.274944	-0.590464	0.55488	0.752448
AT1G13920	80.1375	-0.397767	0.28007	-1.42024	0.155537	0.35055
AT1G13930	17146.9	-0.076983	0.17379	-0.442965	0.657791	0.819482
AT1G13940	318.436	-0.233656	0.167816	-1.39234	0.163821	0.362604
AT1G13950	51.1999	0.319966	0.325001	0.984507	0.324866	0.557598
AT1G13960	502.824	-0.0760777	0.124661	-0.610278	0.541678	0.742195
AT1G13970	94.1552	-0.594804	0.262143	-2.269	0.023268	0.0941157
AT1G13980	926.116	-0.0912318	0.109291	-0.834759	0.403854	0.632413
AT1G13990	160.801	-0.380339	0.225016	-1.69028	0.0909752	0.245732
AT1G14000	1434.66	0.0837987	0.0991587	0.845096	0.398057	0.627679
AT1G14010	408.083	-0.0471776	0.14783	-0.319135	0.749625	0.875229
AT1G14020	341.108	0.0666478	0.14305	0.465905	0.641283	0.810591
AT1G14030	492.924	-0.322422	0.130245	-2.47549	0.0133053	0.0633033
AT1G14040	149.429	0.399434	0.218481	1.82823	0.0675147	0.200966
AT1G14060	535.78	0.0909769	0.136468	0.666654	0.504993	0.715731
AT1G14071	35.6108	-1.00812	0.431022	-2.33891	0.0193402	0.0823284
AT1G14080	133.2	0.164684	0.215811	0.763092	0.445408	0.669273
AT1G14090	62.5646	-0.516989	0.299573	-1.72575	0.0843921	0.233928
AT1G14120	189.96	0.0097436	0.204285	0.0476961	0.961958	0.98457
AT1G14130	134.013	0.104146	0.233532	0.44596	0.655626	0.81832
AT1G14140	162.151	-0.0785201	0.202336	-0.388068	0.697965	0.843867
AT1G14150	835.421	-0.0615108	0.152732	-0.402736	0.687142	0.837691
AT1G14160	135.786	0.136752	0.237671	0.575384	0.565032	0.759483
AT1G14170	363.642	0.0171006	0.165214	0.103506	0.917561	0.966017
AT1G14180	94.9539	0.157829	0.250765	0.629389	0.529094	0.732703
AT1G14185	129.255	-0.27134	0.24428	-1.11077	0.266666	0.493537
AT1G14190	75.1981	-0.0890812	0.288687	-0.308574	0.757646	0.880165
AT1G14200	258.02	0.972873	0.219104	4.44023	8.98619e-06	0.000201605
AT1G14205	121.16	-0.00646823	0.235549	-0.0274602	0.978093	0.991862
AT1G14210	690.425	0.257815	0.111388	2.31457	0.0206362	0.0863468
AT1G14220	36.2191	-0.142228	0.433641	-0.327986	0.742922	0.871175
AT1G14230	313.021	-0.042053	0.152367	-0.275997	0.78255	0.896222
AT1G14240	42.5242	-0.928831	0.407631	-2.27861	0.0226903	0.0924192
AT1G14250	193.252	2.49138	0.220814	11.2827	1.59814e-29	2.07532e-26
AT1G14260	14.8049	0.326916	0.613498	0.532872	0.594122	0.778758
AT1G14270	573.247	0.154662	0.128397	1.20456	0.228373	0.448816
AT1G14280	580.348	0.469598	0.118938	3.94824	7.87275e-05	0.00119285
AT1G14290	261.322	0.028123	0.179263	0.156881	0.875339	0.94555
AT1G14300	190.644	0.0939726	0.197916	0.474812	0.634921	0.806103
AT1G14310	141.32	-0.319234	0.204149	-1.56373	0.117881	0.291155
AT1G14320	11946.2	0.3062	0.1223	2.50367	0.0122911	0.0599247
AT1G14330	336.807	-0.0570769	0.1601	-0.356507	0.721461	0.859477
AT1G14340	144.444	0.0294963	0.210161	0.140351	0.888383	0.952221
AT1G14345	2798.58	-0.129133	0.149471	-0.86393	0.387626	0.617628
AT1G14350	480.813	-0.556714	0.148217	-3.75609	0.000172592	0.00219789
AT1G14360	389.827	0.365486	0.154506	2.36551	0.0180051	0.0782336
AT1G14370	158.423	0.368156	0.207647	1.77299	0.0762303	0.218724
AT1G14380	533.204	-0.274057	0.124668	-2.19829	0.0279284	0.107788
AT1G14390	100.887	-0.56639	0.288625	-1.96237	0.0497192	0.162825
AT1G14400	1410.08	0.264464	0.116348	2.27305	0.0230232	0.0934818
AT1G14410	530.77	0.164463	0.12006	1.36984	0.170738	0.372893
AT1G14420	3.79085	0.383293	1.24727	0.307306	0.75861	NA
AT1G14430	114.512	0.582579	0.251064	2.32044	0.0203172	0.0853514
AT1G14440	416.289	-0.43264	0.166505	-2.59836	0.00936713	0.0490137
AT1G14450	372.233	0.20488	0.188754	1.08543	0.277729	0.506398
AT1G14453	12.2038	0.112416	0.712418	0.157794	0.874619	0.945501
AT1G14455	2.96899	0.472993	1.26527	0.373827	0.708533	NA
AT1G14460	342.945	-0.319199	0.177944	-1.79382	0.0728419	0.211951
AT1G14470	37.9516	0.562544	0.439009	1.2814	0.200055	0.412479
AT1G14480	42.7368	0.0352574	0.35787	0.0985202	0.921519	0.967765
AT1G14490	15.6173	0.46668	0.557142	0.837632	0.402237	0.631063
AT1G14500	2.43307	-0.327978	1.47859	-0.221818	0.824456	NA
AT1G14510	881.033	-0.0286281	0.106318	-0.269268	0.787723	0.899906
AT1G14520	27.1455	-1.64872	0.476257	-3.46183	0.000536518	0.0053872
AT1G14530	82.5844	-0.410635	0.279687	-1.4682	0.142051	0.329646
AT1G14540	52.2322	0.508527	0.4492	1.13207	0.257604	0.48403
AT1G14550	4.40946	-0.0475024	1.34665	-0.0352744	0.971861	NA
AT1G14560	175.728	-0.448819	0.197662	-2.27064	0.0231689	0.0938875
AT1G14570	707.092	0.323986	0.117026	2.76849	0.00563163	0.0332062
AT1G14580	442.148	-0.204091	0.144926	-1.40824	0.159059	0.355961
AT1G14590	98.9712	0.253781	0.24392	1.04043	0.29814	0.529633
AT1G14600	44.2258	0.612094	0.343606	1.78139	0.0748494	0.216102
AT1G14610	2076.97	-0.821714	0.141766	-5.79628	6.78026e-09	3.90722e-07
AT1G14620	260.294	0.29617	0.157614	1.87909	0.0602326	0.185945
AT1G14630	62.9677	-0.079767	0.290761	-0.274339	0.783824	0.897121
AT1G14640-AT1G14642	88.6703	0.957165	0.44403	2.15563	0.0311123	0.116314
AT1G14642	1.25318	1.60091	2.45984	0.650819	0.515163	NA
AT1G14650	1614.91	-0.317019	0.168616	-1.88013	0.0600905	0.18561
AT1G14660	59.5898	-0.186876	0.31121	-0.600481	0.548186	0.747206
AT1G14670	1543.38	-0.167831	0.104403	-1.60752	0.10794	0.275032
AT1G14680	32.3347	0.447367	0.425275	1.05195	0.292823	0.523474
AT1G14685	776.538	0.223606	0.122752	1.82161	0.0685148	0.203216
AT1G14687	26.4383	0.200436	0.513762	0.390134	0.696438	0.843088
AT1G14690	507.286	-0.200517	0.13196	-1.51953	0.128629	0.308679
AT1G14700	566.953	0.569985	0.134157	4.24865	2.15065e-05	0.000408234
AT1G14710	1825.01	-0.424952	0.139096	-3.0551	0.00224988	0.0164855
AT1G14720	1439.44	0.403043	0.128324	3.14083	0.00168468	0.0131836
AT1G14730	69.638	-0.439784	0.288206	-1.52594	0.127025	0.306223
AT1G14740	1114.55	-0.183293	0.119217	-1.53748	0.124176	0.301408
AT1G14750	11.7291	-0.504719	0.653176	-0.772715	0.439691	0.6642
AT1G14760	6.08696	-1.93087	1.14981	-1.67929	0.0930955	0.249685
AT1G14770	183.063	0.429017	0.184176	2.32939	0.0198386	0.0838354
AT1G14780	46.4549	-0.0186818	0.345645	-0.0540491	0.956896	0.982898
AT1G14790	74.9956	0.112937	0.271257	0.416348	0.677155	0.831308
AT1G14810	2215.9	-0.0747304	0.0980603	-0.762086	0.446009	0.669711
AT1G14820	226.911	-0.0549224	0.184201	-0.298165	0.765577	0.884863
AT1G14830	1499.2	-0.237067	0.099407	-2.38481	0.0170881	0.0753423
AT1G14840	696.086	-0.181566	0.113426	-1.60075	0.109433	0.277427
AT1G14850	648.717	-0.157103	0.170717	-0.920256	0.357439	0.590472
AT1G14860	169.258	-0.056948	0.1932	-0.294762	0.768175	0.88652
AT1G14870	1167.19	0.49915	0.156727	3.18484	0.00144832	0.0117895
AT1G14880	3.80561	1.97672	1.2787	1.54589	0.122131	NA
AT1G14890	98.5511	0.337918	0.242781	1.39186	0.163964	0.362726
AT1G14900	1098.31	-0.1368	0.115059	-1.18895	0.23446	0.456352
AT1G14910	370.954	-0.061583	0.147661	-0.417056	0.676638	0.831308
AT1G14920	401.36	-0.190181	0.16138	-1.17847	0.238609	0.461579
AT1G14950	2.87731	1.20309	1.84995	0.650338	0.515474	NA
AT1G14960	69.2265	-0.242635	0.316383	-0.766903	0.443139	0.667309
AT1G14970	97.3795	-0.462366	0.297393	-1.55473	0.12001	0.294732
AT1G14980	1771.86	0.848188	0.0988292	8.58236	9.29456e-18	2.69983e-15
AT1G14990	120.345	0.198493	0.248069	0.800152	0.423622	0.650204
AT1G15000	457.131	-0.230546	0.132231	-1.74351	0.0812448	0.228091
AT1G15002	11.6316	1.09785	2.92012	0.375962	0.706945	0.85026
AT1G15010	3.85913	0.548794	1.2727	0.431205	0.666319	NA
AT1G15020	182.112	-0.151956	0.211521	-0.718399	0.472512	0.691218
AT1G15030	485.024	-0.162966	0.137815	-1.1825	0.237008	0.459667
AT1G15040	230.628	-0.479336	0.187768	-2.55281	0.0106858	0.0542049
AT1G15050	4.99832	0.189284	1.18236	0.16009	0.87281	NA
AT1G15060	385.042	-0.290121	0.157273	-1.8447	0.0650813	0.195794
AT1G15080	62.6059	-0.262789	0.313872	-0.83725	0.402452	0.631195
AT1G15100	304.711	0.00929122	0.179189	0.0518515	0.958647	0.983271
AT1G15110	172.638	-0.037027	0.221379	-0.167256	0.867169	0.941181
AT1G15110-AT1G15120	8.54428	-0.260727	1.22027	-0.213663	0.83081	0.922023
AT1G15120	2608.22	0.403261	0.136408	2.9563	0.00311356	0.0213132
AT1G15125	347.127	0.527382	0.15549	3.39174	0.000694497	0.0066306
AT1G15130	1086.79	-0.123917	0.147553	-0.839813	0.401013	0.629956
AT1G15140	1718.97	-0.278976	0.159213	-1.75223	0.0797349	0.225237
AT1G15150	6.80589	-0.402547	0.871578	-0.46186	0.644181	0.812111
AT1G15160	1.512	-1.58485	2.11139	-0.750619	0.452882	NA
AT1G15165	44.832	-1.42906	0.375328	-3.80751	0.000140371	0.00187015
AT1G15170	253.236	0.0804903	0.188202	0.427681	0.668883	0.826131
AT1G15175	29.5213	0.0616237	0.431385	0.142851	0.886408	0.951397
AT1G15180	500.975	0.0626188	0.146189	0.428341	0.668403	0.825954
AT1G15190	4.2858	-1.11722	1.15828	-0.96455	0.33477	NA
AT1G15200	1273.74	-0.471732	0.206755	-2.2816	0.0225129	0.0920019
AT1G15210	1163.72	-0.642389	0.149897	-4.28554	1.82295e-05	0.00035772
AT1G15215	53.5518	-0.587935	0.332283	-1.76938	0.0768304	0.219886
AT1G15220	83.6262	0.425517	0.273458	1.55606	0.119694	0.294283
AT1G15230	567.294	0.259315	0.147076	1.76314	0.0778763	0.221632
AT1G15240	324.114	-0.860319	0.235902	-3.64694	0.000265385	0.0031163
AT1G15250	176.661	0.680172	0.205945	3.30269	0.000957632	0.00856245
AT1G15260	926.051	-0.21681	0.107797	-2.01127	0.0442968	0.149984
AT1G15270	2734.9	0.786117	0.0991562	7.92807	2.22576e-15	4.86494e-13
AT1G15280	1052.39	-0.0978738	0.170675	-0.57345	0.56634	0.760494
AT1G15290	1767.34	-0.682356	0.163243	-4.18	2.91507e-05	0.000520616
AT1G15300	44.3912	0.203993	0.371332	0.549356	0.582761	0.771395
AT1G15310	158.704	-0.264306	0.242871	-1.08825	0.276483	0.504933
AT1G15330	11.8794	-0.214215	0.941733	-0.227468	0.82006	0.916644
AT1G15340	2428.39	-0.600177	0.140717	-4.26512	1.99791e-05	0.000384532
AT1G15350	251.904	0.135354	0.175835	0.76978	0.44143	0.665825
AT1G15360	1.16232	0.768568	2.26746	0.338955	0.734643	NA
AT1G15370	271.861	-0.0262946	0.171779	-0.153072	0.878342	0.946981
AT1G15380	650.796	-0.0100562	0.194562	-0.0516863	0.958779	0.983271
AT1G15385	16.264	0.469138	0.660212	0.710586	0.477341	0.694984
AT1G15390	435.873	0.661821	0.175659	3.76765	0.000164791	0.00212124
AT1G15400	432.235	0.451774	0.200016	2.25869	0.0239029	0.0960293
AT1G15405	19.9351	2.00118	0.85015	2.35391	0.0185771	0.0800837
AT1G15410	244.015	0.226503	0.164566	1.37637	0.168709	0.369669
AT1G15415-AT1G15420	88.986	0.319959	0.308987	1.03551	0.300432	0.532077
AT1G15420	500.527	0.101406	0.128652	0.788221	0.430568	0.655984
AT1G15430	68.7174	0.014107	0.287932	0.0489944	0.960924	0.983958
AT1G15440	663.59	-0.0542971	0.135564	-0.400527	0.688768	0.838725
AT1G15460	26.5281	-0.235	0.47729	-0.492363	0.622462	0.797856
AT1G15470	336.391	-0.142888	0.143167	-0.998056	0.318252	0.550994
AT1G15480	328.054	0.182956	0.149611	1.22288	0.221375	0.439169
AT1G15490	113.047	-0.419179	0.25064	-1.67243	0.094439	0.25234
AT1G15500	3280.67	0.0712395	0.0980055	0.726892	0.467292	0.687225
AT1G15510	427.013	0.237565	0.140375	1.69236	0.0905773	0.245047
AT1G15520	4.99812	0.394572	0.991087	0.39812	0.690542	NA
AT1G15530	283.05	-0.299507	0.159441	-1.87848	0.0603149	0.186095
AT1G15540	34.721	-0.68665	0.424146	-1.6189	0.105468	0.270921
AT1G15550	49.9101	-0.339022	0.352086	-0.962896	0.3356	0.568036
AT1G15570	161.466	-0.570954	0.191907	-2.97515	0.00292842	0.0203295
AT1G15580	9.12323	1.0097	0.904439	1.11638	0.26426	0.490901
AT1G15625	10.747	0.351223	0.748382	0.46931	0.638848	0.809145
AT1G15630	5.16997	0.29619	1.02532	0.288874	0.772678	NA
AT1G15640	13.9422	0.390236	0.648189	0.602041	0.547147	0.74651
AT1G15660	441.616	-0.458703	0.154593	-2.96717	0.00300552	0.0207214
AT1G15670	356.444	0.0200136	0.181042	0.110547	0.911976	0.963946
AT1G15690	13656.1	0.0444896	0.0923095	0.481961	0.629834	0.802737
AT1G15700	111.177	-0.38334	0.249005	-1.53949	0.123686	0.300648
AT1G15710	1047.71	-0.027638	0.135542	-0.203907	0.838426	0.925781
AT1G15720	59.4709	-0.132107	0.320921	-0.41165	0.680596	0.833843
AT1G15730	957.611	-0.0311146	0.10261	-0.30323	0.761714	0.882135
AT1G15740	609.463	-0.058424	0.122017	-0.478819	0.632067	0.803928
AT1G15750	2063.18	-0.221989	0.142349	-1.55947	0.118885	0.292806
AT1G15760	25.1296	0.307579	0.481015	0.639437	0.522538	0.728631
AT1G15772	1.70778	1.0305	1.9444	0.529985	0.596122	NA
AT1G15780	835.479	-0.659343	0.165076	-3.99418	6.49188e-05	0.00100997
AT1G15790	17.0171	0.846286	0.613034	1.38049	0.167436	0.367963
AT1G15800	61.2845	0.216805	0.290596	0.74607	0.455625	0.678428
AT1G15810	951.263	-0.451386	0.128424	-3.51482	0.000440051	0.00463702
AT1G15820	25567.3	0.60943	0.148554	4.10241	4.08878e-05	0.000690091
AT1G15825	10.0971	-2.07545	0.860532	-2.41182	0.0158729	0.0717531
AT1G15830	39.2027	-0.451553	0.386715	-1.16767	0.242942	0.467258
AT1G15860	497.994	0.369095	0.161253	2.28892	0.0220838	0.0907283
AT1G15870	54.5709	0.251231	0.325994	0.770661	0.440908	0.665355
AT1G15880	344.427	0.320837	0.178654	1.79586	0.0725168	0.21131
AT1G15885	39.2725	0.802671	0.385689	2.08114	0.0374213	0.133436
AT1G15890	114.979	0.582187	0.245111	2.3752	0.0175397	0.0768265
AT1G15900	6.89618	-0.213213	0.852981	-0.249962	0.802617	0.907249
AT1G15910	565.733	-0.220086	0.146357	-1.50377	0.132642	0.315111
AT1G15920	209.55	0.207708	0.190937	1.08784	0.276668	0.505161
AT1G15930	2422.59	0.165862	0.128437	1.29138	0.196572	0.407734
AT1G15940	686.252	-0.879487	0.413164	-2.12867	0.033282	0.122402
AT1G15950	1424.95	0.204853	0.129762	1.57868	0.114409	0.285328
AT1G15960	153.187	-0.127881	0.213699	-0.598417	0.549562	0.748342
AT1G15970	200.976	0.109202	0.188309	0.579905	0.561979	0.757271
AT1G15980	2797.63	0.189637	0.0872849	2.17262	0.029809	0.112817
AT1G16000	388.218	-0.208086	0.174166	-1.19475	0.232184	0.453401
AT1G16010	724.187	0.00234481	0.119658	0.019596	0.984366	0.993229
AT1G16020	470.899	0.265675	0.133281	1.99335	0.0462235	0.154768
AT1G16022	39.7987	0.781147	0.377927	2.06693	0.038741	0.136359
AT1G16030	115.228	-0.410272	0.251502	-1.63128	0.102831	0.266505
AT1G16040	81.4955	-0.408177	0.263782	-1.5474	0.121766	0.297308
AT1G16060	137.651	0.140533	0.211671	0.663923	0.506739	0.717055
AT1G16070	30.2517	-0.765285	0.437763	-1.74817	0.080434	0.22679
AT1G16080	2485.72	0.780603	0.107876	7.23614	4.61635e-13	6.78503e-11
AT1G16080-AT1G16090	77.3926	-0.958161	0.325929	-2.93979	0.00328438	0.0221799
AT1G16090	3.79106	-1.29514	1.58996	-0.814576	0.415315	NA
AT1G16110	51.5566	-0.0756492	0.356688	-0.212088	0.832039	0.92274
AT1G16120	11.8474	-0.59154	0.749477	-0.78927	0.429954	0.655428
AT1G16130	29.1465	-0.299256	0.419835	-0.712794	0.475973	0.694114
AT1G16140	29.5487	-0.259405	0.461322	-0.562309	0.573905	0.765234
AT1G16150	41.2345	-0.512507	0.364468	-1.40618	0.159671	0.356698
AT1G16160	16.7369	-0.107021	0.543162	-0.197033	0.843802	0.928204
AT1G16170	134.073	0.177378	0.238936	0.742367	0.457865	0.680226
AT1G16180	1095.55	0.223791	0.15426	1.45074	0.146853	0.336985
AT1G16190	298.743	0.13042	0.154842	0.842278	0.399633	0.628951
AT1G16210	1179.76	0.184104	0.126374	1.45682	0.145165	0.334411
AT1G16220	79.4878	-0.00363832	0.324484	-0.0112126	0.991054	0.996679
AT1G16225	3.31611	1.64045	1.18579	1.38342	0.166535	NA
AT1G16240	687.467	0.0601558	0.156482	0.384426	0.700662	0.845883
AT1G16250	114.428	0.151877	0.225733	0.672816	0.501064	0.713331
AT1G16260	175.29	-0.321422	0.195647	-1.64287	0.10041	0.262824
AT1G16270	681.118	-0.340693	0.187952	-1.81266	0.0698841	0.206164
AT1G16280	346.83	0.0769836	0.138974	0.553943	0.579618	0.769015
AT1G16300	179.87	0.17364	0.196632	0.88307	0.377198	0.608333
AT1G16310	80.4861	0.28331	0.263819	1.07388	0.282875	0.512074
AT1G16320	1261.4	0.325188	0.115148	2.8241	0.00474133	0.0291153
AT1G16330	63.0396	-0.918327	0.358113	-2.56435	0.0103369	0.0528848
AT1G16340	182.587	-0.23876	0.196699	-1.21383	0.224812	0.443994
AT1G16350	2489.42	0.309295	0.119051	2.59802	0.00937637	0.0490272
AT1G16360	2.5451	-1.34558	1.59242	-0.844995	0.398113	NA
AT1G16370	41.0157	0.308114	0.372961	0.826129	0.408731	0.636554
AT1G16390	437.226	0.549288	0.16028	3.42706	0.00061015	0.00597496
AT1G16400	443.385	-0.048627	0.18154	-0.267859	0.788808	0.900213
AT1G16410	2187.47	0.65348	0.142999	4.56981	4.88163e-06	0.000118948
AT1G16420	19.3777	0.559951	0.553957	1.01082	0.312102	0.544556
AT1G16430	77.794	0.811743	0.303437	2.67516	0.00746938	0.0412441
AT1G16440	20.8492	-0.0444499	0.498959	-0.0890852	0.929014	0.971815
AT1G16445	45.5279	-0.877197	0.367059	-2.3898	0.0168576	0.074698
AT1G16460	505.703	-0.316482	0.126439	-2.50305	0.0123128	0.0599756
AT1G16470	877.991	0.134391	0.11913	1.1281	0.259277	0.485451
AT1G16480	126.008	0.094083	0.227814	0.412982	0.67962	0.83314
AT1G16489	12.5212	-2.55034	0.760697	-3.35263	0.000800469	0.00742485
AT1G16490	5.91829	-0.246643	0.956239	-0.25793	0.796461	0.904133
AT1G16500	122.668	0.454265	0.246083	1.84598	0.0648952	0.195573
AT1G16510	14.5965	0.228372	0.591262	0.386245	0.699315	0.844751
AT1G16515	26.4649	0.536446	0.518316	1.03498	0.300679	0.532247
AT1G16520	596.518	-0.037896	0.116973	-0.323974	0.745958	0.873158
AT1G16530	6.93988	-0.264032	0.88761	-0.297464	0.766112	0.885168
AT1G16540	140.252	-0.443182	0.266297	-1.66424	0.096065	0.25511
AT1G16550	102.496	-0.260508	0.259611	-1.00345	0.315641	0.548583
AT1G16560	554.683	0.141218	0.134729	1.04816	0.294566	0.525269
AT1G16570	140.733	-0.457604	0.205477	-2.22703	0.0259456	0.101881
AT1G16590	19.8574	-0.0651884	0.531271	-0.122703	0.902342	0.959285
AT1G16610	861.076	-0.450783	0.229095	-1.96767	0.0491063	0.161296
AT1G16630	317.32	-0.618963	0.154803	-3.99839	6.37739e-05	0.000995667
AT1G16635	1.88091	-0.136933	1.89807	-0.0721433	0.942488	NA
AT1G16640	29.3979	0.408588	0.416006	0.982168	0.326017	0.558735
AT1G16650	88.899	-0.243619	0.254627	-0.956769	0.338684	0.570964
AT1G16670	184.881	0.0778476	0.190505	0.408637	0.682806	0.834965
AT1G16680	489.013	0.151182	0.163	0.9275	0.353667	0.586505
AT1G16690	114.697	-0.132357	0.252615	-0.523948	0.600314	0.783704
AT1G16700	904.875	0.168634	0.120391	1.40072	0.161299	0.358703
AT1G16705	16.0478	2.89198	0.800963	3.61063	0.000305452	0.00347944
AT1G16710	504.419	-0.251568	0.178197	-1.41174	0.158027	0.354388
AT1G16720	2372.65	0.0328829	0.0956329	0.343845	0.730963	0.864379
AT1G16730	114.984	1.65582	0.2614	6.3344	2.38264e-10	2.02305e-08
AT1G16740	281.655	0.129211	0.175579	0.735915	0.461782	0.682944
AT1G16750	122.871	-0.6179	0.243673	-2.53577	0.01122	0.0559407
AT1G16770	2.59376	0.431136	1.51336	0.284888	0.77573	NA
AT1G16780	230.411	0.154172	0.208209	0.740467	0.459016	0.681181
AT1G16790	282.43	0.590547	0.163603	3.60963	0.000306633	0.00349109
AT1G16800	200.042	-0.744783	0.22939	-3.2468	0.0011671	0.00994401
AT1G16810	1559.1	0.247219	0.101259	2.44145	0.0146282	0.0676441
AT1G16820	14.886	-1.86679	0.659172	-2.83203	0.00462537	0.0285861
AT1G16825	18.185	-0.132365	0.515459	-0.25679	0.797341	0.904682
AT1G16830	68.9298	0.00350624	0.305874	0.011463	0.990854	0.996603
AT1G16840	263.427	0.104287	0.159097	0.655491	0.512151	0.720374
AT1G16850	48.6121	0.409364	0.347188	1.17908	0.238365	0.461349
AT1G16860	619.081	-0.160765	0.119375	-1.34672	0.178069	0.382765
AT1G16870	938.156	-0.0347193	0.127588	-0.272119	0.78553	0.898237
AT1G16880	8626.56	0.190852	0.108624	1.757	0.0789174	0.223672
AT1G16890	1591.91	0.221045	0.0947245	2.33355	0.0196191	0.0832264
AT1G16900	419.868	0.398856	0.140933	2.83012	0.00465307	0.0287091
AT1G16905	17.2668	0.29344	0.554798	0.528913	0.596865	0.780963
AT1G16910	1.2712	-0.495717	1.93397	-0.256321	0.797703	NA
AT1G16916	62.0164	0.457789	0.355091	1.28922	0.197323	0.408794
AT1G16920	506.553	0.197744	0.134865	1.46624	0.142582	0.33046
AT1G16930	76.304	-0.121576	0.272335	-0.446419	0.655295	0.818157
AT1G16960	223.756	0.305348	0.189231	1.61363	0.106608	0.272719
AT1G16970	238.043	-0.371703	0.167104	-2.22438	0.0261231	0.102396
AT1G17020	31.1409	-0.498038	0.432582	-1.15132	0.249602	0.474733
AT1G17030	20.833	-1.17905	0.534914	-2.20419	0.0275108	0.106605
AT1G17040	75.9925	-0.125779	0.274891	-0.457559	0.647269	0.814102
AT1G17050	1045.44	0.529565	0.116297	4.55357	5.27443e-06	0.000127534
AT1G17060	162.994	0.00834748	0.19125	0.0436469	0.965186	0.985999
AT1G17065	1.3418	-1.07216	2.36062	-0.454185	0.649696	NA
AT1G17070	409.577	-0.0321715	0.183082	-0.175722	0.860512	0.938412
AT1G17080	346.021	0.458465	0.158331	2.89562	0.00378414	0.0246354
AT1G17090	215.953	0.675274	0.194547	3.471	0.000518517	0.00525082
AT1G17100	935.541	0.0934147	0.12151	0.768782	0.442023	0.666446
AT1G17110	665.606	-0.180262	0.144163	-1.25041	0.211151	0.426827
AT1G17120	280.207	0.118174	0.16579	0.712791	0.475975	0.694114
AT1G17130	1178.04	0.111799	0.110569	1.01112	0.311958	0.544539
AT1G17140	890.485	-0.388536	0.135227	-2.87322	0.00406306	0.0258416
AT1G17145	191.693	-0.135897	0.195151	-0.696368	0.486198	0.70175
AT1G17145-AT1G17147	11.7796	0.178822	0.736268	0.242876	0.808102	0.910791
AT1G17147	52.2374	0.856048	0.329883	2.595	0.00945898	0.0493189
AT1G17160	280.248	-0.161186	0.160497	-1.00429	0.315239	0.548142
AT1G17170	1000.59	0.349691	0.136719	2.55773	0.0105357	0.0535668
AT1G17180	731.918	0.27447	0.202829	1.35321	0.175989	0.380335
AT1G17190	490.729	0.337314	0.143712	2.34715	0.0189175	0.0811113
AT1G17200	444.694	0.38933	0.1786	2.1799	0.0292646	0.111349
AT1G17210	896.195	-0.20347	0.11246	-1.80927	0.0704097	0.207055
AT1G17220	9945.45	-0.266347	0.110018	-2.42093	0.015481	0.0704365
AT1G17230	104.474	0.106928	0.236967	0.451235	0.65182	0.81667
AT1G17232	34.6243	-0.835429	0.413915	-2.01836	0.0435538	0.148012
AT1G17235	3.21155	0.915474	1.2455	0.735026	0.462324	NA
AT1G17240	11.1641	-0.625159	0.687955	-0.908721	0.363498	0.595624
AT1G17250	17.1791	1.56582	0.648534	2.4144	0.0157609	0.0713574
AT1G17255	49.8133	-0.532906	0.344214	-1.54818	0.121578	0.297123
AT1G17260	15.4832	0.056233	0.627203	0.0896568	0.92856	0.971663
AT1G17270	49.9957	0.105635	0.36114	0.292504	0.769901	0.887896
AT1G17280	416.433	0.138347	0.13435	1.02975	0.303128	0.535134
AT1G17285	29.4098	0.355989	0.431467	0.825067	0.409333	0.636908
AT1G17290	2531.93	0.169495	0.119543	1.41786	0.156232	0.351434
AT1G17300	32.4439	-0.337303	0.420715	-0.801737	0.422705	0.649618
AT1G17310	8.57334	-0.0897902	0.778905	-0.115277	0.908225	0.961995
AT1G17330	281.234	0.0957098	0.167059	0.572911	0.566705	0.760565
AT1G17340	414.246	-0.211197	0.136495	-1.54728	0.121795	0.297308
AT1G17345	7.04549	0.937659	0.802824	1.16795	0.242826	0.467199
AT1G17350	165.09	0.0627759	0.193552	0.324336	0.745684	0.872976
AT1G17360	777.334	-0.165403	0.133086	-1.24283	0.213932	0.430203
AT1G17370	769.027	-0.123345	0.118271	-1.0429	0.296995	0.528278
AT1G17380	20.9211	0.275264	0.529519	0.519838	0.603177	0.785496
AT1G17400	10.3868	0.423148	0.690124	0.613147	0.539779	0.740852
AT1G17410	23.7473	0.268482	0.501338	0.53553	0.592283	0.777409
AT1G17420	96.1219	-1.1554	0.273071	-4.23115	2.32499e-05	0.000432258
AT1G17430	86.1497	0.0044496	0.280236	0.0158781	0.987332	0.994404
AT1G17440	695.907	-0.518599	0.145638	-3.56087	0.000369623	0.00405758
AT1G17450	324.133	-0.110666	0.194749	-0.568251	0.569864	0.762259
AT1G17455	148.875	0.717875	0.215203	3.3358	0.000850534	0.0077975
AT1G17460	71.3776	0.196473	0.300848	0.653064	0.513715	0.721607
AT1G17470	1529.39	-0.0514083	0.0950182	-0.541036	0.588483	0.775279
AT1G17480	62.0526	-0.00412473	0.327115	-0.0126094	0.989939	0.99603
AT1G17490	149.881	0.0883672	0.223638	0.395135	0.692743	0.841106
AT1G17500	559.208	-0.305165	0.139615	-2.18576	0.0288333	0.11022
AT1G17510	194.853	0.874392	0.199467	4.38365	1.16709e-05	0.000249416
AT1G17520	263.872	-0.152127	0.174726	-0.870662	0.383939	0.614526
AT1G17530	435.514	0.210548	0.141821	1.48461	0.137648	0.322983
AT1G17550	738.068	-0.186455	0.110316	-1.6902	0.0909904	0.245738
AT1G17560	63.678	0.0563874	0.314485	0.179301	0.857701	0.936662
AT1G17580	532.09	-0.562913	0.174574	-3.22449	0.00126198	0.0105409
AT1G17590	36.1844	-0.215807	0.432508	-0.498965	0.617804	0.794839
AT1G17600	35.3851	0.0118469	0.444804	0.026634	0.978752	0.991862
AT1G17610	50.1947	0.620606	0.358318	1.732	0.0832739	0.231823
AT1G17620	675.352	-0.129097	0.113898	-1.13344	0.257028	0.483188
AT1G17630	115.266	0.223124	0.25524	0.874171	0.382025	0.612948
AT1G17640	65.8799	-0.0750111	0.283851	-0.264262	0.791578	0.901696
AT1G17650	776.281	0.0275379	0.125158	0.220026	0.825851	0.919215
AT1G17665	342.718	-0.475146	0.176853	-2.68667	0.00721687	0.0400804
AT1G17680	322.282	-0.203074	0.15011	-1.35283	0.176109	0.380493
AT1G17690	586.525	-0.290198	0.13566	-2.13915	0.0324235	0.120017
AT1G17700	98.2912	-0.0957426	0.304865	-0.314049	0.753484	0.877762
AT1G17710	11.6966	0.254539	0.690328	0.368721	0.712336	0.853753
AT1G17720	1232.45	-0.0642852	0.107096	-0.600258	0.548335	0.747363
AT1G17730	387.845	0.336098	0.143028	2.34987	0.0187798	0.0806795
AT1G17744	10.225	-0.271448	0.740123	-0.36676	0.713798	0.854406
AT1G17745	687.499	0.103821	0.142118	0.730529	0.465067	0.685368
AT1G17750	54.9085	0.604083	0.309452	1.95211	0.0509254	0.165615
AT1G17760	318.774	-0.218847	0.160931	-1.35988	0.173868	0.377388
AT1G17780	398.315	0.273354	0.144699	1.88912	0.0588756	0.18283
AT1G17790	132.728	-0.224854	0.225814	-0.995748	0.319373	0.552415
AT1G17810	4.35812	1.45989	1.31112	1.11347	0.265507	NA
AT1G17820	53.1201	-1.16953	3.44992	-0.339004	0.734607	0.866759
AT1G17830	30.0567	-0.182778	0.422433	-0.43268	0.665247	0.824177
AT1G17840	1831.01	-0.00253773	0.0939715	-0.0270054	0.978455	0.991862
AT1G17850	382.71	-0.24837	0.163355	-1.52043	0.128403	0.308278
AT1G17860	1434.9	0.314728	0.117112	2.68741	0.0072008	0.040022
AT1G17870	252.15	2.99488	0.333179	8.98882	2.49909e-19	8.89838e-17
AT1G17880	3811.38	0.174363	0.0814928	2.13961	0.0323859	0.119918
AT1G17890	595.056	-0.218937	0.121724	-1.79863	0.0720769	0.210333
AT1G17920	110.92	-0.290007	0.232319	-1.24831	0.211917	0.427575
AT1G17930	193.854	0.227669	0.198992	1.14411	0.252578	0.478044
AT1G17940	200.065	0.282328	0.192179	1.46909	0.141809	0.329322
AT1G17950	23.1204	0.236868	0.471051	0.50285	0.61507	0.793331
AT1G17960	73.1825	0.874222	0.397588	2.19881	0.0278913	0.107689
AT1G17970	161.52	-0.284084	0.198012	-1.43468	0.151378	0.343986
AT1G17980	545.718	-0.0491325	0.140607	-0.349432	0.726765	0.861611
AT1G17980-AT1G17990	50.5375	2.78101	2.02774	1.37148	0.170224	0.372103
AT1G17990	102.396	-1.2671	0.389011	-3.25724	0.00112502	0.00968639
AT1G17990-AT1G18000	6.99813	7.19905	1.50258	4.79112	1.65851e-06	4.67387e-05
AT1G18000	142.758	-0.848017	1.65367	-0.512811	0.608084	0.788651
AT1G18010	20.8533	8.78077	4.32937	2.02819	0.042541	0.145681
AT1G18020	20.536	-1.75552	3.77201	-0.465407	NA	NA
AT1G18020-AT1G18030	24.6715	-4.7849	2.41874	-1.97826	0.0478992	0.158463
AT1G18030	133.339	0.517334	0.300544	1.72132	0.0851921	0.235264
AT1G18040	148.713	-0.242315	0.20506	-1.18168	0.237335	0.46004
AT1G18060	1931.26	0.495786	0.15085	3.28662	0.00101397	0.00894665
AT1G18070	3519.36	-0.0077202	0.0827334	-0.0933141	0.925654	0.969722
AT1G18075	51.7314	-0.798005	0.403541	-1.97751	0.0479844	0.15865
AT1G18080	11616.8	-0.0165816	0.0976964	-0.169726	0.865226	0.94037
AT1G18090	151.977	-0.0416336	0.203002	-0.205089	0.837502	0.925378
AT1G18100	8.79781	1.14643	0.730056	1.57034	0.116337	0.288633
AT1G18140	43.0964	-0.285974	0.387549	-0.737903	0.460573	0.682214
AT1G18150	784.192	-0.118894	0.11472	-1.03638	0.300024	0.531568
AT1G18160	684.231	-0.208544	0.15267	-1.36598	0.171946	0.374704
AT1G18170	855.585	0.224924	0.124919	1.80056	0.0717728	0.209834
AT1G18180	54.538	0.84139	0.338175	2.48803	0.0128451	0.061726
AT1G18190	294.182	-0.850658	0.170242	-4.99677	5.8299e-07	1.86794e-05
AT1G18197	1.49599	-0.394495	1.78985	-0.220407	0.825555	NA
AT1G18200	30.9357	-0.64675	0.508729	-1.27131	0.20362	0.417296
AT1G18210	780.831	0.331213	0.155591	2.12874	0.0332754	0.122402
AT1G18250	494.772	-0.249031	0.133737	-1.8621	0.062589	0.191077
AT1G18260	899.115	0.0950526	0.107193	0.886742	0.375218	0.606838
AT1G18265	89.9708	0.280752	0.309158	0.908118	0.363816	0.595904
AT1G18270	937.2	-0.657334	0.133338	-4.92983	8.23028e-07	2.527e-05
AT1G18280	3.61236	0.33163	1.25709	0.263808	0.791928	NA
AT1G18290	18.3323	-0.395814	0.529979	-0.746848	0.455155	0.678095
AT1G18300	74.9917	0.558023	0.268515	2.07818	0.0376924	0.133954
AT1G18320	33.7413	0.250775	0.40765	0.615172	0.538441	0.739816
AT1G18330	324.475	0.0532229	0.161622	0.329304	0.741926	0.87095
AT1G18335	116.704	0.0732549	0.237469	0.308481	0.757716	0.880201
AT1G18340	115.2	-0.804284	0.223635	-3.59641	0.000322635	0.00362837
AT1G18350	1.98763	2.67487	1.89071	1.41475	0.157143	NA
AT1G18360	164.044	-0.490188	0.198737	-2.46652	0.0136435	0.064339
AT1G18370	456.569	-0.731507	0.18024	-4.05852	4.93844e-05	0.000812982
AT1G18382	7.16096	1.34365	0.909467	1.4774	0.139569	0.326055
AT1G18390	150.608	-0.189516	0.205457	-0.922412	0.356314	0.5893
AT1G18400	88.1972	-0.0383558	0.250857	-0.152899	0.878478	0.946981
AT1G18410	5.95617	-0.419956	0.965252	-0.435074	0.663509	0.823224
AT1G18415	78.4703	-0.822795	0.271752	-3.02774	0.00246392	0.0177293
AT1G18420	41.6055	-0.262016	0.357648	-0.73261	0.463796	0.684216
AT1G18440	339.741	0.538891	0.160449	3.35864	0.000783277	0.00731146
AT1G18450	791.635	0.151985	0.108143	1.40542	0.159897	0.357035
AT1G18460	537.511	0.14697	0.1274	1.15361	0.248662	0.473801
AT1G18470	455.432	0.155176	0.129326	1.19988	0.230185	0.450889
AT1G18480	384.063	-0.207021	0.136691	-1.51452	0.129894	0.310123
AT1G18485	356.253	-0.157142	0.148272	-1.05982	0.289225	0.519692
AT1G18490	237.581	0.408496	0.177659	2.29932	0.0214867	0.0889944
AT1G18500	2077.34	-0.499609	0.123521	-4.04473	5.23826e-05	0.000852376
AT1G18530	3.72793	-0.0631208	1.19993	-0.0526035	0.958048	NA
AT1G18540	6471.96	0.38481	0.0976813	3.93944	8.16718e-05	0.00122652
AT1G18550	131.48	-0.614634	0.217198	-2.82983	0.00465728	0.0287271
AT1G18560	96.484	-0.289225	0.240175	-1.20423	0.228502	0.448952
AT1G18570	117.734	0.479574	0.22373	2.14354	0.0320697	0.119187
AT1G18580	284.358	-0.205005	0.166502	-1.23125	0.21823	0.435513
AT1G18590	579.708	0.785502	0.125947	6.23678	4.46669e-10	3.55981e-08
AT1G18600	244.101	0.0111736	0.170014	0.0657213	0.9476	0.979365
AT1G18610	173.731	-0.156805	0.229093	-0.684461	0.493684	0.707102
AT1G18620	681.499	0.0732302	0.14996	0.48833	0.625316	0.799796
AT1G18630	235.73	0.388414	0.184749	2.10238	0.0355197	0.128441
AT1G18640	152.062	-0.430395	0.215388	-1.99823	0.045692	0.153297
AT1G18650	383.244	-0.170479	0.14011	-1.21675	0.223701	0.442553
AT1G18660	828.037	-0.123568	0.116674	-1.05908	0.289562	0.520043
AT1G18670	181.527	-0.082457	0.184983	-0.445753	0.655775	0.81832
AT1G18680	28.5918	0.603801	0.452564	1.33418	0.182146	0.388582
AT1G18690	151.15	0.108262	0.239113	0.452765	0.650718	0.815976
AT1G18690-AT1G18700	56.7461	-8.84336	1.49537	-5.91382	3.34264e-09	2.11438e-07
AT1G18700	305.994	-0.0149975	0.158979	-0.0943362	0.924842	0.969242
AT1G18710	70.9148	0.747516	0.329706	2.26722	0.0233769	0.094466
[truncated: 22,471 more rows]

## Sheet: overlap_upregulated
	baseMean	log2FoldChange_amiR.u1.70k	lfcSE_amiR.u1.70k	stat_amiR.u1.70k	pvalue_amiR.u1.70k	padj_amiR.u1.70k	log2FoldChange_amirR.u1.c	lfcSE_amirR.u1.c	stat_amirR.u1.c	pvalue_amirR.u1.c	padj_amirR.u1.c
AT1G01170	462.059	0.562921	0.148008	3.80331	0.000142776	0.00134835	0.675579	0.164188	4.11467	3.87738e-05	0.000658946
AT1G01390	270.001	1.77533	0.152324	11.6549	2.16518e-31	7.91286e-29	1.20802	0.17023	7.0964	1.28049e-12	1.6927e-10
AT1G01550	2091.29	0.347519	0.0791898	4.38843	1.14169e-05	0.000153019	0.283359	0.0882618	3.21044	0.00132532	0.0109416
AT1G01730	495.921	0.400873	0.138832	2.88747	0.00388351	0.0209302	0.417212	0.1546	2.69865	0.00696216	0.0389895
AT1G01770	198.74	1.22113	0.226981	5.37987	7.45403e-08	1.77662e-06	0.943191	0.253342	3.72299	0.000196878	0.00245008
AT1G01810	18.2079	1.29674	0.513389	2.52583	0.0115424	0.0495345	1.46817	0.556362	2.63887	0.00831834	0.0449426
AT1G01910	884.812	0.436752	0.103882	4.20432	2.61869e-05	0.000317163	0.318161	0.115958	2.74376	0.00607405	0.0352036
AT1G01940	297.971	0.517533	0.149055	3.4721	0.000516405	0.0039885	0.584949	0.165008	3.54496	0.000392666	0.00425527
AT1G02140	1905.08	0.516765	0.104797	4.93109	8.17705e-07	1.50494e-05	0.725479	0.116554	6.22438	4.83478e-10	3.79832e-08
AT1G02150	2101.11	0.551047	0.101339	5.43767	5.39813e-08	1.34074e-06	0.333827	0.113366	2.94467	0.00323296	0.0219265
AT1G02750	277.292	0.546023	0.153918	3.5475	0.000388906	0.00316961	0.561525	0.17019	3.29939	0.00096895	0.00863915
AT1G02780	21771.5	0.264407	0.0837619	3.15665	0.00159594	0.0101674	0.369971	0.093615	3.95205	7.7484e-05	0.00117725
AT1G02870	591.748	0.36614	0.120424	3.04043	0.0023624	0.0140511	0.463645	0.133658	3.46889	0.00052261	0.00528016
AT1G03100	236.954	1.36661	0.153177	8.92175	4.58957e-19	6.40426e-17	0.622575	0.173961	3.57881	0.00034516	0.00384642
AT1G03150	353.356	0.49125	0.14059	3.49421	0.000475474	0.00372738	0.843859	0.154621	5.45761	4.82597e-08	2.18316e-06
AT1G03310	1063.46	0.644398	0.104699	6.15474	7.51985e-10	2.79253e-08	0.4161	0.116908	3.55921	0.000371974	0.0040773
AT1G03630	3957.35	0.444208	0.080306	5.53144	3.17608e-08	8.29095e-07	0.384123	0.0896232	4.28598	1.81939e-05	0.000357338
AT1G03870	3271.27	0.273082	0.102626	2.66093	0.00779245	0.03637	0.521453	0.114419	4.55739	5.1792e-06	0.000125644
AT1G03905	116	0.743893	0.209459	3.55149	0.000383055	0.00312969	0.672254	0.232063	2.89686	0.00376923	0.0245601
AT1G04267-AT1G04273-AT1G04277-AT1G04480	1499.07	0.339973	0.127455	2.66739	0.00764425	0.0358163	0.744319	0.141726	5.25181	1.5061e-07	5.81272e-06
AT1G04907	7.96024	6.37262	1.37714	4.62742	3.70255e-06	5.706e-05	5.46383	1.44704	3.77586	0.000159454	0.002067
AT1G05163-AT1G15405	10.2171	3.0879	0.853806	3.61663	0.000298462	0.00251806	2.85656	0.927712	3.07915	0.00207595	0.0155404
AT1G05600	186.401	0.936206	0.165392	5.66052	1.50913e-08	4.19134e-07	0.679925	0.184145	3.69234	0.000222203	0.00269673
AT1G05720	335.243	0.610122	0.180218	3.38546	0.000710593	0.00518893	0.597409	0.20029	2.98272	0.002857	0.0198962
AT1G05750	179.86	1.3429	0.167346	8.0247	1.01775e-15	9.33577e-14	0.670725	0.189608	3.53743	0.000404048	0.0043363
AT1G05870	319.003	0.524317	0.13031	4.02361	5.73121e-05	0.00062077	0.636593	0.144356	4.40988	1.03428e-05	0.000225843
AT1G06200	514.436	0.676846	0.132037	5.12617	2.95696e-07	6.03107e-06	0.582836	0.146792	3.9705	7.17233e-05	0.00110339
AT1G06350	94.7834	1.45732	0.244522	5.95984	2.52478e-09	8.2807e-08	1.48702	0.267486	5.55924	2.70958e-08	1.32631e-06
AT1G06400	1216.53	0.586975	0.109498	5.36059	8.29514e-08	1.95684e-06	0.536039	0.122028	4.39276	1.11923e-05	0.000240659
AT1G06430	1411.28	0.462298	0.0914695	5.05412	4.32379e-07	8.47242e-06	0.287144	0.102339	2.80582	0.00501884	0.0304887
AT1G06537	90.9734	1.23417	0.273086	4.51936	6.2026e-06	8.93672e-05	1.02415	0.303782	3.37132	0.000748098	0.00704265
AT1G06650	1183.62	0.609116	0.0959604	6.34757	2.18738e-10	8.97723e-09	0.283623	0.107539	2.63739	0.00835459	0.0450833
AT1G07135	196.341	0.813209	0.176743	4.60109	4.20279e-06	6.34941e-05	1.39813	0.190228	7.34974	1.98585e-13	3.22043e-11
AT1G07180	973.375	1.12081	0.100039	11.2037	3.9108e-29	1.23346e-26	1.34543	0.110154	12.2141	2.61424e-34	5.24654e-31
AT1G07450	46.0757	1.32189	0.358456	3.68772	0.000226275	0.001987	1.11085	0.39747	2.7948	0.00519321	0.0313324
AT1G07500	37.3245	1.51044	0.371089	4.0703	4.69535e-05	0.000521494	1.25684	0.415222	3.02692	0.0024706	0.0177553
AT1G07730-AT1G07740	115.293	0.755035	0.199795	3.77904	0.000157432	0.00146351	0.594177	0.222485	2.67064	0.00757078	0.0416893
AT1G07820	2361.52	0.450864	0.0864545	5.21505	1.83772e-07	3.97293e-06	0.613079	0.096238	6.37045	1.88478e-10	1.66433e-08
AT1G08115	38.7676	4.3008	0.55486	7.75114	9.10708e-15	7.51547e-13	2.80878	0.608913	4.61278	3.97311e-06	9.94448e-05
AT1G08757	90.9519	0.965039	0.270927	3.56199	0.000368055	0.00301999	1.92021	0.288482	6.65627	2.80868e-11	2.9386e-09
AT1G08780	575.168	0.468451	0.134183	3.49113	0.000480988	0.00375653	0.444805	0.149582	2.97366	0.00294273	0.0203776
AT1G08930	1425.42	0.535763	0.115038	4.65726	3.20453e-06	5.02597e-05	0.338908	0.128572	2.63594	0.0083905	0.0452159
AT1G09070	1214.11	0.482519	0.130108	3.70859	0.000208414	0.001852	0.902927	0.144404	6.2528	4.03159e-10	3.27211e-08
AT1G09125	21.4682	6.16757	1.11848	5.51424	3.50297e-08	9.03163e-07	4.7761	1.16594	4.09637	4.19687e-05	0.0007051
AT1G09150	574.947	0.353409	0.115397	3.06254	0.00219467	0.0132209	0.362149	0.12828	2.82311	0.00475598	0.0291566
AT1G09190	201.572	1.26855	0.184595	6.87206	6.32826e-12	3.32653e-10	0.698538	0.207565	3.36539	0.000764358	0.00716517
AT1G09200	3261.52	0.300688	0.0940783	3.19614	0.00139279	0.00912638	0.403353	0.104999	3.8415	0.000122286	0.0016936
AT1G09240	41.8792	0.912331	0.350021	2.60651	0.00914712	0.0413596	1.08313	0.382358	2.83277	0.00461461	0.0285492
AT1G09590	3311.83	0.385297	0.0981799	3.92439	8.69487e-05	0.000888946	0.527098	0.109516	4.81296	1.48713e-06	4.22522e-05
AT1G09690	7597.42	0.529736	0.0899584	5.88867	3.89305e-09	1.23632e-07	0.397419	0.100542	3.95274	7.72598e-05	0.00117465
AT1G09760	537.982	0.363523	0.110221	3.29812	0.000973361	0.00674816	0.38708	0.122356	3.16355	0.00155855	0.0124301
AT1G09797	18.6333	4.89536	0.882735	5.54568	2.92822e-08	7.70196e-07	3.79453	0.933742	4.06379	4.82824e-05	0.000799011
AT1G09815	458.991	0.502623	0.146168	3.43867	0.00058457	0.00442735	0.532141	0.16279	3.26887	0.00107977	0.00937361
AT1G10150	423.493	0.659619	0.153624	4.29372	1.75702e-05	0.000224493	0.865592	0.169695	5.10088	3.38075e-07	1.15711e-05
AT1G10360	324.07	0.439009	0.148375	2.95878	0.00308856	0.0174377	0.538734	0.164221	3.28055	0.00103604	0.00911216
AT1G10570	376.741	1.0308	0.194274	5.30593	1.12101e-07	2.54928e-06	0.62163	0.217437	2.8589	0.00425113	0.0267678
AT1G10650	580.407	0.276913	0.108803	2.54508	0.0109254	0.04747	0.383455	0.120087	3.19315	0.0014073	0.011515
AT1G11740	133.921	0.78103	0.214807	3.63596	0.000276948	0.0023599	0.661022	0.237863	2.779	0.00545261	0.0324422
AT1G11910	6385.45	0.288876	0.0932744	3.09705	0.00195458	0.0120391	0.285026	0.104224	2.73475	0.00624274	0.0359361
AT1G11930	1463.09	0.769165	0.0834025	9.22233	2.90703e-20	4.61596e-18	0.591363	0.0931067	6.35146	2.13286e-10	1.83926e-08
AT1G12110	2228.84	0.353858	0.089964	3.93333	8.37788e-05	0.000859975	0.361289	0.100354	3.60013	0.000318056	0.00358679
AT1G12280	199.305	1.00094	0.172292	5.80954	6.26437e-09	1.89778e-07	1.05241	0.189725	5.54704	2.90547e-08	1.40661e-06
AT1G12845	81.4691	0.727798	0.266547	2.73047	0.00632449	0.0308768	0.870311	0.292962	2.97074	0.00297088	0.0205403
AT1G13110	2027.27	0.28574	0.083823	3.40885	0.000652367	0.00484363	0.247266	0.0934744	2.64529	0.00816217	0.0442723
AT1G13245	794.523	0.886442	0.143189	6.19072	5.98886e-10	2.26045e-08	1.21076	0.158474	7.64017	2.16937e-14	4.16444e-12
AT1G13270	1154.76	0.756458	0.123821	6.10929	1.00075e-09	3.60021e-08	0.557708	0.138415	4.02925	5.59548e-05	0.000901452
AT1G13380	384.985	0.57308	0.143219	4.00141	6.29652e-05	0.000670852	0.537989	0.159326	3.37665	0.000733754	0.00694612
AT1G13650	461.304	2.18504	0.166407	13.1307	2.19698e-39	1.33114e-36	2.41578	0.181977	13.2752	3.22355e-40	1.01662e-36
AT1G14200	258.02	0.60063	0.198878	3.02009	0.00252702	0.0148689	0.972873	0.219104	4.44023	8.98619e-06	0.000201605
AT1G14250	193.252	1.92013	0.205236	9.35567	8.30676e-21	1.4167e-18	2.49138	0.220814	11.2827	1.59814e-29	2.07532e-26
AT1G14280	580.348	0.34604	0.107626	3.2152	0.00130352	0.00865381	0.469598	0.118938	3.94824	7.87275e-05	0.00119285
AT1G14570	707.092	0.383677	0.104817	3.66044	0.000251779	0.00217603	0.323986	0.117026	2.76849	0.00563163	0.0332062
AT1G14720	1439.44	0.424793	0.115072	3.69155	0.000222892	0.00196247	0.403043	0.128324	3.14083	0.00168468	0.0131836
AT1G14980	1771.86	0.627522	0.0889505	7.05474	1.72928e-12	9.83085e-11	0.848188	0.0988292	8.58236	9.29456e-18	2.69983e-15
AT1G15125	347.127	0.984171	0.138333	7.11452	1.12302e-12	6.59604e-11	0.527382	0.15549	3.39174	0.000694497	0.0066306
AT1G15250	176.661	0.509192	0.186738	2.72677	0.00639581	0.0311523	0.680172	0.205945	3.30269	0.000957632	0.00856245
AT1G15270	2734.9	0.723687	0.0889477	8.13609	4.08248e-16	3.94937e-14	0.786117	0.0991562	7.92807	2.22576e-15	4.86494e-13
AT1G16080	2485.72	0.748364	0.0967398	7.73585	1.02718e-14	8.38649e-13	0.780603	0.107876	7.23614	4.61635e-13	6.78503e-11
AT1G16320	1261.4	0.390487	0.103229	3.78272	0.000155122	0.00144949	0.325188	0.115148	2.8241	0.00474133	0.0291153
AT1G16350	2489.42	0.397776	0.106571	3.73251	0.000189582	0.00170639	0.309295	0.119051	2.59802	0.00937637	0.0490272
AT1G16390	437.226	0.512971	0.144331	3.55414	0.00037922	0.00310386	0.549288	0.16028	3.42706	0.00061015	0.00597496
AT1G16705	16.0478	3.44075	0.746537	4.60894	4.04726e-06	6.15076e-05	2.89198	0.800963	3.61063	0.000305452	0.00347944
AT1G16730	114.984	1.38777	0.239635	5.7912	6.98851e-09	2.08965e-07	1.65582	0.2614	6.3344	2.38264e-10	2.02305e-08
AT1G16790	282.43	0.481903	0.148026	3.25553	0.0011318	0.00767784	0.590547	0.163603	3.60963	0.000306633	0.00349109
AT1G16900	419.868	0.536306	0.126488	4.23998	2.23543e-05	0.000276415	0.398856	0.140933	2.83012	0.00465307	0.0287091
AT1G17455	148.875	0.590384	0.196009	3.01203	0.00259508	0.0152	0.717875	0.215203	3.3358	0.000850534	0.0077975
AT1G17510	194.853	0.861411	0.179894	4.78844	1.68086e-06	2.89239e-05	0.874392	0.199467	4.38365	1.16709e-05	0.000249416
AT1G17870	252.15	2.49184	0.303022	8.22329	1.97996e-16	2.00822e-14	2.99488	0.333179	8.98882	2.49909e-19	8.89838e-17
AT1G18440	339.741	0.515995	0.144463	3.57183	0.0003545	0.0029244	0.538891	0.160449	3.35864	0.000783277	0.00731146
AT1G18590	579.708	0.385932	0.114976	3.35663	0.000788994	0.00566089	0.785502	0.125947	6.23678	4.46669e-10	3.55981e-08
AT1G18800	1036.16	0.518093	0.10314	5.02322	5.0812e-07	9.7654e-06	0.417395	0.11501	3.62921	0.000284295	0.00328591
AT1G18850	421.103	0.34296	0.125684	2.72874	0.00635769	0.0310126	0.36773	0.139172	2.64226	0.00823537	0.0445707
AT1G18990	14.7925	2.52529	0.658702	3.83373	0.000126213	0.00121587	2.05723	0.719489	2.85929	0.00424588	0.0267424
AT1G19450	1418.89	0.660267	0.106469	6.20147	5.59364e-10	2.12873e-08	0.574004	0.118668	4.83706	1.31774e-06	3.80268e-05
AT1G19730	150.3	0.968407	0.194711	4.97357	6.57313e-07	1.23644e-05	1.19855	0.213458	5.61492	1.96657e-08	1.00032e-06
AT1G19920	2746.72	0.352498	0.0916652	3.84549	0.00012031	0.00116878	0.383123	0.10221	3.7484	0.000177965	0.00225531
AT1G20140	253.818	0.809038	0.158031	5.11949	3.06355e-07	6.21455e-06	1.04051	0.173271	6.0051	1.91209e-09	1.30282e-07
AT1G20190	697.974	0.627345	0.158432	3.9597	7.50434e-05	0.000781809	0.466319	0.176999	2.63458	0.00842404	0.0453362
AT1G20580	1246.52	0.600481	0.110469	5.43573	5.45722e-08	1.35395e-06	0.650995	0.122997	5.29276	1.20483e-07	4.78303e-06
AT1G21065	781.948	0.312479	0.110705	2.82264	0.00476298	0.0247322	0.353596	0.123053	2.87352	0.00405929	0.0258256
AT1G21460	346.273	0.444284	0.145899	3.04515	0.00232565	0.0138576	0.88557	0.159628	5.5477	2.89454e-08	1.40439e-06
AT1G21690	502.349	0.594189	0.119739	4.96237	6.9637e-07	1.30246e-05	0.629286	0.132719	4.7415	2.12139e-06	5.81038e-05
AT1G22270	498.683	0.524342	0.160079	3.27552	0.00105468	0.00722495	0.680893	0.177857	3.82832	0.000129023	0.00176078
AT1G22630	1449.96	0.458003	0.11615	3.9432	8.04008e-05	0.000830856	0.766484	0.128871	5.94769	2.71961e-09	1.78781e-07
AT1G22740	244.098	0.784145	0.157708	4.97213	6.62223e-07	1.24465e-05	0.51739	0.176032	2.93918	0.00329082	0.022208
AT1G22750	419.124	0.670335	0.138578	4.83726	1.31644e-06	2.32081e-05	0.441734	0.154802	2.85355	0.00432338	0.0271222
AT1G23100	98.8072	0.964833	0.237816	4.05705	4.96965e-05	0.000549309	1.1492	0.263146	4.36717	1.25866e-05	0.000265136
AT1G23390	2027.28	0.425738	0.150183	2.83479	0.00458561	0.0239625	0.816975	0.167392	4.8806	1.05761e-06	3.12554e-05
AT1G23710	251.72	0.518159	0.156194	3.31741	0.000908561	0.00638349	0.895388	0.171085	5.23358	1.66254e-07	6.31709e-06
AT1G23970	82.8311	0.930134	0.264519	3.51632	0.000437571	0.00347881	1.00204	0.290798	3.44585	0.000569267	0.00565323
AT1G24050	543.918	0.441124	0.132661	3.32519	0.000883593	0.00623089	0.599626	0.147072	4.07708	4.56044e-05	0.000758105
AT1G24575	233.279	0.991328	0.233976	4.23689	2.2664e-05	0.000279794	1.55553	0.257273	6.04622	1.48282e-09	1.0392e-07
AT1G24800	1530.55	0.522096	0.0986764	5.29099	1.21657e-07	2.7515e-06	0.391449	0.11022	3.55153	0.000383005	0.00417129
AT1G25211	597.598	0.365961	0.144038	2.54073	0.0110622	0.0479474	0.527731	0.159986	3.2986	0.000971686	0.00865306
AT1G26218	7.56826	5.86827	1.58838	3.69451	0.000220313	0.00194348	6.1597	1.67251	3.68291	0.000230585	0.00278011
AT1G26670	691.633	0.67989	0.134405	5.0585	4.22573e-07	8.30146e-06	0.424377	0.1504	2.82166	0.00477756	0.0292564
AT1G26690	401.522	0.545983	0.142836	3.82245	0.00013213	0.00126441	0.497337	0.15849	3.13796	0.00170127	0.0132805
AT1G26740	265.63	0.802006	0.175341	4.57399	4.78529e-06	7.099e-05	0.956404	0.193865	4.93334	8.08369e-07	2.49588e-05
AT1G26790	59.3362	1.2081	0.323508	3.73439	0.00018817	0.00169434	1.49233	0.352393	4.23485	2.28703e-05	0.000426539
AT1G27030	428.071	0.978257	0.131036	7.46558	8.29347e-14	5.7342e-12	0.472447	0.147171	3.21019	0.00132647	0.010947
AT1G27390	1217.81	0.258837	0.0872133	2.96787	0.00299873	0.0170266	0.429807	0.0966338	4.44779	8.67595e-06	0.00019524
AT1G27400	1184.33	0.562763	0.136716	4.11629	3.85017e-05	0.000439278	0.713234	0.152214	4.68573	2.78969e-06	7.36665e-05
AT1G27435	672.701	0.872698	0.135836	6.42464	1.32179e-10	5.62531e-09	1.07804	0.150337	7.17081	7.45539e-13	1.04831e-10
AT1G27530	732.396	0.597752	0.109287	5.46954	4.51197e-08	1.13534e-06	0.462161	0.122111	3.78476	0.000153856	0.00200503
AT1G27730	102.618	0.852986	0.270095	3.1581	0.00158801	0.0101341	2.56545	0.281945	9.0991	9.1081e-20	3.40797e-17
AT1G27770	719.388	0.681309	0.131348	5.18705	2.13656e-07	4.52386e-06	0.592399	0.146392	4.04665	5.19559e-05	0.00084773
AT1G27840	211.84	0.800696	0.170728	4.68988	2.73363e-06	4.38295e-05	0.616187	0.190359	3.23697	0.00120806	0.0101985
AT1G28395	393.037	0.520391	0.134566	3.86719	0.000110098	0.00108375	0.784842	0.148609	5.28124	1.28314e-07	5.03137e-06
AT1G28540	260.815	0.566864	0.153535	3.69208	0.000222429	0.00196009	0.794584	0.169255	4.6946	2.67129e-06	7.07091e-05
AT1G28690	36.2081	8.61631	1.26622	6.80476	1.01215e-11	5.04408e-10	7.42	1.29439	5.73244	9.89939e-09	5.56079e-07
AT1G28760	144.938	0.920578	0.195926	4.69861	2.61934e-06	4.21732e-05	0.703149	0.218365	3.22006	0.00128163	0.0106847
AT1G29395	375.824	0.98068	0.172418	5.68781	1.2868e-08	3.62635e-07	0.936087	0.191636	4.88471	1.03583e-06	3.07649e-05
AT1G29850	1490.14	0.305646	0.092468	3.30542	0.000948339	0.00661252	0.382336	0.103026	3.71105	0.0002064	0.00254474
AT1G29990	880.496	0.679812	0.113869	5.97014	2.37057e-09	7.80565e-08	0.804471	0.126425	6.36325	1.97535e-10	1.73047e-08
AT1G30040	78.6129	0.783578	0.262755	2.98217	0.00286215	0.01644	0.888538	0.28891	3.07548	0.00210165	0.0157078
AT1G30390	40.3107	4.45145	0.791116	5.6268	1.83582e-08	5.01398e-07	5.96307	0.813335	7.33163	2.27371e-13	3.61112e-11
AT1G30630	1911.89	0.323175	0.0853814	3.78508	0.000153661	0.00143875	0.402897	0.0950115	4.2405	2.23019e-05	0.000420802
AT1G30880	719.923	0.468162	0.120743	3.87733	0.000105608	0.00104716	0.541062	0.134416	4.02529	5.69044e-05	0.000912952
AT1G30970	456	0.793415	0.169849	4.6713	2.99293e-06	4.73929e-05	0.690931	0.189577	3.64459	0.000267815	0.00313982
AT1G31010	111.141	0.932948	0.2528	3.69046	0.000223849	0.0019694	0.779214	0.280847	2.77451	0.00552849	0.03274
AT1G31340	865.669	0.401007	0.107793	3.72017	0.000199086	0.00177802	0.358456	0.12007	2.98538	0.00283225	0.0197558
AT1G31580	4588.73	0.67348	0.115044	5.85409	4.79632e-09	1.49838e-07	1.09652	0.128266	8.54879	1.2439e-17	3.56629e-15
AT1G31660	1090.67	0.390767	0.0973399	4.01446	5.95816e-05	0.000642232	0.285372	0.108741	2.62434	0.00868167	0.046238
AT1G31790	107.767	2.01562	0.237223	8.49674	1.94994e-17	2.22592e-15	0.835785	0.271382	3.07973	0.00207186	0.015515
AT1G31817	860.719	0.449701	0.108321	4.15155	3.30237e-05	0.000386743	0.417012	0.120657	3.45619	0.000547865	0.00548014
AT1G32080	4277.83	0.450341	0.110514	4.07495	4.6024e-05	0.000513043	0.512656	0.123401	4.15439	3.2616e-05	0.000570476
AT1G32375	10.1016	2.53791	0.951945	2.66603	0.00767527	0.0359105	3.06069	1.01765	3.0076	0.00263322	0.0186556
AT1G32870	259.204	1.16023	0.163756	7.08515	1.38894e-12	8.03492e-11	0.595474	0.184489	3.2277	0.00124791	0.0104391
AT1G32900	1022.38	0.38894	0.100079	3.88633	0.000101771	0.00101333	1.18158	0.109275	10.8129	2.99023e-27	2.8701e-24
AT1G33170	722.569	0.297768	0.112203	2.65384	0.00795816	0.0370147	0.587276	0.123839	4.74227	2.11342e-06	5.79576e-05
AT1G33290	688.222	0.433393	0.103005	4.20749	2.58218e-05	0.000313207	0.347535	0.114853	3.02592	0.0024788	0.0177912
AT1G33810	979.636	0.577187	0.127776	4.51718	6.26686e-06	9.00114e-05	0.600388	0.142376	4.21691	2.47668e-05	0.00045715
AT1G34060	36.116	2.41349	0.434257	5.55774	2.73296e-08	7.23261e-07	1.97996	0.476852	4.15216	3.29358e-05	0.000574775
AT1G34570	218.083	0.792022	0.16191	4.89176	9.99405e-07	1.80536e-05	0.477528	0.181904	2.62516	0.00866081	0.0461715
AT1G35420	1096.88	0.402884	0.112704	3.57472	0.000350606	0.00289643	0.345861	0.125823	2.74879	0.00598153	0.0347623
AT1G42990	488.747	0.579802	0.146457	3.95886	7.53098e-05	0.00078423	0.557576	0.163011	3.42047	0.000625122	0.00609549
AT1G43670	4854.36	0.313221	0.0971364	3.22455	0.00126173	0.00841786	0.34951	0.108471	3.22215	0.00127234	0.0106153
AT1G43675	304.866	4.41148	0.262561	16.8017	2.37104e-63	3.89935e-60	3.02833	0.288134	10.5101	7.75818e-26	6.58729e-23
AT1G45201	3849.31	0.471998	0.127845	3.69196	0.000222536	0.00196009	0.868639	0.142594	6.09171	1.11711e-09	8.1123e-08
AT1G47405	10.8335	2.77358	0.877527	3.16068	0.001574	0.0100561	2.99839	0.939039	3.19304	0.00140783	0.0115151
AT1G47420	3087.12	0.302792	0.0901015	3.36057	0.000777813	0.00559637	0.323058	0.100604	3.21117	0.00132194	0.0109218
AT1G47580	519.364	0.659041	0.124882	5.2773	1.31099e-07	2.94481e-06	0.44513	0.139633	3.18786	0.00143328	0.0116843
AT1G48140	158.406	0.601635	0.181051	3.32302	0.000890493	0.00627186	0.687452	0.200106	3.43543	0.000591604	0.00582267
AT1G48440	1288.38	0.317896	0.102685	3.09584	0.00196257	0.0120819	0.436004	0.114364	3.81243	0.000137609	0.00184001
AT1G48750	189.447	0.777167	0.191037	4.06815	4.73872e-05	0.000525297	1.10202	0.210715	5.2299	1.69601e-07	6.38926e-06
AT1G48830	1885.74	0.391824	0.123876	3.16303	0.00156136	0.00999004	0.543206	0.138098	3.93348	8.37239e-05	0.001248
AT1G49140	665.553	0.605679	0.117551	5.15247	2.5708e-07	5.35172e-06	0.607182	0.130607	4.64891	3.33702e-06	8.56605e-05
AT1G49200	143.668	0.983196	0.206032	4.77205	1.82362e-06	3.09013e-05	1.65683	0.221295	7.48698	7.04756e-14	1.22505e-11
AT1G49590	425.72	0.435417	0.119777	3.63523	0.000277732	0.00236308	0.40323	0.132864	3.03492	0.00240602	0.0174263
AT1G49975	1449.79	0.362478	0.0959417	3.77811	0.000158023	0.00146766	0.71525	0.106161	6.7374	1.61247e-11	1.72801e-09
AT1G49980	370.701	0.457212	0.130827	3.49479	0.000474436	0.00372356	0.46611	0.144864	3.21757	0.00129282	0.0107659
AT1G51200	1854.05	0.348254	0.107736	3.23248	0.00122722	0.00821622	0.448397	0.120025	3.73586	0.000187073	0.00234649
AT1G52000	307.513	1.54014	0.141091	10.9159	9.67485e-28	2.81967e-25	1.17221	0.15706	7.46347	8.42761e-14	1.4535e-11
AT1G52040	327.802	2.24769	0.16131	13.934	3.9371e-44	2.83274e-41	1.97853	0.17729	11.1599	6.40919e-29	7.83527e-26
AT1G52100	3112.63	0.587027	0.0976272	6.01294	1.82191e-09	6.18696e-08	0.583811	0.10894	5.35904	8.36672e-08	3.51817e-06
AT1G52140	116.585	0.548167	0.211696	2.58941	0.00961405	0.042948	0.785202	0.231329	3.39431	0.000688011	0.00657242
AT1G52270	146.407	0.988762	0.214187	4.61636	3.90535e-06	5.97057e-05	0.645595	0.240156	2.68823	0.00718321	0.039973
AT1G52340-AT1G52342	216.177	0.999387	0.198235	5.04143	4.62064e-07	8.97012e-06	1.26527	0.21757	5.81546	6.04662e-09	3.5596e-07
AT1G52450	93.3192	2.25154	0.303268	7.42427	1.13401e-13	7.7247e-12	1.18425	0.34148	3.468	0.000524339	0.0052952
AT1G52510	1257.4	0.39775	0.0844229	4.7114	2.46024e-06	4.00882e-05	0.327987	0.0942054	3.48161	0.0004984	0.00511752
AT1G52590	376.652	0.5846	0.142777	4.0945	4.23076e-05	0.000476328	0.778519	0.157475	4.94377	7.66269e-07	2.38929e-05
AT1G52870	1653.88	0.9858	0.0853709	11.5473	7.62161e-31	2.69969e-28	0.765434	0.0952475	8.03626	9.26191e-16	2.15227e-13
AT1G52930	782.192	0.314513	0.104644	3.00555	0.00265099	0.0154811	0.519178	0.115751	4.48529	7.28142e-06	0.000168319
AT1G53090	456.832	0.634795	0.12748	4.97958	6.3723e-07	1.20259e-05	0.475292	0.142062	3.34566	0.000820857	0.00758211
AT1G53875	97.3968	0.984485	0.237288	4.14891	3.34069e-05	0.000390833	1.13869	0.260583	4.36977	1.24375e-05	0.000262497
AT1G54040	221.121	2.18002	0.216115	10.0873	6.2872e-24	1.35286e-21	1.00463	0.244427	4.11013	3.95428e-05	0.000670982
AT1G54250	205.447	0.611326	0.16225	3.7678	0.000164692	0.00151804	0.814868	0.178265	4.5711	4.85176e-06	0.000118744
AT1G54340	520.972	1.07831	0.169873	6.34776	2.18476e-10	8.97723e-09	0.809079	0.189672	4.26567	1.99307e-05	0.000383936
AT1G54575	119.622	0.608039	0.233366	2.60552	0.00917348	0.0414139	1.12312	0.253974	4.4222	9.77003e-06	0.000216115
AT1G55520	455.621	0.64542	0.139589	4.62373	3.76899e-06	5.78516e-05	0.688868	0.154603	4.45573	8.36069e-06	0.000189109
AT1G55960	896.555	0.364736	0.0997734	3.65565	0.000256531	0.00220717	0.971582	0.109059	8.90876	5.1608e-19	1.75277e-16
AT1G56000	337.267	0.486813	0.13845	3.51618	0.000437809	0.0034795	0.471989	0.154182	3.06124	0.00220419	0.0162796
AT1G56050	1523.91	0.581563	0.0878863	6.61722	3.66013e-11	1.68495e-09	0.504281	0.0979144	5.15022	2.60177e-07	9.24906e-06
AT1G56170	524.213	1.30145	0.169506	7.67791	1.61706e-14	1.28828e-12	1.42733	0.187861	7.59781	3.01192e-14	5.58748e-12
AT1G56340	6618.98	0.328959	0.0815595	4.03336	5.49841e-05	0.000600262	0.253686	0.0911479	2.78323	0.00538203	0.0321727
AT1G56350	154.81	0.771047	0.180238	4.27793	1.88638e-05	0.000238245	0.567963	0.200941	2.82652	0.00470574	0.0289455
AT1G57770	946.938	0.778727	0.0930996	8.36445	6.03938e-17	6.46748e-15	0.601797	0.103782	5.79865	6.68513e-09	3.86337e-07
AT1G57860	1725.43	0.522485	0.0977782	5.34358	9.11303e-08	2.13014e-06	0.675066	0.108696	6.21056	5.27966e-10	4.10401e-08
AT1G58290	5918.84	0.246676	0.0969186	2.54519	0.0109219	0.0474643	0.647426	0.10808	5.99023	2.0955e-09	1.4234e-07
AT1G58520	332.529	0.429628	0.142339	3.01833	0.00254169	0.0149438	0.451964	0.157619	2.86745	0.0041379	0.0262044
AT1G59840	597.22	0.546044	0.121455	4.49587	6.92862e-06	9.82294e-05	0.851493	0.133831	6.36244	1.98569e-10	1.73266e-08
AT1G59990	1215.53	0.687788	0.0907077	7.58247	3.39051e-14	2.53451e-12	0.507076	0.101326	5.00438	5.60414e-07	1.80345e-05
AT1G60010	870.818	0.377455	0.111317	3.39082	0.000696841	0.0051112	0.45942	0.123648	3.71554	0.000202769	0.00251621
AT1G61190	2382.87	0.608551	0.0949812	6.40707	1.4834e-10	6.22462e-09	0.412004	0.106137	3.88181	0.000103683	0.00147766
AT1G61300	952.627	0.969155	0.0957239	10.1245	4.30227e-24	9.61703e-22	0.652462	0.106889	6.10409	1.03386e-09	7.53248e-08
AT1G61360	272.399	1.28156	0.149509	8.57181	1.0187e-17	1.2206e-15	0.64988	0.168979	3.84593	0.000120095	0.00166851
AT1G61470	25.6013	1.6903	0.447533	3.77692	0.000158779	0.00147171	1.66546	0.487676	3.4151	0.00063758	0.00618691
AT1G61580	1424.29	0.49927	0.0856578	5.82867	5.58724e-09	1.71064e-07	0.419312	0.0954569	4.39269	1.11957e-05	0.000240659
AT1G61740	3273.34	0.472355	0.136871	3.45109	0.00055832	0.0042636	0.464611	0.152887	3.03893	0.00237423	0.0172527
AT1G61780	350.033	0.413264	0.14715	2.80845	0.00497806	0.0256065	0.546898	0.163061	3.35395	0.00079666	0.00739751
AT1G61970	113.1	1.45264	0.261544	5.55412	2.79012e-08	7.35851e-07	0.799019	0.293926	2.71844	0.0065591	0.0372367
AT1G61990	437.132	0.415184	0.142359	2.91645	0.00354036	0.0194218	0.433196	0.158147	2.7392	0.00615889	0.035574
AT1G62040	226.068	0.544325	0.191731	2.83901	0.00452537	0.0236908	0.613471	0.212643	2.88498	0.00391441	0.0252379
AT1G62180	4169.39	0.392669	0.118039	3.3266	0.000879119	0.00620632	0.780534	0.131645	5.92908	3.04644e-09	1.95503e-07
AT1G62200	201.735	0.437175	0.161061	2.71434	0.00664087	0.0320746	0.52562	0.177412	2.96271	0.00304946	0.0209523
AT1G62630	538.295	0.906494	0.125721	7.21036	5.58046e-13	3.43542e-11	0.713316	0.139881	5.09945	3.40647e-07	1.1641e-05
AT1G62730	132.65	1.18178	0.209349	5.64503	1.65153e-08	4.55264e-07	0.718283	0.235084	3.05544	0.00224733	0.016477
AT1G62750	16659.9	0.466546	0.0816742	5.71228	1.11472e-08	3.18825e-07	0.262995	0.0913181	2.87999	0.00397688	0.025514
AT1G63090	227.952	0.519789	0.180378	2.88166	0.00395587	0.0212456	0.552436	0.199766	2.76542	0.005685	0.0334494
AT1G63360	886.424	0.68859	0.101337	6.79507	1.08264e-11	5.37211e-10	0.634104	0.112448	5.63909	1.70949e-08	8.98538e-07
AT1G64230	2297.69	0.380902	0.110585	3.44443	0.000572265	0.00435277	0.518541	0.123267	4.20665	2.5919e-05	0.000473495
AT1G64440	275.698	0.568526	0.147595	3.85194	0.000117188	0.00114376	0.495953	0.164127	3.02176	0.00251311	0.0179661
AT1G64750	2428.44	0.461038	0.125119	3.6848	0.000228882	0.00200371	0.588185	0.139609	4.21309	2.51904e-05	0.000463806
AT1G64850	1059.05	0.663114	0.140624	4.71551	2.41105e-06	3.94262e-05	0.73326	0.156592	4.6826	2.83259e-06	7.43796e-05
AT1G64860	3056.11	0.282475	0.0732796	3.85476	0.000115843	0.00113207	0.29285	0.0816873	3.58501	0.00033706	0.00376375
AT1G64900	1084.47	0.932999	0.106222	8.78347	1.58506e-18	2.1095e-16	0.345074	0.119557	2.88627	0.00389837	0.0251783
AT1G65032-AT1G65040	233.806	1.05158	0.164357	6.39814	1.57278e-10	6.57199e-09	0.648815	0.183619	3.53349	0.000410114	0.00438333
AT1G65190	1924.02	0.550706	0.0991312	5.55533	2.77092e-08	7.31624e-07	0.419544	0.110608	3.79306	0.000148803	0.00195196
AT1G65290	2108.01	0.858255	0.143454	5.98279	2.19346e-09	7.298e-08	0.867868	0.160078	5.42154	5.90892e-08	2.57797e-06
AT1G65480	17.99	3.01787	0.642314	4.69844	2.62159e-06	4.218e-05	3.11957	0.680725	4.58271	4.58984e-06	0.000113339
AT1G65560	117.663	0.91909	0.223368	4.11468	3.87711e-05	0.000441695	0.826153	0.247261	3.34121	0.000834129	0.00769129
AT1G65650	719.5	0.308243	0.109215	2.82234	0.00476739	0.024744	0.413521	0.120974	3.41826	0.000630231	0.00613177
AT1G65820	1647.02	0.472426	0.118251	3.99512	6.46625e-05	0.000686078	0.412326	0.131925	3.12546	0.0017753	0.0137417
AT1G65870	336.585	1.10458	0.156784	7.04526	1.85114e-12	1.04719e-10	1.67114	0.170837	9.78207	1.34434e-22	7.80993e-20
AT1G66070	956.285	0.361606	0.101989	3.54553	0.000391832	0.00318842	0.322748	0.113674	2.83924	0.0045221	0.0281034
AT1G66090	57.0968	0.923331	0.327697	2.81764	0.00483783	0.0250418	1.83968	0.347352	5.2963	1.18174e-07	4.70905e-06
AT1G66410	3855.49	0.310295	0.0760376	4.08081	4.48793e-05	0.000502334	0.281827	0.0848704	3.32067	0.000898013	0.00813815
AT1G67105	36.6603	1.42439	0.404238	3.52364	0.000425669	0.0034089	1.25848	0.446366	2.81938	0.00481161	0.0294486
AT1G67900	398.71	0.433755	0.132036	3.28513	0.00101936	0.00702054	0.441968	0.146561	3.01559	0.00256482	0.0182685
AT1G68440	3686.08	0.503183	0.12311	4.08725	4.3651e-05	0.000489299	0.950394	0.137238	6.92512	4.35593e-12	5.2836e-10
AT1G68660	572.668	0.54885	0.160893	3.41128	0.00064658	0.00481152	0.763465	0.178709	4.27211	1.93635e-05	0.000375302
AT1G68830	2169.83	0.824423	0.0843433	9.77461	1.44716e-22	2.77661e-20	0.37944	0.0945418	4.01347	5.98331e-05	0.000950269
AT1G68840	1045.45	0.406748	0.137643	2.95509	0.00312578	0.0175961	1.58573	0.151338	10.478	1.08974e-25	8.91005e-23
AT1G69530	2370.6	0.709912	0.11	6.45377	1.09104e-10	4.69535e-09	0.839121	0.122575	6.84579	7.60529e-12	8.74954e-10
AT1G69760	811.648	0.449392	0.0976822	4.60056	4.21362e-06	6.35742e-05	0.586766	0.107723	5.44702	5.12221e-08	2.29833e-06
AT1G69840	224.939	0.860397	0.159083	5.40848	6.35626e-08	1.55522e-06	0.863209	0.175753	4.91149	9.03886e-07	2.72971e-05
AT1G70230	515.222	0.576357	0.150099	3.83985	0.000123109	0.00118945	0.565869	0.16701	3.38824	0.000703421	0.00670208
AT1G70290	995.942	0.315129	0.098184	3.20958	0.00132931	0.00879062	0.416109	0.108911	3.82064	0.000133105	0.0017961
AT1G70310	1149.82	0.419774	0.10999	3.81647	0.000135376	0.00129064	0.442563	0.12253	3.61189	0.000303973	0.00346438
AT1G70350	105.045	0.734329	0.240263	3.05635	0.00224047	0.013444	0.696722	0.266091	2.61836	0.00883539	0.0468645
AT1G70710	458.339	0.458798	0.130236	3.52281	0.000426999	0.00341718	0.596881	0.144042	4.14379	3.41613e-05	0.000590559
AT1G70810	195.298	1.42518	0.180691	7.88736	3.0865e-15	2.65163e-13	1.1098	0.2012	5.51589	3.47016e-08	1.64747e-06
AT1G70830	6966.92	1.20739	0.148174	8.14847	3.68561e-16	3.59566e-14	1.13551	0.165573	6.85804	6.98119e-12	8.15432e-10
AT1G70890	2330.42	0.428435	0.143641	2.98268	0.00285735	0.0164264	0.567674	0.160344	3.54036	0.000399581	0.00430194
AT1G71040	544.614	0.487998	0.121621	4.01244	6.00943e-05	0.000646245	0.48167	0.135141	3.56421	0.000364949	0.00401626
AT1G71260	483.79	0.728741	0.119129	6.11725	9.52023e-10	3.44644e-08	0.703241	0.132151	5.3215	1.02916e-07	4.23085e-06
AT1G71460	390.271	1.26929	0.179668	7.06464	1.61034e-12	9.22841e-11	0.52901	0.202412	2.61354	0.00896105	0.0473944
AT1G71480	410.11	0.467154	0.126532	3.692	0.000222498	0.00196009	0.371831	0.141019	2.63674	0.00837064	0.0451479
AT1G71840	902.108	0.403544	0.0985926	4.09304	4.2575e-05	0.000478636	0.380239	0.109823	3.46229	0.000535594	0.00538178
AT1G71850	420.694	0.422692	0.118596	3.56415	0.00036504	0.0030006	0.41892	0.131723	3.18031	0.00147117	0.0119315
AT1G71950	321.98	0.440693	0.141221	3.12058	0.00180495	0.0112682	0.583567	0.155208	3.7599	0.000169982	0.00217537
AT1G72170	290.417	0.655044	0.160823	4.07308	4.63959e-05	0.000515799	0.508535	0.179522	2.83271	0.00461552	0.0285492
AT1G72450	397.057	0.543404	0.131142	4.14363	3.41854e-05	0.000398322	0.487065	0.145842	3.33966	0.000838802	0.00771558
AT1G72890	53.7463	1.55607	0.418924	3.71445	0.00020365	0.00181386	1.36245	0.463766	2.93781	0.00330544	0.0222744
AT1G72910	125.473	0.747423	0.254595	2.93573	0.00332762	0.0185284	1.48249	0.275866	5.37393	7.70367e-08	3.26423e-06
AT1G72930	881.663	0.636667	0.131507	4.8413	1.28993e-06	2.27756e-05	1.12985	0.145275	7.77731	7.40837e-15	1.50043e-12
AT1G72940	123.077	0.964579	0.19916	4.84325	1.27733e-06	2.26051e-05	1.03532	0.218215	4.74447	2.09051e-06	5.74006e-05
AT1G73325	14.5166	2.5835	0.687046	3.7603	0.000169709	0.00155921	2.26754	0.747953	3.03167	0.00243207	0.0175631
AT1G73530-AT1G73540	328.432	0.838098	0.182023	4.60435	4.13762e-06	6.27154e-05	1.06985	0.200781	5.32847	9.9044e-08	4.09456e-06
AT1G73650-AT1G73655	47.5089	1.81671	0.394861	4.60089	4.20688e-06	6.35143e-05	1.55135	0.436417	3.55473	0.000378369	0.004131
AT1G73870	236.838	0.804403	0.190017	4.23333	2.30261e-05	0.000283504	1.92934	0.204159	9.45018	3.3824e-21	1.69704e-18
AT1G73970	229.245	0.703317	0.161089	4.36601	1.26536e-05	0.000167918	0.489402	0.179637	2.7244	0.00644193	0.0367663
AT1G74000	47.7343	1.46511	0.350055	4.18538	2.84691e-05	0.000340859	2.03002	0.374686	5.41791	6.02981e-08	2.62552e-06
AT1G74090	1328.33	0.483621	0.10157	4.76148	1.92177e-06	3.23678e-05	0.6126	0.112954	5.42345	5.84596e-08	2.55555e-06
AT1G74100	1425.46	0.271401	0.0980331	2.76847	0.00563208	0.0281714	0.396092	0.108997	3.63396	0.000279109	0.00324637
AT1G74230	1266.96	0.375239	0.105205	3.56673	0.000361466	0.00297547	0.447298	0.117192	3.81679	0.000135198	0.00181657
AT1G74270	1138.52	0.357156	0.112947	3.16216	0.00156603	0.0100156	0.504943	0.125689	4.0174	5.88427e-05	0.000938592
AT1G74560	2217.42	0.557522	0.0826717	6.7438	1.54293e-11	7.52635e-10	0.385959	0.0922967	4.18172	2.89308e-05	0.000517146
AT1G74730	1833.09	0.469659	0.118211	3.97307	7.09526e-05	0.000743904	0.473096	0.131887	3.58712	0.000334347	0.00374103
AT1G75040	170.77	0.47087	0.185777	2.53459	0.0112578	0.048603	0.950385	0.202379	4.69607	2.65213e-06	7.02864e-05
AT1G75180	650.2	0.464501	0.116354	3.99214	6.54803e-05	0.000692521	0.646639	0.128579	5.02912	4.92733e-07	1.60673e-05
AT1G75280	1070.47	0.402975	0.100993	3.99013	6.60373e-05	0.00069777	0.551179	0.112087	4.91744	8.76854e-07	2.66265e-05
AT1G75335	89.1172	1.02885	0.245307	4.19412	2.73929e-05	0.000329861	0.964411	0.269584	3.5774	0.000347031	0.00386003
AT1G75630	915.268	0.488597	0.162588	3.00512	0.0026548	0.0154933	0.728375	0.181057	4.0229	5.74849e-05	0.000920926
AT1G75810	193.089	0.527569	0.205257	2.57028	0.0101616	0.0448714	0.680735	0.227242	2.99564	0.00273871	0.0192731
AT1G75850	633.795	1.04708	0.118248	8.85499	8.36909e-19	1.14018e-16	0.375847	0.13353	2.81469	0.00488241	0.0298405
AT1G75910	7.08915	6.05505	1.42711	4.24286	2.20685e-05	0.000273469	5.61057	1.49318	3.75745	0.000171653	0.00218914
AT1G76150-AT1G76160	241.028	1.02499	0.237947	4.30764	1.65003e-05	0.000212355	0.962709	0.264652	3.63764	0.00027515	0.00321172
AT1G76300	643.759	0.674696	0.126329	5.3408	9.25372e-08	2.16083e-06	0.757807	0.14025	5.40328	6.54333e-08	2.8213e-06
AT1G76405	261.934	0.523459	0.15548	3.36673	0.00076066	0.00549183	0.595816	0.171757	3.46895	0.000522505	0.00528016
AT1G76530	20.2114	2.65172	0.639806	4.14456	3.40463e-05	0.000396902	2.90806	0.689201	4.21946	2.44886e-05	0.000452393
AT1G76790	951.17	0.445232	0.116843	3.81052	0.000138677	0.00131774	0.545337	0.129841	4.20003	2.66883e-05	0.000485313
AT1G76860	418.684	0.453349	0.153751	2.9486	0.00319219	0.0179106	0.853556	0.169645	5.03141	4.86877e-07	1.58999e-05
AT1G76990	2019.71	0.339694	0.0808116	4.20353	2.62779e-05	0.000317931	0.272867	0.0901598	3.02649	0.00247413	0.017768
AT1G77060	522.581	0.573769	0.119139	4.81598	1.46482e-06	2.54728e-05	0.442338	0.133006	3.32569	0.000882008	0.00803931
AT1G77122	594.849	0.425897	0.104037	4.09369	4.24555e-05	0.000477526	0.341431	0.115709	2.95077	0.00316981	0.0216178
AT1G77350	307.391	0.589386	0.14921	3.95004	7.81366e-05	0.000810003	0.533554	0.166	3.21418	0.00130819	0.0108529
AT1G77370	260.385	0.487757	0.153073	3.18643	0.00144039	0.00935502	0.570214	0.169104	3.37198	0.000746301	0.00703173
AT1G77405	52.5979	1.26176	0.312969	4.03159	5.54011e-05	0.000603837	0.907544	0.349438	2.59715	0.00939999	0.0491158
AT1G77570	29.9227	1.89005	0.426945	4.42691	9.55936e-06	0.000130931	1.81904	0.463729	3.92264	8.75844e-05	0.00128815
AT1G77710	633.324	0.700649	0.148082	4.73148	2.22888e-06	3.68662e-05	0.657904	0.165163	3.98336	6.79488e-05	0.0010534
AT1G77885	258.707	0.449668	0.170057	2.64422	0.00818796	0.037901	0.827386	0.186665	4.43247	9.31587e-06	0.000207734
AT1G77940	1969.2	1.15122	0.13304	8.65316	5.0093e-18	6.26815e-16	1.58128	0.147952	10.6878	1.16067e-26	1.06762e-23
AT1G78030	24.1762	1.72289	0.505957	3.40522	0.000661102	0.00489743	1.92313	0.546324	3.52013	0.000431335	0.00456042
AT1G78070	407.903	0.727925	0.123271	5.90508	3.52478e-09	1.12402e-07	0.405993	0.138392	2.93365	0.00335	0.0224724
AT1G78290	383.156	1.32233	0.127596	10.3634	3.63897e-25	8.91314e-23	1.07473	0.141436	7.59874	2.99028e-14	5.58748e-12
AT1G78620	537.29	0.419489	0.132536	3.16509	0.00155034	0.00994289	0.455203	0.147424	3.08772	0.002017	0.015166
AT1G78990	167.181	0.696785	0.176656	3.9443	8.0032e-05	0.000827788	0.747793	0.194682	3.84111	0.000122481	0.00169522
AT1G79390	284.637	0.602531	0.144802	4.16107	3.16764e-05	0.000374008	0.710748	0.160385	4.43152	9.35728e-06	0.000208447
AT1G79470	514.083	0.460993	0.143819	3.20536	0.00134893	0.00889398	0.422602	0.160198	2.63799	0.00833979	0.0450365
AT1G79610	221.464	1.17583	0.17421	6.74947	1.48383e-11	7.28439e-10	0.62641	0.19629	3.19125	0.00141657	0.011578
AT1G79720	356.349	0.476959	0.137325	3.47322	0.00051426	0.00397326	0.506499	0.151962	3.33306	0.000858955	0.00786165
AT1G80130	51.5094	3.01876	0.449496	6.71588	1.86938e-11	8.9855e-10	3.37385	0.479992	7.02898	2.08047e-12	2.65482e-10
AT1G80270	1060.88	0.398839	0.0957989	4.1633	3.13686e-05	0.000370945	0.304941	0.106838	2.85423	0.00431418	0.0270798
AT1G80600	3953.42	0.460577	0.0993891	4.63408	3.58522e-06	5.55118e-05	0.3098	0.111103	2.7884	0.00529684	0.0317926
AT1G80660	6.5678	4.97637	1.40777	3.53495	0.00040786	0.00329378	4.44287	1.47559	3.01092	0.00260462	0.0184945
AT1G80670	315.908	0.428148	0.140742	3.04208	0.00234949	0.0139878	0.472912	0.156116	3.02922	0.00245182	0.0176711
AT1G80720	131.889	1.25859	0.209135	6.01807	1.76512e-09	6.02075e-08	0.89074	0.233654	3.81221	0.000137727	0.00184048
AT1G80860	347.635	0.854164	0.21814	3.91567	9.01524e-05	0.000914795	0.845159	0.243279	3.47403	0.000512702	0.00522067
AT2G01010	154.214	2.53048	0.250828	10.0885	6.21089e-24	1.34905e-21	2.7841	0.271322	10.2612	1.05354e-24	8.02001e-22
AT2G01860	458.32	0.954936	0.126724	7.53558	4.86182e-14	3.54236e-12	0.972126	0.139871	6.95018	3.64824e-12	4.5502e-10
AT2G01890	481.801	0.767251	0.145378	5.27761	1.30881e-07	2.94278e-06	0.723461	0.16142	4.48186	7.39965e-06	0.000170617
AT2G02050	795.775	0.365331	0.119179	3.06539	0.00217383	0.0131228	0.72504	0.131651	5.50729	3.64409e-08	1.70439e-06
AT2G02080	510.434	0.731084	0.115819	6.31231	2.74905e-10	1.10654e-08	0.546541	0.129011	4.23639	2.27144e-05	0.000424592
AT2G02100	1837.08	0.438274	0.127662	3.43307	0.000596778	0.00450351	0.981993	0.141954	6.91767	4.59146e-12	5.50875e-10
AT2G02230	387.542	0.825252	0.130001	6.34803	2.18087e-10	8.97723e-09	0.628996	0.145	4.33791	1.43842e-05	0.00029408
AT2G02455	38.5347	1.16386	0.380535	3.05849	0.00222452	0.0133657	1.11753	0.415878	2.68716	0.00720616	0.040031
AT2G03680	1198.43	0.355578	0.138136	2.57411	0.0100497	0.0444629	0.408723	0.154189	2.6508	0.00803015	0.0436742
AT2G03980	314.27	0.776617	0.150877	5.14734	2.64207e-07	5.47042e-06	0.882453	0.166251	5.30795	1.10863e-07	4.46607e-06
AT2G04340	296.579	0.534818	0.149091	3.58719	0.000334261	0.00277835	0.478843	0.16607	2.88338	0.00393438	0.0253248
AT2G04400	785.831	0.318493	0.105637	3.01498	0.00256993	0.0150867	0.411329	0.117187	3.51002	0.000448078	0.00469472
AT2G04530	606.667	0.539258	0.118459	4.55228	5.30673e-06	7.77735e-05	0.417832	0.132119	3.16255	0.00156396	0.0124687
AT2G05510	154.209	0.769519	0.238357	3.22843	0.00124474	0.0083238	1.49933	0.259647	5.77447	7.71972e-09	4.39228e-07
AT2G05620	1355.94	0.532768	0.11812	4.51041	6.47031e-06	9.25294e-05	0.958678	0.131034	7.31627	2.54957e-13	3.96368e-11
AT2G05630	300.754	0.814838	0.159737	5.10111	3.37668e-07	6.77809e-06	0.788354	0.17695	4.45524	8.37999e-06	0.000189352
AT2G06002	58.8406	1.93939	0.339039	5.72026	1.06364e-08	3.07653e-07	2.12131	0.367327	5.77499	7.69592e-09	4.39006e-07
AT2G06530	1345.52	0.270883	0.0897976	3.01659	0.00255632	0.0150202	0.259742	0.100168	2.59306	0.00951265	0.049552
AT2G07042	72.9794	3.35718	0.337135	9.95796	2.32791e-23	4.78551e-21	2.59404	0.367932	7.05031	1.78514e-12	2.3046e-10
AT2G07340	474.75	0.611522	0.168851	3.62167	0.000292713	0.00247351	0.516369	0.18827	2.74271	0.0060935	0.0352886
AT2G07718	46.2328	0.959321	0.354097	2.7092	0.00674456	0.0324867	1.14433	0.387776	2.951	0.00316745	0.0216083
AT2G07723	46.4852	2.23036	0.436714	5.10715	3.27058e-07	6.59054e-06	1.75857	0.484265	3.63141	0.000281873	0.00326815
AT2G07783	254.307	0.471006	0.150444	3.13078	0.00174344	0.0109436	0.521648	0.166514	3.13275	0.00173176	0.0134803
AT2G08580-AT2G08585	3609.73	0.351324	0.0807953	4.34831	1.37188e-05	0.000179875	0.395499	0.0901417	4.38752	1.1465e-05	0.000245969
AT2G09815-AT2G47170	2408.06	0.302617	0.115195	2.62701	0.00861382	0.0394676	0.377392	0.12854	2.93599	0.00332485	0.0223642
AT2G09990	1065.01	0.402402	0.116975	3.44007	0.00058157	0.00440898	0.726316	0.129684	5.60067	2.13529e-08	1.07623e-06
AT2G13600	144.021	1.26095	0.198974	6.33724	2.33916e-10	9.49855e-09	0.688174	0.224099	3.07085	0.00213448	0.0158924
AT2G14660	299.928	0.375388	0.144123	2.60464	0.00919707	0.0414959	0.516815	0.158723	3.25608	0.00112962	0.00971069
AT2G14910	2269.78	0.721174	0.111086	6.492	8.47019e-11	3.68653e-09	0.438441	0.124185	3.53055	0.000414694	0.00442672
AT2G15020	800.189	0.796224	0.13182	6.04022	1.53906e-09	5.28885e-08	1.26281	0.145499	8.67921	3.98528e-18	1.25684e-15
AT2G15580	456.765	0.575902	0.151768	3.79461	0.000147873	0.00139306	0.648819	0.168497	3.85062	0.000117819	0.0016441
AT2G15910	579.721	0.419292	0.158009	2.6536	0.00796388	0.0370275	0.687742	0.174925	3.93163	8.43713e-05	0.00125596
AT2G16365	995.131	0.463738	0.0922204	5.02858	4.94116e-07	9.52807e-06	0.339701	0.102976	3.29883	0.000970902	0.00864957
AT2G16367	248.108	4.13661	0.264598	15.6336	4.299e-55	4.71334e-52	4.46661	0.27835	16.0468	6.02171e-58	6.64676e-54
AT2G16430	891.035	0.525878	0.104223	5.0457	4.5186e-07	8.80917e-06	0.428006	0.11604	3.68845	0.000225625	0.00273226
AT2G16586	13.6381	1.97294	0.676454	2.91659	0.00353876	0.0194176	2.06127	0.734829	2.8051	0.00503013	0.0305489
AT2G17140	163.683	1.26915	0.186355	6.81037	9.73506e-12	4.88323e-10	0.790236	0.208753	3.78551	0.000153396	0.00200152
AT2G17380-AT2G17390	8.23818	6.29794	1.39539	4.51339	6.37984e-06	9.14629e-05	5.78508	1.45761	3.96887	7.22131e-05	0.00111015
AT2G17705-AT2G17710	132.052	1.41311	0.253651	5.57108	2.53172e-08	6.76221e-07	0.807072	0.284908	2.83274	0.00461502	0.0285492
AT2G17787	131.518	0.727919	0.193775	3.75653	0.000172288	0.00157975	0.58469	0.215262	2.71618	0.00660401	0.0374013
AT2G18000	39.1208	1.40943	0.347689	4.0537	5.0414e-05	0.000556706	1.03079	0.387851	2.6577	0.00786757	0.0430018
AT2G18120	75.6012	1.22135	0.259356	4.70915	2.48747e-06	4.03889e-05	0.772024	0.290816	2.65468	0.00793828	0.0432598
AT2G18290	411.886	0.949745	0.141882	6.69388	2.17323e-11	1.0381e-09	0.505435	0.159132	3.1762	0.00149218	0.0120412
AT2G18300	1055.57	0.54508	0.105226	5.18011	2.21757e-07	4.66376e-06	0.40214	0.117345	3.42698	0.000610325	0.00597496
AT2G18400	184.908	0.429514	0.168529	2.5486	0.0108157	0.0471272	0.608857	0.185	3.29113	0.000997875	0.00883992
AT2G18735	100.294	0.780263	0.24186	3.22609	0.00125496	0.00837998	1.07762	0.263668	4.08704	4.3692e-05	0.000730716
AT2G19180	383.012	0.378703	0.133039	2.84656	0.00441937	0.0232496	0.506045	0.147078	3.44066	0.000580295	0.00574209
AT2G19680	958.113	0.67032	0.121281	5.52701	3.25735e-08	8.45516e-07	0.90787	0.134721	6.73888	1.59611e-11	1.71882e-09
AT2G19740	1999.66	0.240379	0.0805809	2.98307	0.0028537	0.0164095	0.58412	0.0894377	6.53103	6.53198e-11	6.29694e-09
AT2G19750	2295.39	0.547898	0.0970537	5.6453	1.6489e-08	4.55207e-07	0.652999	0.108178	6.03636	1.57625e-09	1.09611e-07
AT2G19760	534.933	0.706552	0.169229	4.17512	2.97827e-05	0.000354742	0.78049	0.188292	4.14511	3.39652e-05	0.00058809
AT2G20490	952.58	0.625614	0.119792	5.22249	1.76533e-07	3.83573e-06	0.878486	0.132909	6.60966	3.85212e-11	3.93701e-09
AT2G20530	1337.36	0.357365	0.101936	3.50577	0.000455285	0.00358989	0.318616	0.11361	2.80447	0.00503997	0.0305918
AT2G20610	1607.02	0.425025	0.0813368	5.22549	1.73694e-07	3.79424e-06	0.335139	0.0905693	3.70036	0.000215293	0.00263022
AT2G20670	1960.62	0.927673	0.145302	6.38444	1.72022e-10	7.14917e-09	1.47508	0.161596	9.12819	6.96541e-20	2.79579e-17
AT2G20800	20.8372	2.46139	0.535237	4.59869	4.25151e-06	6.39503e-05	1.70632	0.593686	2.8741	0.00405175	0.0257994
AT2G21100	105.394	0.689216	0.22425	3.07343	0.00211613	0.0128757	1.0221	0.244357	4.18281	2.87933e-05	0.000515106
AT2G21130	1063.01	0.658181	0.115117	5.71748	1.08118e-08	3.11554e-07	0.711395	0.128193	5.54941	2.86635e-08	1.39418e-06
AT2G21190	616.149	0.413404	0.134784	3.06715	0.00216113	0.0130804	0.545169	0.149642	3.64316	0.000269311	0.00315401
AT2G21200	38.9993	2.62928	0.421195	6.24244	4.30795e-10	1.68972e-08	2.06094	0.461002	4.47056	7.80137e-06	0.000177916
AT2G21270	634.47	0.363908	0.118334	3.07525	0.00210326	0.012824	0.401519	0.131454	3.05445	0.00225473	0.0164983
AT2G21280	1820.35	0.419786	0.104126	4.03152	5.54164e-05	0.000603837	0.889618	0.115542	7.69953	1.36564e-14	2.66794e-12
AT2G21330	13370.9	0.559776	0.112315	4.98397	6.22926e-07	1.17771e-05	0.895902	0.125479	7.13985	9.34299e-13	1.26887e-10
AT2G21860	2012.07	0.875674	0.114017	7.68022	1.58817e-14	1.26965e-12	0.628872	0.127396	4.93637	7.95896e-07	2.46773e-05
AT2G21870	5220.51	0.254093	0.0712709	3.56517	0.000363625	0.00299004	0.23407	0.0795993	2.94061	0.00327569	0.0221361
AT2G23090	2928.79	0.534897	0.116316	4.59865	4.25243e-06	6.39503e-05	0.41802	0.129936	3.21713	0.00129478	0.0107782
AT2G23430	556.882	0.55322	0.113854	4.85901	1.17972e-06	2.11049e-05	0.632681	0.125693	5.03352	4.81552e-07	1.57726e-05
AT2G23540	562.63	0.572365	0.114461	5.00051	5.71788e-07	1.088e-05	0.471826	0.127106	3.71207	0.000205569	0.0025369
AT2G23590	84.2729	1.13774	0.296078	3.8427	0.000121686	0.00117953	1.49433	0.323301	4.62211	3.79849e-06	9.57254e-05
AT2G23610	723.702	0.370151	0.113253	3.26836	0.00108171	0.00739031	0.413246	0.125986	3.28009	0.00103774	0.00911986
AT2G23930	1361.75	0.916177	0.108567	8.43883	3.20538e-17	3.5481e-15	0.927834	0.120851	7.67749	1.62238e-14	3.14172e-12
AT2G24600	147.128	0.689831	0.191407	3.60399	0.00031337	0.0026246	0.977195	0.208623	4.68403	2.81292e-06	7.41026e-05
AT2G24940	2578.16	0.480938	0.130014	3.69913	0.000216344	0.00191139	0.602921	0.145134	4.15424	3.26378e-05	0.000570476
AT2G25510	1321.88	0.73376	0.151827	4.83287	1.34581e-06	2.36715e-05	1.76715	0.167993	10.5192	7.04459e-26	6.22066e-23
AT2G25950	397.971	0.644788	0.143058	4.50718	6.56938e-06	9.37715e-05	0.513798	0.158986	3.23171	0.0012305	0.0103222
AT2G26150	20.375	1.88689	0.495052	3.8115	0.000138124	0.00131412	1.66049	0.543361	3.05596	0.00224342	0.0164568
AT2G26500	19092.2	0.594763	0.106668	5.57586	2.46312e-08	6.60966e-07	0.793051	0.119193	6.65352	2.86158e-11	2.97983e-09
AT2G26530	166.636	0.660219	0.204962	3.22118	0.00127665	0.00850511	1.10546	0.223561	4.9448	7.62229e-07	2.38005e-05
AT2G26580	611.755	0.869558	0.109304	7.95542	1.78528e-15	1.57488e-13	0.795486	0.121051	6.57152	4.98055e-11	4.88946e-09
AT2G26690	1000.09	0.5415	0.1006	5.38269	7.33828e-08	1.75334e-06	0.656001	0.111493	5.88377	4.01024e-09	2.49381e-07
AT2G26870	232.575	1.58585	0.162306	9.77071	1.50401e-22	2.86185e-20	0.984958	0.182084	5.40935	6.32533e-08	2.73264e-06
AT2G27190	689.744	0.3823	0.102638	3.72473	0.000195522	0.00174959	0.33458	0.114103	2.93227	0.00336499	0.0225586
AT2G27290	981.463	0.780933	0.127916	6.10504	1.02776e-09	3.68585e-08	0.811315	0.142403	5.69734	1.21694e-08	6.66629e-07
AT2G27360	253.636	0.438731	0.164562	2.66606	0.00767461	0.0359105	0.708773	0.180623	3.92405	8.70721e-05	0.00128454
AT2G27420	487.996	1.51217	0.133433	11.3328	9.0277e-30	3.01237e-27	1.99719	0.145112	13.7631	4.24787e-43	2.3444e-39
AT2G27490	293.382	0.820892	0.139672	5.87728	4.17065e-09	1.31722e-07	0.548319	0.155723	3.52112	0.000429729	0.00454998
AT2G27830	135.728	0.594172	0.200534	2.96295	0.00304705	0.0172541	1.15097	0.216494	5.31642	1.0583e-07	4.33451e-06
AT2G28740	1835.38	0.444245	0.0865264	5.13421	2.8333e-07	5.79856e-06	0.294185	0.0967426	3.0409	0.0023587	0.0171567
AT2G28950	1848.68	0.312555	0.117093	2.66929	0.00760119	0.0356581	0.541076	0.130451	4.14775	3.3576e-05	0.000581929
AT2G29070	166.915	1.13515	0.181654	6.24894	4.13246e-10	1.62921e-08	0.633173	0.204857	3.0908	0.00199619	0.01503
AT2G29090	58.6715	1.17628	0.292278	4.02453	5.70903e-05	0.000619438	1.11501	0.321255	3.4708	0.000518914	0.00525243
AT2G29310	287.01	0.734739	0.178613	4.11358	3.8957e-05	0.000443467	0.614611	0.198975	3.08888	0.0020091	0.015122
AT2G29540	284.431	0.815664	0.147543	5.52832	3.23309e-08	8.41115e-07	0.737089	0.163303	4.51362	6.37308e-06	0.000149832
AT2G29570	565.832	0.29069	0.107568	2.70239	0.00688431	0.0330424	0.337999	0.119371	2.83149	0.00463316	0.0286182
AT2G29590	353.938	0.515614	0.15835	3.25617	0.00112925	0.00766505	0.910742	0.174247	5.22673	1.72538e-07	6.47781e-06
AT2G29700	961.978	0.43035	0.14112	3.04953	0.002292	0.0136961	0.580499	0.15743	3.68735	0.000226599	0.00273954
AT2G29760	482.884	1.19275	0.15812	7.54329	4.58269e-14	3.34958e-12	0.487611	0.178128	2.73742	0.00619239	0.0357114
AT2G30000	120.535	1.31301	0.207948	6.31413	2.71678e-10	1.09739e-08	0.806898	0.233653	3.4534	0.000553558	0.00552707
AT2G30870	9171.57	0.345325	0.100682	3.42985	0.000603925	0.00454999	0.65561	0.112441	5.83073	5.51858e-09	3.32455e-07
AT2G30970	1538.11	0.282905	0.0882586	3.20541	0.00134869	0.00889398	0.283783	0.0983209	2.88629	0.00389811	0.0251783
AT2G31200	386.348	0.518147	0.141571	3.65997	0.000252244	0.0021776	0.6091	0.156599	3.88955	0.000100431	0.00143689
AT2G31490	1087.2	0.675348	0.11089	6.09026	1.12726e-09	3.9868e-08	0.853003	0.123169	6.92548	4.34485e-12	5.2836e-10
AT2G31560	371.97	0.804264	0.147163	5.46511	4.62621e-08	1.16028e-06	0.957605	0.162479	5.8937	3.77643e-09	2.36171e-07
AT2G31570	1849.69	0.570254	0.10578	5.39097	7.00796e-08	1.68778e-06	0.685186	0.117788	5.81711	5.98735e-09	3.54176e-07
AT2G31840	1533.95	0.718394	0.099824	7.19661	6.17278e-13	3.76981e-11	0.470761	0.111554	4.22004	2.44262e-05	0.000451619
AT2G32100	420.185	0.713285	0.149135	4.7828	1.72867e-06	2.968e-05	0.725133	0.16536	4.38517	1.15898e-05	0.000247993
AT2G32180	594.51	0.5711	0.12034	4.74572	2.07768e-06	3.47394e-05	0.592901	0.133573	4.43879	9.04657e-06	0.000202753
AT2G32270	91.4371	0.77155	0.271424	2.8426	0.00447474	0.0234753	0.994368	0.297989	3.33693	0.000847082	0.00776911
AT2G32290	22.1863	1.45931	0.552059	2.64339	0.00820812	0.0379867	1.5894	0.603515	2.63357	0.00844925	0.0453888
AT2G32295	422.95	0.643335	0.150049	4.28748	1.80708e-05	0.000229615	0.467643	0.167475	2.79232	0.00523313	0.031501
AT2G32415	212.632	0.62959	0.168536	3.73564	0.000187239	0.00168794	0.540052	0.187128	2.886	0.00390175	0.0251783
AT2G32640	545.019	0.830756	0.130641	6.35906	2.02992e-10	8.37579e-09	0.60826	0.145797	4.17196	3.01995e-05	0.000535059
AT2G32920	1784.5	0.326151	0.0868573	3.75502	0.000173328	0.0015855	0.304933	0.0967547	3.15161	0.00162375	0.0127884
AT2G33060	78.499	0.629547	0.247577	2.54284	0.0109957	0.0477128	0.798223	0.270446	2.9515	0.00316233	0.0215868
AT2G33250	625.558	0.71587	0.162791	4.39747	1.09518e-05	0.000147717	0.485644	0.182085	2.66712	0.00765033	0.0420225
AT2G33340	1965.42	0.426032	0.0980548	4.34484	1.3938e-05	0.000182334	0.304553	0.109518	2.78083	0.00542193	0.0323466
AT2G33530	419.623	0.478823	0.139471	3.43313	0.000596663	0.00450351	0.48064	0.155078	3.09934	0.00193949	0.0146782
AT2G33735	48.8012	1.02317	0.320445	3.19296	0.0014082	0.00920046	0.928191	0.352989	2.62952	0.00855062	0.0457386
AT2G33815	15.2528	3.47482	0.75556	4.59901	4.24514e-06	6.39503e-05	2.56392	0.82606	3.10379	0.00191058	0.0145241
AT2G33980	85.1181	0.966841	0.26924	3.59099	0.000329419	0.00274405	1.17306	0.296351	3.95834	7.54717e-05	0.00115143
AT2G34310	782.986	0.69658	0.108506	6.41977	1.36482e-10	5.78703e-09	0.631871	0.120697	5.23521	1.64802e-07	6.27269e-06
AT2G34420	43794	1.03461	0.145056	7.13253	9.85415e-13	5.89304e-11	0.460544	0.162191	2.83952	0.00451811	0.0280934
AT2G34450	118.138	1.00644	0.20879	4.82033	1.43322e-06	2.50178e-05	1.10497	0.230339	4.79713	1.60957e-06	4.54383e-05
AT2G34460	1260.64	0.48252	0.140235	3.44079	0.000580026	0.00440268	0.795069	0.156001	5.09655	3.45891e-07	1.17656e-05
AT2G34520	284.71	0.434124	0.156267	2.7781	0.00546779	0.0275351	0.63363	0.172296	3.67756	0.000235477	0.00282829
AT2G34810	626.976	0.688219	0.140755	4.88948	1.01105e-06	1.82433e-05	0.799601	0.1561	5.12237	3.0172e-07	1.04894e-05
AT2G34860	2270.78	0.643202	0.0881111	7.2999	2.87976e-13	1.8469e-11	0.593775	0.0983709	6.03609	1.57893e-09	1.09611e-07
AT2G34930	45.2584	1.91706	0.348704	5.49766	3.84858e-08	9.88947e-07	1.43089	0.38666	3.70063	0.000215063	0.00262886
AT2G35260	4062.13	0.637477	0.0753682	8.45817	2.71606e-17	3.06542e-15	0.447257	0.0841975	5.312	1.0843e-07	4.41343e-06
AT2G35605	425.616	0.490179	0.132488	3.69981	0.000215758	0.00190842	0.606658	0.146476	4.1417	3.44742e-05	0.000594109
AT2G35736	21.0343	3.35069	0.786796	4.25864	2.0567e-05	0.000256937	3.02845	0.855884	3.53838	0.000402584	0.00432851
AT2G35810	247.722	0.507144	0.172128	2.94631	0.00321588	0.0179976	0.77243	0.189129	4.08415	4.4239e-05	0.000738186
AT2G35820	215.67	0.546446	0.172044	3.17619	0.00149222	0.00963996	0.927431	0.187859	4.93684	7.93995e-07	2.46529e-05
AT2G35830	801.355	0.403449	0.135936	2.96793	0.00299812	0.0170266	0.705886	0.150857	4.67917	2.88042e-06	7.53671e-05
AT2G35840	1141.05	0.582315	0.0915542	6.36033	2.01317e-10	8.32159e-09	0.654059	0.101541	6.44131	1.18446e-10	1.08499e-08
AT2G36145	1747.43	1.36367	0.178241	7.65072	1.99857e-14	1.56514e-12	1.0387	0.199206	5.21418	1.8463e-07	6.86176e-06
AT2G36430	341.757	0.63809	0.154111	4.14045	3.46624e-05	0.000402657	0.465656	0.172205	2.70408	0.00684948	0.0384952
AT2G36790	142.014	1.20558	0.22498	5.3586	8.38686e-08	1.97443e-06	0.904254	0.250807	3.60538	0.000311697	0.00353599
AT2G36835	1939.08	0.373507	0.115829	3.22465	0.00126125	0.00841711	0.541244	0.129139	4.19116	2.77526e-05	0.000500545
AT2G37020	336.39	0.644159	0.151269	4.25838	2.05918e-05	0.000257107	0.518821	0.168807	3.07346	0.0021159	0.0157753
AT2G37200	312.271	0.757779	0.158807	4.77169	1.82683e-06	3.09272e-05	0.614928	0.177197	3.4703	0.000519873	0.00525972
AT2G37240	764.323	0.499233	0.104482	4.77817	1.76898e-06	3.01717e-05	0.5107	0.116167	4.39624	1.1014e-05	0.000237912
AT2G37540	308.863	0.717067	0.138896	5.16261	2.4353e-07	5.0973e-06	0.670837	0.153796	4.36186	1.28959e-05	0.000269723
AT2G37600	793.983	0.316222	0.107515	2.9412	0.0032694	0.0182706	0.675025	0.118717	5.686	1.3005e-08	7.07138e-07
AT2G37680	223.639	0.55338	0.154765	3.57562	0.0003494	0.00288854	0.57245	0.171355	3.34073	0.000835581	0.00769721
AT2G37720	22.3735	1.48894	0.546238	2.7258	0.0064145	0.0312236	1.64846	0.596208	2.76491	0.00569383	0.0334745
AT2G37970	1350.19	0.412428	0.12975	3.17864	0.0014797	0.00957522	0.767737	0.144257	5.322	1.02633e-07	4.2271e-06
AT2G38210	85.732	1.71331	0.267967	6.39374	1.61876e-10	6.75185e-09	1.31255	0.296883	4.4211	9.81997e-06	0.000217003
AT2G38230	6167.17	0.342511	0.109736	3.12122	0.00180104	0.011253	0.434389	0.122608	3.5429	0.000395752	0.00427637
AT2G38340	36.0363	3.59352	0.504967	7.11633	1.10837e-12	6.54337e-11	3.41825	0.534663	6.39327	1.62373e-10	1.46131e-08
AT2G38465	202.19	1.3571	0.165095	8.22012	2.03304e-16	2.05301e-14	0.697453	0.187083	3.72803	0.00019298	0.00240963
AT2G38530	994.819	0.508997	0.164985	3.08511	0.00203477	0.0124697	0.941533	0.183462	5.13203	2.86629e-07	1.00919e-05
AT2G38730	233.743	0.418712	0.15955	2.62432	0.00868211	0.039701	0.54228	0.176411	3.07396	0.00211238	0.0157544
AT2G39080	782.482	0.278154	0.108415	2.56564	0.0102985	0.0453199	0.476474	0.1201	3.96731	7.26874e-05	0.00111511
AT2G39250	321.166	0.596121	0.145752	4.08996	4.31444e-05	0.000484328	0.572853	0.161817	3.54012	0.000399939	0.00430266
AT2G39660	262.341	0.608248	0.139347	4.36498	1.27134e-05	0.000168613	0.437989	0.155143	2.82313	0.00475579	0.0291566
AT2G39840	375.587	0.443471	0.131973	3.36031	0.000778549	0.00559991	0.395559	0.146481	2.70042	0.00692522	0.0388122
AT2G39960	816.385	0.317082	0.104924	3.02201	0.00251104	0.01479	0.351854	0.116555	3.01878	0.00253793	0.0181142
AT2G40000	869.111	0.464981	0.143938	3.23042	0.00123609	0.00827076	0.541576	0.160254	3.37949	0.000726206	0.00688648
AT2G40080	301.111	0.377275	0.143778	2.624	0.00869033	0.0397233	0.598806	0.158257	3.78375	0.000154484	0.00201203
AT2G40400	1578.41	0.686608	0.0959958	7.15248	8.52229e-13	5.13657e-11	0.301634	0.10766	2.80172	0.00508303	0.0308024
AT2G40670	47.0057	1.19173	0.344201	3.4623	0.000535585	0.00411455	1.46012	0.371984	3.92522	8.66492e-05	0.00128122
AT2G40765	1405.42	0.429845	0.130007	3.30632	0.000945291	0.00659927	0.537226	0.145011	3.70474	0.000211612	0.00259242
AT2G40880	568.564	0.802922	0.130748	6.14098	8.20156e-10	3.00211e-08	0.785936	0.145627	5.39692	6.77941e-08	2.91172e-06
AT2G40920	544.089	0.880348	0.116089	7.58338	3.36659e-14	2.52484e-12	0.606961	0.129649	4.68156	2.84705e-06	7.46455e-05
AT2G41090	1161.37	0.395978	0.111842	3.54052	0.000399347	0.00323754	0.812568	0.123635	6.5723	4.95433e-11	4.88946e-09
AT2G41100	953.136	0.787445	0.114639	6.86891	6.4696e-12	3.36649e-10	1.11944	0.1266	8.8424	9.3683e-19	3.08678e-16
AT2G41210	101.57	2.1404	0.367201	5.82897	5.57698e-09	1.70978e-07	1.17445	0.411988	2.85068	0.00436252	0.0273211
AT2G41250	599.072	0.545379	0.110379	4.94096	7.77408e-07	1.43883e-05	0.555357	0.122497	4.53364	5.79769e-06	0.000138367
AT2G41260	26.7704	5.24737	1.57847	3.32433	0.000886312	0.00624799	6.78465	1.68065	4.03693	5.41559e-05	0.0008765
AT2G41420	1055.47	0.398451	0.146735	2.71544	0.00661885	0.0320017	0.737272	0.163077	4.521	6.15491e-06	0.000145477
AT2G41730	124.624	1.97925	0.263203	7.51987	5.48313e-14	3.94511e-12	1.17928	0.296469	3.97776	6.95674e-05	0.00107321
AT2G41780	91.243	0.723739	0.266192	2.71887	0.00655063	0.031772	0.980068	0.292106	3.35518	0.00079312	0.00737839
AT2G41905	37.5983	1.8631	0.391762	4.7557	1.97763e-06	3.31873e-05	1.8452	0.425528	4.33626	1.44925e-05	0.000295689
AT2G42220	7142.52	0.512693	0.0997326	5.14068	2.73746e-07	5.6375e-06	0.346618	0.11149	3.10897	0.00187743	0.0143362
AT2G42310	1112.96	0.515582	0.141409	3.64604	0.00026631	0.00228023	0.77673	0.15743	4.93383	8.06331e-07	2.49308e-05
AT2G42650	290.997	0.70901	0.171002	4.1462	3.38042e-05	0.000394542	0.533436	0.190881	2.7946	0.00519642	0.0313432
AT2G42680	1178.24	0.337183	0.0898714	3.75184	0.000175541	0.00160192	0.368749	0.100123	3.68297	0.000230534	0.00278011
AT2G42690	2197.25	0.375677	0.0824657	4.55556	5.22455e-06	7.66667e-05	0.34956	0.0919875	3.80008	0.000144647	0.0019064
AT2G42820	64.5657	1.11177	0.328615	3.38319	0.000716497	0.00522706	1.23875	0.360658	3.43469	0.00059324	0.00583357
AT2G43290	815.553	0.301256	0.119459	2.52184	0.0116741	0.0499988	0.839961	0.131391	6.39283	1.62839e-10	1.46131e-08
AT2G43330	411.774	0.713343	0.122428	5.82662	5.65609e-09	1.72713e-07	0.522705	0.136584	3.827	0.000129715	0.00176557
AT2G43460	2286.38	0.300813	0.106771	2.81737	0.00484187	0.0250571	0.753484	0.118742	6.34554	2.21649e-10	1.90394e-08
AT2G43770	649.803	0.329609	0.115971	2.84216	0.00448095	0.0234957	0.404871	0.129051	3.1373	0.00170514	0.0132919
AT2G44090	695.127	0.544935	0.110105	4.94922	7.4512e-07	1.3824e-05	0.360752	0.122959	2.93393	0.00334697	0.0224651
AT2G44120	4925.58	0.306914	0.109788	2.79551	0.00518177	0.0264359	0.697558	0.122492	5.69474	1.23559e-08	6.73505e-07
AT2G44290	153.972	0.84679	0.205981	4.111	3.93945e-05	0.000447248	1.30533	0.224492	5.81458	6.0785e-09	3.56886e-07
AT2G45640	1191.51	0.361295	0.116002	3.11454	0.0018423	0.0114579	0.508758	0.129136	3.93971	8.15818e-05	0.00122652
AT2G45980	584.458	0.302631	0.116222	2.6039	0.00921685	0.0415607	0.389955	0.128952	3.02403	0.00249434	0.0178782
AT2G45990	1177.09	0.474717	0.0962782	4.93068	8.19442e-07	1.50694e-05	0.284794	0.107652	2.64551	0.00815681	0.044254
AT2G46070-AT2G46080	92.2698	0.869428	0.279075	3.11539	0.00183703	0.0114313	0.907466	0.308011	2.94621	0.00321691	0.0218393
AT2G46100	475.022	0.718937	0.12506	5.74874	8.99117e-09	2.6371e-07	0.729855	0.13865	5.26402	1.40943e-07	5.47791e-06
AT2G46340	1592.62	0.569955	0.0929866	6.12943	8.81929e-10	3.2129e-08	0.310888	0.104038	2.98822	0.00280607	0.0196473
AT2G46400	24.0073	1.54786	0.458912	3.3729	0.000743814	0.00539219	1.41907	0.502912	2.8217	0.00477699	0.0292564
AT2G46420	332.073	0.717183	0.141035	5.08512	3.67392e-07	7.33001e-06	0.804694	0.155517	5.17431	2.28756e-07	8.30594e-06
AT2G46440	67.6348	1.55895	0.307586	5.06833	4.01312e-07	7.93798e-06	1.33589	0.339531	3.93452	8.33633e-05	0.00124489
AT2G46600	739.386	1.34829	0.153874	8.76234	1.91239e-18	2.53051e-16	1.59788	0.17069	9.36129	7.87682e-21	3.69976e-18
AT2G47050	8.68544	6.53078	1.34856	4.84279	1.28027e-06	2.26398e-05	5.47081	1.41158	3.87568	0.000106329	0.00150952
AT2G47260	82.3247	1.62755	0.249113	6.53338	6.42999e-11	2.82527e-09	0.916753	0.280426	3.26914	0.00107874	0.00937223
AT2G47470	4934.64	0.364044	0.0827984	4.39675	1.09882e-05	0.000148122	0.29568	0.0925206	3.19583	0.0013943	0.0114214
AT2G47580	783.601	0.430409	0.0975241	4.41335	1.01781e-05	0.000138173	0.374627	0.108558	3.45092	0.000558676	0.0055681
AT2G47690	700.704	0.497689	0.167263	2.97549	0.00292524	0.0166958	0.671681	0.186397	3.60349	0.000313975	0.00355718
AT2G47750	129.012	0.662124	0.197026	3.36059	0.000777758	0.00559637	0.99552	0.213836	4.65553	3.23148e-06	8.30479e-05
AT2G47780	14.3235	2.44418	0.740844	3.29919	0.00096966	0.00673389	2.37036	0.80594	2.94112	0.00327033	0.022112
AT3G01060	655.811	0.962844	0.112275	8.57577	9.84271e-18	1.19273e-15	0.691212	0.125323	5.51546	3.47874e-08	1.648e-06
AT3G01150	410.566	0.621681	0.146053	4.25656	2.07599e-05	0.000258645	0.496674	0.162891	3.04912	0.0022951	0.0167438
AT3G01290	1808.83	0.35511	0.129627	2.73948	0.00615373	0.0302226	0.620487	0.144359	4.29823	1.72165e-05	0.000342384
AT3G01390	1869.89	0.423779	0.0952472	4.44925	8.6169e-06	0.000119804	0.449946	0.106209	4.23642	2.27114e-05	0.000424592
AT3G01890	176.501	1.06837	0.181141	5.898	3.67943e-09	1.17172e-07	0.540424	0.204316	2.64504	0.00816816	0.0442939
AT3G02140	308.666	0.558588	0.151332	3.69115	0.000223242	0.0019648	0.712475	0.16706	4.26478	2.00101e-05	0.000384793
AT3G02330	107.095	1.16201	0.21321	5.45008	5.0348e-08	1.25592e-06	0.710057	0.238653	2.97528	0.00292724	0.0203277
AT3G02520	1624.85	0.358739	0.0861621	4.16353	3.13364e-05	0.000370755	0.333084	0.0959521	3.47136	0.000517824	0.00524862
AT3G02790	191.648	1.25078	0.195301	6.40437	1.50995e-10	6.32091e-09	1.30617	0.215802	6.05264	1.42493e-09	1.00823e-07
AT3G02990	108.898	1.4195	0.212137	6.69141	2.21032e-11	1.05363e-09	1.11627	0.235567	4.73867	2.15123e-06	5.87538e-05
AT3G03100	1635.02	0.339932	0.0825084	4.11996	3.7893e-05	0.000433434	0.379229	0.0917755	4.13214	3.59397e-05	0.000616475
AT3G03630	993.705	0.854931	0.132756	6.43987	1.19573e-10	5.10771e-09	0.528861	0.148526	3.56072	0.000369839	0.00405793
AT3G03640	823.612	0.930594	0.0974792	9.54659	1.34035e-21	2.42994e-19	0.56411	0.109223	5.16478	2.40728e-07	8.66934e-06
AT3G03990	673.256	0.582803	0.152627	3.81849	0.000134273	0.00128172	0.658084	0.169888	3.87364	0.000107222	0.00151733
AT3G04210	318.207	0.702194	0.149092	4.70979	2.47973e-06	4.03202e-05	0.953472	0.16378	5.82167	5.82613e-09	3.45746e-07
AT3G04230	332.087	0.798753	0.193055	4.13743	3.51213e-05	0.000407167	1.07183	0.213864	5.01172	5.39457e-07	1.74364e-05
AT3G04380	65.0795	0.881081	0.291391	3.02371	0.00249699	0.0147261	0.954063	0.320729	2.97468	0.00293299	0.020342
AT3G04500	567.611	0.618056	0.10983	5.62738	1.82966e-08	5.00309e-07	0.645392	0.121827	5.29761	1.17326e-07	4.69127e-06
AT3G04780	695.59	0.427669	0.135675	3.15215	0.00162075	0.010297	0.47002	0.150884	3.11511	0.00183878	0.0141095
AT3G04940	909.81	0.320657	0.100231	3.19918	0.00137819	0.00905059	0.29661	0.111702	2.65536	0.00792226	0.0432163
AT3G05070	431.992	0.445155	0.121068	3.6769	0.000236089	0.00206132	0.525284	0.134334	3.91029	9.21871e-05	0.00134154
AT3G05327	39.0544	1.6195	0.377171	4.29381	1.7563e-05	0.000224493	1.56377	0.412491	3.79104	0.00015002	0.00196316
AT3G05530	2679.35	0.241053	0.0807541	2.98502	0.00283559	0.0163259	0.272858	0.0900259	3.03089	0.00243834	0.0176026
AT3G05590	8100.13	0.47395	0.0938696	5.04903	4.44064e-07	8.67923e-06	0.651607	0.104821	6.2164	5.08703e-10	3.96824e-08
AT3G05840	2442.72	0.228566	0.0905611	2.52388	0.0116067	0.0497889	0.268289	0.100982	2.65681	0.0078883	0.0430872
AT3G06070	764.18	0.471768	0.124116	3.80103	0.000144094	0.00136024	1.08941	0.136086	8.00531	1.1917e-15	2.74041e-13
AT3G06310	530.829	0.419312	0.148731	2.81926	0.00481346	0.024955	0.600284	0.165185	3.634	0.000279058	0.00324637
AT3G06355	27.3771	2.12595	0.460928	4.61232	3.98205e-06	6.06768e-05	1.87387	0.508248	3.68692	0.000226987	0.00274273
AT3G06610	679.981	0.315424	0.122612	2.57253	0.0100959	0.0446414	0.561447	0.135753	4.13579	3.53736e-05	0.000607238
AT3G06760	227.293	0.69921	0.185404	3.77127	0.000162416	0.0015018	0.65275	0.205357	3.17861	0.00147983	0.0119771
AT3G07090	516.259	0.305739	0.113288	2.69877	0.00695969	0.0333	0.435663	0.125123	3.48189	0.000497891	0.00511467
AT3G07170	873.951	0.33854	0.0981281	3.44998	0.000560622	0.00427834	0.425737	0.108874	3.91037	9.21545e-05	0.00134154
AT3G07230	1478.93	0.387406	0.147121	2.63325	0.00845733	0.038958	0.575249	0.164051	3.50651	0.000454016	0.00474567
AT3G07568	367.24	0.595092	0.136918	4.34633	1.38432e-05	0.000181404	0.830575	0.151102	5.49677	3.86807e-08	1.79018e-06
AT3G07590	280.053	1.37972	0.153547	8.98568	2.5715e-19	3.70038e-17	1.52099	0.168219	9.04175	1.54189e-19	5.58014e-17
AT3G07680	1194.95	0.301949	0.11604	2.60211	0.00926518	0.0417133	0.409838	0.129156	3.17321	0.00150764	0.0121337
AT3G07750	246.664	0.441406	0.149423	2.95408	0.00313605	0.0176366	0.475158	0.165555	2.87009	0.0041036	0.0260319
AT3G08505	206.418	0.707813	0.170715	4.14616	3.38096e-05	0.000394542	0.59871	0.189785	3.15467	0.00160678	0.0126802
AT3G08980	130.721	1.23379	0.224935	5.48508	4.13285e-08	1.05727e-06	1.42527	0.246352	5.78548	7.23057e-09	4.13529e-07
AT3G09010	42.146	1.37052	0.343134	3.99411	6.49371e-05	0.000687724	1.15985	0.379496	3.05629	0.00224092	0.0164518
AT3G09085	129.738	0.707889	0.239006	2.96181	0.00305841	0.0173057	0.700394	0.265557	2.63745	0.00835322	0.0450833
AT3G09270	2051.65	0.304042	0.119301	2.54852	0.010818	0.0471283	0.602524	0.132746	4.53892	5.65423e-06	0.000135236
AT3G09580	352.474	0.474915	0.140463	3.38107	0.000722032	0.00525745	0.501681	0.156027	3.21534	0.00130288	0.0108222
AT3G09860	1752.05	0.380469	0.101701	3.74107	0.000183238	0.0016564	0.626046	0.113069	5.53685	3.07956e-08	1.48438e-06
AT3G10185	21.3758	1.29636	0.462286	2.80423	0.00504365	0.0258919	1.47218	0.503313	2.92498	0.00344475	0.0229678
AT3G10520	2399.25	1.75575	0.106553	16.4777	5.3022e-61	8.13852e-58	1.08558	0.119171	9.10942	8.28256e-20	3.20782e-17
AT3G10860	1799.99	0.329301	0.117695	2.79791	0.0051434	0.0262692	0.704007	0.130961	5.37571	7.62806e-08	3.23841e-06
AT3G11500	723.603	0.76998	0.131979	5.8341	5.40823e-09	1.66692e-07	0.960113	0.146321	6.56171	5.31949e-11	5.17326e-09
AT3G11600	194.505	0.722437	0.195099	3.70292	0.000213128	0.00188806	0.9663	0.21452	4.50447	6.65376e-06	0.000155602
AT3G11670	1241.87	0.575412	0.0850966	6.76186	1.36229e-11	6.73078e-10	0.402219	0.095003	4.23375	2.29825e-05	0.000428154
AT3G11730	707.442	0.403031	0.118226	3.40898	0.000652063	0.00484294	0.468719	0.131213	3.5722	0.000353996	0.00392113
AT3G11750	114.574	0.659582	0.244225	2.70072	0.00691903	0.0331553	0.844793	0.267528	3.15777	0.00158979	0.0126005
AT3G11800	786.979	0.267375	0.101737	2.62811	0.00858611	0.039372	0.39598	0.112721	3.51293	0.000443187	0.00465895
AT3G11900	492.618	0.814329	0.1394	5.84169	5.16753e-09	1.60347e-07	0.902657	0.154357	5.84786	4.97924e-09	3.01155e-07
AT3G12203	14.3722	2.3544	0.643384	3.6594	0.000252805	0.00218081	2.01412	0.703482	2.86307	0.00419551	0.0265159
AT3G12490	1050.94	0.333289	0.106212	3.13795	0.00170132	0.0107466	0.384297	0.118397	3.24584	0.00117104	0.00995836
AT3G12510	47.8355	1.07775	0.308613	3.49223	0.000479009	0.00374489	1.20768	0.336836	3.58537	0.000336607	0.0037606
AT3G12630	1490.14	0.599602	0.14054	4.26643	1.98626e-05	0.000249763	0.775548	0.156606	4.95223	7.33694e-07	2.30678e-05
AT3G12710	284.017	0.416785	0.145229	2.86985	0.00410671	0.021938	0.441895	0.160956	2.74544	0.00604306	0.0350517
AT3G12990	180.188	0.818879	0.181517	4.5113	6.44322e-06	9.22566e-05	0.605269	0.202535	2.98846	0.00280385	0.0196438
AT3G13160	553.617	0.540782	0.116544	4.64014	3.48167e-06	5.4054e-05	0.410471	0.130281	3.15065	0.00162905	0.012821
AT3G13224	612.671	0.762502	0.13439	5.67381	1.39657e-08	3.907e-07	1.00949	0.148565	6.79495	1.08348e-11	1.22036e-09
AT3G13240	46.1952	2.26553	0.377428	6.00256	1.94236e-09	6.5477e-08	1.91827	0.413044	4.64422	3.4136e-06	8.71198e-05
AT3G13400	14.7666	5.25361	1.16613	4.50518	6.63178e-06	9.46035e-05	4.83612	1.20664	4.00791	6.12585e-05	0.00096527
AT3G14210	12423.3	1.86779	0.100729	18.5427	9.34256e-77	2.39003e-73	1.27405	0.112608	11.314	1.11868e-29	1.54351e-26
AT3G14560	149.554	0.864751	0.211511	4.08845	4.34262e-05	0.000487253	0.802537	0.234005	3.42958	0.000604523	0.00593395
AT3G14810	566.851	0.378122	0.118172	3.19976	0.00137542	0.00903761	0.375986	0.131478	2.85969	0.00424049	0.0267161
AT3G14900	1740.36	1.41228	0.128175	11.0184	3.11699e-28	9.44284e-26	0.786069	0.143534	5.47654	4.33715e-08	1.97297e-06
AT3G15000	4567.16	0.441489	0.112701	3.91735	8.95286e-05	0.000911231	0.428584	0.125956	3.40266	0.000667342	0.00641889
AT3G15140	248.281	0.903137	0.147061	6.14124	8.18777e-10	3.00184e-08	0.494699	0.165231	2.99398	0.00275361	0.0193594
AT3G15260	510.855	0.375323	0.125137	2.9993	0.00270602	0.0157173	0.450091	0.138494	3.2499	0.00115446	0.0098706
AT3G15351	139.948	0.595966	0.200075	2.97872	0.00289458	0.0165742	0.577982	0.222269	2.60037	0.00931227	0.0487613
AT3G15352	130.411	0.547954	0.197296	2.77731	0.00548101	0.0275775	0.656445	0.218471	3.00473	0.00265817	0.0188082
AT3G15356	767.015	0.374958	0.125005	2.99954	0.00270389	0.0157123	0.565664	0.138562	4.0824	4.45731e-05	0.000742079
AT3G15590	1048.14	0.900382	0.0966115	9.31962	1.16756e-20	1.96218e-18	0.454183	0.108363	4.1913	2.77362e-05	0.000500545
AT3G15810	967.609	0.257094	0.0956445	2.68802	0.00718772	0.0341287	0.512375	0.105732	4.84599	1.25982e-06	3.64983e-05
AT3G15850	4908.4	0.401992	0.0818621	4.9106	9.08004e-07	1.65003e-05	0.749361	0.0911653	8.21981	2.03821e-16	5.3566e-14
AT3G16080	2109.53	0.391049	0.111917	3.49409	0.000475672	0.00372766	0.688391	0.124591	5.52522	3.29067e-08	1.57581e-06
AT3G16470	1869.86	0.414932	0.0951772	4.35958	1.30313e-05	0.000172334	0.404046	0.106105	3.80797	0.000140113	0.00186784
AT3G16530	1398.09	0.464833	0.122984	3.77962	0.000157068	0.00146224	0.753439	0.136733	5.51027	3.58278e-08	1.68643e-06
AT3G17330	606.574	0.35511	0.115876	3.06458	0.00217979	0.013145	0.378535	0.128727	2.94059	0.0032759	0.0221361
AT3G17590	276.825	0.576972	0.15086	3.82456	0.000131008	0.00125524	0.647684	0.166482	3.89042	0.000100073	0.00143291
AT3G17690	28.3567	1.51069	0.425602	3.54953	0.000385925	0.00314931	1.23803	0.470019	2.634	0.00843845	0.0453741
AT3G18165	859.374	0.361382	0.11475	3.14931	0.00163658	0.0103889	0.502158	0.127514	3.93805	8.21477e-05	0.00123143
AT3G18210	495.561	0.369079	0.113041	3.26499	0.00109468	0.00745678	0.391237	0.125583	3.11536	0.00183718	0.0141021
AT3G18280	445.413	0.86555	0.129452	6.68628	2.28917e-11	1.08879e-09	1.05513	0.142922	7.38256	1.55271e-13	2.53909e-11
AT3G18420	1069.74	0.410531	0.125623	3.26795	0.00108328	0.0073988	0.383937	0.140099	2.74048	0.00613502	0.0354918
AT3G18530	16.467	2.53028	0.611864	4.13536	3.544e-05	0.000410448	1.81385	0.681064	2.66327	0.00773861	0.0424132
AT3G18750	483.739	0.634483	0.126811	5.0034	5.63292e-07	1.07272e-05	0.5531	0.141119	3.91938	8.87776e-05	0.00130309
AT3G18760	431.735	0.707707	0.149697	4.7276	2.27191e-06	3.74787e-05	0.662926	0.166686	3.9771	6.97609e-05	0.00107545
AT3G19508	85.9333	1.21909	0.279889	4.35561	1.32699e-05	0.000174986	1.12034	0.310154	3.61222	0.000303589	0.00346403
AT3G19640	541.037	0.531149	0.122028	4.35268	1.34484e-05	0.000176935	0.485652	0.135822	3.57565	0.000349362	0.00388148
AT3G19810	985.159	0.570543	0.105526	5.40665	6.42159e-08	1.56954e-06	0.401908	0.117809	3.41153	0.000645988	0.00625475
AT3G20430	411.86	0.925527	0.129942	7.12259	1.05915e-12	6.285e-11	0.664878	0.145331	4.57492	4.76401e-06	0.000117116
AT3G20440	628.54	1.58594	0.155202	10.2186	1.63733e-24	3.84671e-22	0.657298	0.174893	3.75829	0.000171078	0.00218433
AT3G20500	429.64	0.602818	0.13317	4.52669	5.99159e-06	8.65436e-05	0.3909	0.148821	2.62664	0.00862325	0.0460268
AT3G20510	297.74	0.48312	0.171839	2.81147	0.00493155	0.0254355	0.867688	0.189096	4.58861	4.46207e-06	0.000110431
AT3G21390	214.699	0.484044	0.164391	2.94447	0.00323505	0.0180962	0.557335	0.181596	3.06909	0.00214714	0.0159651
AT3G21530	399.644	1.16377	0.142094	8.19012	2.60958e-16	2.6123e-14	0.843412	0.158732	5.31344	1.07576e-07	4.38973e-06
AT3G22320	1061.19	0.296008	0.101972	2.90285	0.00369789	0.020085	0.386252	0.113266	3.41014	0.000649293	0.00628124
AT3G22370	875.119	1.03405	0.138214	7.48151	7.34736e-14	5.11075e-12	0.518882	0.155057	3.3464	0.000818671	0.00757142
AT3G22480	759.52	0.341758	0.108987	3.13578	0.00171399	0.0108029	0.382733	0.121199	3.15789	0.00158914	0.0126005
AT3G22740	91.1504	0.614883	0.236836	2.59624	0.00942492	0.0422506	0.834245	0.259776	3.21141	0.00132087	0.010919
AT3G22845	743.531	0.412656	0.120448	3.426	0.000612543	0.00459986	0.372272	0.134102	2.77604	0.00550254	0.0326543
AT3G22850	437.768	0.544238	0.158746	3.42836	0.000607247	0.00456904	0.57642	0.176502	3.2658	0.00109157	0.0094576
AT3G23325-AT3G23326	155.685	0.998581	0.208194	4.79639	1.61554e-06	2.7946e-05	0.967995	0.230137	4.20617	2.5974e-05	0.000473495
AT3G23490	565.288	0.627723	0.134511	4.6667	3.06079e-06	4.82683e-05	0.535996	0.150043	3.57228	0.000353888	0.00392113
AT3G23550	80.9078	1.02081	0.2545	4.01105	6.04503e-05	0.000648559	0.91074	0.280896	3.24227	0.00118583	0.0100493
AT3G23880	351.167	0.699281	0.191549	3.65067	0.000261562	0.00224541	1.06958	0.211777	5.05053	4.40584e-07	1.45604e-05
AT3G23920	1129.82	0.278175	0.105072	2.64746	0.00810987	0.0376076	0.312961	0.117157	2.67129	0.00755603	0.0416185
AT3G24000	307.702	1.26753	0.138501	9.15177	5.6008e-20	8.59686e-18	0.697713	0.156067	4.47061	7.79972e-06	0.000177916
AT3G24100	705.454	0.641003	0.131164	4.88702	1.02373e-06	1.84576e-05	0.586703	0.146329	4.00948	6.08532e-05	0.000960941
AT3G24460	127.207	1.47187	0.250871	5.86702	4.43702e-09	1.3956e-07	1.80875	0.273154	6.62175	3.5498e-11	3.6449e-09
AT3G24535	47.9053	0.881096	0.327842	2.68756	0.00719756	0.0341543	0.957193	0.360112	2.65804	0.00785961	0.042969
AT3G24730	123.916	0.58691	0.21511	2.72842	0.00636378	0.0310357	0.659522	0.237013	2.78264	0.0053918	0.0322224
AT3G25717	534.784	0.553035	0.13594	4.06822	4.73729e-05	0.000525297	0.676055	0.150461	4.49323	7.01504e-06	0.000162843
AT3G25760	329.057	1.10443	0.152877	7.22429	5.03722e-13	3.143e-11	0.815584	0.170343	4.78789	1.68543e-06	4.72777e-05
AT3G26000	672.78	0.336004	0.105798	3.17591	0.00149366	0.00964387	0.317965	0.117607	2.70363	0.00685871	0.0385337
AT3G26180	705.984	1.28209	0.111275	11.5218	1.02481e-30	3.57504e-28	0.44768	0.12602	3.55244	0.000381672	0.00415883
AT3G26300	387.137	0.674931	0.137319	4.91505	8.87588e-07	1.61548e-05	0.453492	0.153188	2.96036	0.00307281	0.0210842
AT3G26420	37.329	1.67899	0.579649	2.89656	0.00377277	0.0204146	2.21069	0.634274	3.48539	0.000491412	0.00505518
AT3G26445	34.6553	3.71311	0.510488	7.27365	3.49907e-13	2.23165e-11	2.44658	0.560842	4.36234	1.28679e-05	0.000269518
AT3G26950	489.066	0.325526	0.114668	2.83886	0.00452745	0.0236963	0.470579	0.126771	3.71205	0.000205586	0.0025369
AT3G27050	880.746	0.401009	0.120796	3.31971	0.000901098	0.0063388	0.702648	0.133919	5.24681	1.54756e-07	5.9519e-06
AT3G27090	3418.68	0.486599	0.095196	5.11155	3.19526e-07	6.47033e-06	0.538355	0.106206	5.06895	4.00019e-07	1.33598e-05
AT3G27180	677.466	0.701456	0.108739	6.45082	1.11244e-10	4.76075e-09	0.388886	0.121843	3.19171	0.00141431	0.0115639
AT3G27280	713.898	0.599972	0.109739	5.46725	4.57082e-08	1.14764e-06	0.485688	0.122472	3.96571	7.31787e-05	0.00112187
AT3G27380	1518.42	0.423516	0.116941	3.62163	0.000292752	0.00247351	0.49252	0.130329	3.77906	0.000157423	0.00204504
AT3G27400	121.278	0.63833	0.229444	2.78207	0.00540133	0.0273019	0.874805	0.251676	3.47591	0.000509116	0.00519373
AT3G27630	43.1266	2.46649	0.404717	6.09435	1.09884e-09	3.91032e-08	2.21929	0.44156	5.02602	5.00755e-07	1.62569e-05
AT3G27930	218.724	0.634398	0.164794	3.84965	0.000118286	0.00115252	0.568864	0.183312	3.10326	0.00191403	0.0145314
AT3G28070	359.071	0.985548	0.139143	7.08299	1.41081e-12	8.14096e-11	0.729604	0.154814	4.71278	2.44366e-06	6.55147e-05
AT3G28220	241.176	0.850188	0.170422	4.98873	6.07784e-07	1.15174e-05	1.16091	0.186334	6.23028	4.6559e-10	3.69726e-08
AT3G28290	1268.91	1.53903	0.139763	11.0117	3.3559e-28	9.90592e-26	1.46276	0.155492	9.40731	5.08979e-21	2.49694e-18
AT3G28540	94.2401	1.78733	0.26012	6.87117	6.36771e-12	3.33964e-10	0.86043	0.294893	2.91777	0.00352548	0.0233579
AT3G28580	49.3578	1.89064	0.360363	5.24649	1.55026e-07	3.42216e-06	1.52477	0.398123	3.8299	0.000128196	0.00175236
AT3G29035	200.952	0.577913	0.179643	3.21701	0.00129536	0.00860732	0.644724	0.198277	3.25162	0.00114748	0.00981848
AT3G29120	125.49	0.805524	0.201275	4.0021	6.27824e-05	0.000669213	0.842536	0.220586	3.81953	0.000133707	0.00180202
AT3G29170	117.134	0.74255	0.224591	3.30623	0.000945602	0.00659944	0.914268	0.246558	3.70812	0.000208803	0.00256407
AT3G29230	898.116	0.591658	0.10112	5.85102	4.88565e-09	1.52422e-07	0.298083	0.113263	2.63177	0.00849413	0.0455187
AT3G43270	303.643	0.41572	0.162736	2.55456	0.0106322	0.0465406	0.536481	0.180153	2.97792	0.00290216	0.0201662
AT3G44100	931.02	0.326481	0.128806	2.53468	0.0112549	0.0485997	0.428062	0.143387	2.98536	0.00283249	0.0197558
AT3G44110	6333.73	0.229558	0.0803901	2.85555	0.00429629	0.0227449	0.244871	0.0897863	2.72727	0.00638609	0.0365421
AT3G44310	9305.13	0.408427	0.106453	3.83667	0.000124712	0.00120242	0.578585	0.118923	4.86522	1.14331e-06	3.35188e-05
AT3G44450	510.399	0.970318	0.157696	6.15308	7.59924e-10	2.80843e-08	1.0863	0.175107	6.20366	5.51647e-10	4.2581e-08
AT3G45660	34.7352	2.32796	0.43029	5.41022	6.29478e-08	1.54346e-06	2.15992	0.467482	4.62033	3.83122e-06	9.64402e-05
AT3G46000	1005.69	0.531325	0.125245	4.2423	2.2124e-05	0.000273862	0.503516	0.139585	3.60725	0.000309462	0.00351786
AT3G46090	19.9217	1.39541	0.524092	2.66253	0.00775561	0.0362275	1.91465	0.561071	3.4125	0.000643707	0.0062354
AT3G46210	311.342	0.81746	0.136054	6.00837	1.87397e-09	6.32643e-08	0.61244	0.151603	4.03975	5.35085e-05	0.000866657
AT3G46230	10.2075	3.4693	0.935047	3.71029	0.000207018	0.00184101	2.94834	1.00907	2.92183	0.00347979	0.0231525
AT3G46430	562.754	0.439085	0.159238	2.75741	0.00582616	0.0289285	0.734972	0.176622	4.16126	3.16496e-05	0.000555844
AT3G46530	1474.9	0.569397	0.0977307	5.82618	5.67093e-09	1.72937e-07	0.361881	0.109111	3.31664	0.000911068	0.00822943
AT3G46580	137.672	0.557269	0.202617	2.75035	0.00595309	0.0294318	0.912428	0.221213	4.12466	3.71291e-05	0.000633922
AT3G46600	1069.72	0.451021	0.117435	3.84061	0.000122727	0.00118675	0.695543	0.130289	5.33848	9.37276e-08	3.88205e-06
AT3G47490	397.829	0.458949	0.130846	3.50755	0.000452256	0.00356723	0.467046	0.145359	3.21304	0.00131337	0.0108714
AT3G47540	111.059	0.846425	0.240668	3.51698	0.000436492	0.00347503	1.13488	0.263566	4.30588	1.66323e-05	0.000332586
AT3G48140	5326.32	0.783984	0.114072	6.8727	6.29992e-12	3.31921e-10	0.72101	0.127445	5.6574	1.53684e-08	8.19498e-07
AT3G48280	115.139	1.64589	0.21751	7.56693	3.82155e-14	2.82918e-12	1.12419	0.242935	4.62752	3.70072e-06	9.36894e-05
AT3G48320	427.05	1.11971	0.125326	8.93438	4.0947e-19	5.74857e-17	0.501857	0.141541	3.54567	0.000391614	0.00425038
AT3G48610	488.774	0.440171	0.113836	3.86672	0.000110308	0.00108536	0.43419	0.126329	3.43698	0.000588233	0.00580242
AT3G48730	6091.21	0.350198	0.0939104	3.72907	0.000192191	0.00172476	0.36982	0.104908	3.52519	0.000423181	0.00449574
AT3G48830	104.88	1.73267	0.230103	7.53	5.0741e-14	3.66226e-12	0.755454	0.262776	2.87489	0.00404165	0.0257573
AT3G48890	1334.63	0.394762	0.116056	3.40149	0.000670202	0.00494733	0.499706	0.129248	3.86626	0.000110517	0.00155489
AT3G49320	89.9165	1.25361	0.241139	5.19869	2.007e-07	4.28634e-06	0.893636	0.269316	3.31817	0.000906104	0.00819465
AT3G50440	521.918	0.401055	0.117498	3.41329	0.000641826	0.00478233	0.350942	0.130765	2.68375	0.00728006	0.0403805
AT3G51000-AT3G51010	47.4466	1.42123	0.47676	2.98103	0.00287284	0.0164768	1.54681	0.525645	2.94269	0.00325369	0.0220265
AT3G51450	66.2068	1.29305	0.275593	4.69188	2.70711e-06	4.34648e-05	1.07835	0.304953	3.53614	0.000406026	0.00434903
AT3G51500	192.412	0.75494	0.185867	4.06173	4.87106e-05	0.000539189	0.72621	0.205883	3.5273	0.000419819	0.00446647
AT3G51510	1283.24	0.506418	0.154705	3.27344	0.00106246	0.00727607	0.499789	0.172748	2.89317	0.00381379	0.0247627
AT3G51730	1398.63	0.627037	0.120928	5.18519	2.1579e-07	4.55393e-06	0.553695	0.134919	4.1039	4.06241e-05	0.000686164
AT3G51780	582.224	0.368611	0.114649	3.21513	0.00130386	0.00865381	0.413858	0.127408	3.2483	0.00116098	0.00991049
AT3G51980	555.504	0.504429	0.113716	4.43587	9.17023e-06	0.000126353	0.425275	0.126686	3.35692	0.000788168	0.00734781
AT3G52090	793.946	0.873254	0.113374	7.70242	1.33512e-14	1.07482e-12	0.957222	0.125605	7.62089	2.5193e-14	4.75352e-12
AT3G52150	9882.52	0.33108	0.0773966	4.27771	1.88828e-05	0.000238354	0.33954	0.0864395	3.92807	8.56304e-05	0.00127212
AT3G52720	977.772	0.499015	0.107601	4.63766	3.52384e-06	5.46349e-05	0.649015	0.119215	5.44408	5.20739e-08	2.31379e-06
AT3G52750	1253.51	0.417506	0.0925846	4.50945	6.4996e-06	9.28906e-05	0.33401	0.103285	3.23386	0.00122128	0.0102669
AT3G52870	1652.15	0.422645	0.0895697	4.71862	2.37455e-06	3.89122e-05	0.37086	0.0998432	3.71443	0.000203666	0.00252308
AT3G52880	6038.56	0.357467	0.086093	4.15211	3.29428e-05	0.000386189	0.306281	0.0961906	3.1841	0.00145202	0.0118153
AT3G53630	736.62	1.00535	0.11562	8.69523	3.46114e-18	4.42719e-16	0.536173	0.129508	4.14006	3.47212e-05	0.000597898
AT3G53740	3125.56	0.290727	0.0954454	3.046	0.00231906	0.0138255	0.548378	0.106333	5.15717	2.50708e-07	8.95569e-06
AT3G53990	2255.56	0.568342	0.0995439	5.70946	1.13333e-08	3.23745e-07	0.378374	0.111209	3.40236	0.000668068	0.00642067
AT3G54090	1225.98	0.55222	0.094849	5.82209	5.81152e-09	1.7699e-07	0.281749	0.106209	2.65277	0.00798346	0.0434524
AT3G54660	3612.77	0.688991	0.0773801	8.90397	5.38824e-19	7.42867e-17	0.239475	0.0867242	2.76134	0.00575649	0.033771
AT3G54820	85.9115	0.674181	0.256105	2.63244	0.00847749	0.0390293	1.0158	0.279328	3.63659	0.00027627	0.00322014
AT3G54840	677.308	0.413468	0.114354	3.61569	0.00029955	0.00252631	0.367144	0.12722	2.88591	0.00390288	0.0251783
AT3G54850	270.446	0.770163	0.14651	5.25671	1.46654e-07	3.25922e-06	0.621342	0.163196	3.80733	0.000140477	0.00187043
AT3G55040	831.943	0.561859	0.118396	4.74557	2.07918e-06	3.47394e-05	0.51125	0.13178	3.87956	0.000104645	0.00148945
AT3G55130	352.776	0.62085	0.135618	4.57795	4.69566e-06	6.98855e-05	0.702368	0.149975	4.68323	2.82389e-06	7.43029e-05
AT3G55610	2737.26	0.252622	0.0977162	2.58526	0.00973049	0.0433336	0.308111	0.109036	2.82577	0.00471673	0.0289804
AT3G55830	624.506	0.424921	0.108327	3.92259	8.76033e-05	0.000894051	0.382961	0.120299	3.18342	0.00145548	0.0118347
AT3G55980	766.866	0.599733	0.14798	4.05279	5.06108e-05	0.000558344	1.1806	0.163502	7.22073	5.17078e-13	7.50988e-11
AT3G56070	1645.46	0.808866	0.0970659	8.33317	7.87085e-17	8.31277e-15	0.860247	0.108054	7.96126	1.70291e-15	3.75934e-13
AT3G56240	2854.61	0.453701	0.140595	3.22701	0.0012509	0.00835532	0.713052	0.156872	4.54543	5.48232e-06	0.000132126
AT3G56290	1314.69	0.574876	0.110319	5.21102	1.87808e-07	4.05256e-06	0.990196	0.122173	8.10485	5.28115e-16	1.28117e-13
AT3G56680	1652.95	1.1923	0.0978254	12.1881	3.59816e-34	1.65688e-31	1.18241	0.108766	10.8711	1.58212e-27	1.58758e-24
AT3G56690	484.893	1.37209	0.123564	11.1043	1.19528e-28	3.71894e-26	1.03513	0.137677	7.51852	5.54002e-14	9.94321e-12
AT3G56710	46.8411	1.24557	0.357225	3.48679	0.00048885	0.00380631	2.33793	0.374195	6.24787	4.16079e-10	3.34013e-08
AT3G56720	926.181	0.804518	0.12214	6.58687	4.492e-11	2.0319e-09	0.601462	0.136328	4.41187	1.0248e-05	0.000224218
AT3G56750	498.335	0.43077	0.115696	3.72329	0.000196641	0.00175824	0.707164	0.127051	5.56596	2.60708e-08	1.28756e-06
AT3G56760	644.902	0.776515	0.113781	6.82465	8.81412e-12	4.46014e-10	0.653495	0.126637	5.16039	2.46431e-07	8.8315e-06
AT3G57040	650.627	0.573486	0.102964	5.56976	2.55087e-08	6.80547e-07	0.408081	0.114682	3.55835	0.000373185	0.0040845
AT3G57090	222.298	0.56766	0.167425	3.39053	0.000697575	0.00511496	0.558884	0.185347	3.01533	0.00256697	0.0182685
AT3G57170	309.361	1.36382	0.24061	5.66819	1.44316e-08	4.03245e-07	0.709495	0.269873	2.62899	0.00856382	0.0457622
AT3G57360	52.5258	1.31951	0.309057	4.26947	1.95936e-05	0.00024665	0.949701	0.344777	2.75453	0.00587757	0.0343374
AT3G57430	288.119	1.02883	0.140057	7.34578	2.0456e-13	1.33801e-11	0.575	0.157511	3.65055	0.000261679	0.00308427
AT3G57785	280.065	0.445565	0.17608	2.53047	0.0113911	0.0490315	0.756906	0.194625	3.88904	0.00010064	0.00143894
AT3G58270	131.742	1.80777	0.218683	8.2666	1.37832e-16	1.42948e-14	0.947555	0.246877	3.83816	0.000123958	0.00171009
AT3G58590	73.1715	1.50088	0.257134	5.83698	5.31565e-09	1.64058e-07	0.903788	0.289225	3.12486	0.00177892	0.0137553
AT3G58680	2342.84	0.39734	0.0989532	4.01543	5.93366e-05	0.00064019	0.397433	0.110477	3.59744	0.000321369	0.00361598
AT3G58860	6.05822	4.67911	1.40489	3.33058	0.000866645	0.00613958	4.73051	1.4574	3.24586	0.00117095	0.00995836
AT3G59050	513.991	0.627077	0.134004	4.67954	2.87526e-06	4.58131e-05	0.513839	0.149314	3.44132	0.000578878	0.005735
AT3G59060	388.246	0.418701	0.124684	3.3581	0.000784808	0.00563788	0.409308	0.138391	2.95761	0.00310032	0.0212489
AT3G59068	82.5705	1.03941	0.288613	3.6014	0.000316508	0.00264896	1.1327	0.317189	3.57105	0.000355555	0.00393642
AT3G59280	411.635	0.433405	0.146475	2.95891	0.00308734	0.0174351	0.694442	0.161693	4.29483	1.74827e-05	0.000346452
AT3G59530	109.931	2.65039	0.342828	7.73096	1.06742e-14	8.65361e-13	2.09126	0.379719	5.50738	3.64217e-08	1.70439e-06
AT3G59650	275.055	0.532024	0.168932	3.14935	0.00163636	0.0103889	0.974562	0.185296	5.25948	1.44467e-07	5.60502e-06
AT3G59810	444.187	0.502823	0.145285	3.46093	0.000538312	0.00413137	0.739063	0.160636	4.60085	4.20774e-06	0.000104724
AT3G60245	27255.7	0.257548	0.0854495	3.01403	0.00257798	0.0151244	0.504427	0.095491	5.28246	1.27463e-07	5.00688e-06
AT3G60770	3268.33	0.251738	0.092382	2.72497	0.00643082	0.0312832	0.530562	0.102889	5.15665	2.51408e-07	8.96622e-06
AT3G61110	2134.52	0.597858	0.119096	5.01995	5.16849e-07	9.92176e-06	0.741776	0.132817	5.58494	2.33781e-08	1.17294e-06
AT3G61190	39.1074	1.06709	0.341027	3.12905	0.00175372	0.0109961	1.01732	0.375083	2.71226	0.00668268	0.0377485
AT3G61220	1197.63	0.856904	0.100336	8.54035	1.3381e-17	1.58807e-15	0.661787	0.111884	5.91495	3.31981e-09	2.11205e-07
AT3G61630	97.9082	0.669191	0.223006	3.00078	0.00269289	0.0156687	0.755583	0.24569	3.07535	0.00210258	0.0157078
AT3G61920	42.3505	1.26424	0.34674	3.64608	0.000266266	0.00228023	1.0654	0.384476	2.77105	0.00558759	0.0329994
AT3G61990	308.939	0.430617	0.160017	2.69108	0.00712217	0.0339157	0.589172	0.177218	3.32456	0.00088557	0.00805847
AT3G62130	682.82	0.495236	0.104885	4.7217	2.33883e-06	3.84088e-05	0.383946	0.116841	3.28604	0.00101607	0.00896156
AT3G62260	130.437	0.56966	0.196587	2.89775	0.00375844	0.0203515	0.78404	0.215447	3.63913	0.000273559	0.00319697
AT3G62450	197.172	0.541746	0.20754	2.61032	0.00904579	0.0409658	0.749302	0.229663	3.26262	0.00110387	0.00953337
AT3G62499-AT3G62500-AT3G62510	126.267	1.66263	0.310458	5.3554	8.53661e-08	2.00763e-06	1.08734	0.347229	3.13149	0.00173923	0.013529
AT3G62560	550.036	0.680261	0.116661	5.83109	5.50659e-09	1.69045e-07	0.647235	0.129898	4.98264	6.27215e-07	1.99516e-05
AT3G62790	651.282	0.533504	0.161514	3.30314	0.000956098	0.00665454	0.678225	0.179827	3.77154	0.00016224	0.00209574
AT3G62840	1137.11	0.386605	0.0981382	3.9394	8.16869e-05	0.00084188	0.601843	0.108971	5.52297	3.33308e-08	1.59266e-06
AT3G63160	21185.8	0.710973	0.135333	5.25351	1.49229e-07	3.30688e-06	0.821937	0.151269	5.43361	5.5226e-08	2.43834e-06
AT3G63390	199.513	0.579887	0.178934	3.2408	0.00119196	0.00801043	0.940691	0.196969	4.77584	1.78961e-06	4.99461e-05
AT3G63540	4050.14	0.565389	0.150865	3.74764	0.000178504	0.0016251	0.642673	0.168543	3.81312	0.000137221	0.00183705
AT4G00300	971.88	0.371506	0.135704	2.73762	0.00618846	0.0303579	0.468926	0.151019	3.10508	0.00190229	0.0144794
AT4G00490	727.811	0.633208	0.102731	6.16375	7.10414e-10	2.65099e-08	0.631078	0.114163	5.52789	3.24113e-08	1.55885e-06
AT4G00680	110.594	0.552949	0.206731	2.67473	0.00747887	0.0351846	0.779272	0.225243	3.45969	0.000540789	0.00541919
AT4G00750	823.306	1.03841	0.101861	10.1944	2.10081e-24	4.88575e-22	0.428304	0.115048	3.72282	0.000197009	0.00245008
AT4G00910	242.45	0.928067	0.188386	4.92641	8.37553e-07	1.53656e-05	0.603251	0.210754	2.86235	0.00420513	0.0265615
AT4G01080	334.233	0.799715	0.169892	4.7072	2.5114e-06	4.07488e-05	0.598794	0.189464	3.16047	0.00157515	0.0125215
AT4G01280	268.281	0.572774	0.1436	3.98868	6.64409e-05	0.000701713	0.427184	0.16	2.6699	0.0075874	0.0417586
AT4G01440	239.783	0.446736	0.154261	2.89597	0.00377989	0.0204483	0.647373	0.169244	3.82508	0.00013073	0.00177571
AT4G02060	287.252	3.31053	0.61236	5.40619	6.43811e-08	1.57191e-06	2.85609	0.682596	4.18416	2.86219e-05	0.000512454
AT4G02230	2318.93	0.314448	0.0923885	3.40354	0.000665186	0.00491977	0.283771	0.103182	2.75019	0.00595609	0.0346564
AT4G02270	267.871	0.458449	0.18146	2.52645	0.0115221	0.049475	0.869785	0.199428	4.36141	1.29227e-05	0.000269898
AT4G02570	4281.9	0.575873	0.075603	7.61707	2.59499e-14	2.00872e-12	0.221295	0.0846136	2.61536	0.00891338	0.0471774
AT4G02630	525.533	0.355031	0.109573	3.24014	0.00119472	0.00802431	0.433435	0.121263	3.57433	0.000351123	0.00389517
AT4G02790	1226.28	0.557495	0.107481	5.18694	2.13775e-07	4.52386e-06	0.485146	0.119844	4.04813	5.16274e-05	0.000842993
AT4G02920	4680.93	0.380034	0.0849129	4.47557	7.62067e-06	0.000107248	0.246132	0.0949028	2.59352	0.00949985	0.049497
AT4G03060	315.74	0.873938	0.15878	5.50408	3.71103e-08	9.54668e-07	1.29217	0.173559	7.44513	9.68501e-14	1.65741e-11
AT4G03113-AT4G03115	6.19164	3.91816	1.29193	3.0328	0.00242298	0.0143595	3.7371	1.35765	2.75261	0.00591216	0.0345008
AT4G03150-AT4G04435	217.686	0.788622	0.183998	4.28603	1.81893e-05	0.000230865	0.728303	0.204276	3.56528	0.000363467	0.00400394
AT4G03240	253.264	0.589077	0.176875	3.33047	0.000867009	0.00614027	0.641918	0.196123	3.27304	0.00106396	0.00928411
AT4G03915	25.021	1.56344	0.481211	3.24897	0.00115824	0.00782723	2.14456	0.516299	4.15372	3.27112e-05	0.000571308
AT4G04020	879.531	0.424768	0.116151	3.65704	0.000255147	0.00219608	0.693654	0.128691	5.39005	7.04366e-08	3.00766e-06
AT4G04570	1366.92	0.390884	0.0885348	4.41504	1.00993e-05	0.000137265	0.27947	0.0987119	2.83117	0.00463787	0.0286393
AT4G04800	226.359	0.525208	0.168145	3.12353	0.00178694	0.01118	0.566075	0.186711	3.03183	0.00243079	0.0175596
AT4G04880	238.361	0.438023	0.158495	2.76364	0.00571607	0.0285172	0.47852	0.175147	2.7321	0.00629313	0.0361601
AT4G05440	280.377	0.412475	0.144252	2.85941	0.00424423	0.022516	0.422598	0.159739	2.64556	0.00815562	0.044254
AT4G06705-AT4G17390	3735.71	0.41298	0.102655	4.02298	5.74664e-05	0.00062176	0.561582	0.114597	4.90051	9.55883e-07	2.87103e-05
AT4G06810	13.4385	4.79924	0.980469	4.89484	9.83852e-07	1.78083e-05	3.68248	1.03743	3.54963	0.000385768	0.00419725
AT4G07390	377.065	0.393796	0.138862	2.83587	0.00457009	0.0238977	0.466433	0.153939	3.03	0.00244556	0.0176432
AT4G07995	21.1981	1.51379	0.512859	2.95167	0.00316056	0.0177615	1.86762	0.550788	3.39082	0.00069685	0.00664485
AT4G08230	623.83	0.855901	0.139339	6.14256	8.11999e-10	2.98173e-08	0.844407	0.15505	5.44604	5.15035e-08	2.30627e-06
AT4G08240	124.014	0.945358	0.230647	4.09873	4.15427e-05	0.00046878	0.970961	0.255547	3.79954	0.000144966	0.00190833
AT4G08425-AT4G30993	369.457	0.624846	0.175938	3.5515	0.000383042	0.00312969	0.724283	0.194954	3.71514	0.000203091	0.00251737
AT4G08980	984.441	0.671031	0.0998079	6.72322	1.7775e-11	8.57969e-10	0.443759	0.11152	3.97917	6.91555e-05	0.00106835
AT4G09350	1075.93	0.713395	0.121097	5.89108	3.83677e-09	1.22014e-07	0.923046	0.134318	6.8721	6.32633e-12	7.46845e-10
AT4G09570	639.832	0.326369	0.103758	3.14548	0.00165814	0.0105026	0.436305	0.11472	3.80323	0.000142823	0.00189027
AT4G10040	541.488	0.571648	0.144581	3.95382	7.69134e-05	0.000798761	0.71968	0.160211	4.49206	7.05363e-06	0.000163567
AT4G10120	4033.85	0.423559	0.0919249	4.60766	4.07224e-06	6.18373e-05	0.387009	0.102668	3.76951	0.000163567	0.00210794
AT4G10910	98.0474	1.25981	0.262023	4.80799	1.52457e-06	2.64321e-05	1.55413	0.285422	5.44502	5.1799e-08	2.3115e-06
AT4G10920	620.051	0.551444	0.147288	3.74399	0.000181122	0.00164244	0.531803	0.163928	3.24412	0.00117816	0.010005
AT4G10960	102.879	0.623189	0.22484	2.77169	0.00557654	0.0279422	0.773306	0.246912	3.1319	0.00173676	0.0135145
AT4G10970	512.038	0.472814	0.112053	4.21958	2.44761e-05	0.000298642	0.33456	0.12501	2.67625	0.00744506	0.0411519
AT4G11211	286.486	0.667351	0.197952	3.37128	0.000748203	0.00542058	1.15607	0.217685	5.31076	1.09169e-07	4.42205e-06
AT4G11220	899.417	0.351047	0.109376	3.20955	0.00132944	0.00879062	0.526791	0.12108	4.35077	1.35659e-05	0.000280205
AT4G11320	6173.55	0.243497	0.0942976	2.58222	0.00981673	0.0436484	0.332236	0.105318	3.15461	0.00160714	0.0126802
AT4G11360	313.035	0.716821	0.14051	5.10156	3.36873e-07	6.76804e-06	0.782573	0.154686	5.05911	4.21213e-07	1.40041e-05
AT4G11600	2412.34	0.309542	0.0865388	3.57692	0.000347666	0.00287834	0.311949	0.0965188	3.23201	0.00122924	0.0103181
AT4G12130	213.008	0.725431	0.169133	4.28913	1.79377e-05	0.000228301	0.541261	0.188581	2.87019	0.00410229	0.0260311
AT4G12340	629.555	0.441681	0.122865	3.59485	0.000324582	0.00271062	0.410612	0.136918	2.99896	0.00270905	0.0190996
AT4G12470	2642.88	1.6618	0.134034	12.3983	2.66805e-35	1.36509e-32	0.823436	0.150122	5.48512	4.13178e-08	1.90237e-06
AT4G12590	1223.86	0.267249	0.104394	2.56001	0.010467	0.0459119	0.421272	0.116115	3.62805	0.000285574	0.00329724
AT4G12600	1529.56	0.695798	0.120346	5.78164	7.39772e-09	2.19955e-07	0.735319	0.134095	5.48359	4.16787e-08	1.91289e-06
AT4G12720	405.386	0.415609	0.129957	3.19804	0.00138365	0.0090761	0.440464	0.144197	3.05459	0.00225368	0.0164961
AT4G12790	814.312	0.472771	0.10046	4.70605	2.52566e-06	4.09513e-05	0.5706	0.11113	5.13455	2.82825e-07	9.98982e-06
AT4G12900	159.698	1.15081	0.223389	5.1516	2.58268e-07	5.37161e-06	0.721366	0.250195	2.88321	0.00393644	0.0253248
AT4G12910	515.328	0.76348	0.12829	5.95122	2.66154e-09	8.69211e-08	0.572505	0.143105	4.0006	6.31816e-05	0.000989919
AT4G12970	172.415	0.571927	0.209745	2.72677	0.00639569	0.0311523	0.890925	0.230948	3.85769	0.000114465	0.0016044
AT4G13010	1202.1	0.517169	0.124831	4.14294	3.42881e-05	0.000399316	0.372941	0.139544	2.67257	0.00752722	0.0415116
AT4G13810	83.8549	1.25823	0.26846	4.68686	2.77433e-06	4.44201e-05	0.901671	0.299397	3.01162	0.00259855	0.0184634
AT4G13850	1823.04	0.48961	0.114336	4.28219	1.85062e-05	0.000234371	0.465308	0.127563	3.64767	0.00026463	0.00311072
AT4G13900	206.147	1.16632	0.180768	6.452	1.1038e-10	4.74141e-09	1.53137	0.196466	7.79457	6.46283e-15	1.32105e-12
AT4G14020	270.451	0.496666	0.192442	2.58086	0.00985544	0.0438053	1.07131	0.211245	5.07142	3.94852e-07	1.32272e-05
AT4G14210	2116.14	0.338688	0.0941314	3.59804	0.000320629	0.00268052	0.333069	0.105056	3.17038	0.00152238	0.0122255
AT4G14320	2628.28	0.28386	0.102916	2.75816	0.00581271	0.0288742	0.756015	0.114447	6.60583	3.9529e-11	4.00295e-09
AT4G14600	135.088	0.688137	0.199758	3.44486	0.000571364	0.00434879	0.721258	0.220626	3.26915	0.00107873	0.00937223
AT4G14615	584.57	0.68039	0.124809	5.45143	4.99661e-08	1.24774e-06	0.825434	0.137979	5.98229	2.20016e-09	1.47631e-07
AT4G14660	163.204	1.03138	0.209597	4.92079	8.61939e-07	1.57753e-05	0.892569	0.233542	3.82187	0.000132441	0.00179152
AT4G14716	901.413	0.506437	0.115575	4.38189	1.17655e-05	0.00015722	0.345818	0.129117	2.67834	0.00739881	0.0409479
AT4G15545	6506.44	0.660116	0.0885542	7.45438	9.02933e-14	6.22429e-12	0.451136	0.0989859	4.55758	5.17471e-06	0.000125644
AT4G15640	560.052	0.749842	0.113633	6.59881	4.14469e-11	1.8822e-09	0.42953	0.127289	3.37445	0.000739645	0.00698392
AT4G15802	1414.64	0.598635	0.130735	4.57899	4.67221e-06	6.96264e-05	0.789109	0.145669	5.41712	6.05655e-08	2.63198e-06
AT4G16520	1528.38	0.403088	0.115572	3.48776	0.00048708	0.00379639	0.376809	0.129232	2.91576	0.00354825	0.0234735
AT4G16695	329.847	0.758901	0.180712	4.1995	2.67503e-05	0.000323306	0.983586	0.199674	4.92596	8.39451e-07	2.57028e-05
AT4G16830	1879.72	0.377214	0.0952186	3.96155	7.44637e-05	0.000776472	0.330579	0.106386	3.10737	0.00188761	0.014404
AT4G17090	15115.6	0.496954	0.0722573	6.87756	6.0886e-12	3.21523e-10	0.316284	0.0807674	3.91599	9.00352e-05	0.0013177
AT4G17140	1906.59	2.85336	0.185405	15.3899	1.9141e-53	1.76281e-50	1.70878	0.208161	8.20894	2.23147e-16	5.72814e-14
AT4G17170	1833.12	0.389182	0.102964	3.77978	0.000156969	0.001462	0.314508	0.11492	2.73675	0.00620489	0.0357555
AT4G17530	1631.88	0.320214	0.0986169	3.24705	0.00116609	0.00787565	0.30547	0.109912	2.77921	0.00544912	0.0324419
AT4G17600	3892.97	0.372587	0.0785033	4.74613	2.07348e-06	3.46946e-05	0.408527	0.0876178	4.66261	3.12227e-06	8.08984e-05
AT4G17840	784.908	0.288853	0.100169	2.88365	0.00393101	0.0211516	0.334493	0.111073	3.01148	0.0025998	0.0184663
AT4G18040	855.87	0.324849	0.105746	3.07196	0.00212656	0.0129221	0.554268	0.117047	4.73542	2.18604e-06	5.95056e-05
AT4G18253	31.3014	1.63271	0.417892	3.90701	9.34454e-05	0.000944463	2.0537	0.447857	4.58561	4.52663e-06	0.000111904
AT4G18480	17977.5	0.378574	0.0821637	4.60755	4.07432e-06	6.18373e-05	0.398279	0.0918144	4.33787	1.43869e-05	0.00029408
AT4G18750	281.554	0.648161	0.14378	4.50801	6.54398e-06	9.34669e-05	0.518515	0.159592	3.249	0.00115812	0.00989425
AT4G18840	199.658	1.37353	0.1768	7.76886	7.91984e-15	6.58291e-13	0.688283	0.199443	3.45103	0.00055846	0.0055681
AT4G19003	280.821	0.689878	0.146491	4.70935	2.48502e-06	4.03777e-05	0.566494	0.162986	3.47572	0.00050949	0.00519516
AT4G19170	756.518	0.708364	0.106504	6.65105	2.91014e-11	1.35087e-09	0.502577	0.11893	4.22582	2.38076e-05	0.000441291
AT4G19350	330.356	0.40073	0.133413	3.00369	0.00266729	0.0155472	0.538422	0.146884	3.66564	0.000246725	0.00294098
AT4G19550	214.413	1.36563	0.182462	7.48445	7.18487e-14	5.0281e-12	1.38917	0.200467	6.92968	4.218e-12	5.17315e-10
AT4G19640	858.328	0.334702	0.11574	2.89185	0.00382982	0.0206844	0.408492	0.128676	3.17459	0.0015005	0.0120895
AT4G19710	1317.03	0.290792	0.0853601	3.40666	0.00065764	0.00488121	0.258179	0.0950769	2.71547	0.00661814	0.0374717
AT4G20020	1174.26	0.821652	0.103805	7.91532	2.46617e-15	2.14268e-13	0.605565	0.115985	5.22105	1.77916e-07	6.6458e-06
AT4G20280	373.189	0.81375	0.132327	6.14956	7.76989e-10	2.86689e-08	0.83731	0.146453	5.71727	1.0825e-08	6.00431e-07
AT4G20325	191.515	0.880272	0.166869	5.27523	1.32593e-07	2.97545e-06	0.646778	0.185534	3.48604	0.000490236	0.00504543
AT4G20390	234.236	0.884293	0.222249	3.97883	6.92543e-05	0.000727755	0.818148	0.247421	3.30671	0.000943985	0.00847475
AT4G21192	182.712	0.538342	0.202192	2.66254	0.00775544	0.0362275	0.610528	0.222927	2.73869	0.00616852	0.0356189
AT4G21210	3707.74	0.248124	0.0707807	3.50553	0.000455706	0.00359198	0.206255	0.079034	2.6097	0.00906228	0.0478381
AT4G21560	469.75	0.874882	0.125728	6.95851	3.43885e-12	1.8586e-10	0.895105	0.138903	6.44409	1.16295e-10	1.06972e-08
AT4G21570	1503.84	1.09676	0.134133	8.17668	2.91771e-16	2.89557e-14	1.1093	0.149385	7.4258	1.12101e-13	1.87481e-11
AT4G21580	795.695	1.02704	0.105522	9.73292	2.1824e-22	4.11866e-20	0.974957	0.11697	8.33509	7.74371e-17	2.1105e-14
AT4G21600	255.588	1.32679	0.197396	6.72146	1.79907e-11	8.66563e-10	1.05354	0.219902	4.79096	1.65986e-06	4.67387e-05
AT4G21610	70.3062	1.59924	0.272937	5.85937	4.64629e-09	1.45744e-07	1.57394	0.298944	5.265	1.40191e-07	5.4583e-06
AT4G21620	3023.18	0.680427	0.127724	5.32731	9.96761e-08	2.31345e-06	1.31639	0.142164	9.25969	2.05035e-20	8.87522e-18
AT4G21670	702.065	1.26274	0.149793	8.42995	3.45815e-17	3.80959e-15	0.861387	0.167473	5.14343	2.69772e-07	9.57473e-06
AT4G21705	496.085	0.611416	0.13103	4.66623	3.06777e-06	4.83452e-05	0.945853	0.14393	6.5716	4.97785e-11	4.88946e-09
AT4G21770	753.5	0.545913	0.106172	5.14176	2.72179e-07	5.61529e-06	0.342256	0.118714	2.88304	0.00393858	0.0253271
AT4G21800	799.597	0.60605	0.10788	5.61781	1.93396e-08	5.25087e-07	0.442942	0.120347	3.68056	0.000232727	0.00280288
AT4G21870	347.312	0.417101	0.147395	2.82982	0.00465749	0.0242392	0.762267	0.161458	4.72114	2.34529e-06	6.34494e-05
AT4G21960	21623.5	0.277269	0.0921195	3.00988	0.0026135	0.0152996	0.316613	0.102969	3.07485	0.00210611	0.0157235
AT4G21980	943.984	0.499796	0.122075	4.09417	4.23686e-05	0.000476781	0.523461	0.13609	3.84645	0.000119843	0.00166708
AT4G22220	1157.69	0.368851	0.11845	3.11398	0.0018458	0.0114693	0.564271	0.131899	4.27807	1.88519e-05	0.000367971
AT4G22240	1891.65	0.539426	0.10242	5.26682	1.38804e-07	3.10575e-06	0.401543	0.114491	3.50721	0.000452832	0.00474002
AT4G22310	1027.91	0.34833	0.114069	3.05369	0.00226048	0.0135429	0.658047	0.126473	5.20306	1.96036e-07	7.22486e-06
AT4G22380	158.274	0.596627	0.174213	3.42469	0.000615497	0.00462054	0.696536	0.190911	3.64849	0.000263785	0.00310246
AT4G22920	156.824	0.853986	0.18364	4.65033	3.31405e-06	5.17306e-05	0.659326	0.203855	3.23429	0.00121947	0.0102595
AT4G23200	77.6395	1.06736	0.25698	4.15348	3.2745e-05	0.000384458	0.78708	0.285319	2.7586	0.00580494	0.03401
AT4G23260	355.545	1.6272	0.151608	10.7329	7.13071e-27	2.00217e-24	0.892482	0.170431	5.23662	1.6354e-07	6.24623e-06
AT4G23300	558.451	0.771872	0.10926	7.06456	1.61128e-12	9.22841e-11	0.393485	0.122602	3.20945	0.00132989	0.0109711
AT4G23600	417.244	1.36865	0.15816	8.65352	4.99339e-18	6.26815e-16	0.574401	0.178737	3.21367	0.00131052	0.0108639
AT4G23620	563.018	0.330979	0.110828	2.98642	0.00282264	0.0162634	0.354275	0.123024	2.87973	0.00398021	0.0255205
AT4G23650	2697.89	0.211289	0.0802406	2.63319	0.00845861	0.038958	0.253111	0.0894647	2.82917	0.00466687	0.0287701
AT4G23680	611.061	1.38248	0.111325	12.4185	2.07535e-35	1.08597e-32	0.893084	0.12511	7.13842	9.44102e-13	1.27085e-10
AT4G23713	66.5848	3.23161	0.400936	8.06017	7.61889e-16	7.01669e-14	2.30653	0.441668	5.22231	1.76704e-07	6.62296e-06
AT4G23730	446.453	0.407072	0.133595	3.04707	0.00231085	0.0137944	0.54572	0.147731	3.69401	0.000220741	0.00268489
AT4G24440	338.631	0.387785	0.138312	2.80369	0.00505208	0.0259162	0.642471	0.152683	4.20787	2.57791e-05	0.000471765
AT4G25080	8236.27	0.690422	0.107761	6.40699	1.48424e-10	6.22462e-09	0.941867	0.120367	7.82497	5.07781e-15	1.05753e-12
AT4G25270	66.6669	2.42993	0.355576	6.83378	8.27031e-12	4.22208e-10	2.01785	0.390896	5.16212	2.44165e-07	8.77882e-06
AT4G26710	1052.81	0.841673	0.146869	5.73076	9.99814e-09	2.91021e-07	0.82017	0.163801	5.00712	5.5251e-07	1.78061e-05
AT4G26810	80.1902	0.951523	0.258744	3.67747	0.00023556	0.00205749	1.17689	0.282815	4.16133	3.16396e-05	0.000555844
AT4G26840	2216.55	0.423174	0.128073	3.30416	0.00095263	0.00663441	0.876154	0.14257	6.14542	7.97545e-10	5.94818e-08
AT4G26850	4545.5	0.298126	0.111128	2.68272	0.00730259	0.0345672	0.604938	0.123978	4.87938	1.06418e-06	3.14075e-05
AT4G26860	761.673	0.467344	0.128093	3.64846	0.000263813	0.00226052	0.584128	0.142396	4.10213	4.0937e-05	0.000690394
AT4G26950	46.5766	1.50465	0.344425	4.36859	1.25053e-05	0.000166332	1.13638	0.382649	2.96977	0.00298023	0.0205856
AT4G27000	1953.8	0.496858	0.109573	4.5345	5.77397e-06	8.38738e-05	0.691913	0.122032	5.66995	1.42837e-08	7.70971e-07
AT4G27030	1046.24	0.53064	0.115535	4.59289	4.37143e-06	6.55259e-05	0.567925	0.128683	4.41337	1.01776e-05	0.000223118
AT4G27280	210.461	0.475829	0.166403	2.85949	0.00424318	0.0225156	1.77365	0.174522	10.1629	2.90388e-24	2.00332e-21
AT4G27560	642.127	0.719974	0.140122	5.13819	2.77391e-07	5.69728e-06	0.909867	0.155427	5.85397	4.79983e-09	2.94336e-07
AT4G27585	609.286	0.660138	0.114356	5.77264	7.80408e-09	2.31548e-07	0.355788	0.128413	2.77066	0.00559428	0.03303
AT4G27900	273.006	0.375603	0.138881	2.70449	0.006841	0.0328551	0.450714	0.153442	2.93735	0.00331031	0.0222868
AT4G28060	649.433	0.357862	0.11645	3.07311	0.00211844	0.0128864	0.36387	0.129885	2.80148	0.00508684	0.0308133
AT4G28230-AT4G28240	103.804	2.28205	0.670277	3.40464	0.000662503	0.00490465	2.45415	0.745192	3.29331	0.000990165	0.00879633
AT4G28510	855.887	0.836293	0.104722	7.98585	1.39557e-15	1.25025e-13	0.737663	0.116501	6.33184	2.42262e-10	2.04761e-08
AT4G28520	148.84	4.94654	1.5242	3.24533	0.00117313	0.00791158	5.94919	1.69337	3.51323	0.000442702	0.00465637
AT4G29480	2405.82	0.540042	0.106562	5.06785	4.02338e-07	7.95145e-06	0.708941	0.11879	5.96803	2.40128e-09	1.59671e-07
AT4G30220	1505.17	0.493848	0.10476	4.7141	2.42776e-06	3.96149e-05	0.784539	0.116342	6.74335	1.54771e-11	1.67487e-09
AT4G30330	299.186	0.447936	0.162958	2.74879	0.00598165	0.0295413	0.753531	0.179354	4.20136	2.65319e-05	0.000483266
AT4G30460	1900.3	0.577291	0.143477	4.02358	5.73209e-05	0.00062077	0.857122	0.160009	5.3567	8.4756e-08	3.55042e-06
AT4G30470	611.941	0.314069	0.11179	2.80945	0.0049626	0.0255471	0.622507	0.122755	5.07113	3.95464e-07	1.32277e-05
AT4G30530	2206.8	0.547553	0.0910037	6.01682	1.77877e-09	6.05835e-08	0.762715	0.10116	7.53972	4.70971e-14	8.52225e-12
AT4G30550	561.896	0.470999	0.112563	4.18432	2.8602e-05	0.000342273	0.375865	0.125335	2.99888	0.00270973	0.0190996
AT4G30620	997.019	0.398916	0.102392	3.89596	9.78088e-05	0.000978684	0.543815	0.113678	4.78382	1.71997e-06	4.81854e-05
AT4G30800	282.486	0.724526	0.157756	4.59269	4.37563e-06	6.55462e-05	0.884943	0.174256	5.07842	3.80594e-07	1.2769e-05
AT4G30920	1903.59	0.56749	0.0905484	6.26726	3.67451e-10	1.45866e-08	0.409584	0.101152	4.0492	5.13919e-05	0.000839769
AT4G30950	4883.66	0.290585	0.0669411	4.34091	1.41897e-05	0.000185311	0.253407	0.0747172	3.39155	0.000694989	0.0066306
AT4G31390	1127.77	0.336927	0.0915903	3.67863	0.000234492	0.00204893	0.265801	0.102145	2.60221	0.00926257	0.0485586
AT4G31850	2263.36	0.553072	0.0827209	6.686	2.29354e-11	1.08879e-09	0.40322	0.0923597	4.36575	1.26685e-05	0.000266607
AT4G32130	1064.4	0.324817	0.112412	2.88952	0.00385836	0.0208239	0.368802	0.125104	2.94796	0.00319877	0.0217615
AT4G32480	679.031	0.748996	0.147648	5.07285	3.91908e-07	7.772e-06	1.21256	0.163167	7.4314	1.07458e-13	1.81087e-11
AT4G32605	238.744	0.646938	0.161471	4.00652	6.16193e-05	0.000658952	0.558781	0.179637	3.11062	0.00186697	0.0142712
AT4G32870	106.873	0.727173	0.2448	2.97048	0.00297338	0.016916	1.07531	0.268111	4.01071	6.05367e-05	0.000958685
AT4G32980	535.406	0.885233	0.147647	5.99562	2.02713e-09	6.81352e-08	0.486228	0.165217	2.94297	0.00325079	0.0220137
AT4G33050	390.037	0.6786	0.131779	5.14953	2.61139e-07	5.41664e-06	0.576036	0.146564	3.93028	8.48477e-05	0.0012622
AT4G33070	122.801	0.666767	0.240519	2.7722	0.00556795	0.0279113	0.805035	0.265514	3.03198	0.00242953	0.0175562
AT4G33250	1314.6	0.283728	0.0951789	2.981	0.00287309	0.0164768	0.420291	0.105744	3.97462	7.04921e-05	0.00108596
AT4G34230	778.377	0.396435	0.135104	2.9343	0.00334299	0.0185691	0.472972	0.150464	3.14342	0.00166987	0.0130909
AT4G34620	10964.2	0.380509	0.138786	2.7417	0.00611227	0.0300767	0.807927	0.155079	5.20979	1.89054e-07	7.01439e-06
AT4G34630	723.526	0.596728	0.10452	5.70925	1.13474e-08	3.23745e-07	0.38611	0.116312	3.31962	0.000901406	0.00816554
AT4G34881	1051.09	0.720836	0.184749	3.9017	9.55201e-05	0.000960191	0.597331	0.206382	2.8943	0.00380007	0.02471
AT4G35000	2809.2	0.356801	0.0944737	3.77672	0.000158908	0.00147232	0.469902	0.105357	4.46008	8.19277e-06	0.000185692
AT4G35090	23828.5	0.529757	0.104444	5.07217	3.93303e-07	7.78625e-06	0.729594	0.116727	6.25043	4.09334e-10	3.31006e-08
AT4G35490	1481.28	0.407071	0.120852	3.36834	0.000756234	0.0054736	0.667185	0.134571	4.95787	7.12718e-07	2.2445e-05
AT4G35570	888.393	0.302758	0.100901	3.00055	0.00269491	0.0156765	0.647626	0.111562	5.80508	6.43341e-09	3.76722e-07
AT4G35580	340.705	0.754361	0.158113	4.77102	1.83299e-06	3.09859e-05	0.540731	0.17679	3.05861	0.00222364	0.0163767
AT4G35783	53.7438	0.840721	0.331347	2.53728	0.0111717	0.048383	1.15457	0.360479	3.20288	0.00136061	0.0111906
AT4G35860	552.229	0.610648	0.1188	5.14015	2.74522e-07	5.64844e-06	0.419462	0.132581	3.16383	0.00155708	0.0124231
AT4G36190-AT4G36195	12.4314	6.4481	1.38398	4.65912	3.17571e-06	4.98416e-05	7.0127	1.42643	4.91627	8.82077e-07	2.67116e-05
AT4G36420	848.464	0.346539	0.109313	3.17017	0.00152352	0.00980093	0.384722	0.1216	3.16382	0.00155711	0.0124231
AT4G36500	594.893	0.469355	0.147866	3.17419	0.00150257	0.00969324	0.861423	0.163339	5.27382	1.33611e-07	5.22053e-06
AT4G36660-AT4G36670	227.316	1.62739	0.232803	6.99044	2.74026e-12	1.50937e-10	1.09541	0.260221	4.20955	2.55885e-05	0.000469569
AT4G36770	14.6954	2.43122	0.669495	3.63142	0.000281865	0.00239294	2.13519	0.730389	2.92336	0.00346272	0.0230528
AT4G37010	271.603	0.493874	0.145578	3.39251	0.000692565	0.0050847	0.459757	0.161786	2.84176	0.00448648	0.0279566
AT4G37295	40.8159	0.990441	0.345973	2.86277	0.00419957	0.0223253	1.07541	0.379507	2.8337	0.00460125	0.0285169
AT4G37380	319.18	0.977936	0.155285	6.29767	3.02151e-10	1.21197e-08	0.464099	0.174685	2.65678	0.00788904	0.0430872
AT4G37610	726.771	0.663864	0.152143	4.36343	1.28038e-05	0.000169715	1.21599	0.16806	7.23542	4.64097e-13	6.78503e-11
AT4G37925	2345.69	0.317871	0.077029	4.12665	3.68092e-05	0.000423748	0.484826	0.0856516	5.66045	1.5098e-08	8.08989e-07
AT4G38010	62.1987	1.47515	0.284374	5.18735	2.1331e-07	4.52232e-06	0.842732	0.320033	2.63326	0.00845687	0.0454133
AT4G38150	205.035	1.04144	0.1886	5.52196	3.35243e-08	8.67262e-07	0.836777	0.21014	3.982	6.83379e-05	0.00105851
AT4G38840	581.196	0.845057	0.178138	4.74382	2.09723e-06	3.50157e-05	1.08995	0.197753	5.51168	3.55424e-08	1.68016e-06
AT4G39470	418.155	0.549929	0.120169	4.57631	4.73244e-06	7.0342e-05	0.552905	0.133259	4.14909	3.33795e-05	0.000579313
AT4G39530	105.092	1.49088	0.223769	6.66256	2.69099e-11	1.26186e-09	0.9185	0.251187	3.65664	0.000255543	0.00302324
AT5G00760-AT5G00765-AT5G01350	753.812	1.30744	0.165647	7.89294	2.95156e-15	2.5452e-13	1.02803	0.184923	5.55926	2.70928e-08	1.32631e-06
AT5G01030	420.933	0.977453	0.165386	5.91012	3.4185e-09	1.09621e-07	0.529895	0.185445	2.85743	0.00427089	0.0268718
AT5G01220	1608.06	0.65542	0.0934001	7.01734	2.26124e-12	1.26366e-10	0.363588	0.104512	3.47889	0.000503487	0.00515776
AT5G01260	457.195	0.693109	0.13449	5.15359	2.55545e-07	5.32459e-06	0.496577	0.150165	3.30687	0.000943449	0.00847339
AT5G01410	1877.8	0.429294	0.143581	2.98991	0.00279058	0.0161331	0.699738	0.160091	4.37087	1.23753e-05	0.000261432
AT5G01495-AT5G01505-AT5G01515-AT5G08180	879.25	0.907693	0.161564	5.61816	1.93002e-08	5.24638e-07	0.763475	0.180463	4.23066	2.33007e-05	0.000432258
AT5G02050	1038.79	0.352691	0.118052	2.98758	0.00281195	0.0162174	0.372451	0.131428	2.83387	0.0045988	0.0285097
AT5G02240	3005.97	0.443862	0.0934925	4.74757	2.05878e-06	3.44738e-05	0.30853	0.104456	2.95369	0.00313995	0.0214738
AT5G02250	1171.02	0.755831	0.10351	7.30203	2.83468e-13	1.82306e-11	0.308783	0.116138	2.65877	0.00784274	0.0428874
AT5G02290	615.251	0.283263	0.106133	2.66894	0.00760903	0.0356876	0.372498	0.117568	3.16837	0.00153298	0.0122747
AT5G02490	662.497	0.374042	0.121532	3.07772	0.00208591	0.0127356	0.531002	0.134688	3.94248	8.0645e-05	0.00121441
AT5G02790	2232.31	0.524725	0.104217	5.03491	4.78069e-07	9.25742e-06	0.423738	0.116387	3.64078	0.000271815	0.00317996
AT5G03160	741.425	0.425627	0.106803	3.98515	6.74366e-05	0.000710275	0.350316	0.118981	2.9443	0.0032369	0.0219465
AT5G03370	182.745	0.460345	0.173553	2.65248	0.00799029	0.0371428	0.663194	0.190744	3.47688	0.000507288	0.00518227
AT5G03460	359.719	0.667913	0.166417	4.0135	5.98261e-05	0.000643963	0.730396	0.184695	3.9546	7.66627e-05	0.00116718
AT5G03545	119.829	1.64806	0.294346	5.59906	2.15511e-08	5.82386e-07	1.21809	0.328259	3.71077	0.000206634	0.00254556
AT5G03660	1687.86	0.3834	0.101639	3.77218	0.000161828	0.00149756	0.45038	0.113199	3.97867	6.93033e-05	0.00106989
AT5G04105	10.879	4.00704	1.01068	3.96469	7.34899e-05	0.000767361	3.54406	1.08609	3.26314	0.00110185	0.00952781
AT5G04340	118.482	0.670503	0.218818	3.0642	0.00218254	0.0131581	1.13248	0.237774	4.76285	1.90878e-06	5.28711e-05
AT5G04720	484.418	0.456536	0.130843	3.4892	0.000484464	0.00377894	0.435505	0.145455	2.99408	0.00275274	0.0193594
AT5G04870	361.414	1.0448	0.248532	4.2039	2.62358e-05	0.000317589	1.03533	0.276784	3.74055	0.000183616	0.00231232
AT5G05990	487.126	0.566028	0.131664	4.29905	1.71535e-05	0.000220023	0.686872	0.145733	4.71324	2.43814e-06	6.54799e-05
AT5G06130	1551.19	0.39819	0.0834584	4.77112	1.83204e-06	3.09859e-05	0.302195	0.0931799	3.24313	0.00118224	0.0100227
AT5G06160	859.226	0.669977	0.113972	5.87841	4.14217e-09	1.31002e-07	0.355696	0.127621	2.78713	0.00531769	0.031883
AT5G06340	737.459	0.478273	0.109911	4.35144	1.35248e-05	0.000177737	0.406049	0.122535	3.31373	0.000920588	0.0082883
AT5G06385	54.445	2.03779	0.328007	6.21263	5.21065e-10	1.99624e-08	1.33174	0.367278	3.62598	0.000287871	0.00332029
AT5G06695-AT5G45030	148.745	1.47113	0.273044	5.38789	7.1289e-08	1.7115e-06	1.01616	0.305094	3.33066	0.000866413	0.00790696
AT5G07370	571.04	0.455134	0.147022	3.09569	0.00196356	0.0120848	0.548388	0.163436	3.35537	0.000792601	0.00737839
AT5G07470	995.982	0.358152	0.11743	3.04992	0.00228903	0.0136854	0.491906	0.130669	3.76452	0.000166866	0.00214046
AT5G07580	807.874	0.557813	0.11503	4.84926	1.23924e-06	2.19986e-05	0.966388	0.126807	7.62094	2.51835e-14	4.75352e-12
AT5G07745	12.8294	7.13113	1.29035	5.52652	3.26636e-08	8.46899e-07	5.8609	1.33749	4.38201	1.17587e-05	0.000250808
AT5G08150	106.856	0.953744	0.235491	4.05003	5.12114e-05	0.000563501	1.24218	0.255518	4.86143	1.16543e-06	3.4077e-05
AT5G08290	364.031	0.452331	0.150947	2.99662	0.00272991	0.0158202	0.545981	0.167745	3.25483	0.00113462	0.00973485
AT5G08400	382.42	0.944429	0.135028	6.99432	2.66551e-12	1.47172e-10	0.764043	0.150064	5.09145	3.55342e-07	1.205e-05
AT5G08760	69.6642	0.906989	0.272128	3.33295	0.000859308	0.00608948	1.22153	0.296426	4.12086	3.77464e-05	0.00064297
AT5G09225	117.488	0.882399	0.249641	3.53467	0.000408283	0.00329604	0.955113	0.275607	3.46548	0.000529282	0.0053378
AT5G09250	338.237	0.614411	0.164221	3.74138	0.000183014	0.00165568	0.789761	0.182089	4.33723	1.44287e-05	0.000294661
AT5G09270	107.8	0.895419	0.231845	3.86215	0.000112395	0.00110353	0.744933	0.257918	2.88826	0.00387378	0.0250586
AT5G09480	401.807	0.483559	0.137946	3.50543	0.000455864	0.003592	0.812131	0.151854	5.34809	8.88858e-08	3.70234e-06
AT5G09660	7877.54	0.362341	0.0991781	3.65344	0.000258749	0.00222292	0.443918	0.110795	4.00665	6.15853e-05	0.000969727
AT5G09770	352.443	0.362648	0.142968	2.53656	0.0111948	0.0484125	0.521396	0.158588	3.28774	0.00100995	0.00891822
AT5G09950	90.1669	1.73906	0.242831	7.16161	7.97341e-13	4.83105e-11	0.981709	0.274391	3.57778	0.000346528	0.00385972
AT5G10050	209.588	0.70892	0.171848	4.12526	3.70312e-05	0.000425825	0.540248	0.191776	2.81707	0.00484638	0.0296368
AT5G10810	258.133	0.452773	0.158316	2.85993	0.00423732	0.0224948	0.696715	0.173765	4.00952	6.08433e-05	0.000960941
AT5G10860	3359.54	0.265874	0.100481	2.646	0.00814491	0.0377321	0.305272	0.112183	2.7212	0.00650449	0.0370276
AT5G11340	420.573	0.421591	0.14251	2.95833	0.00309307	0.0174546	0.591563	0.157759	3.7498	0.000176978	0.00224538
AT5G11420	2383.15	0.512735	0.133151	3.85078	0.000117741	0.00114819	0.583551	0.148662	3.92537	8.65981e-05	0.00128122
AT5G11500	3424.31	0.685699	0.0733849	9.34387	9.28765e-21	1.57234e-18	0.29484	0.0822297	3.58557	0.000336342	0.00375953
AT5G11630-AT5G11640	66.9933	3.06554	0.46223	6.63206	3.31034e-11	1.5274e-09	2.09911	0.512706	4.09418	4.23664e-05	0.00071016
AT5G11670	6038.56	0.374107	0.111957	3.34153	0.00083319	0.00593361	0.397266	0.125118	3.17513	0.00149769	0.0120756
AT5G13240	617.157	0.542383	0.1221	4.44213	8.90726e-06	0.00012332	0.436654	0.136197	3.20605	0.00134568	0.0110931
AT5G13470	82.57	0.686991	0.247472	2.77603	0.00550268	0.0276383	0.819725	0.271202	3.02257	0.00250639	0.0179414
AT5G13650	11203.6	0.426154	0.0683076	6.23875	4.41082e-10	1.72677e-08	0.260018	0.0763637	3.405	0.000661634	0.00637768
AT5G13770	3224.63	0.712963	0.092273	7.72667	1.10399e-14	8.91872e-13	0.451916	0.103172	4.38021	1.18567e-05	0.000252172
AT5G13970	389.494	0.513153	0.12067	4.25252	2.11378e-05	0.00026321	0.432471	0.134253	3.22132	0.00127603	0.0106421
AT5G14100	197.768	0.543146	0.163333	3.32539	0.000882949	0.00622825	0.482219	0.181193	2.66135	0.00778279	0.0425912
AT5G14105	191.921	0.56784	0.202455	2.80478	0.00503516	0.0258541	0.732361	0.223595	3.27538	0.00105518	0.0092364
AT5G14490	21.857	3.5865	0.6137	5.84407	5.09408e-09	1.58281e-07	2.16285	0.679328	3.18381	0.00145349	0.0118229
AT5G14680	231.921	0.542974	0.153854	3.52915	0.000416897	0.00335031	0.534219	0.170749	3.12867	0.00175597	0.0136304
AT5G14800	1218.95	0.514904	0.0900999	5.71481	1.09827e-08	3.15689e-07	0.402818	0.100597	4.00426	6.2212e-05	0.000976424
AT5G16023	11.7338	4.48115	0.999784	4.48212	7.3906e-06	0.000104138	3.74746	1.04784	3.57638	0.00034839	0.00387263
AT5G16420	182.819	1.28417	0.187613	6.84478	7.6595e-12	3.94524e-10	0.638299	0.211665	3.01561	0.0025646	0.0182685
AT5G16470	1121.92	0.7088	0.133589	5.30583	1.12162e-07	2.54928e-06	0.968343	0.148436	6.52365	6.86173e-11	6.58607e-09
AT5G16710	2548.04	0.483456	0.113907	4.24429	2.19282e-05	0.000271967	0.723876	0.126897	5.70442	1.16738e-08	6.42668e-07
AT5G17170	2801.92	0.490837	0.119573	4.10492	4.04448e-05	0.000458043	0.569711	0.133419	4.27009	1.95392e-05	0.000377381
AT5G17310	1407.06	0.32608	0.0933471	3.4932	0.000477274	0.00373387	0.557817	0.103488	5.39014	7.04045e-08	3.00766e-06
AT5G17350	19.89	1.44225	0.529449	2.72406	0.00644851	0.031356	2.45284	0.555179	4.41811	9.95682e-06	0.000219168
AT5G17440	680.528	0.659979	0.158596	4.16139	3.16311e-05	0.000373665	0.486376	0.177169	2.74526	0.00604628	0.0350611
AT5G17700	426.021	0.564176	0.14242	3.96136	7.45244e-05	0.000776754	1.02195	0.156164	6.54408	5.98645e-11	5.79636e-09
AT5G17780	93.2176	1.01853	0.234491	4.34357	1.40184e-05	0.000183177	1.04234	0.257182	4.05293	5.05806e-05	0.000829582
AT5G17990	1702.53	0.497202	0.0891647	5.57622	2.45798e-08	6.60356e-07	0.420819	0.099466	4.23078	2.32878e-05	0.000432258
AT5G18290	87.5389	0.747204	0.266671	2.80197	0.00507918	0.0260278	0.825743	0.29484	2.80065	0.00509997	0.0308711
AT5G18670	1427.24	0.666692	0.114153	5.84034	5.20931e-09	1.60992e-07	1.09153	0.126434	8.63316	5.9682e-18	1.78134e-15
AT5G19030	79.7225	0.66532	0.255154	2.60753	0.00911985	0.0412607	0.878942	0.279315	3.14678	0.0016508	0.0129645
AT5G19130	431.434	0.369055	0.126453	2.91851	0.00351705	0.0193077	0.455391	0.140146	3.24941	0.00115647	0.00988391
AT5G19190	1104.2	0.286724	0.1042	2.75167	0.0059293	0.0293394	1.03325	0.114119	9.0542	1.37573e-19	5.06176e-17
AT5G19350	1196.47	0.506342	0.08977	5.64044	1.69617e-08	4.66579e-07	0.315937	0.100446	3.14535	0.00165886	0.0130185
AT5G19590	1958.65	0.80805	0.0946989	8.53283	1.42806e-17	1.67754e-15	0.491557	0.105952	4.63945	3.49338e-06	8.90529e-05
AT5G19680	432.061	0.393191	0.128993	3.04816	0.00230247	0.0137515	0.373945	0.14343	2.60715	0.00912987	0.0481029
AT5G19990	1745.22	0.21538	0.0828342	2.60013	0.00931881	0.0418728	0.280924	0.092339	3.04231	0.00234771	0.017105
AT5G20020	3822.42	0.64951	0.106257	6.11264	9.79959e-10	3.54201e-08	0.551642	0.118686	4.64789	3.35344e-06	8.5982e-05
AT5G21105	1144.2	0.376693	0.112824	3.33877	0.000841495	0.0059835	0.374647	0.125803	2.97804	0.00290099	0.0201644
AT5G21326	1539.36	0.410981	0.0876299	4.68996	2.73258e-06	4.38295e-05	0.332327	0.0977563	3.39955	0.000674977	0.00647298
AT5G21940	1834.34	0.581344	0.179364	3.24115	0.00119049	0.00800707	1.72237	0.199414	8.63713	5.7641e-18	1.78134e-15
AT5G22300	166.393	0.844145	0.189724	4.44933	8.61384e-06	0.000119804	1.47548	0.204596	7.21169	5.52607e-13	7.92166e-11
AT5G22340	1197.43	0.480199	0.105913	4.53392	5.78995e-06	8.40529e-05	0.593559	0.117699	5.043	4.58278e-07	1.50999e-05
AT5G22930	90.5619	0.887729	0.241766	3.67185	0.000240803	0.00209692	0.86316	0.266114	3.24357	0.00118042	0.010015
AT5G23395	256.158	0.370038	0.145058	2.55097	0.0107422	0.0468959	0.530324	0.159793	3.31882	0.000903992	0.00818226
AT5G23535-AT5G23540	439.65	0.75894	0.217588	3.48797	0.00048671	0.00379478	0.800359	0.242395	3.30188	0.000960405	0.00857682
AT5G23690	166.082	1.26615	0.181359	6.98142	2.92213e-12	1.59429e-10	0.829668	0.203051	4.08601	4.38859e-05	0.000733402
AT5G24155	470.844	3.00707	0.194666	15.4473	7.86889e-54	7.8771e-51	2.93405	0.213741	13.7271	6.98366e-43	3.08343e-39
AT5G24165	3375.1	0.780627	0.127388	6.12797	8.90071e-10	3.23506e-08	0.562769	0.142362	3.95308	7.71512e-05	0.0011738
AT5G24420	247.993	1.26064	0.171688	7.34262	2.09452e-13	1.36613e-11	1.72352	0.187256	9.20413	3.44459e-20	1.46236e-17
AT5G26240	574.864	1.33479	0.191914	6.95516	3.5215e-12	1.8988e-10	0.699707	0.215084	3.25318	0.0011412	0.00977614
AT5G26280	6385.65	0.811761	0.0900541	9.01415	1.98395e-19	2.92811e-17	1.03818	0.100419	10.3385	4.71875e-25	3.72039e-22
AT5G27110	127.296	1.85846	0.218731	8.49656	1.9529e-17	2.22592e-15	0.94672	0.247464	3.82569	0.000130408	0.00177272
AT5G27760	418.627	0.493275	0.140973	3.49907	0.000466888	0.00367007	0.698424	0.156149	4.4728	7.72013e-06	0.000176428
AT5G28460	727.111	1.0368	0.115297	8.99239	2.41905e-19	3.54753e-17	0.587214	0.12934	4.54008	5.62334e-06	0.000134643
AT5G28630	179.202	1.10027	0.181503	6.06199	1.34444e-09	4.63389e-08	0.756075	0.202847	3.72731	0.000193532	0.00241379
AT5G35970	2993.67	0.577807	0.0844532	6.84174	7.82356e-12	4.01179e-10	0.659599	0.094093	7.01007	2.38192e-12	3.02202e-10
AT5G36910	818.172	1.45801	0.180368	8.08352	6.29235e-16	5.91327e-14	1.34142	0.201067	6.6715	2.53202e-11	2.66176e-09
AT5G37070	207.55	0.701253	0.166927	4.20095	2.65796e-05	0.000321412	0.722533	0.184833	3.90912	9.26346e-05	0.00134628
AT5G37400	80.9335	1.73397	0.247119	7.01674	2.27104e-12	1.26606e-10	1.08031	0.277405	3.89435	9.84607e-05	0.00141972
AT5G37660	183.381	0.558053	0.182621	3.0558	0.0022446	0.0134612	0.550244	0.202479	2.71754	0.00657701	0.0372866
AT5G38040	87.2065	0.687131	0.237069	2.89845	0.00375015	0.0203187	0.825153	0.260017	3.17346	0.00150636	0.0121278
AT5G38630	330.204	0.545473	0.158795	3.43508	0.000592372	0.00448025	0.670645	0.175624	3.81864	0.000134189	0.00180631
AT5G38890	172.67	0.843782	0.191786	4.39959	1.08455e-05	0.000146627	0.556041	0.214118	2.5969	0.00940704	0.0491294
AT5G38980	1173.68	0.514966	0.134596	3.82601	0.000130237	0.00124888	0.880433	0.149492	5.88949	3.87382e-09	2.41578e-07
AT5G39350	214.344	1.25184	0.160626	7.79355	6.51511e-15	5.43492e-13	0.518917	0.182191	2.84821	0.00439659	0.0275111
AT5G39360	284.802	0.484878	0.155467	3.11885	0.00181558	0.0113192	0.66565	0.170937	3.89412	9.85551e-05	0.00141972
AT5G39510	931.385	0.422997	0.0957682	4.41688	1.00135e-05	0.00013642	0.358077	0.10672	3.35529	0.000792813	0.00737839
AT5G39530-AT5G39535	41.223	1.15745	0.341884	3.38552	0.000710448	0.00518893	1.27052	0.373902	3.39801	0.000678784	0.00649538
AT5G39660	188.152	0.603332	0.188178	3.20617	0.00134514	0.0088799	0.735518	0.208031	3.53562	0.000406813	0.00435327
AT5G39850	302.532	0.539215	0.148384	3.63392	0.000279144	0.00237247	0.586687	0.164	3.57736	0.000347081	0.00386003
AT5G39950	658.867	0.378192	0.109751	3.44592	0.000569109	0.00433449	0.395441	0.122201	3.23599	0.00121222	0.0102202
AT5G39980	507.361	0.990471	0.133121	7.44039	1.00387e-13	6.87889e-12	0.44277	0.149765	2.95643	0.00311219	0.0213104
AT5G40080	184.031	0.486399	0.176944	2.74889	0.00597969	0.029538	0.841387	0.193193	4.35517	1.32965e-05	0.000275877
AT5G40160	1054.21	0.985726	0.104	9.47809	2.58982e-21	4.58676e-19	0.357982	0.11708	3.05758	0.00223135	0.0164088
AT5G40370	1380.29	0.431291	0.119543	3.60785	0.000308749	0.0025925	0.740527	0.132884	5.57275	2.5075e-08	1.24956e-06
AT5G40770	1447.74	0.314756	0.09643	3.26409	0.00109818	0.00747839	0.34255	0.1074	3.18948	0.00142529	0.0116363
AT5G40930	416.866	0.879993	0.142918	6.15732	7.39846e-10	2.75189e-08	0.766536	0.158965	4.82205	1.42089e-06	4.07371e-05
AT5G41600	844.205	0.369845	0.137823	2.68348	0.00728613	0.0345231	0.522842	0.153285	3.41092	0.000647449	0.00626614
AT5G41760	307.637	0.796506	0.137501	5.79274	6.9246e-09	2.07324e-07	0.613475	0.15319	4.00467	6.21044e-05	0.000975812
AT5G41970	825.664	0.257716	0.0969873	2.65721	0.00787895	0.0367142	0.360025	0.107599	3.34599	0.000819902	0.00757963
AT5G42000	261.168	0.612014	0.146145	4.18771	2.81787e-05	0.000337585	0.561295	0.162428	3.45565	0.000548976	0.00548628
AT5G42300	1413.33	0.490719	0.140175	3.50076	0.000463927	0.00365053	0.481885	0.156387	3.08135	0.00206063	0.0154519
AT5G42760	333.682	0.578321	0.131997	4.38132	1.17962e-05	0.000157539	0.910709	0.144074	6.3211	2.59702e-10	2.17992e-08
AT5G42980	6934.42	0.247127	0.0862328	2.86582	0.00415936	0.0221576	0.327889	0.0963126	3.40443	0.000663024	0.00638609
AT5G43150	571.537	0.622818	0.176029	3.53816	0.000402933	0.0032597	0.678999	0.195829	3.46731	0.000525692	0.00530644
AT5G43330	367.487	0.413807	0.139606	2.9641	0.00303571	0.0172068	0.660388	0.153794	4.29399	1.75491e-05	0.000347456
AT5G43460	709.244	0.476873	0.134459	3.54659	0.000390253	0.00317835	0.491158	0.149537	3.28452	0.00102155	0.00899912
AT5G43520	185.306	0.560959	0.203289	2.75941	0.0057905	0.0288011	0.949793	0.222734	4.26425	2.00576e-05	0.000385036
AT5G43850	724.57	0.486391	0.12468	3.90111	9.57532e-05	0.000961876	0.579274	0.138604	4.17936	2.92334e-05	0.000520868
AT5G44130	3551.72	0.488559	0.111055	4.39925	1.08626e-05	0.000146773	0.502505	0.124054	4.05068	5.1068e-05	0.000835714
AT5G44390	94.6805	0.878656	0.225512	3.89628	9.76832e-05	0.000977852	0.700195	0.250475	2.79546	0.00518252	0.031285
AT5G44930	179.369	1.40132	0.186393	7.51813	5.55633e-14	3.97295e-12	1.04651	0.207115	5.05279	4.35396e-07	1.44105e-05
AT5G44980	39.391	2.93116	0.418307	7.00719	2.43146e-12	1.34572e-10	2.43918	0.454073	5.37179	7.79605e-08	3.29704e-06
AT5G45360	427.691	0.6776	0.11689	5.79692	6.75442e-09	2.03286e-07	0.390946	0.130686	2.99149	0.0027762	0.0194872
AT5G45410	888.34	0.53059	0.1245	4.26176	2.02826e-05	0.000254127	0.438951	0.139009	3.15772	0.0015901	0.0126005
AT5G45472-AT5G45475-AT5G45490	9.66658	6.58403	1.47547	4.46231	8.10791e-06	0.000113206	5.88322	1.55422	3.78531	0.000153519	0.00200182
AT5G45820	341.46	0.903695	0.158332	5.7076	1.14579e-08	3.2609e-07	0.69241	0.176424	3.92469	8.68417e-05	0.00128321
AT5G45950	1329.9	0.488227	0.0949369	5.14264	2.70904e-07	5.59398e-06	0.682239	0.105096	6.49159	8.49376e-11	8.01318e-09
AT5G46110	14987.1	0.248885	0.0954919	2.60635	0.00915129	0.0413704	0.433062	0.106686	4.05923	4.92341e-05	0.000811719
AT5G46250	1491.42	0.624444	0.0858139	7.27672	3.42037e-13	2.18752e-11	0.456828	0.0957523	4.77094	1.8337e-06	5.09192e-05
AT5G46390	692.667	0.947134	0.107757	8.78954	1.50177e-18	2.01028e-16	0.868966	0.119549	7.26869	3.62991e-13	5.41445e-11
AT5G46490	315.724	0.563319	0.135504	4.15721	3.2216e-05	0.000379407	0.580026	0.149077	3.89077	9.99247e-05	0.00143291
AT5G46590	33.9292	1.63143	0.39282	4.15312	3.27974e-05	0.000384877	1.33059	0.432849	3.07403	0.00211191	0.0157544
AT5G46710	153.158	0.683272	0.186136	3.67082	0.000241772	0.00210204	0.663255	0.205092	3.23395	0.00122093	0.0102669
AT5G46730	814.534	1.01476	0.14465	7.0153	2.29456e-12	1.27609e-10	0.681481	0.16232	4.19837	2.68841e-05	0.000488471
AT5G47120	1116.42	0.520947	0.124684	4.17815	2.93889e-05	0.000350959	0.631129	0.138718	4.54971	5.37187e-06	0.000129606
AT5G47200	2041.03	0.650546	0.112975	5.75833	8.49479e-09	2.50749e-07	0.505081	0.126184	4.00272	6.26171e-05	0.000981772
AT5G47220	114.868	1.19853	0.215734	5.55558	2.76687e-08	7.31394e-07	1.18474	0.237159	4.99554	5.86715e-07	1.87715e-05
AT5G47310	797.915	0.491182	0.135221	3.63243	0.000280763	0.00238447	0.632154	0.150292	4.20618	2.59725e-05	0.000473495
AT5G47435	747.946	0.994419	0.116017	8.57131	1.02318e-17	1.2206e-15	0.712465	0.129538	5.50006	3.79666e-08	1.76082e-06
AT5G47550	254.112	0.865052	0.21549	4.01435	5.96111e-05	0.000642249	1.19394	0.237994	5.01668	5.25722e-07	1.70357e-05
AT5G47620	1422.16	0.562079	0.0982216	5.72255	1.04935e-08	3.03901e-07	0.466162	0.109597	4.25342	2.10526e-05	0.000401344
AT5G48030	734.961	0.652277	0.101063	6.45418	1.08805e-10	4.69123e-09	0.345555	0.113256	3.05109	0.00228015	0.0166549
AT5G48220	1284.01	0.505571	0.102501	4.93234	8.12502e-07	1.49656e-05	0.75103	0.113657	6.60786	3.89921e-11	3.96677e-09
AT5G48470	822.951	1.30896	0.133553	9.80102	1.1145e-22	2.1746e-20	0.654007	0.149941	4.36176	1.29021e-05	0.000269723
AT5G48580	1661.52	0.24682	0.0960939	2.56853	0.0102132	0.0450391	0.328175	0.107078	3.06482	0.00217799	0.016113
AT5G48960	1044.05	1.03879	0.100183	10.3689	3.43441e-25	8.59499e-23	0.403969	0.112775	3.58209	0.00034086	0.00380234
AT5G49350	83.4346	0.876426	0.2605	3.3644	0.000767114	0.00552802	1.15254	0.28743	4.00981	6.07667e-05	0.000960941
AT5G49730	1608.43	1.26463	0.10778	11.7334	8.59039e-32	3.29642e-29	0.993327	0.12027	8.25912	1.4675e-16	3.9032e-14
AT5G49740	683.715	0.345506	0.115167	3.00004	0.00269943	0.0156988	0.490228	0.127467	3.84593	0.000120097	0.00166851
AT5G50315	256.164	0.775714	0.168189	4.61216	3.985e-06	6.06817e-05	0.548196	0.187775	2.91943	0.00350677	0.0232828
AT5G50760	330.666	0.491633	0.156122	3.14902	0.00163816	0.0103961	0.681737	0.172213	3.95869	7.53635e-05	0.00115057
AT5G51110	2876.43	0.321421	0.11712	2.74438	0.00606245	0.0298416	0.493708	0.130658	3.77864	0.000157688	0.00204652
AT5G51120	1371.71	0.440803	0.0870872	5.06162	4.15703e-07	8.1804e-06	0.563418	0.0967252	5.82494	5.71347e-09	3.41817e-07
AT5G51190	126.52	1.02511	0.263777	3.88626	0.000101799	0.00101333	2.50575	0.27928	8.97218	2.90693e-19	1.01862e-16
AT5G51280	672.009	0.520056	0.109808	4.73606	2.17912e-06	3.61991e-05	0.333517	0.122601	2.72035	0.00652127	0.0371004
AT5G51440	101.156	1.39002	0.234436	5.92922	3.04368e-09	9.84238e-08	0.765349	0.26418	2.89708	0.00376659	0.0245501
AT5G51620	197.857	0.493836	0.165169	2.98987	0.00279092	0.0161331	0.586643	0.182225	3.21933	0.00128492	0.0107081
AT5G51720	1151.77	1.30927	0.158744	8.24766	1.61531e-16	1.65934e-14	1.44094	0.176816	8.14936	3.65864e-16	9.07506e-14
AT5G52200	486.343	0.332661	0.124212	2.67817	0.00740264	0.0349331	0.367809	0.138076	2.66381	0.00772611	0.0423651
AT5G52320	91.1295	0.878953	0.232175	3.78573	0.000153259	0.00143557	1.00343	0.253943	3.9514	7.76963e-05	0.00117966
AT5G52420	646.124	0.380609	0.112441	3.38495	0.000711903	0.00519685	0.369428	0.125159	2.95168	0.00316054	0.0215868
AT5G52450	298.808	0.422154	0.139488	3.02644	0.0024745	0.0146084	0.65845	0.153267	4.29609	1.73836e-05	0.000345108
AT5G52470-AT5G52471	2865.45	0.360866	0.11475	3.14481	0.00166193	0.0105209	0.54411	0.128078	4.24827	2.1543e-05	0.000408577
AT5G52850	187.18	1.4105	0.172009	8.20016	2.40063e-16	2.41363e-14	0.672446	0.195014	3.4482	0.000564337	0.00561085
AT5G52900	197.089	0.597793	0.172746	3.46054	0.000539103	0.00413606	1.09759	0.186831	5.8748	4.23366e-09	2.62375e-07
AT5G52970	1557.87	0.550558	0.110589	4.97842	6.41058e-07	1.20882e-05	0.472976	0.123434	3.8318	0.000127208	0.00174227
AT5G53230	24.8606	4.2399	0.702604	6.03455	1.59409e-09	5.46978e-08	4.28422	0.729299	5.87443	4.24297e-09	2.62375e-07
AT5G53240	7.93812	4.84644	1.35637	3.5731	0.000352777	0.00291123	5.37774	1.39118	3.86559	0.00011082	0.0015564
AT5G53880	1226.26	0.590437	0.129415	4.56235	5.05834e-06	7.47038e-05	0.871024	0.143832	6.05585	1.39676e-09	9.91474e-08
AT5G53902	16.8056	3.81007	0.797226	4.77916	1.76028e-06	3.00658e-05	3.62585	0.844797	4.29198	1.77088e-05	0.000349094
AT5G54075	77.625	2.01055	0.386516	5.20171	1.97462e-07	4.22133e-06	2.04689	0.425331	4.81246	1.49085e-06	4.23034e-05
AT5G54095-AT5G54100	51.8645	3.17233	0.450916	7.0353	1.9883e-12	1.11655e-10	2.67829	0.491889	5.44492	5.18296e-08	2.3115e-06
AT5G54130	423.97	1.10116	0.127113	8.66281	4.60264e-18	5.85476e-16	1.39499	0.138695	10.058	8.46814e-24	5.49832e-21
AT5G54580	505.573	0.801888	0.14088	5.69199	1.25567e-08	3.5473e-07	0.879693	0.156136	5.63414	1.75934e-08	9.20361e-07
AT5G54740	88.3885	6.01495	1.37439	4.37646	1.2062e-05	0.000160715	5.99807	1.51058	3.9707	7.16608e-05	0.0011032
AT5G55125	363.507	0.641469	0.170949	3.75239	0.000175154	0.00159947	0.649324	0.190092	3.41584	0.000635858	0.00617834
AT5G55160	1545.95	0.576935	0.11497	5.01816	5.21699e-07	9.993e-06	0.548172	0.128082	4.27984	1.87024e-05	0.000366023
AT5G55210	538.9	0.460984	0.152212	3.02856	0.00245726	0.014529	0.508309	0.169492	2.99902	0.00270853	0.0190996
AT5G55280	1592.11	0.748951	0.0937573	7.98819	1.36933e-15	1.23154e-13	0.414155	0.104929	3.94699	7.91403e-05	0.00119829
AT5G55490	11.5005	4.60176	1.04399	4.40784	1.04407e-05	0.00014157	2.98092	1.12977	2.63852	0.0083268	0.0449774
AT5G55570	103.604	1.38867	0.230695	6.01952	1.74933e-09	5.97577e-08	1.43869	0.25154	5.71952	1.06827e-08	5.94033e-07
AT5G55740	1010.11	0.839389	0.0903083	9.2947	1.47615e-20	2.4451e-18	0.381923	0.101453	3.76454	0.000166854	0.00214046
AT5G56150	619.79	0.498578	0.105383	4.7311	2.23307e-06	3.68826e-05	0.53919	0.116882	4.61311	3.96679e-06	9.93993e-05
AT5G56170	813.241	0.456179	0.137177	3.32549	0.00088264	0.00622798	0.49559	0.152713	3.24525	0.00117348	0.00997142
AT5G56190	389.032	0.543028	0.119655	4.53828	5.67144e-06	8.26451e-05	0.534147	0.132571	4.02913	5.59834e-05	0.000901452
AT5G56310	91.2928	1.15545	0.230899	5.00412	5.61187e-07	1.0696e-05	0.694336	0.259166	2.67911	0.00738172	0.0408828
AT5G56550	561.396	1.24717	0.166214	7.50339	6.21895e-14	4.40569e-12	2.20376	0.181679	12.13	7.32814e-34	1.34813e-30
AT5G56670	4144.5	0.418313	0.129769	3.22351	0.00126628	0.00844579	0.605082	0.144887	4.17622	2.96388e-05	0.00052724
AT5G56740	600.827	0.440596	0.10711	4.1135	3.89704e-05	0.000443467	0.31728	0.119487	2.65536	0.00792246	0.0432163
AT5G56790	447.802	1.11982	0.148691	7.5312	5.02745e-14	3.65148e-12	0.550048	0.16709	3.29192	0.000995059	0.0088256
AT5G57040	1027.69	0.990851	0.124453	7.96163	1.69789e-15	1.5114e-13	0.447572	0.139655	3.20484	0.00135137	0.0111275
AT5G57170	386.832	0.644258	0.141443	4.55491	5.2409e-06	7.68577e-05	0.795281	0.156503	5.08157	3.74327e-07	1.25778e-05
AT5G57230	138.212	1.16862	0.199504	5.85763	4.69508e-09	1.46874e-07	0.781746	0.223368	3.49982	0.000465573	0.00484582
AT5G57330	1205.53	0.280486	0.100045	2.80361	0.00505342	0.0259162	0.320484	0.111455	2.87547	0.00403426	0.0257531
AT5G57345	591.382	0.653047	0.142675	4.57717	4.71316e-06	7.01006e-05	0.828879	0.158219	5.2388	1.61624e-07	6.18372e-06
AT5G57560	605.606	0.483086	0.165338	2.92181	0.00348006	0.0191412	1.37325	0.181825	7.55258	4.26716e-14	7.85015e-12
AT5G58110	761.154	0.298888	0.102708	2.91008	0.00361334	0.0197141	0.362934	0.113899	3.18645	0.00144029	0.0117328
AT5G58120	311.622	0.517891	0.13435	3.8548	0.000115823	0.00113207	0.623184	0.147934	4.21258	2.52469e-05	0.000464458
AT5G58260	1221.79	0.373624	0.107758	3.46726	0.000525789	0.0040501	0.375613	0.120184	3.12532	0.00177613	0.0137434
AT5G58310	132.427	1.35985	0.258453	5.26149	1.42892e-07	3.18485e-06	2.51422	0.276082	9.1068	8.48494e-20	3.22954e-17
AT5G58710	4302.21	0.385673	0.0961425	4.01147	6.03413e-05	0.000647692	0.566789	0.107225	5.28599	1.25028e-07	4.92e-06
AT5G58740	253.331	0.558582	0.171913	3.24922	0.00115724	0.00782723	0.514342	0.191109	2.69136	0.00711622	0.0397213
AT5G58920	379.627	0.629388	0.134343	4.68493	2.80062e-06	4.47515e-05	0.572102	0.14957	3.82497	0.00013079	0.00177571
AT5G59180	216.576	0.477216	0.168736	2.82818	0.0046814	0.0243471	0.795948	0.184799	4.3071	1.65412e-05	0.000331063
AT5G59200	81.8044	1.51396	0.246608	6.13914	8.29696e-10	3.03221e-08	0.997617	0.277113	3.60003	0.000318175	0.00358679
AT5G59430	526.058	0.423691	0.113212	3.74246	0.000182229	0.00165053	0.355848	0.126102	2.82191	0.00477381	0.0292497
AT5G59690	1485.7	0.452597	0.121671	3.71983	0.00019936	0.00177978	0.638118	0.135406	4.71263	2.44537e-06	6.55147e-05
AT5G59820	162.045	0.565233	0.198569	2.84653	0.00441988	0.0232496	0.646207	0.219229	2.94763	0.00320222	0.0217715
AT5G59890	509.014	0.362272	0.13308	2.72222	0.00648459	0.0314981	0.478712	0.147593	3.24346	0.00118088	0.010015
AT5G60250	138.583	3.27756	0.264454	12.3937	2.82668e-35	1.41482e-32	1.47926	0.30063	4.92054	8.63041e-07	2.62431e-05
AT5G60260	34.2982	1.29246	0.38107	3.39166	0.000694697	0.0050971	1.28024	0.416281	3.07542	0.00210203	0.0157078
AT5G60550	819.253	0.89226	0.137294	6.49891	8.09067e-11	3.52802e-09	0.4332	0.154001	2.81297	0.00490861	0.0299426
AT5G61030	1519.95	0.421237	0.0966121	4.36009	1.30009e-05	0.00017203	0.337505	0.107978	3.12569	0.00177391	0.0137358
AT5G61160	42.1089	3.26487	0.435517	7.49654	6.55259e-14	4.61367e-12	1.72797	0.48974	3.52835	0.000418156	0.00445092
AT5G61220	313.382	0.706033	0.16064	4.39513	1.10707e-05	0.000149059	0.949193	0.176901	5.36569	8.06412e-08	3.3974e-06
AT5G61370	227.125	1.49678	0.161936	9.24307	2.39535e-20	3.85668e-18	0.833482	0.182218	4.57411	4.78259e-06	0.000117442
AT5G61390	79.2996	0.844873	0.240868	3.50761	0.000452149	0.00356723	0.706308	0.267176	2.64361	0.00820278	0.0444366
AT5G61520	410.547	1.17118	0.137327	8.5284	1.48382e-17	1.73419e-15	0.591514	0.1548	3.82114	0.000132835	0.00179356
AT5G61600	459.688	0.503499	0.16133	3.12094	0.00180276	0.011259	1.94257	0.174138	11.1553	6.74353e-29	7.83527e-26
AT5G61660	268.242	1.42301	0.166673	8.53774	1.36876e-17	1.61611e-15	1.34988	0.184564	7.31386	2.59567e-13	4.00714e-11
AT5G61670	872.414	0.306004	0.102117	2.99662	0.00272992	0.0158202	0.564468	0.112867	5.00116	5.69875e-07	1.83123e-05
AT5G61760	194.269	0.444246	0.171185	2.59512	0.00945589	0.0423564	0.514848	0.189406	2.71822	0.00656333	0.0372473
AT5G61810	321.527	0.457788	0.138831	3.29745	0.000975677	0.00676219	0.488851	0.153912	3.17617	0.00149233	0.0120412
AT5G62020	149.986	0.588403	0.188948	3.1141	0.00184504	0.0114688	0.941506	0.205913	4.57234	4.823e-06	0.000118303
AT5G62200	415.308	1.12874	0.193697	5.82738	5.63027e-09	1.72153e-07	1.27483	0.215096	5.92682	3.0885e-09	1.97628e-07
AT5G62290	330.756	0.812023	0.150509	5.3952	6.84492e-08	1.65543e-06	0.572766	0.168027	3.40878	0.000652546	0.00630718
AT5G62300	3282.71	0.336305	0.0888828	3.78369	0.000154519	0.00144561	0.7466	0.0988908	7.54974	4.36115e-14	7.95676e-12
AT5G62430	134.435	0.595942	0.204636	2.9122	0.00358891	0.0196227	0.601361	0.225799	2.66326	0.00773874	0.0424132
AT5G62740	721.682	0.386697	0.121875	3.17291	0.0015092	0.00973055	0.404649	0.13565	2.98303	0.00285407	0.0198821
AT5G62990	372.033	1.19241	0.148758	8.01578	1.09443e-15	9.96917e-14	0.543981	0.167472	3.2482	0.00116137	0.00991049
AT5G63030	388.844	0.624184	0.156253	3.99471	6.47723e-05	0.00068661	0.535347	0.17448	3.06824	0.00215325	0.0159944
AT5G63050	1089.86	0.419955	0.088662	4.73659	2.17348e-06	3.61315e-05	0.408964	0.0985527	4.1497	3.32918e-05	0.000578468
AT5G63150	474.163	0.427756	0.160074	2.67224	0.00753476	0.0353969	0.629284	0.177383	3.5476	0.000388763	0.00422151
AT5G63905	66.6187	0.725356	0.287631	2.52183	0.0116745	0.0499988	0.925656	0.3158	2.93115	0.00337708	0.0226203
AT5G64010	104.486	1.02114	0.23282	4.38598	1.15465e-05	0.000154652	0.70504	0.25977	2.7141	0.00664566	0.0375757
AT5G64060	65.1209	1.70967	0.280772	6.08917	1.13495e-09	3.99559e-08	1.08667	0.314951	3.45027	0.000560021	0.00557898
AT5G64140	642.806	0.32058	0.119735	2.67742	0.00741915	0.0349966	0.646264	0.132309	4.88452	1.03683e-06	3.07649e-05
AT5G64350	1499.66	0.352673	0.131633	2.67922	0.00737943	0.0348449	0.570749	0.146705	3.89044	0.000100062	0.00143291
AT5G64460	1431.63	0.308593	0.0936578	3.2949	0.00098455	0.00681547	0.509025	0.104048	4.8922	9.97175e-07	2.98288e-05
AT5G64680	355.857	0.746956	0.146642	5.09374	3.51066e-07	7.03475e-06	0.652236	0.163067	3.9998	6.33949e-05	0.000991656
AT5G64940	4850.37	0.794784	0.0933544	8.51362	1.6858e-17	1.96029e-15	0.597453	0.1043	5.72824	1.01476e-08	5.67135e-07
AT5G64980	143.69	1.21486	0.213491	5.69043	1.26716e-08	3.57539e-07	0.780083	0.239079	3.26286	0.00110293	0.00953315
AT5G65000	395.24	0.438002	0.144673	3.02754	0.00246551	0.0145666	0.498689	0.160635	3.10448	0.00190612	0.0144952
AT5G65350-AT5G65360	535.186	2.77416	0.168482	16.4656	6.48598e-61	9.33332e-58	1.9122	0.187525	10.197	2.04476e-24	1.45613e-21
AT5G65480	1002.2	0.338949	0.121209	2.7964	0.00516758	0.0263751	0.355329	0.135068	2.63074	0.00851995	0.0456078
AT5G65730	1519.71	0.465722	0.136333	3.41607	0.000635324	0.0047437	1.03629	0.151377	6.84571	7.60968e-12	8.74954e-10
[truncated: 24 more rows]

## Sheet: overlap_downregulated
	baseMean	log2FoldChange_amiR.u1.70k	lfcSE_amiR.u1.70k	stat_amiR.u1.70k	pvalue_amiR.u1.70k	padj_amiR.u1.70k	log2FoldChange_amirR.u1.c	lfcSE_amirR.u1.c	stat_amirR.u1.c	pvalue_amirR.u1.c	padj_amirR.u1.c
[truncated: 1,116 more rows]
