# Supplementary material for: The Arabidopsis U1 snRNP regulates mRNA 3′-end processing
Source: Nat Plants. 2024 Sep 23;10(10):1514–31. doi: 10.1038/s41477-024-01796-8 (PMC11489095; doi:10.1038/s41477-024-01796-8)
Supplement: Supplementary file 6 — Overlap between alternatively spliced RNAs in amiR-u1-70k and amiR-u1-c, respectively, compared with WT. [file 41477_2024_1796_MOESM6_ESM.xlsx]

## Sheet: A3SS_amiR-u1-c
	ID	GeneID	geneSymbol	chr	strand	longExonStart_0base	longExonEnd	shortES	shortEE	flankingES	flankingEE	ID.1	IJC_SAMPLE_1	SJC_SAMPLE_1	IJC_SAMPLE_2	SJC_SAMPLE_2	IncFormLen	SkipFormLen	PValue	FDR	IncLevel1	IncLevel2	IncLevelDifference
1	109	AT5G65690	NA	chr5	+	26266467	26266775	26266471	26266775	26266261	26266363	109	7,15,6	6,9,6	20,8	4,0	136	132	0.00122781	0.0433568	0.531,0.618,0.493	0.829,1.0	-0.367
2	430	AT5G58470	NA	chr5	-	23638099	23638295	23638099	23638240	23638447	23638689	430	12,7,6	0,0,0	13,14	11,0	187	132	0.000147212	0.00766348	1.0,1.0,1.0	0.455,1.0	0.272
3	436	AT5G58450	NA	chr5	+	23628543	23628621	23628550	23628621	23628234	23628353	436	1,0,1	23,17,13	5,5	9,19	139	132	1.4013e-05	0.00108775	0.04,0.0,0.068	0.345,0.2	-0.236
4	473	AT5G57850	NA	chr5	-	23436511	23436778	23436511	23436695	23436914	23436961	473	4,2,0	3,0,2	2,2	0,0	215	132	0.000418419	0.0183273	0.45,1.0,0.0	1.0,1.0	-0.517
5	474	AT5G57850	NA	chr5	-	23436511	23436809	23436511	23436695	23436914	23436961	474	7,2,0	3,0,2	2,4	0,0	246	132	0.000861236	0.032613	0.556,1.0,0.0	1.0,1.0	-0.481
6	475	AT5G57850	NA	chr5	-	23436511	23436834	23436511	23436695	23436914	23436961	475	9,2,0	3,0,2	2,4	0,0	264	132	0.00114628	0.0408071	0.6,1.0,0.0	1.0,1.0	-0.467
7	611	AT5G53180	NA	chr5	-	21570165	21570951	21570165	21570891	21571043	21571253	611	5,2,0	5,3,2	0,0	3,2	192	132	0.000275414	0.0129499	0.407,0.314,0.0	0.0,0.0	0.24
8	620	AT5G53140	NA	chr5	+	21548941	21549511	21549181	21549511	21548474	21548796	620	0,1,2	216233170	9,14	219174	264	132	0.000337065	0.0152739	0.0,0.002,0.006	0.02,0.039	-0.027
9	628	AT5G53050	NA	chr5	-	21511912	21512443	21511912	21511966	21512643	21512744	628	59,64,33	2,0,0	73,62	6,5	264	132	7.8412e-05	0.00457177	0.937,1.0,1.0	0.859,0.861	0.119
10	883	AT5G45760	NA	chr5	+	18562131	18562174	18562139	18562174	18561978	18562035	883	4,3,6	0,0,0	5,4	5,1	140	132	8.36642e-06	0.000703557	1.0,1.0,1.0	0.485,0.79	0.363
11	1028	AT5G42530	NA	chr5	-	17004786	17005105	17004786	17005041	17005232	17005363	1028	20,21,8	0,0,0	32,22	0,8	196	132	0.000149323	0.00774266	1.0,1.0,1.0	1.0,0.649	0.175
12	1099	AT5G40280	NA	chr5	+	16102637	16102870	16102816	16102870	16102244	16102280	1099	21,25,15	1,0,0	23,23	4,3	264	132	6.74261e-05	0.00412368	0.913,1.0,1.0	0.742,0.793	0.204
13	1152	AT5G39340	NA	chr5	+	15749707	15749943	15749871	15749943	15749495	15749626	1152	77,54,57	0,0,0	78,50	11,4	264	132	1.4072e-08	2.27906e-06	1.0,1.0,1.0	0.78,0.862	0.179
14	1201	AT5G37370	NA	chr5	-	14814767	14815545	14814767	14814848	14815697	14815843	1201	32,33,13	28,42,18	5,9	44,73	264	132	3.41032e-11	1.02847e-08	0.364,0.282,0.265	0.054,0.058	0.248
15	1202	AT5G37370	NA	chr5	-	14815164	14815545	14815164	14815283	14815697	14815843	1202	6,7,0	6,9,8	3,2	0,0	264	132	1.0211e-06	0.000106735	0.333,0.28,0.0	1.0,1.0	-0.796
16	1205	AT5G37370	NA	chr5	-	14814767	14815283	14814767	14814848	14815697	14816046	1205	36,42,21	28,42,18	3,9	44,73	264	132	3.33067e-16	3.97213e-13	0.391,0.333,0.368	0.033,0.058	0.319
17	1229	AT5G37020	NA	chr5	+	14632055	14632151	14632075	14632151	14631840	14631963	1229	0,3,0	39,35,26	5,4	22,33	152	132	0.000713487	0.0282941	0.0,0.069,0.0	0.165,0.095	-0.107
18	1273	AT5G35840	NA	chr5	+	14010166	14011022	14010202	14011022	14007825	14010065	1273	34,38,16	16,20,4	23,17	29,21	168	132	0.000854356	0.0325782	0.625,0.599,0.759	0.384,0.389	0.275
19	1295	AT5G34850	NA	chr5	-	13110848	13111292	13110848	13111249	13111382	13111423	1295	15,8,3	304269223	20,27	270255	175	132	5.4747e-05	0.00346956	0.036,0.022,0.01	0.053,0.074	-0.041
20	1333	AT5G32440	NA	chr5	+	12078061	12078207	12078075	12078207	12077745	12077933	1333	9,6,7	8,0,4	8,11	0,0	146	132	2.84121e-05	0.0020093	0.504,1.0,0.613	1.0,1.0	-0.294
21	1352	AT5G28050	NA	chr5	-	10044680	10045104	10044680	10044871	10045739	10045822	1352	219215139	0,0,0	211162	5,5	264	132	0.00103261	0.0375112	1.0,1.0,1.0	0.955,0.942	0.052
22	1463	AT5G25800	NA	chr5	-	8981878	8981988	8981878	8981980	8982081	8982221	1463	3,4,2	0,0,0	7,8	6,0	140	132	0.000965922	0.0358964	1.0,1.0,1.0	0.524,1.0	0.238
23	1614	AT5G23610	NA	chr5	-	7958217	7958919	7958217	7958762	7959004	7959385	1614	35,25,43	0,0,0	26,32	4,5	264	132	7.06125e-07	7.78428e-05	1.0,1.0,1.0	0.765,0.762	0.236
24	1618	AT5G23550	NA	chr5	-	7940367	7940485	7940367	7940480	7940614	7940688	1618	11,13,5	0,0,0	24,15	2,5	137	132	9.91921e-05	0.00551378	1.0,1.0,1.0	0.92,0.743	0.168
25	1666	AT5G22700	NA	chr5	-	7548651	7549137	7548651	7548921	7549289	7549370	1666	4,2,1	0,0,1	2,6	1,8	264	132	4.24694e-05	0.00282094	1.0,1.0,0.333	0.5,0.273	0.391
26	1675	AT5G22480	NA	chr5	-	7452511	7452620	7452511	7452607	7453034	7453124	1675	65,70,50	2,0,0	86,93	6,5	145	132	0.000981976	0.0362364	0.967,1.0,1.0	0.929,0.944	0.052
27	1709	AT5G21430	NA	chr5	+	7222673	7222742	7222680	7222742	7222293	7222561	1709	49,60,26	567454387	27,44	734626	139	132	0.000604564	0.0247843	0.076,0.112,0.06	0.034,0.063	0.034
28	1909	AT5G18680	NA	chr5	-	6229065	6229391	6229065	6229242	6229466	6229596	1909	17,30,11	151125117	2,8	155,92	264	132	3.35692e-05	0.00228655	0.053,0.107,0.045	0.006,0.042	0.044
29	1941	AT5G17780	NA	chr5	-	5868115	5868453	5868115	5868447	5868558	5869050	1941	2,2,1	0,0,1	4,4	2,2	138	132	0.00138538	0.0477638	1.0,1.0,0.489	0.657,0.657	0.173
30	1964	AT5G17300	NA	chr5	-	5691073	5691612	5691073	5691388	5691698	5691810	1964	38,33,14	1,1,2	40,33	5,16	264	132	0.000378064	0.0166991	0.95,0.943,0.778	0.8,0.508	0.236
31	1985	AT5G16840	NA	chr5	+	5537023	5537093	5537026	5537093	5536754	5536864	1985	4,1,0	148101109	10,10	236177	135	132	0.000890004	0.033558	0.026,0.01,0.0	0.04,0.052	-0.034
32	2116	AT5G13980	NA	chr5	+	4513956	4514422	4514091	4514422	4513841	4513889	2116	405351255	0,0,0	239242	18,18	264	132	1.11022e-16	1.45645e-13	1.0,1.0,1.0	0.869,0.871	0.13
33	2265	AT5G11240	NA	chr5	+	3585161	3585481	3585346	3585481	3584426	3584964	2265	0,0,0	26,25,7	3,10	27,26	264	132	5.22995e-06	0.00046085	0.0,0.0,0.0	0.053,0.161	-0.107
34	2436	AT5G07960	NA	chr5	+	2542910	2543459	2543189	2543459	2542285	2542508	2436	68,54,44	0,0,0	90,70	31,15	264	132	4.44089e-16	5.0659e-13	1.0,1.0,1.0	0.592,0.7	0.354
35	2469	AT5G37260	NA	chr5	-	14752437	14752750	14752437	14752500	14752960	14753088	2469	800730600	94,68,75	632621	376372	264	132	0	0	0.81,0.843,0.8	0.457,0.455	0.362
36	2489	AT5G06980	NA	chr5	+	2168215	2168378	2168241	2168378	2167584	2168109	2489	17,41,25	1,1,1	47,31	9,3	158	132	0.000857657	0.0326038	0.934,0.972,0.954	0.814,0.896	0.098
37	2515	AT5G06690	NA	chr5	-	2060513	2061047	2060513	2060749	2061135	2061210	2515	203198132	0,0,0	57,67	4,3	264	132	0.000578927	0.0239202	1.0,1.0,1.0	0.877,0.918	0.103
38	2526	AT5G16350	NA	chr5	+	5354071	5354190	5354131	5354190	5353856	5353923	2526	15,22,15	4,4,1	6,9	0,0	192	132	0.000313338	0.0143976	0.721,0.791,0.912	1.0,1.0	-0.192
39	2531	AT5G06440	NA	chr5	-	1966255	1966378	1966255	1966364	1966474	1966596	2531	1,4,5	15,12,4	0,1	10,14	146	132	0.000858682	0.0326038	0.057,0.232,0.531	0.0,0.061	0.243
40	2545	AT5G06130	NA	chr5	-	1854423	1854722	1854423	1854500	1854925	1855012	2545	4,1,4	207167125	24,35	222181	264	132	3.41649e-12	1.29911e-09	0.01,0.003,0.016	0.051,0.088	-0.06
41	2556	AT5G24314	NA	chr5	+	8277872	8278058	8277998	8278058	8277745	8277791	2556	441376277	0,0,0	501376	194116	258	132	0	0	1.0,1.0,1.0	0.569,0.624	0.403
42	2574	AT5G05435	NA	chr5	+	1606959	1607060	1606966	1607060	1606551	1606722	2574	13,5,2	1,7,3	12,6	0,0	139	132	1.35806e-05	0.00106332	0.925,0.404,0.388	1.0,1.0	-0.428
43	2759	AT5G03220	NA	chr5	-	767967	768134	767967	768055	768298	768368	2759	79,68,37	0,0,0	86,70	3,6	211	132	0.000200913	0.00994593	1.0,1.0,1.0	0.947,0.879	0.087
44	2760	AT5G03190	NA	chr5	+	758759	759053	758842	759053	758372	758660	2760	6,11,13	0,0,0	4,5	2,2	215	132	0.000162553	0.00837898	1.0,1.0,1.0	0.551,0.606	0.421
45	2997	AT4G39140	NA	chr4	-	18230996	18231378	18230996	18231301	18231913	18232016	2997	16,14,7	7,0,2	23,18	0,0	209	132	0.000101331	0.00562076	0.591,1.0,0.689	1.0,1.0	-0.24
46	3096	AT4G36980	NA	chr4	-	17433989	17434142	17433989	17434139	17434319	17434461	3096	128,173,58	11,14,0	77116	1,2	135	132	0.00083537	0.0320902	0.919,0.924,1.0	0.987,0.983	-0.037
47	3277	AT5G26610	NA	chr5	+	9375405	9375527	9375429	9375527	9375182	9375230	3277	28,23,1	7,1,0	7,10	0,0	156	132	0.0013254	0.0461201	0.772,0.951,1.0	1.0,1.0	-0.092
48	3288	AT4G34310	NA	chr4	+	16415205	16416371	16415265	16416371	16413929	16414871	3288	3,0,1	1,4,1	4,6	0,1	192	132	6.47881e-05	0.00399025	0.673,0.0,0.407	1.0,0.805	-0.542
49	3548	AT4G36195	NA	chr4	+	17129690	17129928	17129704	17129928	17129473	17129557	3548	2,3,2	2,0,0	1,2	3,5	146	132	5.50188e-05	0.00347838	0.475,1.0,1.0	0.232,0.266	0.576
50	3575	AT4G30690	NA	chr4	+	14961102	14961283	14961223	14961283	14960715	14961016	3575	58,60,26	1,4,2	22,22	6,8	253	132	3.51284e-05	0.00238156	0.968,0.887,0.872	0.657,0.589	0.286
51	3577	AT4G30690	NA	chr4	+	14961102	14961413	14961360	14961413	14960717	14961016	3577	55,56,24	0,0,0	21,26	1,8	264	132	1.01582e-06	0.000106608	1.0,1.0,1.0	0.913,0.619	0.234
52	3677	AT4G28830	NA	chr4	+	14233670	14233730	14233681	14233730	14233549	14233597	3677	44,48,36	4,5,2	53,32	0,0	143	132	0.000803247	0.0310839	0.91,0.899,0.943	1.0,1.0	-0.083
53	3697	AT5G64460	NA	chr5	-	25773710	25773879	25773710	25773795	25773947	25774022	3697	32,27,16	2,0,0	25,20	3,4	216	132	0.0004873	0.02071	0.907,1.0,1.0	0.836,0.753	0.174
54	3733	AT4G28040	NA	chr4	+	13940849	13941059	13940858	13941059	13940344	13940602	3733	2,0,0	2,3,4	3,2	1,0	141	132	7.29683e-07	8.01033e-05	0.484,0.0,0.0	0.737,1.0	-0.707
55	3799	AT4G26900	NA	chr4	+	13517001	13517044	13517008	13517044	13516864	13516920	3799	15,8,12	5,2,0	11,10	0,0	139	132	0.0009933	0.0363263	0.74,0.792,1.0	1.0,1.0	-0.156
56	3880	AT4G25500	NA	chr4	+	13025599	13026168	13026055	13026168	13025162	13025273	3880	35,40,14	247251260	8,9	509489	264	132	1.24345e-14	9.97445e-12	0.066,0.074,0.026	0.008,0.009	0.047
57	3904	AT4G25080	NA	chr4	+	12878338	12878612	12878381	12878612	12877744	12878145	3904	346301210	253222141	151134	190155	175	132	7.31557e-05	0.00435235	0.508,0.506,0.529	0.375,0.395	0.129
58	3933	AT4G24740	NA	chr4	-	12755690	12756193	12755690	12755782	12756302	12756456	3933	78,67,34	6,9,9	23,32	14,25	264	132	9.80466e-07	0.000103728	0.867,0.788,0.654	0.451,0.39	0.349
59	3983	AT4G24460	NA	chr4	+	12643593	12643826	12643710	12643826	12643370	12643516	3983	12,6,9	0,0,0	6,3	3,2	249	132	2.59796e-06	0.000246074	1.0,1.0,1.0	0.515,0.443	0.521
60	4163	AT4G21660	NA	chr4	-	11508308	11508420	11508308	11508386	11508634	11508668	4163	4,11,2	8,18,15	19,63	20,18	166	132	0.00136869	0.0473128	0.284,0.327,0.096	0.43,0.736	-0.347
61	4164	AT4G21660	NA	chr4	-	11508308	11508668	11508308	11508386	11508826	11508934	4164	27,36,23	162162140	98223	110110	264	132	4.91829e-14	3.3685e-11	0.077,0.1,0.076	0.308,0.503	-0.321
62	4256	AT5G45160	NA	chr5	+	18266360	18266548	18266500	18266548	18266206	18266270	4256	26,21,15	0,0,0	6,30	3,2	264	132	0.000713475	0.0282941	1.0,1.0,1.0	0.5,0.882	0.309
63	4281	AT4G20320	NA	chr4	+	10976053	10976171	10976102	10976171	10975898	10975949	4281	10,11,11	0,2,0	7,16	2,5	181	132	0.000467365	0.0200691	1.0,0.8,1.0	0.719,0.7	0.224
64	4432	AT4G17910	NA	chr4	-	9953121	9953194	9953121	9953175	9953260	9953337	4432	2,5,2	0,0,0	7,2	3,1	151	132	0.000358454	0.0160491	1.0,1.0,1.0	0.671,0.636	0.347
65	4550	AT4G16765	NA	chr4	-	9431001	9431149	9431001	9431123	9431428	9431480	4550	0,0,1	8,5,2	2,4	3,3	158	132	3.17239e-05	0.00219037	0.0,0.0,0.295	0.358,0.527	-0.344
66	4564	AT5G48970	NA	chr5	-	19858924	19859403	19858924	19859041	19859529	19859730	4564	73,57,41	0,0,1	62,63	3,6	264	132	7.987e-05	0.00462594	1.0,1.0,0.953	0.912,0.84	0.108
67	4612	AT4G15545	NA	chr4	+	8876927	8877174	8876970	8877174	8876768	8876867	4612	94,72,66	4,0,0	166116	14,13	175	132	5.41099e-06	0.000473227	0.947,1.0,1.0	0.899,0.871	0.097
68	4644	AT4G15110	NA	chr4	-	8632084	8632343	8632084	8632169	8632422	8632594	4644	132126102	1,0,0	154123	7,11	264	132	1.08758e-07	1.45492e-05	0.985,1.0,1.0	0.917,0.848	0.112
69	4733	AT4G13730	NA	chr4	+	7971861	7972018	7971865	7972018	7971109	7971214	4733	1,0,0	44,36,40	2,5	27,39	136	132	0.000979764	0.0362057	0.022,0.0,0.0	0.067,0.111	-0.082
70	4871	AT4G11830	NA	chr4	-	7117195	7117343	7117195	7117294	7117416	7117485	4871	64,75,26	2,1,1	17,41	3,6	181	132	0.000459053	0.019777	0.959,0.982,0.95	0.805,0.833	0.145
71	4913	AT4G10340	NA	chr4	+	6408646	6408916	6408795	6408916	6408472	6408557	4913	604250065205	0,0,0	88155791	207137	264	132	0	0	1.0,1.0,1.0	0.955,0.955	0.045
72	4967	AT4G30820	NA	chr4	+	15007106	15007675	15007601	15007675	15006647	15006702	4967	17,36,12	0,0,0	10,21	4,2	264	132	2.40388e-05	0.00176175	1.0,1.0,1.0	0.556,0.84	0.302
73	5001	AT4G09340	NA	chr4	-	5925586	5925799	5925586	5925646	5925887	5926044	5001	59,54,45	0,2,0	51,45	4,6	264	132	2.8909e-05	0.00202803	1.0,0.931,1.0	0.864,0.789	0.15
74	5036	AT5G66675-AT5G66680	NA	chr5	-	26615354	26616618	26615354	26616574	26616707	26616812	5036	12,11,4	1,3,1	8,8	15,9	176	132	2.59678e-05	0.00187175	0.9,0.733,0.75	0.286,0.4	0.451
75	5087	AT5G13020	NA	chr5	-	4130397	4130834	4130397	4130710	4130925	4131099	5087	110,109,74	0,0,0	106,93	8,0	256	132	0.00135548	0.0470421	1.0,1.0,1.0	0.872,1.0	0.064
76	5090	AT5G13020	NA	chr5	-	4130925	4131099	4130925	4131090	4131206	4131435	5090	60,58,53	1,1,1	55,71	9,6	141	132	1.89463e-05	0.00141622	0.983,0.982,0.98	0.851,0.917	0.098
77	5183	AT4G18370	NA	chr4	+	10149819	10150057	10149967	10150057	10149596	10149734	5183	188,138,94	4,0,0	211170	20,22	264	132	1.46597e-11	4.80784e-09	0.959,1.0,1.0	0.841,0.794	0.169
78	5185	AT4G18370	NA	chr4	+	10149950	10150057	10149967	10150057	10149819	10149877	5185	1,0,0	5,8,10	2,3	8,10	149	132	0.00143209	0.0487339	0.151,0.0,0.0	0.181,0.21	-0.145
79	5260	AT5G19660	NA	chr5	-	6644920	6645047	6644920	6645037	6645317	6645470	5260	15,7,3	18,14,9	0,1	7,20	142	132	2.25708e-06	0.00021933	0.437,0.317,0.237	0.0,0.044	0.308
80	5381	AT5G67560	NA	chr5	+	26951225	26951460	26951338	26951460	26951056	26951138	5381	77,65,71	0,0,0	89,68	7,1	245	132	0.00048773	0.02071	1.0,1.0,1.0	0.873,0.973	0.077
81	5421	AT4G03065-AT4G21410	NA	chr4	-	11402862	11403019	11402862	11402924	11403093	11403337	5421	74,94,54	0,0,1	79,96	4,7	227	132	4.73408e-05	0.00307445	1.0,1.0,0.969	0.92,0.889	0.085
82	5439	AT5G36290	NA	chr5	+	14303516	14304342	14303715	14304342	14303290	14303428	5439	229185210	0,0,1	253198	17,4	264	132	5.757e-08	8.39147e-06	1.0,1.0,0.991	0.882,0.961	0.076
83	5547	AT4G01593	NA	chr4	+	691570	691897	691593	691897	691004	691478	5547	0,1,0	4,0,2	2,3	0,0	155	132	4.90419e-08	7.31087e-06	0.0,1.0,0.0	1.0,1.0	-0.667
84	5740	AT5G05740	NA	chr5	-	1725809	1726058	1725809	1725920	1726254	1726389	5740	149,119,92	0,0,0	150140	12,19	264	132	6.97886e-13	3.15697e-10	1.0,1.0,1.0	0.862,0.787	0.175
85	5748	AT3G62750	NA	chr3	+	23214868	23215111	23215039	23215111	23214746	23214796	5748	125,140,61	3,0,0	30,38	11,9	264	132	1.43774e-13	8.02595e-11	0.954,1.0,1.0	0.577,0.679	0.357
86	5749	AT3G62750	NA	chr3	+	23215012	23215111	23215039	23215111	23214868	23214944	5749	0,8,0	123,136,83	3,7	24,33	159	132	0.000143744	0.00751276	0.0,0.047,0.0	0.094,0.15	-0.106
87	5791	AT3G62310	NA	chr3	-	23058276	23058475	23058276	23058402	23058773	23059858	5791	20,23,4	21,21,20	8,8	45,50	205	132	0.00055342	0.0230477	0.38,0.414,0.114	0.103,0.093	0.205
88	5792	AT3G62310	NA	chr3	-	23058276	23058488	23058276	23058402	23058773	23059858	5792	21,24,6	21,21,20	10,8	45,50	218	132	0.000172466	0.00880349	0.377,0.409,0.154	0.119,0.088	0.21
89	5793	AT3G62310	NA	chr3	-	23058276	23058506	23058276	23058402	23058773	23059858	5793	23,26,6	21,21,20	12,10	45,50	236	132	0.000613796	0.0251235	0.38,0.409,0.144	0.13,0.101	0.196
90	5794	AT3G62310	NA	chr3	-	23058276	23058514	23058276	23058402	23058773	23059858	5794	26,29,10	21,21,20	12,11	45,50	244	132	2.17114e-05	0.00160916	0.401,0.428,0.213	0.126,0.106	0.231
91	5795	AT3G62310	NA	chr3	-	23058276	23058520	23058276	23058402	23058773	23059858	5795	25,31,9	21,21,20	15,10	45,50	250	132	0.000112622	0.00616883	0.386,0.438,0.192	0.15,0.096	0.216
92	5866	AT4G27800	NA	chr4	-	13852251	13852357	13852251	13852341	13852509	13852564	5866	0,0,0	2,2,1	5,2	10,20	148	132	7.37738e-05	0.00437919	0.0,0.0,0.0	0.308,0.082	-0.195
93	5867	AT4G27800	NA	chr4	-	13852251	13852415	13852251	13852341	13852509	13852564	5867	460432301	2,2,1	398328	10,20	206	132	8.79073e-09	1.45976e-06	0.993,0.993,0.995	0.962,0.913	0.056
94	5939	AT3G60910	NA	chr3	+	22502478	22502708	22502677	22502708	22502241	22502310	5939	3,9,5	1,0,0	6,6	6,4	264	132	1.66962e-06	0.000167839	0.6,1.0,1.0	0.333,0.429	0.486
95	5940	AT3G60910	NA	chr3	+	22502511	22502708	22502677	22502708	22502405	22502425	5940	20,30,23	3,4,3	40,30	0,0	264	132	3.83451e-05	0.00256648	0.769,0.789,0.793	1.0,1.0	-0.216
96	6178	AT3G58050	NA	chr3	+	21493244	21493501	21493247	21493501	21492806	21493175	6178	6,2,0	4,16,4	0,0	7,14	135	132	0.00098823	0.0362442	0.595,0.109,0.0	0.0,0.0	0.235
97	6226	AT3G57410	NA	chr3	-	21244925	21245161	21244925	21244988	21245375	21245501	6226	7,16,3	69,74,62	27,39	48,69	264	132	4.3934e-09	8.29279e-07	0.048,0.098,0.024	0.22,0.22	-0.163
98	6235	AT3G57280	NA	chr3	+	21194431	21194660	21194441	21194660	21193865	21194058	6235	218146164	0,23,0	335224	0,0	142	132	3.5784e-05	0.00241354	1.0,0.855,1.0	1.0,1.0	-0.048
99	6242	AT3G56860	NA	chr3	-	21049348	21049453	21049348	21049416	21049532	21049754	6242	13,11,4	5,3,3	4,7	27,50	169	132	7.36155e-10	1.62307e-07	0.67,0.741,0.51	0.104,0.099	0.539
100	6257	AT3G56720	NA	chr3	+	21013086	21013368	21013117	21013368	21012845	21012920	6257	16,15,10	90,85,41	40,77	110124	163	132	4.44174e-05	0.00292075	0.126,0.125,0.165	0.227,0.335	-0.142
101	6451	AT5G03790	NA	chr5	+	1005651	1006010	1005654	1006010	1004766	1005102	6451	7,0,0	3,7,3	1,4	1,0	135	132	0.000127941	0.00682472	0.695,0.0,0.0	0.494,1.0	-0.515
102	6455	AT5G43630	NA	chr5	+	17526961	17527594	17527258	17527594	17526750	17526859	6455	5,7,2	0,0,1	5,11	4,5	264	132	2.24246e-05	0.00165734	1.0,1.0,0.5	0.385,0.524	0.379
103	6456	AT5G43630	NA	chr5	+	17527240	17527594	17527258	17527594	17526750	17526859	6456	11,8,14	0,0,1	5,4	4,5	150	132	4.12712e-08	6.22317e-06	1.0,1.0,0.925	0.524,0.413	0.506
104	6561	AT3G52720	NA	chr3	-	19541043	19541152	19541043	19541149	19541255	19541284	6561	16,9,3	43,53,23	3,1	47,42	135	132	0.000250591	0.0119759	0.267,0.142,0.113	0.059,0.023	0.133
105	6562	AT3G52660	NA	chr3	+	19522135	19522957	19522563	19522957	19521665	19521823	6562	22,25,14	26,28,26	8,6	29,47	264	132	1.08601e-05	0.00087404	0.297,0.309,0.212	0.121,0.06	0.182
106	6680	AT3G51420	NA	chr3	+	19084932	19085075	19085006	19085075	19084556	19084867	6680	58,61,34	1,0,3	57,50	12,4	206	132	8.49914e-05	0.00485821	0.974,1.0,0.879	0.753,0.889	0.13
107	6683	AT3G51420	NA	chr3	+	19084951	19085075	19085006	19085075	19084556	19084867	6683	223209139	1,0,3	276217	12,4	187	132	0.000719859	0.0284871	0.994,1.0,0.97	0.942,0.975	0.03
108	6708	AT3G51270	NA	chr3	+	19033801	19033934	19033805	19033934	19033541	19033611	6708	29,15,11	0,0,1	14,8	3,2	136	132	0.000971072	0.0359859	1.0,1.0,0.914	0.819,0.795	0.164
109	6732	AT3G50790	NA	chr3	-	18879926	18880271	18879926	18880265	18880339	18880393	6732	0,2,0	74,47,51	3,8	60,73	138	132	0.000359481	0.0160677	0.0,0.039,0.0	0.046,0.095	-0.058
110	6782	AT4G05210	NA	chr4	+	2683401	2683617	2683406	2683617	2682884	2683017	6782	0,0,0	2,4,2	4,1	0,1	137	132	3.07712e-08	4.77718e-06	0.0,0.0,0.0	1.0,0.491	-0.746
111	6854	AT5G67370	NA	chr5	-	26878615	26878878	26878615	26878711	26878965	26879118	6854	265270211	0,0,0	416330	15,12	264	132	1.45652e-08	2.34446e-06	1.0,1.0,1.0	0.933,0.932	0.067
112	6916	AT3G47160	NA	chr3	-	17360523	17360912	17360523	17360758	17360994	17361145	6916	56,59,38	0,0,0	70,64	6,9	264	132	4.84572e-08	7.26498e-06	1.0,1.0,1.0	0.854,0.78	0.183
113	6931	AT5G61770	NA	chr5	+	24816611	24816990	24816802	24816990	24816300	24816531	6931	77,60,35	0,0,0	33,26	14,31	264	132	0	0	1.0,1.0,1.0	0.541,0.295	0.582
114	6933	AT5G09850	NA	chr5	-	3064193	3064270	3064193	3064246	3064327	3064401	6933	1,1,0	89,115,76	6,4	74,80	156	132	0.00136442	0.0472895	0.009,0.007,0.0	0.064,0.041	-0.047
115	6980	AT4G32060	NA	chr4	+	15502411	15502725	15502511	15502725	15502217	15502301	6980	57,81,25	164145122	16,9	326222	232	132	0	0	0.165,0.241,0.104	0.027,0.023	0.145
116	7047	AT4G12460	NA	chr4	+	7394664	7395023	7394855	7395023	7394401	7394557	7047	2,1,0	20,14,13	6,10	16,19	264	132	1.43439e-05	0.00110689	0.048,0.034,0.0	0.158,0.208	-0.156
117	7091	AT3G49840	NA	chr3	+	18484826	18485040	18484829	18485040	18484522	18484662	7091	1,7,2	3,3,5	1,0	2,8	135	132	0.00103368	0.0375112	0.246,0.695,0.281	0.328,0.0	0.243
118	7122	AT5G11170	NA	chr5	+	3555391	3555680	3555623	3555680	3554820	3554939	7122	110,86,37	334268206	33,44	304334	264	132	2.04077e-07	2.5619e-05	0.141,0.138,0.082	0.051,0.062	0.064
119	7163	AT3G42670	NA	chr3	-	14757929	14758085	14757929	14758073	14758177	14759593	7163	0,4,2	4,0,1	0,0	5,3	144	132	0.00023541	0.0114379	0.0,1.0,0.647	0.0,0.0	0.549
120	7410	AT3G29100	NA	chr3	-	11076605	11077022	11076605	11076664	11077110	11077239	7410	3,6,0	4,1,3	7,3	0,0	264	132	9.85232e-08	1.32562e-05	0.273,0.75,0.0	1.0,1.0	-0.659
121	7478	AT3G28100	NA	chr3	+	10456624	10456738	10456644	10456738	10456430	10456496	7478	2,4,6	2,0,0	3,3	2,4	152	132	0.000746161	0.0293509	0.465,1.0,1.0	0.566,0.394	0.342
122	7649	AT3G60500	NA	chr3	+	22354224	22354381	22354232	22354381	22353919	22354116	7649	0,3,0	5,12,1	6,6	3,6	140	132	7.6267e-05	0.00447655	0.0,0.191,0.0	0.653,0.485	-0.505
123	7665	AT3G23080	NA	chr3	-	8207355	8208544	8207355	8208308	8208615	8208781	7665	106,98,102	0,0,0	127,77	5,5	264	132	3.95874e-05	0.00264289	1.0,1.0,1.0	0.927,0.885	0.094
124	7666	AT3G23080	NA	chr3	-	8208224	8208540	8208224	8208308	8208615	8208781	7666	11,5,7	0,0,0	12,9	5,5	264	132	7.63339e-09	1.28932e-06	1.0,1.0,1.0	0.545,0.474	0.49
125	7706	AT4G26140	NA	chr4	-	13244507	13244689	13244507	13244683	13244784	13244946	7706	17,9,6	0,2,0	6,11	3,10	138	132	1.91477e-06	0.000191018	1.0,0.811,1.0	0.657,0.513	0.352
126	7728	AT1G79440	NA	chr1	-	29884704	29884959	29884704	29884782	29885340	29885451	7728	140161136	1,0,0	200153	8,9	264	132	8.82215e-07	9.52538e-05	0.986,1.0,1.0	0.926,0.895	0.085
127	7762	AT1G78690	NA	chr1	+	29597788	29597929	29597791	29597929	29597624	29597710	7762	8,5,2	18,16,8	2,1	36,16	135	132	0.000743411	0.0292866	0.303,0.234,0.196	0.052,0.058	0.189
128	7988	AT4G01560	NA	chr4	-	678075	678307	678075	678158	678395	678479	7988	35,48,25	0,0,0	37,38	3,5	264	132	1.43364e-05	0.00110689	1.0,1.0,1.0	0.86,0.792	0.174
129	8012	AT5G08370	NA	chr5	-	2692707	2692923	2692707	2692811	2693019	2693076	8012	42,29,27	0,0,0	12,15	2,8	244	132	8.41927e-09	1.40698e-06	1.0,1.0,1.0	0.764,0.504	0.366
130	8014	AT5G42400	NA	chr5	-	16955576	16955989	16955576	16955986	16956090	16956270	8014	23,26,12	4,1,1	11,21	7,7	135	132	0.00124328	0.043785	0.849,0.962,0.921	0.606,0.746	0.235
131	8031	AT1G74260	NA	chr1	-	27923915	27924219	27923915	27924214	27924299	27926292	8031	7,15,13	6,6,0	11,19	0,1	137	132	0.000442442	0.0191874	0.529,0.707,1.0	1.0,0.948	-0.229
132	8074	AT4G26600	NA	chr4	+	13422927	13423253	13422933	13423253	13422713	13422813	8074	42,16,18	0,0,0	34,34	0,9	138	132	8.23396e-05	0.00472723	1.0,1.0,1.0	1.0,0.783	0.109
133	8097	AT4G19040	NA	chr4	-	10436436	10436658	10436436	10436502	10436833	10436908	8097	41,32,18	1,0,2	27,25	6,8	264	132	6.81378e-06	0.000586141	0.953,1.0,0.818	0.692,0.61	0.273
134	8104	AT1G73090	NA	chr1	+	27489684	27489853	27489807	27489853	27489423	27489560	8104	42,28,18	0,0,0	19,15	4,7	255	132	1.87662e-09	3.81681e-07	1.0,1.0,1.0	0.711,0.526	0.381
135	8141	AT1G80640	NA	chr1	+	30313545	30313627	30313584	30313627	30313344	30313441	8141	137,105,93	0,0,1	118,93	7,4	171	132	0.000178878	0.00907779	1.0,1.0,0.986	0.929,0.947	0.057
136	8205	AT2G46230	NA	chr2	-	18984572	18984798	18984572	18984651	18984937	18985025	8205	63,36,26	0,1,0	33,26	8,0	264	132	0.000136507	0.00719181	1.0,0.947,1.0	0.673,1.0	0.146
137	8341	AT4G13150	NA	chr4	-	7650651	7650717	7650651	7650704	7650790	7650846	8341	27,21,27	0,1,0	28,14	5,1	145	132	0.000989093	0.0362442	1.0,0.95,1.0	0.836,0.927	0.102
138	8357	AT3G49720	NA	chr3	-	18440008	18440652	18440008	18440344	18440740	18441115	8357	465330279	0,0,0	459384	9,6	264	132	0.000974782	0.0360724	1.0,1.0,1.0	0.962,0.97	0.034
139	8435	AT5G04740	NA	chr5	-	1370318	1370603	1370318	1370514	1370688	1370752	8435	5,6,4	5,6,11	0,0	4,7	221	132	1.65709e-05	0.0012602	0.374,0.374,0.178	0.0,0.0	0.309
140	8668	AT3G43510	NA	chr3	-	15403746	15405069	15403746	15404709	15405180	15405431	8668	45,50,31	0,0,0	35,29	4,3	264	132	2.94279e-05	0.00205346	1.0,1.0,1.0	0.814,0.829	0.179
141	8685	AT1G63855	NA	chr1	-	23700427	23700537	23700427	23700514	23700662	23700967	8685	0,0,0	10,12,17	3,6	22,18	155	132	1.11788e-05	0.000894199	0.0,0.0,0.0	0.104,0.221	-0.163
142	8698	AT4G33500	NA	chr4	-	16114222	16114343	16114222	16114289	16114468	16114638	8698	9,4,2	43,41,20	0,1	29,31	186	132	0.000627669	0.0255717	0.129,0.065,0.066	0.0,0.022	0.076
143	8717	AT1G65270	NA	chr1	+	24243005	24243299	24243227	24243299	24242510	24242606	8717	135,144,99	1,1,0	154160	5,6	264	132	0.00057605	0.0238388	0.985,0.986,1.0	0.939,0.93	0.056
144	8724	AT1G63250	NA	chr1	-	23464814	23465042	23464814	23465023	23465122	23465178	8724	17,15,5	1,5,3	3,4	0,0	151	132	0.000301937	0.0139471	0.937,0.724,0.593	1.0,1.0	-0.249
145	8779	AT3G05840	NA	chr3	+	1740699	1740906	1740728	1740906	1739980	1740161	8779	387282308	10,14,13	417340	39,35	161	132	9.39679e-06	0.000772864	0.969,0.943,0.951	0.898,0.888	0.061
146	8908	AT1G79245	NA	chr1	-	29806305	29806374	29806305	29806363	29806537	29806574	8908	11,19,5	1,0,0	4,12	2,7	143	132	1.05251e-06	0.000108719	0.91,1.0,1.0	0.649,0.613	0.339
147	9058	AT1G60270	NA	chr1	-	22223997	22224061	22223997	22224054	22224128	22224230	9058	9,12,1	0,2,0	12,7	2,6	139	132	0.000639863	0.0258676	1.0,0.851,1.0	0.851,0.526	0.262
148	9196	AT1G58060	NA	chr1	-	21498183	21498842	21498183	21498378	21499119	21499338	9196	14,10,3	0,0,0	9,7	2,2	264	132	0.000464659	0.0199857	1.0,1.0,1.0	0.692,0.636	0.336
149	9393	AT5G51660	NA	chr5	+	20987325	20987556	20987330	20987556	20986758	20986836	9393	21,15,14	0,0,0	13,16	0,6	137	132	0.000898062	0.0337088	1.0,1.0,1.0	1.0,0.72	0.14
150	9433	AT1G04985	NA	chr1	-	1416868	1417390	1416868	1416978	1417973	1418046	9433	86,78,57	1,3,0	78,61	6,8	264	132	9.26135e-05	0.00517085	0.977,0.929,1.0	0.867,0.792	0.139
151	9448	AT1G54920	NA	chr1	+	20474050	20474267	20474054	20474267	20473790	20473952	9448	78,59,47	4,6,5	59,57	1,0	136	132	0.000635678	0.0258178	0.95,0.905,0.901	0.983,1.0	-0.073
152	9452	AT3G13030	NA	chr3	-	4170036	4171449	4170036	4171433	4171557	4171615	9452	24,23,10	5,2,2	29,26	1,0	148	132	0.0013885	0.0478084	0.811,0.911,0.817	0.963,1.0	-0.135
153	9567	AT2G33480	NA	chr2	+	14181878	14182347	14181907	14182347	14181535	14181709	9567	19,26,6	0,1,0	20,8	3,2	161	132	0.0011665	0.0414146	1.0,0.955,1.0	0.845,0.766	0.179
154	9595	AT3G18500	NA	chr3	+	6353270	6353554	6353469	6353554	6353030	6353200	9595	51,48,27	0,0,0	11,12	4,1	264	132	0.000202931	0.0100269	1.0,1.0,1.0	0.579,0.857	0.282
155	9596	AT3G18500	NA	chr3	+	6353270	6353554	6353501	6353554	6353030	6353200	9596	56,59,29	0,2,0	12,17	4,3	264	132	5.23434e-06	0.00046085	1.0,0.937,1.0	0.6,0.739	0.31
156	9597	AT3G18500	NA	chr3	+	6353469	6353554	6353501	6353554	6353030	6353200	9597	5,12,3	0,2,0	5,6	4,3	164	132	0.000148225	0.00770094	1.0,0.828,1.0	0.502,0.617	0.383
157	9637	AT1G27450	NA	chr1	+	9532352	9532502	9532400	9532502	9532045	9532201	9637	126173124	292271181	235201	225224	180	132	0.000117244	0.00639528	0.24,0.319,0.334	0.434,0.397	-0.118
158	9783	AT5G20920	NA	chr5	-	7096380	7096495	7096380	7096492	7096622	7096669	9783	199158140	27,24,32	295287	18,23	135	132	5.75105e-05	0.00361847	0.878,0.866,0.811	0.941,0.924	-0.081
159	9798	AT3G13970	NA	chr3	-	4613509	4613968	4613509	4613755	4614055	4614124	9798	9,10,14	0,0,0	21,15	11,0	264	132	7.53779e-05	0.00444425	1.0,1.0,1.0	0.488,1.0	0.256
160	9877	AT1G55340	NA	chr1	+	20652307	20652822	20652575	20652822	20651980	20652108	9877	124,94,49	0,0,3	132,93	9,4	264	132	0.000229805	0.011207	1.0,1.0,0.891	0.88,0.921	0.063
161	9878	AT1G55340	NA	chr1	+	20652901	20653172	20652931	20653172	20652575	20652822	9878	112,103,66	43,34,23	107,59	80,60	162	132	4.45412e-06	0.000398849	0.68,0.712,0.7	0.521,0.445	0.214
162	9996	AT2G26300	NA	chr2	+	11197954	11198146	11197963	11198146	11197343	11197468	9996	9,5,18	0,0,0	6,15	15,0	141	132	0.00106024	0.0382633	1.0,1.0,1.0	0.272,1.0	0.364
163	9997	AT2G26300	NA	chr2	+	11197957	11198146	11197963	11198146	11197376	11197468	9997	62,72,71	0,0,0	105,82	15,0	138	132	1.15892e-05	0.000924215	1.0,1.0,1.0	0.87,1.0	0.065
164	9998	AT2G26300	NA	chr2	+	11198795	11199083	11198975	11199083	11198530	11198620	9998	164146101	4,7,0	151125	24,31	264	132	2.21846e-11	7.01274e-09	0.953,0.913,1.0	0.759,0.668	0.242
165	10065	AT3G52840	NA	chr3	+	19583136	19583240	19583155	19583240	19582360	19582504	10065	7,5,3	0,1,0	2,2	2,2	151	132	2.88542e-05	0.00202803	1.0,0.814,1.0	0.466,0.466	0.472
166	10146	AT1G47570	NA	chr1	+	17480036	17480344	17480220	17480344	17479894	17479956	10146	17,21,12	0,0,0	20,17	1,4	264	132	0.000844357	0.0323407	1.0,1.0,1.0	0.909,0.68	0.206
167	10276	AT1G44790	NA	chr1	-	16912924	16913095	16912924	16912965	16913165	16913219	10276	85,58,66	0,0,0	69,61	5,15	262	132	8.93208e-10	1.92091e-07	1.0,1.0,1.0	0.874,0.672	0.227
168	10450	AT4G23100	NA	chr4	-	12105827	12106255	12105827	12106250	12106425	12106765	10450	638559479	0,0,0	696731	53,0	137	132	3.97501e-10	9.5681e-08	1.0,1.0,1.0	0.927,1.0	0.036
169	10630	AT5G66005	NA	chr5	-	26398726	26398834	26398726	26398817	26398913	26399001	10630	4,3,0	1,2,2	0,0	13,8	149	132	8.21489e-05	0.00472662	0.78,0.571,0.0	0.0,0.0	0.45
170	10769	AT1G60220	NA	chr1	+	22211092	22211476	22211361	22211476	22210911	22211009	10769	42,33,23	0,0,0	29,17	7,0	264	132	9.26288e-05	0.00517085	1.0,1.0,1.0	0.674,1.0	0.163
171	10893	AT2G01140	NA	chr2	-	94848	95672	94848	95637	95748	95858	10893	17,13,17	0,0,0	18,17	7,0	167	132	0.000199452	0.00989229	1.0,1.0,1.0	0.67,1.0	0.165
172	10917	AT2G39470	NA	chr2	+	16477001	16477124	16477015	16477124	16476841	16476915	10917	605470384	27,14,9	199140	17,16	146	132	7.00448e-05	0.00422475	0.953,0.968,0.975	0.914,0.888	0.064
173	11009	AT4G33200	NA	chr4	-	16007418	16007538	16007418	16007517	16007613	16007733	11009	2,4,3	20,14,12	0,0	16,15	153	132	0.000376315	0.0166499	0.079,0.198,0.177	0.0,0.0	0.151
174	11010	AT4G31860	NA	chr4	-	15406438	15407034	15406438	15406943	15407119	15407172	11010	27,24,10	1,0,0	26,19	2,4	223	132	0.000443308	0.0191932	0.941,1.0,1.0	0.885,0.738	0.169
175	11023	AT1G05890	NA	chr1	+	1782809	1782868	1782825	1782868	1782649	1782739	11023	3,3,1	0,0,0	3,1	2,2	148	132	0.000232419	0.0113135	1.0,1.0,1.0	0.572,0.308	0.56
176	11134	AT1G09795	NA	chr1	+	3174996	3175248	3175140	3175248	3174619	3174733	11134	304252223	0,1,0	276303	9,16	264	132	5.20372e-09	9.53863e-07	1.0,0.992,1.0	0.939,0.904	0.076
177	11161	AT4G14240	NA	chr4	-	8206464	8206770	8206464	8206578	8206864	8206941	11161	44,33,19	0,0,0	40,43	6,5	264	132	3.83773e-07	4.53561e-05	1.0,1.0,1.0	0.769,0.811	0.21
178	11229	AT1G80500	NA	chr1	+	30271719	30271892	30271806	30271892	30271148	30271275	11229	3,9,3	203155135	22,9	181179	219	132	0.000574792	0.0238244	0.009,0.034,0.013	0.068,0.029	-0.03
179	11240	AT1G25550	NA	chr1	+	8977684	8978093	8977692	8978093	8977522	8977599	11240	233191134	0,4,1	231176	14,10	140	132	2.74375e-06	0.000258949	1.0,0.978,0.992	0.94,0.943	0.048
180	11258	AT1G20540	NA	chr1	+	7113889	7114021	7113951	7114021	7113644	7113772	11258	4,2,2	17,12,8	0,0	23,14	194	132	0.00104379	0.037826	0.138,0.102,0.145	0.0,0.0	0.128
181	11336	AT5G63370	NA	chr5	-	25384359	25384427	25384359	25384402	25384506	25385077	11336	3,2,3	5,6,1	1,0	6,17	157	132	0.000254946	0.0121398	0.335,0.219,0.716	0.123,0.0	0.362
182	11440	AT1G60430	NA	chr1	-	22265679	22265761	22265679	22265745	22265831	22266002	11440	1,0,0	4,8,4	9,1	2,5	148	132	5.11066e-05	0.00328648	0.182,0.0,0.0	0.801,0.151	-0.415
183	11441	AT1G60430	NA	chr1	-	22265679	22265761	22265679	22265748	22265831	22266002	11441	1,0,0	4,6,8	9,1	7,7	145	132	5.82334e-05	0.00364647	0.185,0.0,0.0	0.539,0.115	-0.265
184	11476	AT2G32640	NA	chr2	-	13848409	13848507	13848409	13848443	13848608	13848676	11476	21,16,9	21,18,9	3,11	37,26	196	132	0.000132004	0.00696858	0.402,0.374,0.402	0.052,0.222	0.256
185	11541	AT3G59870	NA	chr3	-	22117287	22117520	22117287	22117491	22117851	22118241	11541	9,7,9	318255201	16,13	160161	161	132	0.000477141	0.0203953	0.023,0.022,0.035	0.076,0.062	-0.042
186	11543	AT1G34065	NA	chr1	-	12399723	12399777	12399723	12399770	12399992	12400083	11543	11,10,5	0,0,0	10,1	2,4	139	132	4.37918e-05	0.00289347	1.0,1.0,1.0	0.826,0.192	0.491
187	11590	AT1G01710-AT1G01715	NA	chr1	+	266926	267771	267281	267771	266533	266724	11590	13,3,1	2,2,0	0,1	5,5	264	132	4.18442e-06	0.000377274	0.765,0.429,1.0	0.0,0.091	0.686
188	11619	AT4G30340	NA	chr4	-	14838906	14839167	14838906	14839155	14839253	14839324	11619	2,1,1	66,48,40	10,6	97,52	144	132	0.000481457	0.0205398	0.027,0.019,0.022	0.086,0.096	-0.068
189	11637	AT1G02960	NA	chr1	-	667150	667464	667150	667437	667540	667641	11637	18,7,4	2,6,0	3,9	0,0	159	132	0.000601208	0.0246939	0.882,0.492,1.0	1.0,1.0	-0.209
190	11748	AT1G08420	NA	chr1	+	2652247	2652584	2652482	2652584	2651865	2651935	11748	1,0,1	44,31,13	1,10	32,24	264	132	0.000190596	0.00948891	0.011,0.0,0.037	0.015,0.172	-0.077
191	11776	AT2G44650	NA	chr2	-	18419689	18419864	18419689	18419719	18419941	18420324	11776	522417365	0,0,0	683540	58,47	264	132	0	0	1.0,1.0,1.0	0.855,0.852	0.147
192	11787	AT5G17440	NA	chr5	+	5752623	5752877	5752795	5752877	5752433	5752492	11787	30,42,20	40,50,35	19,23	84,78	264	132	8.68839e-06	0.000721384	0.273,0.296,0.222	0.102,0.128	0.149
193	11788	AT5G17440	NA	chr5	+	5752626	5752877	5752795	5752877	5752433	5752492	11788	25,29,13	40,50,35	15,18	84,78	264	132	0.000184533	0.00929286	0.238,0.225,0.157	0.082,0.103	0.114
194	11814	AT3G09180	NA	chr3	+	2819983	2820434	2819988	2820434	2819645	2819811	11814	44,32,48	13,0,0	54,56	0,0	137	132	0.000420779	0.0183694	0.765,1.0,1.0	1.0,1.0	-0.078
195	11850	AT4G00710	NA	chr4	+	291728	292011	291925	292011	291503	291637	11850	6,18,2	0,0,1	4,21	9,5	264	132	9.59749e-06	0.000786904	1.0,1.0,0.5	0.182,0.677	0.404
196	11852	AT4G00710	NA	chr4	+	291742	292011	291925	292011	291503	291637	11852	102,81,74	0,0,1	91115	9,5	264	132	2.11653e-06	0.000207206	1.0,1.0,0.974	0.835,0.92	0.114
197	11858	AT1G01760	NA	chr1	-	277076	277153	277076	277137	277231	277401	11858	10,8,5	6,0,2	4,11	0,0	148	132	0.00025579	0.0121579	0.598,1.0,0.69	1.0,1.0	-0.237
198	11930	AT2G35880	NA	chr2	-	15064700	15065006	15064700	15064999	15065088	15065406	11930	108,86,59	16,0,0	122106	0,0	139	132	0.000186384	0.00932506	0.865,1.0,1.0	1.0,1.0	-0.045
199	11960	AT4G29220	NA	chr4	-	14405255	14405529	14405255	14405393	14405614	14405654	11960	81,93,58	0,2,0	26,55	5,3	264	132	4.47254e-05	0.00293365	1.0,0.959,1.0	0.722,0.902	0.174
200	11963	AT1G51520	NA	chr1	+	19109168	19109209	19109179	19109209	19108960	19109099	11963	0,0,0	1,5,2	3,4	4,0	143	132	8.05392e-08	1.13e-05	0.0,0.0,0.0	0.409,1.0	-0.705
201	12019	AT5G12230	NA	chr5	-	3955257	3955343	3955257	3955330	3955908	3956151	12019	63,78,48	0,0,0	53,56	7,2	145	132	0.000168066	0.00862925	1.0,1.0,1.0	0.873,0.962	0.083
202	12166	AT1G22740	NA	chr1	+	8049392	8049639	8049539	8049639	8049134	8049299	12166	61,58,54	6,10,9	108103	0,4	264	132	3.64108e-06	0.000334025	0.836,0.744,0.75	1.0,0.928	-0.187
203	12194	AT1G31900-AT1G31910	NA	chr1	+	11459002	11459310	11459159	11459310	11458683	11458793	12194	56,23,21	0,0,0	29,38	5,4	264	132	9.39509e-07	0.000100612	1.0,1.0,1.0	0.744,0.826	0.215
204	12328	AT1G45000	NA	chr1	+	17010715	17011252	17011060	17011252	17010534	17010621	12328	387351301	0,0,0	447392	14,10	264	132	1.4011e-07	1.81087e-05	1.0,1.0,1.0	0.941,0.951	0.054
205	12353	AT2G22980	NA	chr2	+	9780244	9780452	9780350	9780452	9780040	9780143	12353	8,9,4	0,1,0	2,2	10,8	238	132	1.247e-12	5.27703e-10	1.0,0.833,1.0	0.1,0.122	0.833
206	12729	AT5G26680	NA	chr5	-	9311641	9312304	9311641	9311956	9312660	9312715	12729	4,7,4	74,58,54	12,8	28,43	264	132	0.000803291	0.0310839	0.026,0.057,0.036	0.176,0.085	-0.091
207	12763	AT1G76050	NA	chr1	+	28542143	28542232	28542153	28542232	28541812	28542011	12763	0,4,2	4,4,3	0,0	1,1	142	132	0.000801074	0.0310839	0.0,0.482,0.383	0.0,0.0	0.288
208	12853	AT1G49980	NA	chr1	+	18512065	18512512	18512089	18512512	18511848	18511962	12853	21,23,35	16,5,6	92,63	3,1	156	132	4.28527e-07	4.93126e-05	0.526,0.796,0.832	0.963,0.982	-0.254
209	12959	AT1G04910	NA	chr1	-	1390425	1390649	1390425	1390529	1390776	1390936	12959	0,0,1	21,13,10	4,8	13,8	252	132	9.44812e-07	0.000100768	0.0,0.0,0.05	0.139,0.344	-0.225
210	13204	AT1G03430	NA	chr1	+	848613	848713	848672	848713	848366	848497	13204	29,46,16	5,0,3	38,27	0,0	191	132	0.00105654	0.0381824	0.8,1.0,0.787	1.0,1.0	-0.138
211	13406	AT2G27950	NA	chr2	-	11902346	11903203	11902346	11903186	11903287	11903454	13406	4,7,1	8,6,3	0,1	2,5	149	132	0.00121011	0.0427892	0.307,0.508,0.228	0.0,0.151	0.272
212	13539	AT5G51080	NA	chr5	-	20770357	20770686	20770357	20770625	20770910	20771000	13539	7,5,3	3,0,3	6,12	0,0	193	132	0.000330169	0.0150655	0.615,1.0,0.406	1.0,1.0	-0.326
213	13711	AT4G06701	NA	chr4	-	3939289	3939923	3939289	3939920	3940247	3940331	13711	3,1,2	3,0,1	2,0	6,11	135	132	0.0011374	0.0405462	0.494,1.0,0.662	0.246,0.0	0.596
214	13723	AT1G64720	NA	chr1	-	24047786	24047963	24047786	24047948	24048039	24048196	13723	534474441	7,6,0	923639	37,16	147	132	2.044e-06	0.000201457	0.986,0.986,1.0	0.957,0.973	0.026
215	13726	AT2G36170	NA	chr2	+	15172523	15172928	15172861	15172928	15172333	15172420	13726	632502411	0,0,0	816672	26,29	264	132	8.32667e-15	7.28223e-12	1.0,1.0,1.0	0.94,0.921	0.07
216	13759	AT4G12680	NA	chr4	+	7477004	7477174	7477008	7477174	7476777	7476884	13759	8,13,2	5,6,0	1,6	0,0	136	132	7.20657e-05	0.00431687	0.608,0.678,1.0	1.0,1.0	-0.238
217	13773	AT1G02130	NA	chr1	-	401322	401508	401322	401370	401594	401667	13773	226238196	0,0,0	342247	22,15	264	132	6.01408e-13	2.86893e-10	1.0,1.0,1.0	0.886,0.892	0.111
218	13782	AT1G09010	NA	chr1	-	2898180	2898363	2898180	2898229	2898447	2898672	13782	33,22,13	0,0,0	6,19	0,5	264	132	0.00110161	0.0395389	1.0,1.0,1.0	1.0,0.655	0.172
219	13889	AT1G11380	NA	chr1	+	3833608	3834212	3833765	3834212	3833337	3833502	13889	71,52,32	0,0,0	56,44	5,4	264	132	8.66889e-06	0.000721384	1.0,1.0,1.0	0.848,0.846	0.153
220	14091	AT1G17330	NA	chr1	+	5930654	5930900	5930802	5930900	5930403	5930422	14091	13,9,8	71,68,53	5,3	125,88	264	132	0.000137598	0.0072348	0.084,0.062,0.07	0.02,0.017	0.054
221	14161	AT4G13235	NA	chr4	-	7677698	7678083	7677698	7678080	7678189	7678308	14161	68,32,26	2,8,2	67,38	0,0	135	132	0.000220797	0.0108484	0.971,0.796,0.927	1.0,1.0	-0.102
222	14192	AT4G34450	NA	chr4	+	16474912	16475283	16475145	16475283	16474685	16474841	14192	256247225	0,3,0	172206	40,32	264	132	0	0	1.0,0.976,1.0	0.683,0.763	0.269
223	14193	AT4G34450	NA	chr4	+	16474936	16475283	16475145	16475283	16474685	16474841	14193	5,6,3	0,3,0	0,9	40,32	264	132	9.84914e-08	1.32562e-05	1.0,0.5,1.0	0.0,0.123	0.772
224	14245	AT1G01060	NA	chr1	-	37372	37462	37372	37398	37568	37779	14245	0,0,1	58,66,49	2,11	94,68	196	132	0.000361072	0.0160839	0.0,0.0,0.014	0.014,0.098	-0.051
225	14271	AT1G54730	NA	chr1	+	20429658	20430123	20429853	20430123	20429313	20429373	14271	69,64,27	0,0,0	31,30	0,7	264	132	0.000174167	0.00887306	1.0,1.0,1.0	1.0,0.682	0.159
226	14398	AT1G17145	NA	chr1	-	5860771	5860873	5860771	5860838	5861172	5861239	14398	8,6,4	40,43,17	0,1	37,51	167	132	1.35686e-05	0.00106332	0.137,0.099,0.157	0.0,0.015	0.123
227	14454	AT1G63010	NA	chr1	-	23348822	23349004	23348822	23348998	23349088	23349396	14454	153,92,101	1,0,2	156123	3,12	138	132	0.000222674	0.0109202	0.993,1.0,0.98	0.98,0.907	0.047
228	14457	AT1G63010	NA	chr1	-	23352323	23352423	23352323	23352398	23352498	23352536	14457	2,2,0	24,19,27	10,13	19,20	157	132	7.53721e-08	1.07475e-05	0.065,0.081,0.0	0.307,0.353	-0.281
229	14505	AT1G01690	NA	chr1	+	249539	249693	249542	249693	249097	249306	14505	0,4,2	7,4,1	0,0	2,2	135	132	0.00112009	0.0401473	0.0,0.494,0.662	0.0,0.0	0.385
230	14506	AT1G01690	NA	chr1	+	250013	250151	250016	250151	249773	249930	14506	2,2,5	4,1,4	2,1	0,0	135	132	2.05012e-06	0.000201457	0.328,0.662,0.55	1.0,1.0	-0.487
231	14566	AT4G34390	NA	chr4	+	16443753	16443865	16443779	16443865	16443629	16443662	14566	3,1,2	3,5,3	8,5	0,2	158	132	0.000256964	0.0121916	0.455,0.143,0.358	1.0,0.676	-0.519
232	14581	AT1G07110	NA	chr1	-	2181378	2181606	2181378	2181582	2181760	2181814	14581	22,25,11	402343274	38,58	236265	156	132	2.85135e-10	7.05764e-08	0.044,0.058,0.033	0.12,0.156	-0.093
233	14595	AT1G04390	NA	chr1	-	1181937	1182380	1181937	1182376	1182453	1182587	14595	1,0,0	6,5,1	2,2	3,0	136	132	0.000131729	0.00696808	0.139,0.0,0.0	0.393,1.0	-0.65
234	14767	AT1G10870	NA	chr1	-	3617838	3617944	3617838	3617929	3618076	3618198	14767	0,1,0	15,14,9	3,3	12,10	147	132	0.000274649	0.0129371	0.0,0.06,0.0	0.183,0.212	-0.178
235	15065	AT1G09023	NA	chr1	+	25922422	25923554	25922669	25923554	25921324	25921805	15065	17,16,8	6,3,2	3,8	0,0	264	132	2.499e-05	0.00181905	0.586,0.727,0.667	1.0,1.0	-0.34
236	15082	AT5G18240	NA	chr5	-	6028284	6029321	6028284	6029309	6029622	6029692	15082	3,3,2	2,2,0	1,0	1,4	144	132	0.000332377	0.0151399	0.579,0.579,1.0	0.478,0.0	0.48
237	15085	AT5G18240	NA	chr5	-	6030365	6030581	6030365	6030577	6030663	6030802	15085	5,5,3	3,5,4	0,0	3,2	136	132	2.84801e-06	0.000266869	0.618,0.493,0.421	0.0,0.0	0.511
238	15245	AT1G05430	NA	chr1	-	1594922	1595186	1594922	1595043	1595320	1595426	15245	58,76,64	0,0,0	67,53	3,5	264	132	7.93379e-05	0.00460529	1.0,1.0,1.0	0.918,0.841	0.121
239	15280	AT1G07615	NA	chr1	-	2343609	2343697	2343609	2343692	2343854	2343963	15280	0,1,0	20,18,16	2,4	17,8	137	132	0.000401946	0.0176944	0.0,0.051,0.0	0.102,0.325	-0.197
240	15301	AT2G17380	NA	chr2	+	7554515	7554726	7554639	7554726	7554307	7554416	15301	230186122	0,0,0	288170	8,10	256	132	7.47668e-07	8.17356e-05	1.0,1.0,1.0	0.949,0.898	0.077
241	15394	AT2G03640	NA	chr2	-	1106238	1106485	1106238	1106420	1106729	1106790	15394	16,8,12	11,6,8	5,8	16,17	197	132	0.00109489	0.0393515	0.494,0.472,0.501	0.173,0.24	0.283
242	15418	AT1G08680	NA	chr1	+	2766719	2766821	2766725	2766821	2766505	2766643	15418	13,9,2	60,66,52	1,1	38,54	138	132	0.000197403	0.00980919	0.172,0.115,0.035	0.025,0.017	0.086
243	15451	AT1G44770	NA	chr1	-	16908654	16908866	16908654	16908863	16908942	16909060	15451	59,59,65	15,1,3	62,36	23,13	135	132	6.90903e-05	0.00418642	0.794,0.983,0.955	0.725,0.73	0.183
244	15466	AT1G11840	NA	chr1	+	3997248	3997391	3997254	3997391	3997033	3997141	15466	63,37,20	0,0,0	11,25	7,0	138	132	0.000601419	0.0246939	1.0,1.0,1.0	0.6,1.0	0.2
245	15489	AT5G66050	NA	chr5	-	26413022	26413246	26413022	26413094	26413350	26413407	15489	48,37,32	0,0,0	30,56	0,7	264	132	0.000287093	0.013403	1.0,1.0,1.0	1.0,0.8	0.1
246	15560	AT1G04080	NA	chr1	+	1054284	1054806	1054662	1054806	1053806	1054200	15560	51,26,5	60,53,39	7,13	68,87	264	132	6.68409e-05	0.00409744	0.298,0.197,0.06	0.049,0.07	0.125
247	15566	AT5G40160	NA	chr5	-	16063474	16063573	16063474	16063570	16063700	16063780	15566	171132109	4,5,0	189210	27,9	135	132	1.21357e-05	0.000964859	0.977,0.963,1.0	0.873,0.958	0.065
248	15603	AT2G19600	NA	chr2	+	8480813	8481060	8480976	8481060	8480609	8480684	15603	21,12,31	0,0,0	15,26	1,4	264	132	0.000788037	0.0307675	1.0,1.0,1.0	0.882,0.765	0.176
249	15641	AT1G19690	NA	chr1	-	6808998	6809250	6808998	6809239	6809335	6809569	15641	17,10,12	0,0,0	8,16	4,3	143	132	8.05865e-06	0.000684255	1.0,1.0,1.0	0.649,0.831	0.26
250	15766	AT5G16980	NA	chr5	-	5580292	5580616	5580292	5580469	5580777	5580935	15766	13,6,10	24,9,8	2,0	15,20	264	132	1.61394e-06	0.000162865	0.213,0.25,0.385	0.062,0.0	0.252
251	15800	AT5G19210	NA	chr5	+	6461991	6462105	6461995	6462105	6461804	6461898	15800	38,26,13	0,8,3	22,21	0,0	136	132	0.000360663	0.0160839	1.0,0.759,0.808	1.0,1.0	-0.144
252	15821	AT1G10890	NA	chr1	+	3629382	3630064	3629844	3630064	3629097	3629304	15821	57,52,10	54,48,25	3,7	34,30	264	132	1.03359e-06	0.000107612	0.345,0.351,0.167	0.042,0.104	0.215
253	15824	AT1G10890	NA	chr1	+	3629387	3630064	3629844	3630064	3629097	3629304	15824	57,52,10	54,48,25	2,7	34,30	264	132	4.17193e-07	4.84332e-05	0.345,0.351,0.167	0.029,0.104	0.221
254	15826	AT1G10890	NA	chr1	+	3629642	3630064	3629844	3630064	3629097	3629304	15826	57,52,10	54,48,25	2,7	34,30	264	132	4.17193e-07	4.84332e-05	0.345,0.351,0.167	0.029,0.104	0.221
255	16089	AT1G18720	NA	chr1	-	6458450	6458599	6458450	6458513	6459295	6459719	16089	3,6,1	360334294	11,33	405325	218	132	1.10911e-07	1.46968e-05	0.005,0.011,0.002	0.016,0.058	-0.031
256	16150	AT1G12730	NA	chr1	+	4335384	4335562	4335437	4335562	4335260	4335293	16150	1,0,0	2,5,2	3,10	3,5	185	132	2.02219e-06	0.000200212	0.263,0.0,0.0	0.416,0.588	-0.414
257	16194	AT2G13440	NA	chr2	-	5593725	5593949	5593725	5593943	5594092	5594259	16194	37,30,29	0,0,1	16,30	2,4	138	132	0.00108238	0.0389551	1.0,1.0,0.965	0.884,0.878	0.107
258	16195	AT2G13440	NA	chr2	-	5593725	5593985	5593725	5593943	5594092	5594259	16195	6,5,7	0,0,1	4,4	2,4	174	132	9.97104e-06	0.000813574	1.0,1.0,0.842	0.603,0.431	0.43
259	16260	AT1G17680	NA	chr1	+	6076317	6076701	6076387	6076701	6076076	6076194	16260	1,0,1	11,7,1	5,3	4,3	202	132	6.1684e-05	0.00383491	0.056,0.0,0.395	0.45,0.395	-0.272
260	16283	AT1G23360	NA	chr1	-	8296241	8296498	8296241	8296342	8296593	8296658	16283	58,64,31	1,0,0	19,39	3,3	264	132	0.000296774	0.0137574	0.967,1.0,1.0	0.76,0.867	0.175
261	16313	AT1G78010	NA	chr1	+	29335371	29335517	29335378	29335517	29335200	29335260	16313	10,9,6	12,4,9	5,1	21,22	139	132	0.000108973	0.00598141	0.442,0.681,0.388	0.184,0.041	0.391
262	16476	AT2G17790	NA	chr2	+	7735158	7735399	7735309	7735399	7734874	7734962	16476	57,30,18	0,0,0	39,40	9,2	264	132	8.43454e-07	9.14451e-05	1.0,1.0,1.0	0.684,0.909	0.204
263	16495	AT2G17190	NA	chr2	-	7478264	7478592	7478264	7478420	7478736	7478765	16495	127,76,60	3,0,0	94,95	9,19	264	132	1.66081e-09	3.40427e-07	0.955,1.0,1.0	0.839,0.714	0.209
264	16597	AT2G41060-AT2G41070	NA	chr2	+	17128774	17129775	17129294	17129775	17126988	17128506	16597	8,16,11	27,19,11	20,32	5,9	264	132	2.35266e-06	0.000226105	0.129,0.296,0.333	0.667,0.64	-0.401
265	16621	AT1G67480	NA	chr1	+	25276998	25278115	25277004	25278115	25276832	25276904	16621	98,79,62	1,1,0	68,57	3,7	138	132	0.00023982	0.0115878	0.989,0.987,1.0	0.956,0.886	0.071
266	16776	AT1G19120	NA	chr1	+	6608652	6608934	6608871	6608934	6608496	6608565	16776	109,83,85	5,0,1	123,84	26,24	264	132	6.3749e-13	2.98675e-10	0.916,1.0,0.977	0.703,0.636	0.295
267	16857	AT3G15395	NA	chr3	+	5200850	5201089	5200969	5201089	5200710	5200757	16857	22,22,17	0,1,0	23,20	7,6	251	132	8.29875e-08	1.15816e-05	1.0,0.92,1.0	0.633,0.637	0.338
268	16863	AT3G15395	NA	chr3	+	5200969	5201089	5200993	5201089	5200850	5200880	16863	14,2,4	0,2,0	3,4	2,3	156	132	0.00113238	0.0404223	1.0,0.458,1.0	0.559,0.53	0.275
269	16930	AT4G17150	NA	chr4	+	9639329	9639428	9639333	9639428	9639128	9639255	16930	0,1,3	32,36,14	7,4	22,16	136	132	0.000314873	0.0144429	0.0,0.026,0.172	0.236,0.195	-0.15
270	16944	AT5G51710	NA	chr5	-	21004742	21004984	21004742	21004838	21005080	21005158	16944	13,11,10	0,0,0	15,22	4,2	264	132	4.38922e-05	0.00289347	1.0,1.0,1.0	0.652,0.846	0.251
271	17040	AT1G09100	NA	chr1	-	2938680	2938793	2938680	2938785	2939141	2939287	17040	5,0,0	4,2,7	3,10	2,2	140	132	0.000672368	0.0269739	0.541,0.0,0.0	0.586,0.825	-0.525
272	17076	AT5G64940	NA	chr5	+	25953426	25953779	25953481	25953779	25953209	25953337	17076	330225198	71,47,40	329395	145123	187	132	0.000170213	0.0087224	0.766,0.772,0.777	0.616,0.694	0.117
273	17108	AT1G07350	NA	chr1	-	2258538	2258845	2258538	2258830	2259002	2259152	17108	45,29,10	0,1,0	12,29	4,2	147	132	0.000986074	0.0362442	1.0,0.963,1.0	0.729,0.929	0.159
274	17121	AT1G20020	NA	chr1	+	6943790	6944241	6943954	6944241	6943581	6943715	17121	298625001834	0,0,0	15651345	17,19	264	132	8.894e-05	0.00502913	1.0,1.0,1.0	0.979,0.973	0.024
275	17247	AT1G69510	NA	chr1	+	26127150	26127376	26127322	26127376	26127008	26127071	17247	263270201	0,0,0	298235	107,89	264	132	0	0	1.0,1.0,1.0	0.582,0.569	0.425
276	17314	AT3G56450	NA	chr3	+	20931259	20931683	20931489	20931683	20930777	20930965	17314	15,15,1	2,4,2	8,9	0,0	264	132	3.2726e-05	0.00224773	0.789,0.652,0.2	1.0,1.0	-0.453
277	17427	AT3G01120	NA	chr3	-	39055	39582	39055	39357	39673	39769	17427	534434337	0,0,0	606512	15,19	264	132	4.8508e-10	1.13634e-07	1.0,1.0,1.0	0.953,0.931	0.058
278	17500	AT1G21610	NA	chr1	+	7577981	7578162	7578051	7578162	7577848	7577896	17500	2,4,0	55,66,41	2,9	15,39	202	132	0.000584917	0.0240956	0.023,0.038,0.0	0.08,0.131	-0.085
279	17661	AT1G64750	NA	chr1	-	24053618	24053752	24053618	24053702	24053842	24053880	17661	1018812686	2,4,5	15481023	19,20	182	132	0.00132435	0.0461201	0.997,0.993,0.99	0.983,0.974	0.015
280	17704	AT2G45170	NA	chr2	+	18624536	18624762	18624706	18624762	18624263	18624378	17704	218206177	0,0,0	381228	7,6	264	132	0.00077597	0.0303415	1.0,1.0,1.0	0.965,0.95	0.042
281	17707	AT2G45170	NA	chr2	+	18624691	18624762	18624706	18624762	18624263	18624378	17707	1,2,2	0,0,0	1,2	7,6	147	132	9.57567e-13	4.11864e-10	1.0,1.0,1.0	0.114,0.23	0.828
282	17750	AT3G59280	NA	chr3	-	21909486	21909671	21909486	21909594	21909882	21909970	17750	66,39,30	0,4,0	61,68	6,11	209	132	0.00026897	0.0127153	1.0,0.86,1.0	0.865,0.796	0.123
283	17759	AT3G03340	NA	chr3	+	788955	789223	789141	789223	788781	788840	17759	7,21,9	46,40,44	4,5	57,80	264	132	8.08586e-05	0.00466261	0.071,0.208,0.093	0.034,0.03	0.092
284	17763	AT1G61770	NA	chr1	+	22811042	22811266	22811185	22811266	22810859	22810919	17763	98,67,72	0,0,0	100105	11,4	264	132	3.21697e-07	3.83653e-05	1.0,1.0,1.0	0.82,0.929	0.125
285	17823	AT3G58640	NA	chr3	-	21687965	21688232	21687965	21688122	21688339	21688463	17823	27,23,13	0,0,0	29,30	3,7	242	132	6.00103e-07	6.69996e-05	1.0,1.0,1.0	0.841,0.7	0.23
286	17865	AT3G01690	NA	chr3	+	257456	257693	257531	257693	257318	257355	17865	216206138	0,2,0	182149	3,11	207	132	3.53965e-05	0.00239355	1.0,0.985,1.0	0.975,0.896	0.059
287	17957	AT1G26208	NA	chr1	-	9067487	9067841	9067487	9067837	9068056	9068246	17957	10,10,4	2,0,0	12,10	5,2	136	132	0.00125069	0.0439283	0.829,1.0,1.0	0.7,0.829	0.178
288	17965	AT5G22860	NA	chr5	-	7639317	7639812	7639317	7639638	7639910	7639990	17965	13,14,15	0,0,0	1,0	0,2	264	132	0.00119043	0.0422071	1.0,1.0,1.0	1.0,0.0	0.5
289	17966	AT5G22860	NA	chr5	-	7639317	7639812	7639317	7639653	7639910	7639990	17966	13,14,15	0,0,0	1,0	4,2	264	132	3.062e-13	1.62248e-10	1.0,1.0,1.0	0.111,0.0	0.945
290	17993	AT1G26580	NA	chr1	+	9185581	9185764	9185613	9185764	9184791	9185278	17993	9,14,6	0,0,0	9,16	6,1	164	132	3.36398e-05	0.00228655	1.0,1.0,1.0	0.547,0.928	0.262
291	18087	AT1G27430	NA	chr1	-	9521655	9521728	9521655	9521701	9521826	9523983	18087	0,1,0	25,28,16	0,7	20,15	159	132	0.000847512	0.0324143	0.0,0.029,0.0	0.0,0.279	-0.13
292	18088	AT3G10440	NA	chr3	+	3247932	3248039	3247952	3248039	3247777	3247885	18088	1,1,0	2,4,7	2,4	1,2	152	132	3.15855e-05	0.00218657	0.303,0.178,0.0	0.635,0.635	-0.475
293	18371	AT1G18773	NA	chr1	+	6475363	6475885	6475612	6475885	6475107	6475215	18371	10,7,9	6,5,4	23,10	0,0	264	132	1.54537e-08	2.47231e-06	0.455,0.412,0.529	1.0,1.0	-0.535
294	18372	AT1G18773	NA	chr1	+	6475380	6475885	6475612	6475885	6475107	6475215	18372	14,8,9	6,5,4	31,18	0,0	264	132	4.94622e-09	9.13901e-07	0.538,0.444,0.529	1.0,1.0	-0.496
295	18447	AT5G42030	NA	chr5	-	16811954	16812138	16811954	16812025	16812228	16812285	18447	254259114	2,0,0	189154	13,17	245	132	9.41802e-13	4.11834e-10	0.986,1.0,1.0	0.887,0.83	0.137
296	18452	AT3G51460	NA	chr3	+	19095275	19095575	19095504	19095575	19095100	19095187	18452	152110122	0,0,1	139198	4,6	264	132	0.00102113	0.0372101	1.0,1.0,0.984	0.946,0.943	0.05
297	18500	AT1G31070	NA	chr1	+	11087668	11087918	11087803	11087918	11087439	11087583	18500	140,101,84	4,0,0	119105	12,2	264	132	0.000262632	0.012438	0.946,1.0,1.0	0.832,0.963	0.084
298	18516	AT3G61860	NA	chr3	-	22901142	22901768	22901142	22901255	22902053	22902180	18516	30,35,16	60,51,43	44,86	47,50	264	132	0.000368903	0.0164049	0.2,0.255,0.157	0.319,0.462	-0.187
299	18539	AT1G31280	NA	chr1	+	11182403	11183559	11182406	11183559	11181646	11182197	18539	2,3,5	0,2,4	8,1	0,0	135	132	0.000487814	0.02071	1.0,0.595,0.55	1.0,1.0	-0.285
300	18563	AT1G61450	NA	chr1	+	22673711	22673796	22673724	22673796	22673461	22673624	18563	11,5,1	0,2,0	3,5	3,2	145	132	0.00137413	0.0474384	1.0,0.695,1.0	0.477,0.695	0.312
301	18606	AT5G66310	NA	chr5	-	26490096	26490318	26490096	26490316	26490713	26490853	18606	24,8,13	10,2,2	3,10	0,0	134	132	8.6576e-05	0.0049371	0.703,0.798,0.865	1.0,1.0	-0.211
302	18625	AT1G33700	NA	chr1	-	12213538	12213590	12213538	12213584	12214108	12214187	18625	11,4,3	0,1,0	9,4	2,3	138	132	0.000617013	0.0252158	1.0,0.793,1.0	0.811,0.561	0.245
303	18842	AT1G28240	NA	chr1	-	9869700	9869987	9869700	9869804	9870162	9870362	18842	2,4,0	12,9,4	11,19	6,4	264	132	1.97583e-06	0.000196363	0.077,0.182,0.0	0.478,0.704	-0.505
304	18843	AT1G28240	NA	chr1	-	9869700	9869992	9869700	9869804	9870162	9870362	18843	2,2,0	12,9,4	9,12	6,4	264	132	9.95304e-07	0.000104875	0.077,0.1,0.0	0.429,0.6	-0.455
305	18847	AT2G02780	NA	chr2	-	782272	782504	782272	782387	782570	782764	18847	102,76,46	0,0,0	55,42	3,5	249	132	3.06528e-05	0.00212761	1.0,1.0,1.0	0.907,0.817	0.138
306	18915	AT1G69935	NA	chr1	-	26341858	26342191	26341858	26342175	26342423	26342489	18915	92,86,66	10,15,0	87,74	38,16	148	132	0.000108822	0.00598141	0.891,0.836,1.0	0.671,0.805	0.171
307	19006	AT1G23310	NA	chr1	-	8270710	8270977	8270710	8270828	8271212	8271373	19006	165513911127	0,1,0	15231477	25,15	264	132	8.34379e-06	0.000703557	1.0,0.999,1.0	0.968,0.98	0.026
308	19067	AT2G04842	NA	chr2	-	1699475	1700202	1699475	1700185	1700287	1700435	19067	31,38,17	371290251	12,9	367401	149	132	2.82711e-07	3.40251e-05	0.069,0.104,0.057	0.028,0.019	0.053
309	19072	AT5G43745	NA	chr5	-	17572824	17572945	17572824	17572923	17573045	17573118	19072	1,0,0	36,45,32	7,1	12,16	154	132	2.95949e-05	0.00205963	0.023,0.0,0.0	0.333,0.051	-0.184
310	19163	AT1G28210	NA	chr1	+	9856876	9856939	9856898	9856939	9856712	9856777	19163	19,15,11	0,0,0	12,17	5,2	154	132	1.4954e-05	0.00115058	1.0,1.0,1.0	0.673,0.879	0.224
311	19169	AT2G23910	NA	chr2	+	10179677	10179958	10179695	10179958	10179424	10179617	19169	6,7,3	73,49,32	2,0	65,70	150	132	0.000372771	0.0165489	0.067,0.112,0.076	0.026,0.0	0.072
312	19358	AT4G11790	NA	chr4	+	7092483	7092599	7092504	7092599	7092263	7092317	19358	4,1,0	8,2,1	3,4	1,0	153	132	2.69765e-05	0.00192332	0.301,0.301,0.0	0.721,1.0	-0.66
313	19387	AT1G31500	NA	chr1	-	11274460	11274853	11274460	11274848	11274940	11275065	19387	31,30,27	2,3,8	49,37	0,0	137	132	2.60518e-05	0.00187266	0.937,0.906,0.765	1.0,1.0	-0.131
314	19436	AT3G06190	NA	chr3	-	1874855	1875576	1874855	1875463	1875652	1876001	19436	2,0,0	6,2,1	1,2	0,1	245	132	0.00030306	0.0139743	0.152,0.0,0.0	1.0,0.519	-0.709
315	19522	AT5G13410	NA	chr5	-	4300382	4300598	4300382	4300427	4300774	4300825	19522	170184104	0,0,2	114,73	22,12	264	132	0	0	1.0,1.0,0.963	0.722,0.753	0.25
316	19537	AT1G78870	NA	chr1	+	29651956	29652046	29651980	29652046	29651771	29651845	19537	35,44,21	1,0,0	31,21	5,2	156	132	0.00021406	0.0105551	0.967,1.0,1.0	0.84,0.899	0.12
317	19557	AT1G08930	NA	chr1	+	2874310	2874557	2874491	2874557	2874095	2874185	19557	98,102,68	0,0,0	167137	0,12	264	132	8.79937e-05	0.00498637	1.0,1.0,1.0	1.0,0.851	0.075
318	19570	AT2G35260	NA	chr2	+	14850549	14850766	14850697	14850766	14850372	14850468	19570	171132108	0,0,0	258240	9,20	264	132	1.95569e-09	3.94703e-07	1.0,1.0,1.0	0.935,0.857	0.104
319	19658	AT2G47830	NA	chr2	-	19591460	19591673	19591460	19591591	19591743	19591779	19658	12,10,8	0,0,0	1,17	11,6	214	132	1.20624e-09	2.51175e-07	1.0,1.0,1.0	0.053,0.636	0.655
320	19739	AT5G50950	NA	chr5	+	20733164	20733356	20733290	20733356	20732969	20733068	19739	182209103	0,1,0	70,89	53,55	258	132	0	0	1.0,0.991,1.0	0.403,0.453	0.569
321	19840	AT3G17650	NA	chr3	+	6035619	6035857	6035667	6035857	6035405	6035540	19840	11,12,8	20,21,13	0,6	22,24	180	132	0.000654205	0.0264067	0.287,0.295,0.311	0.0,0.155	0.22
322	19969	AT3G59300	NA	chr3	+	21920404	21920870	21920716	21920870	21920190	21920307	19969	22,30,22	0,2,0	19,25	9,8	264	132	2.96506e-08	4.63061e-06	1.0,0.882,1.0	0.514,0.61	0.399
323	20110	AT3G55010	NA	chr3	+	20387373	20387618	20387558	20387618	20387207	20387302	20110	139,94,95	0,1,0	104133	12,10	264	132	1.08673e-09	2.28101e-07	1.0,0.979,1.0	0.812,0.869	0.152
324	20251	AT3G13560	NA	chr3	-	4427217	4427324	4427217	4427313	4427410	4428192	20251	3,3,3	0,2,0	0,0	1,1	143	132	5.19712e-11	1.49843e-08	1.0,0.581,1.0	0.0,0.0	0.86
325	20273	AT2G47510	NA	chr2	+	19501552	19501758	19501692	19501758	19501359	19501458	20273	379268227	0,0,0	270270	8,8	264	132	5.70212e-06	0.000495386	1.0,1.0,1.0	0.944,0.944	0.056
326	20387	AT2G16940	NA	chr2	-	7345694	7346177	7345694	7345985	7346570	7347075	20387	50,43,28	0,0,0	17,43	2,8	264	132	9.2087e-08	1.25838e-05	1.0,1.0,1.0	0.81,0.729	0.23
327	20456	AT4G13550	NA	chr4	-	7872579	7872877	7872579	7872693	7872966	7873080	20456	59,38,22	0,0,0	32,32	9,3	264	132	3.45798e-08	5.30567e-06	1.0,1.0,1.0	0.64,0.842	0.259
328	20518	AT1G65040	NA	chr1	-	24162832	24163156	24162832	24163023	24163236	24163379	20518	9,12,3	0,0,2	8,11	3,4	264	132	0.00146925	0.0498045	1.0,1.0,0.429	0.571,0.579	0.235
329	20577	AT2G19250	NA	chr2	+	8354695	8354846	8354712	8354846	8353851	8354324	20577	6,1,3	11,5,1	0,0	9,11	149	132	2.89862e-05	0.00202803	0.326,0.151,0.727	0.0,0.0	0.401
330	20578	AT2G19250	NA	chr2	+	8354695	8354846	8354720	8354846	8353851	8354324	20578	6,1,3	12,10,5	0,0	4,13	157	132	8.74244e-05	0.00496484	0.296,0.078,0.335	0.0,0.0	0.236
331	20622	AT2G19480	NA	chr2	+	8440971	8441278	8440974	8441278	8440871	8440889	20622	895711623	29,36,24	954924	3,33	135	132	0.000456535	0.0197313	0.968,0.951,0.962	0.997,0.965	-0.021
332	20697	AT3G01710	NA	chr3	-	260471	260546	260471	260537	260628	260687	20697	16,8,9	15,10,4	11,6	0,0	141	132	1.09242e-07	1.45492e-05	0.5,0.428,0.678	1.0,1.0	-0.465
333	20698	AT2G41430	NA	chr2	+	17269629	17270075	17269719	17270075	17269293	17269402	20698	43,38,17	13471174921	60,86	1150880	222	132	3.60476e-09	6.85348e-07	0.019,0.019,0.011	0.03,0.055	-0.026
334	20734	AT3G13810	NA	chr3	+	4544924	4545178	4544970	4545178	4544449	4544501	20734	7,13,3	0,0,1	3,2	1,3	178	132	0.0003842	0.0169416	1.0,1.0,0.69	0.69,0.331	0.386
335	21005	AT2G22990	NA	chr2	+	9787643	9787878	9787776	9787878	9787444	9787547	21005	353414381	0,0,0	247209	17,11	264	132	5.28466e-14	3.3818e-11	1.0,1.0,1.0	0.879,0.905	0.108
336	21031	AT3G23610	NA	chr3	+	8479495	8479873	8479606	8479873	8479253	8479399	21031	0,1,0	10,5,4	4,2	8,6	243	132	0.000550509	0.022963	0.0,0.098,0.0	0.214,0.153	-0.151
337	21054	AT2G23420	NA	chr2	+	9973609	9973690	9973631	9973690	9973424	9973541	21054	0,1,0	35,19,22	6,3	45,34	154	132	0.000542041	0.0227181	0.0,0.043,0.0	0.103,0.07	-0.072
338	21125	AT5G26000	NA	chr5	-	9081833	9081893	9081833	9081889	9082011	9082072	21125	27,32,31	0,0,0	22,32	7,0	136	132	0.000755879	0.0296886	1.0,1.0,1.0	0.753,1.0	0.123
339	21151	AT1G19350	NA	chr1	+	6688774	6689104	6688833	6689104	6688521	6688644	21151	176227126	6,9,2	156137	13,17	191	132	0.000121229	0.00653118	0.953,0.946,0.978	0.892,0.848	0.089
340	21185	AT2G36900	NA	chr2	-	15491845	15492135	15491845	15492112	15492342	15492627	21185	1,6,1	0,0,0	0,0	2,1	155	132	2.14832e-10	5.49743e-08	1.0,1.0,1.0	0.0,0.0	1
341	21195	AT1G72650	NA	chr1	+	27352817	27353145	27352860	27353145	27352548	27352686	21195	0,3,0	42,23,12	2,6	20,16	175	132	0.000970921	0.0359859	0.0,0.09,0.0	0.07,0.22	-0.115
342	21203	AT1G29730	NA	chr1	-	10400552	10401064	10400552	10401051	10401126	10401280	21203	7,2,1	14,4,3	0,1	4,7	145	132	0.00124811	0.0438965	0.313,0.313,0.233	0.0,0.115	0.229
343	21211	AT5G18640	NA	chr5	+	6213926	6213984	6213936	6213984	6213766	6213832	21211	4,1,0	49,45,38	17,8	38,36	142	132	1.4985e-07	1.91786e-05	0.071,0.02,0.0	0.294,0.171	-0.202
344	21404	AT2G26280	NA	chr2	-	11188580	11189147	11188580	11188705	11189285	11189724	21404	191157134	0,0,0	198185	5,10	264	132	3.92329e-06	0.00035495	1.0,1.0,1.0	0.952,0.902	0.073
345	21414	AT2G26330	NA	chr2	-	11211276	11211488	11211276	11211348	11211577	11211649	21414	78,80,48	0,0,0	48,47	4,2	264	132	0.00112577	0.0402957	1.0,1.0,1.0	0.857,0.922	0.111
346	21487	AT1G63480	NA	chr1	-	23541240	23541674	23541240	23541669	23541846	23541908	21487	2,2,1	0,1,0	1,4	3,5	137	132	1.3582e-05	0.00106332	1.0,0.658,1.0	0.243,0.435	0.547
347	21555	AT2G27980	NA	chr2	-	11916898	11917003	11916898	11916980	11917117	11917210	21555	0,1,0	24,12,10	2,5	9,17	155	132	0.000114417	0.00625409	0.0,0.066,0.0	0.159,0.2	-0.158
348	21811	AT3G17040	NA	chr3	-	5810148	5810351	5810148	5810259	5810514	5810760	21811	31,37,9	191145123	10,14	243186	224	132	1.05533e-05	0.000857236	0.087,0.131,0.041	0.024,0.042	0.053
349	21812	AT3G17040	NA	chr3	-	5810148	5810358	5810148	5810259	5810514	5810760	21812	39,36,9	191145123	16,16	243186	231	132	0.000127068	0.00681776	0.104,0.124,0.04	0.036,0.047	0.048
350	21887	AT2G31580	NA	chr2	-	13441751	13442107	13441751	13441837	13442192	13442237	21887	8,11,5	1,0,1	6,12	4,5	264	132	9.10506e-05	0.00511541	0.8,1.0,0.714	0.429,0.545	0.351
351	21892	AT2G31580	NA	chr2	-	13444650	13444883	13444650	13444837	13445779	13445839	21892	0,2,1	7,2,2	9,7	0,2	178	132	1.08907e-06	0.000112054	0.0,0.426,0.27	1.0,0.722	-0.629
352	21926	AT5G16750	NA	chr5	-	5506369	5506846	5506369	5506526	5506978	5507097	21926	0,4,2	27,19,13	13,40	18,11	264	132	3.9041e-07	4.59336e-05	0.0,0.095,0.071	0.265,0.645	-0.4
353	21948	AT2G32000	NA	chr2	-	13620663	13620757	13620663	13620752	13621014	13621118	21948	10,15,15	6,5,3	6,18	0,0	137	132	1.08448e-05	0.00087404	0.616,0.743,0.828	1.0,1.0	-0.271
354	21969	AT5G17530	NA	chr5	+	5781602	5781880	5781752	5781880	5781423	5781520	21969	66,52,45	0,0,0	44,40	12,7	264	132	9.00668e-12	3.15078e-09	1.0,1.0,1.0	0.647,0.741	0.306
355	21972	AT2G32250	NA	chr2	+	13693381	13695171	13693584	13695171	13693093	13693270	21972	11,12,7	2,3,1	4,5	0,0	264	132	0.0007938	0.0309464	0.733,0.667,0.778	1.0,1.0	-0.274
356	21974	AT2G32250	NA	chr2	+	13693501	13695479	13693584	13695479	13693093	13693270	21974	5,9,2	2,3,1	4,2	0,0	215	132	0.000278711	0.0130815	0.606,0.648,0.551	1.0,1.0	-0.398
357	22018	AT2G32760	NA	chr2	+	13892577	13892806	13892599	13892806	13891851	13892325	22018	10,11,12	6,15,6	6,3	21,14	154	132	0.00041361	0.0181774	0.588,0.386,0.632	0.197,0.155	0.359
358	22118	AT2G34860	NA	chr2	+	14709001	14709170	14709010	14709170	14708517	14708627	22118	337291236	59,37,40	476465	52,0	141	132	5.81602e-08	8.43066e-06	0.842,0.88,0.847	0.896,1.0	-0.092
359	22184	AT2G07050	NA	chr2	+	2929148	2929433	2929276	2929433	2928973	2929030	22184	180,104,84	1,0,1	80,76	4,4	260	132	0.000441697	0.0191868	0.989,1.0,0.977	0.91,0.906	0.081
360	22252	AT2G35660	NA	chr2	+	14989001	14989075	14989009	14989075	14988777	14988924	22252	5,5,8	11,10,9	3,0	14,14	140	132	0.00131873	0.0460101	0.3,0.32,0.456	0.168,0.0	0.275
361	22308	AT2G38980	NA	chr2	-	16277428	16277965	16277428	16277833	16278049	16278240	22308	44,46,19	0,0,0	15,26	7,2	264	132	5.44315e-07	6.12926e-05	1.0,1.0,1.0	0.517,0.867	0.308
362	22398	AT2G36810	NA	chr2	-	15433918	15434014	15433918	15434008	15434127	15434187	22398	0,2,0	6,21,11	3,7	10,8	138	132	1.32011e-05	0.00104324	0.0,0.083,0.0	0.223,0.456	-0.312
363	22428	AT2G34310	NA	chr2	-	14477757	14477990	14477757	14477985	14478557	14478653	22428	7,3,0	129,107,62	22,11	143135	137	132	6.41378e-05	0.00396705	0.05,0.026,0.0	0.129,0.073	-0.076
364	22465	AT5G06180	NA	chr5	+	1874522	1874635	1874575	1874635	1874304	1874431	22465	26,14,11	0,2,0	8,17	0,8	185	132	0.00115208	0.0409582	1.0,0.833,1.0	1.0,0.603	0.143
365	22577	AT2G39250	NA	chr2	-	16389614	16389694	16389614	16389680	16389826	16389954	22577	69,64,30	0,0,1	77,73	5,4	146	132	0.00139105	0.0478336	1.0,1.0,0.964	0.933,0.943	0.05
366	22642	AT3G02500	NA	chr3	+	520431	520592	520434	520592	520046	520349	22642	13,2,0	13,12,4	1,0	13,9	135	132	0.00101135	0.036905	0.494,0.14,0.0	0.07,0.0	0.176
367	22645	AT3G27325	NA	chr3	+	10101012	10101155	10101015	10101155	10100789	10100871	22645	6,2,4	18,13,10	0,0	15,8	135	132	4.29923e-05	0.00284846	0.246,0.131,0.281	0.0,0.0	0.219
368	22752	AT2G41490	NA	chr2	+	17303210	17303320	17303233	17303320	17303011	17303139	22752	1,1,0	28,7,14	4,4	18,17	155	132	0.000477291	0.0203953	0.03,0.108,0.0	0.159,0.167	-0.117
369	22781	AT2G41705	NA	chr2	+	17398539	17398639	17398555	17398639	17398039	17398460	22781	3,1,5	11,12,8	0,0	1,10	148	132	0.000306149	0.014092	0.196,0.069,0.358	0.0,0.0	0.208
370	22787	AT2G41760	NA	chr2	+	17423522	17424025	17423900	17424025	17423359	17423437	22787	20,24,20	0,0,0	26,25	5,7	264	132	1.91684e-08	3.02964e-06	1.0,1.0,1.0	0.722,0.641	0.319
371	22795	AT2G41880	NA	chr2	+	17476683	17476899	17476808	17476899	17476473	17476609	22795	34,44,11	2,1,2	17,14	6,5	257	132	0.000333609	0.0151696	0.897,0.958,0.739	0.593,0.59	0.273
372	22829	AT1G31870	NA	chr1	+	11437251	11437464	11437268	11437464	11436765	11436889	22829	37,56,32	19,24,10	46,36	6,6	149	132	0.00124312	0.043785	0.633,0.674,0.739	0.872,0.842	-0.175
373	22841	AT4G33000	NA	chr4	+	15926140	15926253	15926156	15926253	15925959	15926040	22841	68,61,40	6,1,2	68,59	24,20	148	132	7.32328e-09	1.25828e-06	0.91,0.982,0.947	0.716,0.725	0.226
374	22849	AT3G13190	NA	chr3	+	4240734	4240840	4240773	4240840	4240404	4240587	22849	36,25,12	3,6,2	24,13	1,0	171	132	0.00143047	0.0487339	0.903,0.763,0.822	0.949,1.0	-0.145
375	22932	AT2G42810	NA	chr2	-	17814109	17814719	17814109	17814218	17814888	17815039	22932	12,20,3	94,73,97	50,57	93107	264	132	4.66371e-10	1.10236e-07	0.06,0.12,0.015	0.212,0.21	-0.146
376	22976	AT2G43330	NA	chr2	+	18002475	18003087	18002793	18003087	18001656	18001992	22976	15,10,3	10,17,10	4,3	32,21	264	132	0.000441209	0.0191868	0.429,0.227,0.13	0.059,0.067	0.199
377	23122	AT2G45250	NA	chr2	+	18661643	18662071	18661706	18662071	18661477	18661549	23122	6,3,9	456423358	20,12	426368	195	132	0.000703853	0.0280228	0.009,0.005,0.017	0.031,0.022	-0.016
378	23235	AT2G46320	NA	chr2	+	19016756	19016842	19016766	19016842	19016391	19016514	23235	0,2,0	12,12,4	3,4	4,5	142	132	3.35787e-05	0.00228655	0.0,0.134,0.0	0.411,0.426	-0.374
379	23319	AT2G47250	NA	chr2	-	19400690	19400911	19400690	19400816	19401239	19402324	23319	34,28,20	67,57,32	17,6	57,68	227	132	0.000122983	0.0066121	0.228,0.222,0.267	0.148,0.049	0.141
380	23320	AT2G47250	NA	chr2	-	19400690	19400919	19400690	19400816	19401239	19402324	23320	33,26,20	67,57,32	17,11	57,68	235	132	0.00131404	0.0459075	0.217,0.204,0.26	0.143,0.083	0.114
381	23321	AT2G47250	NA	chr2	-	19400690	19400925	19400690	19400816	19401239	19402324	23321	38,38,24	67,57,32	22,14	57,68	241	132	0.000821988	0.0316689	0.237,0.267,0.291	0.175,0.101	0.127
382	23324	AT2G47250	NA	chr2	-	19400690	19400925	19400690	19400911	19401239	19402324	23324	8,15,4	4,5,0	5,8	0,0	146	132	0.00013947	0.00731853	0.644,0.731,1.0	1.0,1.0	-0.208
383	23325	AT2G47250	NA	chr2	-	19400690	19401016	19400690	19400911	19401239	19402324	23325	14,17,7	4,5,0	7,10	0,0	237	132	7.90824e-05	0.00460063	0.661,0.654,1.0	1.0,1.0	-0.228
384	23410	AT2G07680	NA	chr2	+	3518688	3518973	3518841	3518973	3518510	3518612	23410	21,17,2	0,0,0	8,7	0,12	264	132	0.000799087	0.0310839	1.0,1.0,1.0	1.0,0.226	0.387
385	23480	AT3G01380	NA	chr3	-	144542	144798	144542	144648	144888	144987	23480	11,16,14	0,0,0	8,10	0,5	264	132	0.00141472	0.0484568	1.0,1.0,1.0	1.0,0.5	0.25
386	23505	AT1G17270	NA	chr1	-	5909811	5910094	5909811	5910061	5910356	5911708	23505	0,0,0	6,4,4	1,4	1,4	165	132	1.36172e-05	0.00106332	0.0,0.0,0.0	0.444,0.444	-0.444
387	23699	AT4G25600	NA	chr4	+	13061118	13061203	13061145	13061203	13060911	13061036	23699	2,0,0	1,1,4	1,3	0,1	159	132	9.34e-06	0.000770609	0.624,0.0,0.0	1.0,0.714	-0.649
388	23700	AT4G25600	NA	chr4	+	13061145	13061334	13061280	13061334	13060911	13061036	23700	2,1,4	0,0,1	1,1	4,0	264	132	0.00136634	0.0472938	1.0,1.0,0.667	0.111,1.0	0.333
389	23715	AT4G02120	NA	chr4	+	942609	942827	942672	942827	942473	942543	23715	77,75,40	2,6,0	17,19	13,15	195	132	5.00711e-14	3.3685e-11	0.963,0.894,1.0	0.47,0.462	0.486
390	23777	AT5G64960	NA	chr5	+	25956381	25956634	25956524	25956634	25956185	25956276	23777	121,127,68	0,0,0	102,74	2,7	264	132	8.47652e-05	0.00485586	1.0,1.0,1.0	0.962,0.841	0.099
391	23856	AT3G04490	NA	chr3	+	1205849	1205923	1205889	1205923	1205458	1205563	23856	9,7,11	1,0,0	1,5	3,1	172	132	0.000639265	0.0258676	0.874,1.0,1.0	0.204,0.793	0.46
392	23980	AT2G18290	NA	chr2	-	7949414	7949675	7949414	7949485	7949756	7949817	23980	27,32,21	0,0,0	56,37	8,3	264	132	1.48e-06	0.000150507	1.0,1.0,1.0	0.778,0.86	0.181
393	24036	AT3G19670	NA	chr3	-	6835846	6836182	6835846	6836105	6836262	6836331	24036	13,7,2	4,3,4	9,8	1,0	209	132	0.00018116	0.00917585	0.672,0.596,0.24	0.85,1.0	-0.422
394	24079	AT3G02600	NA	chr3	+	552927	553152	552930	553152	552436	552529	24079	2,1,1	18,14,20	7,4	13,6	135	132	0.000118983	0.00646325	0.098,0.065,0.047	0.345,0.395	-0.3
395	24090	AT3G06500	NA	chr3	+	2013313	2013985	2013819	2013985	2012078	2013058	24090	16,11,2	2,0,0	3,5	2,5	264	132	5.96487e-06	0.000516502	0.8,1.0,1.0	0.429,0.333	0.552
396	24110	AT3G06760	NA	chr3	+	2133515	2133763	2133685	2133763	2133142	2133291	24110	10,0,2	32,33,29	0,0	90,56	264	132	0.000723459	0.0285864	0.135,0.0,0.033	0.0,0.0	0.056
397	24112	AT3G06778	NA	chr3	-	2140930	2141164	2140930	2140998	2141293	2141533	24112	8,6,3	0,0,0	18,15	2,4	264	132	2.74312e-05	0.00195044	1.0,1.0,1.0	0.818,0.652	0.265
398	24124	AT3G07010	NA	chr3	-	2213317	2213652	2213317	2213456	2213734	2214377	24124	47,60,60	0,0,0	59,65	0,7	264	132	0.000994103	0.0363263	1.0,1.0,1.0	1.0,0.823	0.089
399	24265	AT1G48030	NA	chr1	-	17717142	17717344	17717142	17717320	17717420	17718682	24265	21,18,14	199198162	30,50	185195	156	132	9.33373e-05	0.00519934	0.082,0.071,0.068	0.121,0.178	-0.076
400	24285	AT2G38460	NA	chr2	+	16103596	16103760	16103599	16103760	16103295	16103362	24285	0,0,1	4,1,0	2,2	0,2	135	132	0.000119503	0.00646473	0.0,0.0,1.0	1.0,0.494	-0.414
401	24503	AT3G09800	NA	chr3	-	3007346	3007517	3007346	3007494	3007605	3007765	24503	1,0,0	34,19,24	4,3	25,33	155	132	0.00128997	0.045187	0.024,0.0,0.0	0.12,0.072	-0.088
402	24582	AT1G30460	NA	chr1	-	10772414	10772887	10772414	10772501	10773078	10773189	24582	25,26,21	0,0,0	15,10	7,14	264	132	2.70561e-13	1.4789e-10	1.0,1.0,1.0	0.517,0.263	0.61
403	24651	AT3G11470	NA	chr3	-	3611339	3611407	3611339	3611402	3611728	3611904	24651	7,4,1	0,1,1	0,0	1,2	137	132	4.81633e-11	1.41984e-08	1.0,0.794,0.491	0.0,0.0	0.762
404	24665	AT5G24155	NA	chr5	-	8179702	8180231	8179702	8180167	8180548	8180660	24665	3,1,2	0,0,0	14,7	7,1	196	132	1.04978e-06	0.000108719	1.0,1.0,1.0	0.574,0.825	0.3
405	24722	AT4G24550	NA	chr4	+	12676761	12677074	12676945	12677074	12676433	12676637	24722	59,75,55	0,0,0	98,67	6,3	264	132	0.000102548	0.00567435	1.0,1.0,1.0	0.891,0.918	0.095
406	24725	AT4G24550	NA	chr4	+	12678509	12678727	12678653	12678727	12678334	12678422	24725	219147139	0,0,0	200167	30,7	264	132	7.77711e-13	3.45844e-10	1.0,1.0,1.0	0.769,0.923	0.154
407	24733	AT3G12550	NA	chr3	+	3978626	3979044	3978635	3979044	3978126	3978256	24733	6,4,0	11,8,4	0,0	4,3	141	132	0.000130742	0.00692988	0.338,0.319,0.0	0.0,0.0	0.219
408	24792	AT3G13580	NA	chr3	+	4433733	4433988	4433806	4433988	4433112	4433175	24792	3,1,0	155,125,48	2,11	55,85	205	132	0.000156135	0.00807993	0.012,0.005,0.0	0.023,0.077	-0.044
409	24943	AT3G01040	NA	chr3	+	10264	10423	10267	10423	10105	10161	24943	2,3,0	21,17,9	6,14	15,17	135	132	0.000128186	0.00682472	0.085,0.147,0.0	0.281,0.446	-0.286
410	24958	AT3G15220	NA	chr3	-	5129455	5129524	5129455	5129520	5129610	5129727	24958	10,27,14	0,2,0	13,16	2,7	136	132	6.18274e-05	0.00383491	1.0,0.929,1.0	0.863,0.689	0.2
411	24984	AT3G15750	NA	chr3	+	5335487	5335589	5335494	5335589	5335225	5335285	24984	1,0,0	0,1,2	1,1	1,0	139	132	5.38028e-05	0.00342627	1.0,0.0,0.0	0.487,1.0	-0.41
412	25021	AT3G16260	NA	chr3	+	5510037	5510228	5510173	5510228	5509870	5509960	25021	33,17,12	1,0,0	10,5	4,1	264	132	5.07588e-05	0.00327213	0.943,1.0,1.0	0.556,0.714	0.346
413	25033	AT2G17970	NA	chr2	-	7820264	7820985	7820264	7820858	7821125	7821382	25033	8,8,0	22,20,19	0,1	30,33	259	132	4.64878e-05	0.00302655	0.156,0.169,0.0	0.0,0.015	0.101
414	25050	AT3G16470	NA	chr3	-	5597514	5597752	5597514	5597723	5597971	5598001	25050	0,5,3	13,11,2	0,0	20,13	161	132	0.000549399	0.0229532	0.0,0.271,0.552	0.0,0.0	0.274
415	25090	AT4G20360	NA	chr4	+	10991077	10991623	10991092	10991623	10989972	10990969	25090	1115867767	87,0,29	10721018	0,36	147	132	3.18602e-05	0.00219401	0.92,1.0,0.96	1.0,0.962	-0.021
416	25093	AT2G43910	NA	chr2	-	18185017	18185255	18185017	18185096	18185349	18185449	25093	1097995646	2,0,1	856812	18,25	264	132	1.00863e-11	3.48202e-09	0.996,1.0,0.997	0.96,0.942	0.047
417	25113	AT3G17310	NA	chr3	-	5911367	5911904	5911367	5911519	5912019	5912116	25113	7,9,1	44,27,14	9,29	16,12	264	132	0.000238786	0.0115591	0.074,0.143,0.034	0.22,0.547	-0.3
418	25174	AT3G48860	NA	chr3	+	18118133	18118321	18118137	18118321	18117537	18118014	25174	30,19,9	1,0,0	31,13	2,5	136	132	0.00035478	0.015939	0.967,1.0,1.0	0.938,0.716	0.162
419	25197	AT2G30600	NA	chr2	+	13039091	13039283	13039258	13039283	13038782	13039013	25197	12,13,3	48,44,17	4,5	48,71	264	132	0.00142543	0.0486332	0.111,0.129,0.081	0.04,0.034	0.07
420	25199	AT2G30600	NA	chr2	+	13039091	13039543	13039381	13039543	13038782	13039013	25199	20,9,1	26,27,26	11,27	7,15	264	132	2.54931e-05	0.00184769	0.278,0.143,0.019	0.44,0.474	-0.31
421	25203	AT2G30600	NA	chr2	+	13039124	13039543	13039381	13039543	13038782	13039013	25203	25,13,3	26,27,26	14,35	7,15	264	132	2.64374e-05	0.00189002	0.325,0.194,0.055	0.5,0.538	-0.328
422	25204	AT2G30600	NA	chr2	+	13039145	13039283	13039258	13039283	13038782	13039013	25204	12,13,3	48,44,17	2,4	48,71	245	132	7.04252e-05	0.00423795	0.119,0.137,0.087	0.022,0.029	0.089
423	25206	AT2G30600	NA	chr2	+	13039254	13039543	13039381	13039543	13038782	13039013	25206	16,6,1	26,27,26	11,24	7,15	259	132	3.9132e-06	0.00035495	0.239,0.102,0.019	0.445,0.449	-0.327
424	25207	AT2G30600	NA	chr2	+	13039258	13039543	13039381	13039543	13038782	13039013	25207	63,50,18	26,27,26	59,95	7,15	255	132	7.92093e-06	0.000674745	0.556,0.489,0.264	0.814,0.766	-0.354
425	25228	AT5G24450	NA	chr5	+	8350387	8350716	8350546	8350716	8349902	8349969	25228	2,4,3	0,0,0	7,2	6,0	264	132	0.0006985	0.0278519	1.0,1.0,1.0	0.368,1.0	0.316
426	25286	AT3G52180	NA	chr3	-	19350104	19350346	19350104	19350212	19350612	19350708	25286	175158114	0,0,0	212168	13,17	264	132	6.84175e-12	2.52827e-09	1.0,1.0,1.0	0.891,0.832	0.139
427	25313	AT3G19860	NA	chr3	+	6904544	6904675	6904567	6904675	6903877	6904068	25313	9,4,3	44,39,20	0,2	39,41	155	132	0.000585009	0.0240956	0.148,0.08,0.113	0.0,0.04	0.094
428	25331	AT3G29130	NA	chr3	-	11103190	11103693	11103190	11103335	11103805	11103829	25331	3,9,6	2,0,0	6,5	4,2	264	132	0.00113153	0.0404223	0.429,1.0,1.0	0.429,0.556	0.317
429	25338	AT3G20250	NA	chr3	-	7059459	7059858	7059459	7059654	7059940	7060153	25338	46,37,26	0,0,0	30,43	4,2	264	132	0.000559091	0.0232102	1.0,1.0,1.0	0.789,0.915	0.148
430	25344	AT3G20320	NA	chr3	-	7088464	7088591	7088464	7088580	7088717	7089047	25344	1,0,0	27,24,19	2,6	33,21	143	132	0.000243163	0.0116421	0.033,0.0,0.0	0.053,0.209	-0.12
431	25371	AT3G20390	NA	chr3	-	7109948	7110470	7109948	7110321	7110565	7110639	25371	878685555	0,0,0	760632	30,37	264	132	0	0	1.0,1.0,1.0	0.927,0.895	0.089
432	25377	AT3G20430	NA	chr3	+	7122082	7122650	7122506	7122650	7121868	7121974	25377	8,4,7	35,31,23	1,0	100,67	264	132	2.45259e-07	2.99296e-05	0.103,0.061,0.132	0.005,0.0	0.096
433	25459	AT1G34630	NA	chr1	+	12685894	12686158	12685930	12686158	12685666	12685816	25459	1,0,0	5,1,2	2,2	2,2	168	132	0.000350825	0.0157883	0.136,0.0,0.0	0.44,0.44	-0.395
434	25527	AT3G11230	NA	chr3	+	3517715	3517867	3517758	3517867	3517590	3517634	25527	1,1,2	70,67,49	9,7	70,65	175	132	6.89864e-05	0.00418642	0.011,0.011,0.03	0.088,0.075	-0.064
435	25532	AT3G22380	NA	chr3	+	7915430	7915656	7915433	7915656	7915175	7915271	25532	15,11,7	55,53,41	0,2	21,41	135	132	4.63844e-05	0.00302655	0.211,0.169,0.143	0.0,0.046	0.151
436	25625	AT4G31170	NA	chr4	-	15153947	15154935	15153947	15154891	15155047	15155118	25625	74,76,69	5,5,7	107,82	19,18	176	132	0.001344	0.0467054	0.917,0.919,0.881	0.809,0.774	0.114
437	25690	AT3G26360	NA	chr3	-	9656077	9656405	9656077	9656389	9656461	9656500	25690	5,6,5	167,128,77	10,14	90,54	148	132	8.0145e-05	0.00463164	0.026,0.04,0.055	0.09,0.188	-0.099
438	25710	AT1G58561-AT1G58602	NA	chr1	+	21764769	21765775	21765050	21765775	21764032	21764158	25710	9,13,2	85,92,66	27,26	78,82	264	132	3.35254e-06	0.000308634	0.05,0.066,0.015	0.148,0.137	-0.099
439	25758	AT3G27100	NA	chr3	-	9994913	9995650	9994913	9994990	9995737	9995837	25758	82,77,59	3,2,0	112,43	7,8	264	132	0.000678932	0.0271956	0.932,0.951,1.0	0.889,0.729	0.152
440	25792	G12969	NA	chr2	+	10654239	10654721	10654256	10654721	10653739	10654092	25792	4,3,5	0,1,0	8,3	2,5	149	132	5.42924e-05	0.00344908	1.0,0.727,1.0	0.78,0.347	0.345
441	25810	AT5G66460-AT5G66470	NA	chr5	-	26542458	26542772	26542458	26542590	26542922	26543048	25810	146,112,91	0,0,0	85,82	15,10	264	132	3.83027e-14	2.71608e-11	1.0,1.0,1.0	0.739,0.804	0.228
442	25813	AT5G66460-AT5G66470	NA	chr5	-	26538804	26543155	26538804	26543142	26543226	26543340	25813	2,2,1	6,0,1	3,2	0,0	145	132	0.000500344	0.0211734	0.233,1.0,0.477	1.0,1.0	-0.43
443	25828	AT5G66190	NA	chr5	-	26451417	26452800	26451417	26452764	26452907	26453199	25828	329426882213	0,48,0	40883251	136,2	168	132	2.97485e-06	0.000277762	1.0,0.978,1.0	0.959,0.999	0.014
444	25880	AT5G64140	NA	chr5	-	25667354	25668002	25667354	25667724	25668213	25668280	25880	6,1,3	355288289	13,30	522426	264	132	0.000224206	0.0109544	0.008,0.002,0.005	0.012,0.034	-0.018
445	25902	AT5G63050	NA	chr5	+	25293065	25294224	25293302	25294224	25292444	25292653	25902	91,85,66	6,1,0	109111	37,31	264	132	1.26787e-13	7.23157e-11	0.883,0.977,1.0	0.596,0.642	0.334
446	25990	AT5G59770-AT5G59780	NA	chr5	-	24079968	24080178	24079968	24080009	24080373	24080427	25990	31,38,25	0,0,0	33,27	4,2	264	132	0.000184505	0.00929286	1.0,1.0,1.0	0.805,0.871	0.162
447	26168	AT5G53140	NA	chr5	+	21549352	21550173	21549862	21550173	21549181	21549208	26168	0,1,0	2,1,1	7,4	0,0	264	132	5.23521e-09	9.53863e-07	0.0,0.333,0.0	1.0,1.0	-0.889
448	26193	AT5G52470	NA	chr5	+	21296329	21296704	21296351	21296704	21296167	21296231	26193	347303236	0,0,0	487448	27,0	154	132	2.1094e-05	0.00157228	1.0,1.0,1.0	0.939,1.0	0.03
449	26238	AT5G49510	NA	chr5	+	20082600	20082921	20082736	20082921	20082366	20082495	26238	3,5,3	0,0,0	9,5	7,2	264	132	8.77914e-10	1.90362e-07	1.0,1.0,1.0	0.391,0.556	0.526
450	26268	AT5G48545	NA	chr5	+	19677544	19677747	19677693	19677747	19676960	19677034	26268	118,119,58	3,7,2	64,59	30,15	264	132	1.41144e-10	3.7406e-08	0.952,0.895,0.935	0.516,0.663	0.338
451	26272	AT5G48470-AT5G48480	NA	chr5	+	19642848	19644921	19643014	19644921	19642470	19642626	26272	36,30,24	0,0,0	53,57	4,4	264	132	0.000119437	0.00646473	1.0,1.0,1.0	0.869,0.877	0.127
452	26543	AT5G37480	NA	chr5	-	14885236	14885551	14885236	14885378	14885806	14885958	26543	157112152	1,4,0	202154	21,10	264	132	5.71238e-08	8.37295e-06	0.987,0.933,1.0	0.828,0.885	0.117
453	26584	AT5G34850	NA	chr5	-	13108874	13111273	13108874	13111249	13111382	13111407	26584	12,7,4	304269223	18,27	270255	156	132	2.50286e-05	0.00181905	0.032,0.022,0.015	0.053,0.082	-0.044
454	26597	AT5G65430	NA	chr5	-	26148188	26148565	26148188	26148560	26148686	26149498	26597	0,2,1	73,55,48	13,5	67,61	137	132	2.55473e-06	0.00024374	0.0,0.034,0.02	0.158,0.073	-0.097
455	26614	AT5G28050	NA	chr5	-	10044758	10045484	10044758	10044871	10045739	10045820	26614	10,7,1	0,0,0	8,19	5,5	264	132	9.87618e-09	1.62969e-06	1.0,1.0,1.0	0.444,0.655	0.451
456	26656	AT5G26280	NA	chr5	+	9209042	9209184	9209060	9209184	9208924	9208950	26656	44,33,35	0,0,0	44130	15,0	150	132	6.51263e-05	0.00400169	1.0,1.0,1.0	0.721,1.0	0.139
457	26688	AT5G25520	NA	chr5	+	8888175	8888590	8888530	8888590	8887835	8887956	26688	2,1,0	3,1,3	3,15	2,8	264	132	0.00140767	0.0482785	0.25,0.333,0.0	0.429,0.484	-0.262
458	26795	AT5G22640	NA	chr5	+	7531815	7532052	7531987	7532052	7531650	7531717	26795	40,52,9	518460317	5,24	393465	264	132	0.000163806	0.00842703	0.037,0.053,0.014	0.006,0.025	0.019
459	26797	AT5G22640	NA	chr5	+	7531876	7532052	7531987	7532052	7531650	7531717	26797	56,44,10	518460317	4,23	393465	243	132	8.13874e-06	0.000688826	0.055,0.049,0.017	0.005,0.026	0.025
460	26883	AT5G19855	NA	chr5	-	6712389	6712679	6712389	6712446	6712794	6712852	26883	10,7,2	0,2,4	10,8	0,0	264	132	0.000296783	0.0137574	1.0,0.636,0.2	1.0,1.0	-0.388
461	27083	AT5G14910	NA	chr5	+	4824342	4824964	4824659	4824964	4823698	4824108	27083	480399330	0,0,0	639530	17,8	264	132	2.4626e-06	0.000235807	1.0,1.0,1.0	0.949,0.971	0.04
462	27127	AT5G14210-AT5G14220	NA	chr5	-	4584934	4586431	4584934	4586173	4586539	4586590	27127	22,32,20	0,0,0	11,30	4,7	264	132	7.66603e-09	1.28932e-06	1.0,1.0,1.0	0.579,0.682	0.369
463	27150	AT5G13980	NA	chr5	+	4513943	4514370	4514091	4514370	4513841	4513889	27150	14,7,4	0,0,0	8,12	18,18	264	132	3.27516e-14	2.38695e-11	1.0,1.0,1.0	0.182,0.25	0.784
464	27333	AT5G08650	NA	chr5	-	2807163	2810125	2807163	2809790	2810270	2810337	27333	4,5,6	4,2,0	1,5	0,0	264	132	0.000183091	0.00925581	0.333,0.556,1.0	1.0,1.0	-0.37
465	27381	AT5G37260	NA	chr5	-	14752437	14752886	14752437	14752500	14752960	14753088	27381	30,33,19	94,68,75	22,34	376372	264	132	5.45453e-13	2.7002e-10	0.138,0.195,0.112	0.028,0.044	0.112
466	27398	AT5G06825-AT5G46430	NA	chr5	+	18833414	18833518	18833420	18833518	18833264	18833301	27398	100,61,55	2,3,10	132,84	0,0	138	132	7.17506e-05	0.00430783	0.98,0.951,0.84	1.0,1.0	-0.076
467	27409	AT5G53150	NA	chr5	+	21554623	21557539	21554843	21557539	21553870	21554439	27409	9,4,2	2,10,1	3,8	0,1	264	132	0.000293023	0.0136555	0.692,0.167,0.5	1.0,0.8	-0.447
468	27507	AT5G04545-AT5G27860	NA	chr5	-	9875261	9875445	9875261	9875318	9875644	9875707	27507	41,32,25	0,0,0	25,18	5,2	259	132	6.21337e-06	0.00053625	1.0,1.0,1.0	0.718,0.821	0.231
469	27615	AT5G13300	NA	chr5	-	4256727	4258994	4256727	4258788	4259071	4259167	27615	38,41,43	0,0,0	29,28	5,3	264	132	2.58859e-06	0.000246074	1.0,1.0,1.0	0.744,0.824	0.216
470	27656	AT5G01780	NA	chr5	-	302726	303854	302726	303725	304000	304207	27656	7,2,2	6,3,2	1,0	7,5	261	132	0.000128215	0.00682472	0.371,0.252,0.336	0.067,0.0	0.286
471	27700	AT5G53490	NA	chr5	-	21723290	21723711	21723290	21723651	21723802	21724629	27700	151213981231	0,0,0	23361746	52,5	192	132	0.000338997	0.0153349	1.0,1.0,1.0	0.969,0.996	0.018
472	27930	AT4G33630	NA	chr4	+	16159252	16159577	16159273	16159577	16159001	16159197	27930	0,0,0	27,27,15	0,11	11,18	153	132	1.29233e-05	0.00102437	0.0,0.0,0.0	0.0,0.345	-0.172
473	27961	AT4G33180	NA	chr4	+	16000719	16001438	16001120	16001438	16000230	16000608	27961	0,0,0	21,17,11	16,5	16,17	264	132	4.50742e-09	8.44722e-07	0.0,0.0,0.0	0.333,0.128	-0.231
474	27966	AT4G33110	NA	chr4	-	15972296	15972689	15972296	15972654	15972783	15972842	27966	273270220	0,0,0	319309	21,0	167	132	1.62321e-05	0.00123803	1.0,1.0,1.0	0.923,1.0	0.038
475	28017	AT4G32420	NA	chr4	-	15651350	15651502	15651350	15651375	15651684	15651773	28017	7,8,7	25,24,22	1,3	35,35	259	132	0.000285284	0.0133642	0.125,0.145,0.14	0.014,0.042	0.109
476	28096	AT4G30690	NA	chr4	+	14961223	14961607	14961360	14961607	14960715	14961016	28096	1,4,2	0,0,0	7,13	1,8	264	132	1.39569e-07	1.81087e-05	1.0,1.0,1.0	0.778,0.448	0.387
477	28103	AT4G30200	NA	chr4	-	14786759	14787951	14786759	14787909	14788033	14789135	28103	54,44,54	0,0,0	54,44	9,13	174	132	2.98173e-11	9.20371e-09	1.0,1.0,1.0	0.82,0.72	0.23
478	28108	AT4G30160	NA	chr4	+	14757780	14758045	14757904	14758045	14757521	14757669	28108	7,6,2	0,0,0	3,3	3,11	256	132	1.00142e-13	5.97143e-11	1.0,1.0,1.0	0.34,0.123	0.768
479	28274	AT4G26110	NA	chr4	+	13233954	13234139	13233961	13234139	13233805	13233865	28274	303195183	0,21,0	314315	0,0	139	132	0.000825876	0.031772	1.0,0.898,1.0	1.0,1.0	-0.034
480	28396	AT5G24352	NA	chr5	+	8311523	8311613	8311553	8311613	8311218	8311282	28396	8,9,2	6,5,6	0,3	12,11	162	132	0.000659876	0.026554	0.521,0.595,0.214	0.0,0.182	0.352
481	28454	AT4G21660	NA	chr4	-	11507334	11508750	11507334	11508386	11508826	11508934	28454	16,22,11	162162140	60171	110110	264	132	5.60552e-13	2.72355e-10	0.047,0.064,0.038	0.214,0.437	-0.276
482	28467	AT4G21410	NA	chr4	-	11402327	11402966	11402327	11402924	11403093	11403337	28467	14,14,5	0,0,1	14,13	4,7	174	132	2.84336e-06	0.000266869	1.0,1.0,0.791	0.726,0.585	0.275
483	28537	AT4G19410	NA	chr4	-	10582624	10583207	10582624	10583066	10583390	10583515	28537	6,3,2	0,0,0	2,2	6,1	264	132	5.4174e-10	1.25784e-07	1.0,1.0,1.0	0.143,0.5	0.678
484	28538	AT4G19410	NA	chr4	-	10582624	10583216	10582624	10583066	10583390	10583515	28538	6,4,3	0,0,0	3,2	6,1	264	132	7.29068e-10	1.62106e-07	1.0,1.0,1.0	0.2,0.5	0.65
485	28540	AT4G19410	NA	chr4	-	10582624	10583256	10582624	10583066	10583390	10583515	28540	6,3,2	0,0,0	3,2	6,1	264	132	7.448e-10	1.62844e-07	1.0,1.0,1.0	0.2,0.5	0.65
486	28643	AT4G16845	NA	chr4	+	9477801	9477987	9477943	9477987	9476300	9477718	28643	32,24,18	0,0,0	12,14	15,7	264	132	5.24025e-14	3.3818e-11	1.0,1.0,1.0	0.286,0.5	0.607
487	28700	AT4G30650	NA	chr4	+	14954570	14954845	14954615	14954845	14954334	14954492	28700	4,6,5	1,0,0	2,1	7,3	177	132	3.33305e-09	6.43009e-07	0.749,1.0,1.0	0.176,0.199	0.729
488	28722	AT4G14230	NA	chr4	-	8202525	8202732	8202525	8202595	8202886	8203249	28722	32,18,16	0,0,0	27,15	2,3	264	132	0.000923833	0.0344298	1.0,1.0,1.0	0.871,0.714	0.208
489	28739	AT4G13615	NA	chr4	+	7924657	7924767	7924664	7924767	7924134	7924359	28739	50,51,21	663522381	37,49	1259846	139	132	0.000301725	0.0139471	0.067,0.085,0.05	0.027,0.052	0.028
490	28842	AT4G10340	NA	chr4	+	6408647	6408916	6408795	6408916	6408520	6408557	28842	10,4,6	0,0,0	6,9	207137	264	132	0	0	1.0,1.0,1.0	0.014,0.032	0.977
491	28928	AT4G08280	NA	chr4	+	5230963	5231239	5231121	5231239	5230325	5230560	28928	217177140	0,0,0	216167	20,8	264	132	8.73823e-12	3.09818e-09	1.0,1.0,1.0	0.844,0.913	0.121
492	28977	AT4G18370	NA	chr4	+	10149950	10150691	10150133	10150691	10149596	10149734	28977	5,5,1	0,0,0	3,1	3,2	264	132	8.77233e-08	1.21137e-05	1.0,1.0,1.0	0.333,0.2	0.734
493	28978	AT4G18370	NA	chr4	+	10149967	10150691	10150133	10150691	10149596	10149734	28978	9,5,1	0,0,0	23,23	3,2	264	132	0.000902932	0.0337949	1.0,1.0,1.0	0.793,0.852	0.177
494	29026	AT4G05420	NA	chr4	+	2747912	2749356	2748110	2749356	2747726	2747778	29026	32,34,19	0,0,0	27,40	6,4	264	132	4.80865e-07	5.48541e-05	1.0,1.0,1.0	0.692,0.833	0.238
495	29060	AT4G04570	NA	chr4	+	2291047	2291628	2291234	2291628	2289955	2290885	29060	110,120,87	0,0,0	102142	6,11	264	132	3.78416e-08	5.73902e-06	1.0,1.0,1.0	0.895,0.866	0.119
496	29155	AT4G02570	NA	chr4	+	1128760	1129449	1129282	1129449	1128639	1128663	29155	12,9,16	0,0,0	10,24	6,2	264	132	2.32227e-06	0.000224005	1.0,1.0,1.0	0.455,0.857	0.344
497	29184	AT4G02060	NA	chr4	+	901776	904734	901924	904734	901421	901673	29184	46,35,25	0,0,0	17,35	12,14	264	132	7.32747e-15	6.62934e-12	1.0,1.0,1.0	0.415,0.556	0.514
498	29194	AT4G01883	NA	chr4	+	814278	814614	814417	814614	813992	814088	29194	71,63,51	0,1,0	88,64	10,6	264	132	1.45512e-07	1.87147e-05	1.0,0.969,1.0	0.815,0.842	0.161
499	29230	AT4G01330	NA	chr4	+	552718	552979	552733	552979	552446	552656	29230	0,0,0	46,39,22	3,4	22,26	147	132	0.000254829	0.0121398	0.0,0.0,0.0	0.109,0.121	-0.115
500	29244	AT4G00990	NA	chr4	+	428225	429219	428828	429219	428055	428119	29244	0,0,0	36,24,12	9,2	18,36	264	132	3.33457e-05	0.00228431	0.0,0.0,0.0	0.2,0.027	-0.114
501	29283	AT4G00585	NA	chr4	-	252107	252326	252107	252289	252491	252598	29283	11,14,5	0,0,0	17,11	0,49	169	132	0.000850525	0.0324821	1.0,1.0,1.0	1.0,0.149	0.425
502	29326	AT3G63510	NA	chr3	+	23451333	23451860	23451520	23451860	23450778	23451261	29326	12,8,10	0,0,0	8,3	2,3	264	132	1.07472e-05	0.000870289	1.0,1.0,1.0	0.667,0.333	0.5
503	29376	AT3G62750	NA	chr3	+	23215184	23215492	23215372	23215492	23214746	23215111	29376	91,109,67	0,0,0	28,25	4,12	264	132	1.20987e-11	4.06965e-09	1.0,1.0,1.0	0.778,0.51	0.356
504	29417	AT5G51820	NA	chr5	-	21063716	21067491	21063716	21067364	21067575	21067641	29417	228204188	0,0,0	225230	15,8	259	132	2.44854e-09	4.83025e-07	1.0,1.0,1.0	0.884,0.936	0.09
505	29423	AT3G61700	NA	chr3	+	22836564	22836886	22836837	22836886	22836284	22836428	29423	1,3,0	52,27,26	3,8	30,33	264	132	0.00129602	0.0453381	0.01,0.053,0.0	0.048,0.108	-0.057
506	29460	AT3G61080	NA	chr3	+	22607975	22608051	22607992	22608051	22607831	22607906	29460	17,9,11	0,0,0	26,18	4,2	149	132	0.000713903	0.0282941	1.0,1.0,1.0	0.852,0.889	0.129
507	29462	AT3G61080	NA	chr3	+	22607992	22608284	22608175	22608284	22607831	22607906	29462	13,5,2	0,0,0	7,5	2,2	264	132	0.000242691	0.0116407	1.0,1.0,1.0	0.636,0.556	0.404
508	29538	AT3G59310	NA	chr3	-	21922572	21923062	21922572	21922917	21923173	21923254	29538	2,3,0	0,0,1	5,1	3,2	264	132	0.000893204	0.0335745	1.0,1.0,0.0	0.455,0.2	0.339
509	29539	AT3G59310	NA	chr3	-	21922572	21923090	21922572	21922917	21923173	21923254	29539	2,3,0	0,0,1	5,1	3,2	264	132	0.000893204	0.0335745	1.0,1.0,0.0	0.455,0.2	0.339
510	29632	AT3G56860	NA	chr3	-	21048743	21049431	21048743	21049236	21049532	21050491	29632	49,57,21	0,0,0	18,20	3,5	264	132	2.41517e-07	2.96106e-05	1.0,1.0,1.0	0.75,0.667	0.291
511	29647	AT3G56340	NA	chr3	-	20891998	20892386	20891998	20892298	20892725	20893048	29647	519401368	0,0,0	685568	0,76	220	132	1.63143e-10	4.28039e-08	1.0,1.0,1.0	1.0,0.818	0.091
512	29675	AT3G55800	NA	chr3	+	20709839	20710149	20710059	20710149	20709570	20709753	29675	6,8,2	0,0,0	8,10	3,3	264	132	3.76033e-06	0.000343763	1.0,1.0,1.0	0.571,0.625	0.402
513	29680	AT3G55800	NA	chr3	+	20710486	20711057	20710805	20711057	20710063	20710418	29680	21,19,10	0,0,0	17,34	4,8	264	132	5.28902e-08	7.84e-06	1.0,1.0,1.0	0.68,0.68	0.32
514	29817	AT5G43630	NA	chr5	+	17527255	17527398	17527258	17527398	17526750	17526859	29817	10,13,11	0,0,1	14,17	4,5	135	132	2.89131e-05	0.00202803	1.0,1.0,0.915	0.774,0.769	0.2
515	30084	AT3G48540	NA	chr3	-	17990060	17990328	17990060	17990075	17990594	17990658	30084	6,11,9	0,0,0	17,14	4,2	264	132	2.42744e-05	0.00177406	1.0,1.0,1.0	0.68,0.778	0.271
516	30099	AT3G48200	NA	chr3	-	17835106	17835752	17835106	17835513	17835833	17835945	30099	110,117,62	0,0,0	95146	2,7	264	132	0.000420027	0.0183671	1.0,1.0,1.0	0.96,0.913	0.064
517	30100	AT3G48200	NA	chr3	-	17832772	17836281	17832772	17836122	17836362	17836564	30100	21,22,18	0,0,1	36,49	2,5	264	132	0.000689649	0.0275408	1.0,1.0,0.9	0.9,0.831	0.101
518	30142	AT3G47675-AT3G47680	NA	chr3	-	17576277	17576572	17576277	17576397	17576715	17576755	30142	15,17,3	1,0,0	7,9	2,3	264	132	5.7716e-05	0.00362272	0.882,1.0,1.0	0.636,0.6	0.343
519	30154	AT3G47460	NA	chr3	+	17489488	17489866	17489774	17489866	17489323	17489386	30154	0,0,1	1,9,3	1,7	2,2	264	132	3.75465e-05	0.00251946	0.0,0.0,0.143	0.2,0.636	-0.37
520	30232	AT3G44310	NA	chr3	+	15988516	15988984	15988808	15988984	15988318	15988396	30232	109,90,90	0,0,0	139137	13,0	264	132	2.32574e-05	0.00171406	1.0,1.0,1.0	0.842,1.0	0.079
521	30269	AT5G63310	NA	chr5	-	25372588	25373212	25372588	25372909	25373361	25373418	30269	6,1,1	0,0,0	0,1	42,35	264	132	1.66533e-15	1.68051e-12	1.0,1.0,1.0	0.0,0.014	0.993
522	30270	AT5G63310	NA	chr5	-	25372588	25373216	25372588	25372909	25373361	25373418	30270	538448407	0,0,0	817637	42,35	264	132	0	0	1.0,1.0,1.0	0.907,0.901	0.096
523	30330	AT3G42052	NA	chr3	+	14240324	14240838	14240577	14240838	14239906	14239988	30330	15,14,5	0,0,0	2,4	6,2	264	132	1.21216e-10	3.24524e-08	1.0,1.0,1.0	0.143,0.5	0.678
524	30349	AT4G11980	NA	chr4	-	7184782	7185019	7184782	7184846	7185144	7185250	30349	44,29,37	0,0,0	48,33	4,2	264	132	0.00053256	0.0223565	1.0,1.0,1.0	0.857,0.892	0.125
525	30356	AT5G21222	NA	chr5	+	7209057	7209565	7209387	7209565	7208698	7208928	30356	6,1,3	34,28,31	8,13	19,22	264	132	6.86231e-05	0.00417741	0.081,0.018,0.046	0.174,0.228	-0.153
526	30359	AT5G21222	NA	chr5	+	7211234	7211826	7211703	7211826	7211038	7211128	30359	3,1,2	126,109,82	9,13	62,57	264	132	3.6299e-08	5.53707e-06	0.012,0.005,0.012	0.068,0.102	-0.075
527	30360	AT5G21222	NA	chr5	+	7211234	7211826	7211719	7211826	7211038	7211128	30360	3,3,2	2,10,4	9,13	0,5	264	132	0.000861409	0.032613	0.429,0.13,0.2	1.0,0.565	-0.53
528	30361	AT5G21222	NA	chr5	+	7211234	7212430	7212006	7212430	7211038	7211128	30361	7,1,2	0,0,0	9,17	6,0	264	132	0.00107385	0.0387015	1.0,1.0,1.0	0.429,1.0	0.285
529	30432	AT3G29390	NA	chr3	+	11291843	11291988	11291894	11291988	11291556	11291634	30432	11,13,4	19,11,4	1,4	14,15	183	132	0.000986847	0.0362442	0.295,0.46,0.419	0.049,0.161	0.286
530	30436	AT3G29350	NA	chr3	-	11264544	11265029	11264544	11264757	11265342	11265569	30436	1,6,1	0,0,0	1,0	1,3	264	132	7.31728e-09	1.25828e-06	1.0,1.0,1.0	0.333,0.0	0.834
531	30455	AT3G28956	NA	chr3	-	10981319	10981593	10981319	10981381	10982186	10982403	30455	3,7,4	4,5,0	6,1	0,0	264	132	1.79646e-05	0.00134668	0.273,0.412,1.0	1.0,1.0	-0.438
532	30677	AT3G27310	NA	chr3	-	10088074	10088333	10088074	10088204	10088535	10088607	30677	15,10,5	0,0,0	5,12	5,2	261	132	2.12558e-07	2.6306e-05	1.0,1.0,1.0	0.336,0.752	0.456
533	30699	AT1G43675	NA	chr1	+	16470904	16471047	16470919	16471047	16470743	16470813	30699	0,0,0	1,3,2	0,7	13,38	147	132	0.000941918	0.035054	0.0,0.0,0.0	0.0,0.142	-0.071
534	30707	AT2G35120-AT2G35130	NA	chr2	-	14806296	14809288	14806296	14809221	14809378	14809611	30707	29,21,24	1,1,1	21,27	3,11	199	132	7.41984e-05	0.00439445	0.951,0.933,0.941	0.823,0.62	0.22
535	30738	AT5G24670	NA	chr5	+	8448854	8449347	8449189	8449347	8448112	8448555	30738	48,47,31	0,0,0	26,80	8,2	264	132	9.98479e-06	0.000813574	1.0,1.0,1.0	0.619,0.952	0.215
536	30863	AT5G51100	NA	chr5	-	20773295	20773677	20773295	20773557	20773873	20773992	30863	0,2,2	1,0,0	7,0	88,85	252	132	8.9593e-05	0.00505516	0.0,1.0,1.0	0.04,0.0	0.647
537	30899	AT1G70580	NA	chr1	+	26613430	26615136	26613568	26615136	26613169	26613338	30899	76,53,60	0,0,0	105,88	9,5	264	132	8.04021e-07	8.75315e-05	1.0,1.0,1.0	0.854,0.898	0.124
538	30952	AT3G50370	NA	chr3	-	18675973	18677011	18675973	18676999	18677098	18677745	30952	73,58,31	15,0,10	29,62	0,0	144	132	3.24397e-06	0.00030075	0.817,1.0,0.74	1.0,1.0	-0.148
539	31114	AT1G65270-AT1G65280	NA	chr1	+	24244794	24245407	24244800	24245407	24244375	24244536	31114	30,26,24	4,1,3	33,26	13,13	138	132	7.53736e-05	0.00444425	0.878,0.961,0.884	0.708,0.657	0.225
540	31127	AT1G21350	NA	chr1	-	7477293	7478522	7477293	7478368	7478616	7478682	31127	25,14,7	0,0,0	15,8	12,17	264	132	1.0103e-14	8.55075e-12	1.0,1.0,1.0	0.385,0.19	0.713
541	31141	AT1G52220	NA	chr1	-	19454033	19454273	19454033	19454094	19454377	19454618	31141	11971051824	28,24,29	888641	453337	264	132	0	0	0.955,0.956,0.934	0.495,0.487	0.457
542	31146	AT1G52220	NA	chr1	-	19454033	19454421	19454033	19454094	19454505	19454618	31146	11,4,5	0,0,0	7,12	12,10	264	132	2.97503e-11	9.20371e-09	1.0,1.0,1.0	0.226,0.375	0.7
543	31174	AT3G17590	NA	chr3	-	6017890	6018306	6017890	6018142	6018409	6018493	31174	51,41,28	0,0,1	54,53	24,23	264	132	2.22045e-16	2.77418e-13	1.0,1.0,0.933	0.529,0.535	0.446
544	31265	AT3G28550	NA	chr3	-	10700561	10702183	10700561	10701757	10702333	10703083	31265	7,12,80	29,29,13	38,84	4,8	264	132	5.28053e-05	0.00338741	0.108,0.171,0.755	0.826,0.84	-0.488
545	31322	AT1G62350-AT1G62355	NA	chr1	+	23058088	23058381	23058094	23058381	23057512	23057939	31322	21,23,6	5,2,5	29,21	1,0	138	132	0.000144459	0.00753514	0.801,0.917,0.534	0.965,1.0	-0.232
546	31383	AT1G79245	NA	chr1	-	29806867	29807624	29806867	29807586	29807715	29807892	31383	10,13,1	0,0,0	2,11	5,13	170	132	7.75291e-12	2.82518e-09	1.0,1.0,1.0	0.237,0.397	0.683
547	31491	AT1G17780	NA	chr1	+	6124065	6124633	6124253	6124633	6123626	6123672	31491	10,4,1	0,0,0	3,1	4,3	264	132	5.43635e-11	1.55036e-08	1.0,1.0,1.0	0.273,0.143	0.792
548	31569	AT1G58080	NA	chr1	-	21504306	21504941	21504306	21504657	21505040	21505121	31569	50,29,12	0,0,0	16,5	8,2	264	132	1.71048e-10	4.44335e-08	1.0,1.0,1.0	0.5,0.556	0.472
549	31570	AT1G58080	NA	chr1	-	21504306	21504963	21504306	21504657	21505040	21505121	31570	50,30,11	0,0,0	13,5	8,2	264	132	6.61027e-11	1.86488e-08	1.0,1.0,1.0	0.448,0.556	0.498
550	31667	AT1G56170	NA	chr1	+	21024883	21025007	21024900	21025007	21024763	21024796	31667	1,3,3	0,0,0	28,22	5,3	149	132	0.000119909	0.00647333	1.0,1.0,1.0	0.832,0.867	0.151
551	31684	AT3G15360	NA	chr3	+	5189137	5189593	5189158	5189593	5188418	5188709	31684	703596561	0,0,126	1218924	0,0	153	132	7.15885e-08	1.02638e-05	1.0,1.0,0.793	1.0,1.0	-0.069
552	31736	AT2G06925	NA	chr2	-	2842497	2843004	2842497	2842650	2843110	2843338	31736	7,9,2	14,3,0	2,2	34,20	264	132	0.000177701	0.00903554	0.2,0.6,1.0	0.029,0.048	0.561
553	31737	AT2G06925	NA	chr2	-	2842747	2843004	2842747	2842873	2843110	2843338	31737	8,4,4	0,0,0	2,0	3,1	263	132	3.3991e-07	4.03539e-05	1.0,1.0,1.0	0.251,0.0	0.875
554	31791	AT1G73390	NA	chr1	-	27592417	27594551	27592417	27594166	27594961	27595013	31791	70,68,69	0,1,0	107,92	4,7	264	132	6.9618e-05	0.00420868	1.0,0.971,1.0	0.93,0.868	0.091
555	31827	AT3G55330	NA	chr3	-	20514224	20514463	20514224	20514321	20514579	20514702	31827	40,27,11	0,0,0	33,36	9,6	264	132	6.09297e-09	1.08749e-06	1.0,1.0,1.0	0.647,0.75	0.301
556	31828	AT3G55330	NA	chr3	-	20514224	20514483	20514224	20514321	20514579	20514702	31828	40,27,11	0,0,0	32,38	9,6	264	132	7.47495e-09	1.27351e-06	1.0,1.0,1.0	0.64,0.76	0.3
557	31829	AT3G55330	NA	chr3	-	20514224	20514487	20514224	20514321	20514579	20514702	31829	40,27,11	0,0,0	33,37	9,6	264	132	6.9971e-09	1.24042e-06	1.0,1.0,1.0	0.647,0.755	0.299
558	31830	AT3G55330	NA	chr3	-	20514224	20514504	20514224	20514321	20514579	20514702	31830	40,30,11	0,0,0	32,36	9,6	264	132	4.7407e-09	8.82141e-07	1.0,1.0,1.0	0.64,0.75	0.305
559	31892	AT3G18500	NA	chr3	+	6353277	6353554	6353469	6353554	6353051	6353200	31892	2,7,6	0,0,0	1,1	4,1	264	132	2.21993e-09	4.41245e-07	1.0,1.0,1.0	0.111,0.333	0.778
560	31893	AT3G18500	NA	chr3	+	6353277	6353554	6353501	6353554	6353051	6353200	31893	7,18,8	0,2,0	2,6	4,3	264	132	5.18844e-06	0.000459896	1.0,0.818,1.0	0.2,0.5	0.589
561	31975	AT1G67090	NA	chr1	-	25048157	25048971	25048157	25048701	25049078	25049424	31975	209,200,73	0,0,0	151151	18,0	264	132	5.16807e-07	5.8699e-05	1.0,1.0,1.0	0.807,1.0	0.097
562	32125	AT2G26300	NA	chr2	+	11197936	11198146	11197963	11198146	11197376	11197468	32125	9,5,18	0,0,0	7,16	15,0	159	132	0.000902078	0.0337949	1.0,1.0,1.0	0.279,1.0	0.361
563	32197	AT1G47570	NA	chr1	+	17483046	17483323	17483104	17483323	17482890	17482951	32197	2,1,2	1,0,0	0,0	1,2	190	132	1.79294e-08	2.851e-06	0.581,1.0,1.0	0.0,0.0	0.86
564	32266	AT3G16230	NA	chr3	+	5500758	5501017	5500945	5501017	5500490	5500588	32266	30,24,17	2,0,0	21,6	3,2	264	132	0.00127901	0.0448628	0.882,1.0,1.0	0.778,0.6	0.272
565	32295	AT1G50900	NA	chr1	+	18866756	18867144	18866784	18867144	18866227	18866541	32295	116610071070	0,0,0	15571187	67,0	160	132	5.70441e-09	1.03218e-06	1.0,1.0,1.0	0.95,1.0	0.025
566	32306	AT1G07780	NA	chr1	-	2410987	2412216	2410987	2411929	2412609	2412675	32306	4,4,8	5,1,5	9,3	1,0	264	132	0.000236008	0.0114457	0.286,0.667,0.444	0.818,1.0	-0.443
567	32336	AT1G67700	NA	chr1	+	25375803	25376019	25375874	25376019	25375569	25375726	32336	576471316	4,5,0	697498	8,18	203	132	0.000516725	0.0217264	0.989,0.984,1.0	0.983,0.947	0.026
568	32383	AT1G78590-AT1G78600	NA	chr1	+	29568268	29568861	29568398	29568861	29567747	29568200	32383	11,3,11	145,119,90	4,1	166173	262	132	0.000634574	0.0258129	0.037,0.013,0.058	0.012,0.003	0.028
569	32396	AT2G47240	NA	chr2	+	19396175	19396825	19396361	19396825	19395739	19396085	32396	377283200	0,1,0	247261	8,8	264	132	5.38955e-06	0.000472929	1.0,0.993,1.0	0.939,0.942	0.057
570	32434	AT1G41880	NA	chr1	-	15651141	15651478	15651141	15651295	15651583	15651626	32434	6,9,1	1,1,1	6,3	13,10	264	132	0.000128238	0.00682472	0.75,0.818,0.333	0.188,0.13	0.475
571	32482	AT5G04810	NA	chr5	+	1392013	1393100	1392154	1393100	1391771	1391925	32482	137,105,91	0,0,0	91102	5,8	264	132	4.27291e-07	4.93126e-05	1.0,1.0,1.0	0.901,0.864	0.117
572	32490	AT4G38770	NA	chr4	-	18096903	18097346	18096903	18097112	18097454	18098207	32490	295933661951	59,47,45	15082245	0,0	264	132	5.88418e-15	5.51369e-12	0.962,0.973,0.956	1.0,1.0	-0.036
573	32491	AT4G38770	NA	chr4	-	18096903	18097391	18096903	18097112	18097454	18098207	32491	343839252291	59,47,45	18122812	0,0	264	132	9.34808e-14	5.70385e-11	0.967,0.977,0.962	1.0,1.0	-0.031
574	32514	AT1G79280	NA	chr1	-	29820835	29825882	29820835	29825328	29826265	29826445	32514	59,56,28	0,0,0	5,17	3,3	264	132	4.78946e-06	0.00042597	1.0,1.0,1.0	0.455,0.739	0.403
575	32560	AT2G20260	NA	chr2	+	8737387	8737762	8737539	8737762	8736757	8737046	32560	27,20,11	0,0,0	9,28	23,9	264	132	4.73753e-11	1.41248e-08	1.0,1.0,1.0	0.164,0.609	0.613
576	32582	AT1G07890	NA	chr1	+	2437680	2438593	2437992	2438593	2437477	2437555	32582	8,11,3	606371230	16,19	316266	264	132	4.64359e-05	0.00302655	0.007,0.015,0.006	0.025,0.034	-0.02
577	32589	AT1G36160	NA	chr1	+	13538567	13538827	13538739	13538827	13538357	13538468	32589	24,14,12	0,0,0	4,21	1,4	264	132	6.81253e-05	0.00415675	1.0,1.0,1.0	0.667,0.724	0.304
578	32649	AT1G35513	NA	chr1	+	13077298	13077489	13077381	13077489	13077113	13077201	32649	1,3,3	0,0,0	1,3	5,5	215	132	3.74034e-13	1.92422e-10	1.0,1.0,1.0	0.109,0.269	0.811
579	32835	AT1G18060	NA	chr1	-	6211874	6212541	6211874	6212355	6212649	6213410	32835	8,7,7	0,0,0	15,1	13,2	264	132	2.08873e-11	6.68317e-09	1.0,1.0,1.0	0.366,0.2	0.717
580	32868	AT5G09230	NA	chr5	+	2871647	2872832	2871818	2872832	2871376	2871429	32868	9,1,8	16,11,8	1,0	6,7	264	132	0.000689026	0.0275408	0.22,0.043,0.333	0.077,0.0	0.16
581	32899	AT1G09333-AT1G72645-AT1G72650	NA	chr1	+	27350923	27351246	27351193	27351246	27350598	27350836	32899	1,0,0	19,17,7	8,11	8,19	264	132	7.091e-09	1.24863e-06	0.026,0.0,0.0	0.333,0.224	-0.27
582	32963	AT1G63810	NA	chr1	-	23669904	23669988	23669904	23669984	23670090	23670233	32963	1,1,1	2,0,0	0,0	2,2	136	132	0.00141969	0.0485005	0.327,1.0,1.0	0.0,0.0	0.776
583	33144	AT1G08420	NA	chr1	+	2652184	2652584	2652482	2652584	2651865	2651935	33144	0,0,1	44,31,13	0,10	32,24	264	132	0.000375379	0.0166365	0.0,0.0,0.037	0.0,0.172	-0.074
584	33168	AT1G06177-AT1G28710	NA	chr1	-	10087425	10094285	10087425	10094049	10094420	10094511	33168	0,0,0	10,6,5	2,2	0,0	264	132	5.04343e-11	1.47027e-08	0.0,0.0,0.0	1.0,1.0	-1
585	33226	AT1G07313-AT1G45248	NA	chr1	-	17160127	17163399	17160127	17163276	17163534	17163683	33226	1,1,5	2,0,0	1,2	3,13	255	132	0.000475361	0.0203792	0.206,1.0,1.0	0.147,0.074	0.625
586	33273	AT4G29220	NA	chr4	-	14404798	14405525	14404798	14405393	14405614	14405654	33273	22,31,12	0,2,0	4,8	5,3	264	132	5.9064e-07	6.62249e-05	1.0,0.886,1.0	0.286,0.571	0.534
587	33279	AT4G32915	NA	chr4	+	15885877	15886068	15886016	15886068	15885523	15885791	33279	12,2,2	0,0,0	0,6	3,1	264	132	5.3326e-05	0.00340491	1.0,1.0,1.0	0.0,0.75	0.625
588	33302	AT4G13040-AT4G13050	NA	chr4	+	7614071	7614350	7614219	7614350	7613347	7613430	33302	18,18,20	7,11,2	12,7	10,33	264	132	0.000804434	0.0310839	0.562,0.45,0.833	0.375,0.096	0.38
589	33311	AT1G64270	NA	chr1	+	23850888	23851001	23850900	23851001	23850555	23850697	33311	0,0,1	1,3,3	4,1	3,3	144	132	0.000285753	0.0133642	0.0,0.0,0.234	0.55,0.234	-0.314
590	33433	AT4G00560-AT4G00570	NA	chr4	-	241020	243597	241020	243417	243683	243770	33433	137,94,85	0,0,0	126116	4,5	264	132	0.000415804	0.0182432	1.0,1.0,1.0	0.94,0.921	0.07
591	33485	AT1G48920	NA	chr1	+	18099981	18100587	18100145	18100587	18099769	18099898	33485	19,9,5	0,0,0	2,8	7,3	264	132	3.23843e-10	7.9408e-08	1.0,1.0,1.0	0.125,0.571	0.652
592	33486	AT1G48920	NA	chr1	+	18100003	18100587	18100145	18100587	18099769	18099898	33486	18,9,5	0,0,0	2,7	7,3	264	132	1.00619e-10	2.74995e-08	1.0,1.0,1.0	0.125,0.538	0.668
593	33487	AT1G48920	NA	chr1	+	18100026	18100587	18100145	18100587	18099769	18099898	33487	11,7,1	0,0,0	2,7	7,3	251	132	2.45878e-10	6.14391e-08	1.0,1.0,1.0	0.131,0.551	0.659
594	33639	AT1G79230	NA	chr1	+	29801756	29803499	29802115	29803499	29801553	29801613	33639	111,129,97	0,0,0	147156	6,3	264	132	0.00140557	0.0482697	1.0,1.0,1.0	0.925,0.963	0.056
595	33709	AT2G21170	NA	chr2	-	9071449	9072502	9071449	9072384	9072911	9073169	33709	854805591	5,6,2	609718	45,40	250	132	0	0	0.989,0.986,0.994	0.877,0.905	0.099
596	33884	AT1G05190	NA	chr1	-	1502378	1502851	1502378	1502765	1502961	1503261	33884	216918721690	0,0,0	33322569	79,0	218	132	8.42973e-06	0.000706616	1.0,1.0,1.0	0.962,1.0	0.019
597	34031	AT1G78995	NA	chr1	-	29715071	29715612	29715071	29715490	29715702	29716255	34031	6,9,3	0,0,0	16,11	42,36	254	132	1.39888e-14	1.07948e-11	1.0,1.0,1.0	0.165,0.137	0.849
598	34036	AT1G05750	NA	chr1	+	1723521	1724734	1723856	1724734	1721508	1723343	34036	12,19,7	3,2,2	19,7	0,0	264	132	7.68449e-05	0.00449038	0.667,0.826,0.636	1.0,1.0	-0.29
599	34090	AT1G08600	NA	chr1	+	2724263	2731874	2724542	2731874	2724074	2724133	34090	33,30,15	0,0,0	9,13	4,1	264	132	0.000214425	0.0105551	1.0,1.0,1.0	0.529,0.867	0.302
600	34110	AT5G40830	NA	chr5	-	16355035	16355098	16355035	16355080	16355200	16356104	34110	16,15,17	0,0,0	21,20	6,0	150	132	0.00146642	0.0497728	1.0,1.0,1.0	0.755,1.0	0.123
601	34147	AT1G80770	NA	chr1	+	30356216	30356931	30356478	30356931	30355874	30356143	34147	177,103,87	0,0,0	98,92	8,0	264	132	0.000912473	0.0340637	1.0,1.0,1.0	0.86,1.0	0.07
602	34297	AT3G13870	NA	chr3	-	4567595	4570790	4567595	4570547	4570909	4570986	34297	0,1,0	1,1,4	1,2	0,0	264	132	4.97047e-13	2.50789e-10	0.0,0.333,0.0	1.0,1.0	-0.889
603	34319	AT1G53780	NA	chr1	-	20075004	20077095	20075004	20076975	20077199	20077292	34319	76,51,25	1,1,0	25,68	11,32	252	132	0	0	0.975,0.964,1.0	0.543,0.527	0.445
604	34474	AT1G30590	NA	chr1	-	10837854	10838945	10837854	10838457	10839056	10839128	34474	1,2,1	0,0,0	1,1	0,4	264	132	0.000986122	0.0362442	1.0,1.0,1.0	1.0,0.111	0.445
605	34555	AT1G01320	NA	chr1	-	124227	125998	124227	125843	126075	126589	34555	126,111,65	0,0,0	39,59	6,4	264	132	2.75384e-07	3.33349e-05	1.0,1.0,1.0	0.765,0.881	0.177
606	34661	AT3G48820	NA	chr3	-	18101406	18102659	18101406	18102467	18102764	18102893	34661	17,26,16	0,0,0	19,19	3,2	264	132	0.00031736	0.0145315	1.0,1.0,1.0	0.76,0.826	0.207
607	34663	AT3G48820	NA	chr3	-	18101406	18102632	18101406	18102467	18102764	18102903	34663	1,5,3	0,0,0	0,9	3,2	264	132	3.33402e-06	0.00030801	1.0,1.0,1.0	0.0,0.692	0.654
608	34794	AT3G28970	NA	chr3	-	10988489	10988676	10988489	10988535	10988781	10989158	34794	3,2,1	0,0,0	5,9	2,3	264	132	1.67869e-05	0.00126952	1.0,1.0,1.0	0.556,0.6	0.422
609	34804	AT1G06390	NA	chr1	+	1948428	1950212	1948573	1950212	1948122	1948215	34804	37,47,36	0,0,0	41,31	2,9	264	132	6.92504e-07	7.66634e-05	1.0,1.0,1.0	0.911,0.633	0.228
610	35056	AT4G35800	NA	chr4	-	16960526	16961021	16960526	16960994	16961082	16961283	35056	0,0,1	90,82,35	5,4	39,72	159	132	0.000817126	0.0315278	0.0,0.0,0.023	0.096,0.044	-0.062
611	35111	AT3G14770	NA	chr3	-	4957729	4958785	4957729	4958661	4959141	4959324	35111	31,15,33	0,0,0	37,42	8,5	256	132	9.29826e-08	1.26403e-05	1.0,1.0,1.0	0.705,0.812	0.242
612	35234	AT1G77800	NA	chr1	+	29256324	29256515	29256441	29256515	29256137	29256234	35234	5,2,0	0,0,1	2,3	2,2	249	132	0.000839589	0.0322051	1.0,1.0,0.0	0.346,0.443	0.272
613	35253	AT2G42920	NA	chr2	+	17862018	17862433	17862342	17862433	17861545	17861660	35253	3,5,2	2,0,0	1,0	0,7	264	132	0.000294246	0.0136882	0.429,1.0,1.0	1.0,0.0	0.31
614	35255	AT2G42920	NA	chr2	+	17862041	17862433	17862342	17862433	17861545	17861660	35255	4,7,1	2,0,0	1,0	0,7	264	132	0.000224021	0.0109544	0.5,1.0,1.0	1.0,0.0	0.333
615	35284	AT2G24280	NA	chr2	+	10335562	10335678	10335590	10335678	10335361	10335495	35284	8,3,1	2,4,0	7,7	0,0	160	132	0.000667211	0.026808	0.767,0.382,1.0	1.0,1.0	-0.284
616	35322	AT1G70310	NA	chr1	-	26485638	26486910	26485638	26486504	26486997	26487074	35322	113,81,70	0,0,0	141116	3,10	264	132	7.3943e-06	0.000634001	1.0,1.0,1.0	0.959,0.853	0.094
617	35439	AT5G55570	NA	chr5	-	22514742	22514922	22514742	22514801	22515007	22515263	35439	11,4,5	0,0,0	37,12	6,2	253	132	7.79462e-06	0.000666148	1.0,1.0,1.0	0.763,0.758	0.24
618	35446	AT3G27180	NA	chr3	-	10027353	10029377	10027353	10029253	10029470	10029582	35446	51,56,35	0,0,0	63,51	13,10	256	132	1.73991e-11	5.6358e-09	1.0,1.0,1.0	0.714,0.724	0.281
619	35563	AT1G10600	NA	chr1	+	3504358	3505344	3504425	3505344	3504023	3504113	35563	1,0,0	19,15,16	3,4	15,19	199	132	0.000548831	0.0229532	0.034,0.0,0.0	0.117,0.123	-0.109
620	35566	AT1G10600	NA	chr1	+	3504425	3505344	3504568	3505344	3504023	3504113	35566	19,15,16	0,0,0	16,19	6,7	264	132	1.48865e-09	3.07541e-07	1.0,1.0,1.0	0.571,0.576	0.427
621	35569	AT1G10600	NA	chr1	+	3504736	3505344	3504881	3505344	3504023	3504643	35569	29,12,15	0,0,0	33,19	2,8	264	132	1.53676e-06	0.000155676	1.0,1.0,1.0	0.892,0.543	0.282
622	35579	AT5G59250	NA	chr5	+	23905999	23906231	23906164	23906231	23905391	23905897	35579	95,36,55	0,0,0	72,82	6,7	264	132	4.14763e-07	4.84332e-05	1.0,1.0,1.0	0.857,0.854	0.145
623	35586	AT1G10670	NA	chr1	+	3536130	3537048	3536386	3537048	3535773	3535885	35586	342262278	0,3,0	471383	13,4	264	132	0.000623389	0.0254368	1.0,0.978,1.0	0.948,0.98	0.029
624	35587	AT1G10670	NA	chr1	+	3536169	3536548	3536386	3536548	3535773	3535885	35587	2,1,3	0,3,0	0,0	13,4	264	132	2.59437e-05	0.00187175	1.0,0.143,1.0	0.0,0.0	0.714
625	35597	AT1G33480-AT1G33490	NA	chr1	-	12149649	12151904	12149649	12151726	12152199	12152378	35597	25,14,23	0,0,0	37,26	5,6	264	132	2.01405e-07	2.54051e-05	1.0,1.0,1.0	0.787,0.684	0.264
626	35606	AT1G50030	NA	chr1	-	18523968	18529456	18523968	18529262	18529532	18529667	35606	10,14,8	1,0,0	7,17	0,11	264	132	0.000357718	0.0160435	0.833,1.0,1.0	1.0,0.436	0.226
627	35676	AT1G31050	NA	chr1	-	11075982	11076052	11075982	11076021	11076132	11076198	35676	2,9,4	12,11,12	1,2	31,30	163	132	0.000241459	0.0116387	0.119,0.399,0.213	0.025,0.051	0.206
628	35678	AT1G73110	NA	chr1	-	27494120	27494973	27494120	27494945	27495043	27495245	35678	2,4,7	0,0,0	5,3	7,0	160	132	0.000855523	0.0325782	1.0,1.0,1.0	0.371,1.0	0.315
629	35787	AT1G18720	NA	chr1	-	6458446	6459335	6458446	6458513	6459442	6459743	35787	5,12,8	0,0,0	25,54	2,6	264	132	4.95296e-05	0.00320076	1.0,1.0,1.0	0.862,0.818	0.16
630	35881	AT4G00020	NA	chr4	-	4540	4901	4540	4749	4976	5119	35881	28,17,31	0,0,0	18,25	2,8	264	132	8.02763e-08	1.13e-05	1.0,1.0,1.0	0.818,0.61	0.286
631	35917	AT1G13820	NA	chr1	+	4736959	4737381	4737132	4737381	4736742	4736832	35917	167127115	0,0,0	77,57	6,9	264	132	4.0376e-10	9.63041e-08	1.0,1.0,1.0	0.865,0.76	0.188
632	35987	AT4G15230	NA	chr4	+	8681089	8681177	8681145	8681177	8680930	8681004	35987	0,0,0	4,3,1	2,3	2,2	188	132	2.63081e-05	0.00188592	0.0,0.0,0.0	0.412,0.513	-0.463
633	36044	AT2G17790	NA	chr2	+	7735082	7735399	7735309	7735399	7734106	7734962	36044	4,10,2	0,0,0	5,0	9,2	264	132	1.04805e-13	6.1106e-11	1.0,1.0,1.0	0.217,0.0	0.891
634	36324	AT3G00970-AT3G01050	NA	chr3	+	14552	14671	14624	14671	14324	14489	36324	2,1,1	0,0,0	5,3	18,0	204	132	0.000759103	0.0297707	1.0,1.0,1.0	0.152,1.0	0.424
635	36331	AT3G00970-AT3G01050	NA	chr3	+	14619	14671	14624	14671	14324	14489	36331	63,54,33	0,0,0	54,56	18,0	137	132	2.29215e-06	0.000221915	1.0,1.0,1.0	0.743,1.0	0.129
636	36350	AT1G63290	NA	chr1	-	23472666	23473186	23472666	23473164	23473470	23473639	36350	0,0,0	20,28,4	4,2	1,0	154	132	7.84105e-11	2.18857e-08	0.0,0.0,0.0	0.774,1.0	-0.887
637	36356	AT1G07940-AT1G44500	NA	chr1	-	2464681	2465076	2464681	2464814	2465409	2465504	36356	33,12,24	152512301198	130149	12401261	264	132	0	0	0.011,0.005,0.01	0.05,0.056	-0.044
638	36392	AT1G29880	NA	chr1	-	10459984	10460542	10459984	10460390	10460638	10460698	36392	7,3,3	0,0,0	2,10	1,6	264	132	6.46453e-08	9.31922e-06	1.0,1.0,1.0	0.5,0.455	0.522
639	36408	AT5G56670	NA	chr5	-	22935292	22935879	22935292	22935875	22935977	22936063	36408	117,99,76	6,10,0	215178	3,0	136	132	0.000492675	0.0208826	0.95,0.906,1.0	0.986,1.0	-0.041
640	36409	AT5G56670	NA	chr5	-	22935292	22935899	22935292	22935875	22935977	22936063	36409	117,99,77	6,10,0	215176	3,0	156	132	0.000327101	0.0149515	0.943,0.893,1.0	0.984,1.0	-0.047
641	36469	AT1G20020	NA	chr1	+	6943247	6943483	6943258	6943483	6942839	6942955	36469	15,1,56	166186129	0,3	98,94	143	132	1.38724e-05	0.00108003	0.077,0.005,0.286	0.0,0.029	0.108
642	36470	AT1G20020	NA	chr1	+	6943258	6943483	6943303	6943483	6942839	6942955	36470	166186129	0,0,0	98,94	29,0	177	132	5.50058e-08	8.1078e-06	1.0,1.0,1.0	0.716,1.0	0.142
643	36543	AT1G74440	NA	chr1	-	27976953	27979487	27976953	27979336	27979575	27979638	36543	10,8,4	0,0,0	7,14	2,3	264	132	5.63551e-05	0.0035543	1.0,1.0,1.0	0.636,0.7	0.332
644	36547	AT1G69510	NA	chr1	+	26126776	26127224	26127008	26127224	26126422	26126477	36547	545502340	1,0,0	675485	20,13	264	132	2.91628e-09	5.66775e-07	0.996,1.0,1.0	0.944,0.949	0.052
645	36548	AT1G69510	NA	chr1	+	26127128	26127518	26127322	26127518	26127008	26127071	36548	6,3,1	0,0,0	2,7	107,89	264	132	7.77156e-16	8.49594e-13	1.0,1.0,1.0	0.009,0.038	0.977
646	36576	AT3G02030	NA	chr3	+	346194	346351	346244	346351	345920	346025	36576	2,5,0	6,4,1	0,0	1,1	182	132	0.00045724	0.0197313	0.195,0.476,0.0	0.0,0.0	0.224
647	36636	AT2G36670	NA	chr2	-	15365890	15367414	15365890	15367302	15367723	15368164	36636	2,3,2	0,1,0	2,3	4,1	244	132	3.09197e-06	0.000287674	1.0,0.619,1.0	0.213,0.619	0.457
648	36766	AT5G42765	NA	chr5	-	17150720	17151006	17150720	17150779	17151106	17151339	36766	139139118	1,0,0	109111	8,13	264	132	2.26745e-10	5.72029e-08	0.986,1.0,1.0	0.872,0.81	0.154
649	36801	AT3G13120	NA	chr3	-	4219771	4220100	4219771	4220099	4220272	4220621	36801	21,16,9	1,1,0	224190	32,32	133	132	8.67478e-05	0.0049371	0.954,0.941,1.0	0.874,0.855	0.1
650	37024	AT3G20000	NA	chr3	+	6968860	6970075	6969023	6970075	6968656	6968752	37024	231143136	0,0,0	213188	11,7	264	132	1.92256e-07	2.43682e-05	1.0,1.0,1.0	0.906,0.931	0.081
651	37056	AT2G28305-AT2G28310	NA	chr2	+	12085697	12086165	12086072	12086165	12085450	12085530	37056	6,7,4	0,0,0	5,5	6,1	264	132	8.72414e-08	1.21109e-05	1.0,1.0,1.0	0.294,0.714	0.496
652	37168	AT4G26650	NA	chr4	+	13447560	13447868	13447592	13447868	13446376	13447481	37168	2,2,2	0,0,0	8,6	0,12	164	132	0.000801149	0.0310839	1.0,1.0,1.0	1.0,0.287	0.357
653	37169	AT4G26650	NA	chr4	+	13447578	13447714	13447592	13447714	13446376	13447481	37169	149,125,92	0,0,0	156131	0,12	146	132	0.000912709	0.0340637	1.0,1.0,1.0	1.0,0.908	0.046
654	37174	AT1G29720	NA	chr1	-	10395071	10398384	10395071	10398292	10398490	10398562	37174	0,0,0	1,2,3	3,2	1,3	224	132	0.000130448	0.00692828	0.0,0.0,0.0	0.639,0.282	-0.461
655	37202	AT4G39680	NA	chr4	-	18415359	18417184	18415359	18416961	18417346	18417527	37202	72,55,32	7,1,0	18,28	14,10	264	132	8.90171e-08	1.2228e-05	0.837,0.965,1.0	0.391,0.583	0.447
656	37283	AT5G42030	NA	chr5	-	16811954	16812117	16811954	16812025	16812228	16813091	37283	2,9,1	2,0,0	6,2	13,17	224	132	1.72926e-05	0.00130002	0.371,1.0,1.0	0.214,0.065	0.651
657	37287	AT3G51460	NA	chr3	+	19095259	19095575	19095504	19095575	19095100	19095187	37287	5,1,1	0,0,1	2,0	4,6	264	132	9.69534e-07	0.000102987	1.0,1.0,0.333	0.2,0.0	0.678
658	37306	AT3G05560	NA	chr3	+	1614627	1614870	1614630	1614870	1614199	1614268	37306	0,0,0	16,2,10	2,3	14,4	135	132	0.00104799	0.0379257	0.0,0.0,0.0	0.123,0.423	-0.273
659	37389	AT1G32470	NA	chr1	-	11739722	11740029	11739722	11739860	11740134	11740300	37389	4,6,8	0,2,0	1,4	19,22	264	132	3.17566e-11	9.68835e-09	1.0,0.6,1.0	0.026,0.083	0.812
660	37390	AT1G32470	NA	chr1	-	11739722	11740058	11739722	11739860	11740134	11740300	37390	5,6,7	0,2,0	1,2	19,22	264	132	1.39999e-12	5.83041e-10	1.0,0.6,1.0	0.026,0.043	0.832
661	37417	AT2G02740	NA	chr2	+	770741	771223	770873	771223	770558	770635	37417	1,1,1	0,0,0	2,0	2,1	264	132	6.12893e-05	0.00381959	1.0,1.0,1.0	0.333,0.0	0.834
662	37478	AT2G22080	NA	chr2	+	9387079	9388163	9387592	9388163	9386952	9386983	37478	67,37,52	0,2,0	29,30	15,0	264	132	0.000340356	0.0153699	1.0,0.902,1.0	0.492,1.0	0.221
663	37488	AT2G03420	NA	chr2	-	1035384	1035619	1035384	1035485	1035750	1035965	37488	9,3,1	0,0,0	6,8	11,27	264	132	8.72002e-12	3.09818e-09	1.0,1.0,1.0	0.214,0.129	0.829
664	37489	AT2G03420	NA	chr2	-	1035384	1035646	1035384	1035485	1035750	1035965	37489	10,4,5	0,0,0	9,12	11,27	264	132	2.00551e-12	7.85351e-10	1.0,1.0,1.0	0.29,0.182	0.764
665	37490	AT2G03420	NA	chr2	-	1035384	1035655	1035384	1035485	1035750	1035965	37490	11051007776	0,0,0	633563	11,27	264	132	6.72795e-14	4.20289e-11	1.0,1.0,1.0	0.966,0.912	0.061
666	37496	AT2G45315	NA	chr2	-	18682124	18682578	18682124	18682380	18682673	18683827	37496	9,8,5	7,2,0	3,4	0,0	264	132	7.6497e-05	0.00448002	0.391,0.667,1.0	1.0,1.0	-0.314
667	37588	AT1G23310	NA	chr1	-	8269352	8270940	8269352	8270828	8271212	8271373	37588	9,6,2	0,1,0	5,2	25,15	244	132	6.9722e-13	3.15697e-10	1.0,0.764,1.0	0.098,0.067	0.839
668	37589	AT1G23310	NA	chr1	-	8269352	8270999	8269352	8270828	8271212	8271373	37589	9,7,2	0,1,0	5,4	25,15	264	132	1.5915e-12	6.52442e-10	1.0,0.778,1.0	0.091,0.118	0.822
669	37593	AT3G54620	NA	chr3	-	20217853	20218605	20217853	20218390	20218713	20218789	37593	12,2,1	0,0,0	0,6	7,1	264	132	4.38485e-07	5.02381e-05	1.0,1.0,1.0	0.0,0.75	0.625
670	37630	AT2G04865	NA	chr2	+	1712117	1712238	1712132	1712238	1711680	1711824	37630	5,3,1	12,19,18	0,1	25,21	147	132	0.00146058	0.0496389	0.272,0.124,0.048	0.0,0.041	0.128
671	37644	AT3G23700	NA	chr3	-	8532357	8533209	8532357	8532824	8533306	8533785	37644	364325278	0,0,0	291282	6,14	264	132	7.96611e-08	1.12977e-05	1.0,1.0,1.0	0.96,0.91	0.065
672	37692	AT2G05380	NA	chr2	+	1967656	1968096	1967695	1968096	1967542	1967590	37692	325282246	0,0,3	412249	218,0	171	132	4.71417e-06	0.0004207	1.0,1.0,0.984	0.593,1.0	0.198
673	37726	AT2G05840	NA	chr2	+	2235603	2236289	2235960	2236289	2235407	2235503	37726	5,11,1	0,0,1	5,9	1,6	264	132	0.000143636	0.00751276	1.0,1.0,0.333	0.714,0.429	0.206
674	37738	AT1G16040	NA	chr1	+	5505319	5505869	5505820	5505869	5505014	5505080	37738	3,1,1	0,0,0	0,1	3,1	264	132	7.33253e-09	1.25828e-06	1.0,1.0,1.0	0.0,0.333	0.834
675	37778	AT2G24020	NA	chr2	-	10218030	10218508	10218030	10218251	10218604	10218705	37778	4,4,1	0,0,0	2,3	6,9	264	132	3.36442e-12	1.29812e-09	1.0,1.0,1.0	0.143,0.143	0.857
676	37871	AT2G23350	NA	chr2	+	9945253	9945421	9945271	9945421	9945023	9945152	37871	423342242	18,0,26	328377	0,0	150	132	2.73677e-08	4.29968e-06	0.954,1.0,0.891	1.0,1.0	-0.052
677	37914	AT2G47830	NA	chr2	-	19591460	19591697	19591460	19591591	19591743	19591779	37914	12,10,8	0,0,0	2,17	11,6	238	132	5.75917e-10	1.32012e-07	1.0,1.0,1.0	0.092,0.611	0.649
678	37964	AT2G09640-AT2G45540	NA	chr2	-	18760557	18764352	18760557	18764087	18764670	18765269	37964	63,40,36	0,0,0	13,33	2,6	264	132	6.89216e-07	7.66227e-05	1.0,1.0,1.0	0.765,0.733	0.251
679	37995	AT5G45140	NA	chr5	-	18248861	18252941	18248861	18252750	18253365	18253458	37995	22,26,20	0,0,0	9,18	6,14	264	132	2.43139e-14	1.82264e-11	1.0,1.0,1.0	0.429,0.391	0.59
680	38056	AT2G29540	NA	chr2	+	12643637	12643890	12643646	12643890	12643439	12643516	38056	111,112,62	0,0,0	204205	19,0	141	132	5.33376e-05	0.00340491	1.0,1.0,1.0	0.91,1.0	0.045
681	38070	AT3G16800	NA	chr3	+	5722429	5723043	5722834	5723043	5722211	5722332	38070	22,35,4	0,1,0	37,36	3,4	264	132	0.000433832	0.0189077	1.0,0.946,1.0	0.86,0.818	0.143
682	38089	AT4G04750	NA	chr4	+	2418759	2419841	2418944	2419841	2418569	2418659	38089	31,23,12	1,1,0	26,26	5,10	264	132	1.47896e-06	0.000150507	0.939,0.92,1.0	0.722,0.565	0.309
683	38152	AT5G09810	NA	chr5	+	3052599	3052868	3052803	3052868	3052166	3052262	38152	1,0,1	0,3,1	1,2	0,0	264	132	1.10528e-05	0.000886828	1.0,0.0,0.333	1.0,1.0	-0.556
684	38184	AT3G11210-AT3G11220	NA	chr3	-	3514296	3514852	3514296	3514607	3515112	3515260	38184	16,7,4	0,0,0	1,5	2,2	264	132	6.42603e-05	0.00396705	1.0,1.0,1.0	0.2,0.556	0.622
685	38214	AT2G14170	NA	chr2	-	5978524	5981406	5978524	5981246	5981480	5981578	38214	85,66,105	0,0,0	73,72	14,15	264	132	2.9976e-15	2.91289e-12	1.0,1.0,1.0	0.723,0.706	0.286
686	38329	AT2G38880	NA	chr2	+	16240132	16240219	16240138	16240219	16239580	16239710	38329	43,11,22	1,0,0	33,37	11,3	138	132	3.81986e-06	0.000347992	0.976,1.0,1.0	0.742,0.922	0.16
687	38362	AT2G16940	NA	chr2	-	7345173	7346197	7345173	7345985	7346570	7347075	38362	17,15,5	0,0,0	3,5	2,8	264	132	1.94256e-12	7.72225e-10	1.0,1.0,1.0	0.429,0.238	0.666
688	38363	AT2G16940	NA	chr2	-	7345173	7346463	7345173	7345985	7346570	7347075	38363	17,15,5	0,0,0	3,5	2,8	264	132	1.94256e-12	7.72225e-10	1.0,1.0,1.0	0.429,0.238	0.666
689	38381	AT2G17340	NA	chr2	-	7541817	7543176	7541817	7543020	7543257	7543304	38381	153149117	0,0,0	135151	8,4	264	132	1.67902e-05	0.00126952	1.0,1.0,1.0	0.894,0.95	0.078
690	38394	AT4G16980	NA	chr4	+	9557297	9557809	9557318	9557809	9557068	9557276	38394	94511521015	16857671449	487595	15201408	153	132	5.95255e-05	0.0037185	0.326,0.564,0.377	0.217,0.267	0.18
691	38413	AT3G20290	NA	chr3	-	7075344	7078079	7075344	7077928	7078386	7078466	38413	23,14,19	0,0,0	24,25	9,10	264	132	1.03366e-10	2.7959e-08	1.0,1.0,1.0	0.571,0.556	0.436
692	38451	AT2G18850	NA	chr2	+	8160906	8162790	8161180	8162790	8160599	8160790	38451	10,12,9	0,0,0	11,12	5,1	264	132	1.70599e-05	0.0012862	1.0,1.0,1.0	0.524,0.857	0.309
693	38471	AT1G14710	NA	chr1	-	5063449	5063930	5063449	5063734	5064147	5064811	38471	168,139,98	0,0,0	113124	12,12	264	132	3.95484e-12	1.48233e-09	1.0,1.0,1.0	0.825,0.838	0.169
694	38526	AT2G20180	NA	chr2	-	8705438	8706367	8705438	8706315	8706440	8706900	38526	6,4,3	4,2,0	2,0	4,7	184	132	0.000241761	0.0116387	0.518,0.589,1.0	0.264,0.0	0.57
695	38533	AT3G01710	NA	chr3	-	260471	260555	260471	260537	260628	260687	38533	0,3,0	15,10,4	3,1	0,0	150	132	2.48067e-09	4.85711e-07	0.0,0.209,0.0	1.0,1.0	-0.93
696	38572	AT3G13810	NA	chr3	+	4544923	4545178	4544970	4545178	4544449	4544501	38572	4,10,3	0,0,1	3,3	1,3	179	132	0.000555387	0.023093	1.0,1.0,0.689	0.689,0.424	0.34
697	38585	AT2G20890	NA	chr2	+	8988259	8988658	8988439	8988658	8988080	8988195	38585	11,6,1	2,2,0	0,9	35,28	264	132	2.10671e-07	2.61961e-05	0.733,0.6,1.0	0.0,0.138	0.709
698	38587	AT2G20890	NA	chr2	+	8988269	8988658	8988439	8988658	8988080	8988195	38587	11,6,1	2,2,0	0,9	35,28	264	132	2.10671e-07	2.61961e-05	0.733,0.6,1.0	0.0,0.138	0.709
699	38588	AT2G20890	NA	chr2	+	8988279	8988656	8988439	8988656	8988080	8988195	38588	10,5,1	2,2,0	1,8	35,28	264	132	1.90229e-06	0.000190497	0.714,0.556,1.0	0.014,0.125	0.687
700	38592	AT2G36850	NA	chr2	-	15456797	15457346	15456797	15456846	15457422	15457599	38592	40,31,21	0,0,0	16,32	1,4	264	132	0.00102938	0.0374588	1.0,1.0,1.0	0.889,0.8	0.155
701	38619	AT2G21195	NA	chr2	+	9083461	9083911	9083582	9083911	9083354	9083392	38619	53,44,56	0,0,0	87,54	9,8	253	132	1.38128e-08	2.25097e-06	1.0,1.0,1.0	0.835,0.779	0.193
702	38671	AT2G21960	NA	chr2	+	9356308	9356570	9356515	9356570	9356142	9356231	38671	130,108,91	0,0,0	144111	9,1	264	132	0.000186594	0.00932506	1.0,1.0,1.0	0.889,0.982	0.065
703	38690	AT5G53850	NA	chr5	-	21861562	21863700	21861562	21863128	21864088	21864225	38690	33,21,28	77,80,72	15,12	97,97	264	132	0.000117818	0.00641325	0.176,0.116,0.163	0.072,0.058	0.087
704	38741	AT3G54970	NA	chr3	-	20368499	20368661	20368499	20368641	20368767	20368853	38741	0,1,0	1,2,3	3,2	3,5	152	132	0.000512858	0.0216332	0.0,0.303,0.0	0.465,0.258	-0.261
705	38843	AT2G23980-AT2G23987	NA	chr2	-	10202985	10204043	10202985	10203862	10204387	10204557	38843	1,3,2	0,0,0	0,3	1,2	264	132	0.000504581	0.0213183	1.0,1.0,1.0	0.0,0.429	0.785
706	38849	AT2G23980-AT2G23987	NA	chr2	-	10202985	10205501	10202985	10205474	10205622	10205695	38849	1,0,5	17,26,22	19,8	27,15	159	132	2.15027e-06	0.000209727	0.047,0.0,0.159	0.369,0.307	-0.269
707	39002	AT2G26840	NA	chr2	-	11447634	11448214	11447634	11447766	11448541	11448949	39002	4,1,2	1,0,0	4,1	9,11	264	132	5.21234e-07	5.89467e-05	0.667,1.0,1.0	0.182,0.043	0.776
708	39003	AT2G26840	NA	chr2	-	11447634	11448438	11447634	11447766	11448541	11448949	39003	6,1,2	1,0,0	2,1	9,11	264	132	5.77755e-09	1.03826e-06	0.75,1.0,1.0	0.1,0.043	0.845
709	39066	AT2G46830	NA	chr2	+	19246692	19247827	19246862	19247827	19246322	19246384	39066	8,14,2	50,63,36	2,1	65,52	264	132	9.06953e-05	0.00510638	0.074,0.1,0.027	0.015,0.01	0.054
710	39092	AT2G33490	NA	chr2	+	14184839	14185308	14185087	14185308	14184665	14184727	39092	13,20,10	0,0,0	10,18	0,5	264	132	0.00141896	0.0485005	1.0,1.0,1.0	1.0,0.643	0.178
711	39095	AT2G28470	NA	chr2	-	12171078	12171559	12171078	12171390	12171662	12171688	39095	180150108	1,2,0	50,55	4,5	264	132	1.61008e-05	0.00123519	0.989,0.974,1.0	0.862,0.846	0.134
712	39186	AT5G35630	NA	chr5	+	13832620	13832711	13832672	13832711	13832472	13832512	39186	249177164	0,0,36	251243	0,0	184	132	8.48924e-06	0.000709338	1.0,1.0,0.766	1.0,1.0	-0.078
713	39187	AT5G35630	NA	chr5	+	13832672	13832872	13832758	13832872	13832472	13832512	39187	325225237	48,0,0	290256	0,0	218	132	8.94822e-07	9.6219e-05	0.804,1.0,1.0	1.0,1.0	-0.065
714	39272	AT2G32000	NA	chr2	-	13620299	13620752	13620299	13620497	13621014	13621118	39272	7,5,3	0,0,0	0,0	1,1	264	132	3.71504e-10	9.02514e-08	1.0,1.0,1.0	0.0,0.0	1
715	39278	AT2G32320	NA	chr2	+	13727410	13728113	13727902	13728113	13726812	13726949	39278	32,13,14	1,0,0	32,17	0,8	264	132	0.000725091	0.0286079	0.941,1.0,1.0	1.0,0.515	0.223
716	39280	AT2G32320	NA	chr2	+	13728211	13729331	13728431	13729331	13727902	13728041	39280	15,15,7	0,0,0	17,18	8,5	264	132	2.14277e-09	4.2916e-07	1.0,1.0,1.0	0.515,0.643	0.421
717	39300	AT2G32700	NA	chr2	+	13867036	13867434	13867211	13867434	13866764	13866926	39300	51,59,55	0,0,0	28,25	15,28	264	132	0	0	1.0,1.0,1.0	0.483,0.309	0.604
718	39301	AT2G32700	NA	chr2	+	13867039	13867434	13867211	13867434	13866767	13866926	39301	64,44,28	0,0,0	35,62	15,28	264	132	0	0	1.0,1.0,1.0	0.538,0.525	0.468
719	39302	AT2G32700	NA	chr2	+	13867084	13867434	13867211	13867434	13866767	13866926	39302	10,1,1	0,0,0	3,2	15,28	259	132	1.25455e-14	9.97445e-12	1.0,1.0,1.0	0.093,0.035	0.936
720	39304	AT2G32700	NA	chr2	+	13867036	13867434	13867192	13867434	13866787	13866926	39304	49,58,55	0,0,0	28,24	5,7	264	132	6.86009e-10	1.53836e-07	1.0,1.0,1.0	0.737,0.632	0.316
721	39305	AT2G32700	NA	chr2	+	13867039	13867434	13867192	13867434	13866787	13866926	39305	62,43,28	0,0,0	35,61	5,7	264	132	1.2686e-07	1.67257e-05	1.0,1.0,1.0	0.778,0.813	0.205
722	39306	AT2G32700	NA	chr2	+	13867036	13867434	13867214	13867434	13866793	13866926	39306	51,59,55	0,1,0	28,25	2,18	264	132	2.97005e-07	3.55823e-05	1.0,0.967,1.0	0.875,0.41	0.347
723	39307	AT2G32700	NA	chr2	+	13867039	13867434	13867214	13867434	13866793	13866926	39307	64,44,28	0,1,0	35,62	2,18	264	132	1.75049e-07	2.2295e-05	1.0,0.957,1.0	0.897,0.633	0.221
724	39318	AT2G32840	NA	chr2	-	13933301	13934038	13933301	13933758	13934281	13934907	39318	14,12,10	0,0,0	20,10	2,3	264	132	0.000349557	0.0157583	1.0,1.0,1.0	0.833,0.625	0.271
725	39394	AT3G05160	NA	chr3	-	1454547	1456596	1454547	1456107	1456883	1457071	39394	20,18,14	1,0,2	13,5	6,3	264	132	4.1414e-05	0.00275781	0.909,1.0,0.778	0.52,0.455	0.408
726	39437	AT2G07050	NA	chr2	+	2929127	2929735	2929276	2929735	2928973	2929030	39437	21,7,5	1,0,1	11,9	4,4	264	132	7.30613e-05	0.00435235	0.913,1.0,0.714	0.579,0.529	0.322
727	39439	AT2G07050	NA	chr2	+	2929161	2929735	2929276	2929735	2928973	2929030	39439	19,7,5	1,0,1	11,9	4,4	247	132	9.22745e-05	0.00517085	0.91,1.0,0.728	0.595,0.546	0.309
728	39441	AT2G07050	NA	chr2	+	2929164	2929735	2929276	2929735	2928973	2929030	39441	19,7,5	1,0,1	10,9	4,4	244	132	7.5745e-05	0.00445588	0.911,1.0,0.73	0.575,0.549	0.318
729	39515	AT4G04850	NA	chr4	+	2454109	2454366	2454264	2454366	2453954	2454035	39515	1,0,0	42,37,34	0,12	41,33	264	132	0.000103112	0.00568351	0.012,0.0,0.0	0.0,0.154	-0.073
730	39708	AT2G39780	NA	chr2	+	16592240	16593319	16592475	16593319	16591996	16592098	39708	11,6,5	0,2,0	0,2	9,7	264	132	8.63341e-11	2.38436e-08	1.0,0.6,1.0	0.0,0.125	0.804
731	39710	AT2G39780	NA	chr2	+	16592471	16592567	16592475	16592567	16591996	16592098	39710	63,63,63	0,2,0	49,56	9,7	136	132	2.18235e-07	2.68819e-05	1.0,0.968,1.0	0.841,0.886	0.126
732	39838	AT2G41680	NA	chr2	-	17376775	17378698	17376775	17378668	17378790	17379066	39838	180148103	0,0,0	197155	0,18	162	132	5.53115e-06	0.000482128	1.0,1.0,1.0	1.0,0.875	0.062
733	39866	AT2G41945	NA	chr2	-	17510156	17511767	17510156	17511213	17511884	17511943	39866	22,33,29	0,0,0	47,39	4,2	264	132	0.000771814	0.030224	1.0,1.0,1.0	0.855,0.907	0.119
734	39907	AT4G33000	NA	chr4	+	15925519	15925889	15925656	15925889	15925246	15925329	39907	7,13,8	1,0,0	8,8	2,2	264	132	0.000337041	0.0152739	0.778,1.0,1.0	0.667,0.667	0.259
735	39908	AT4G33000	NA	chr4	+	15925523	15925889	15925656	15925889	15925246	15925329	39908	5,1,1	1,0,0	0,0	2,2	264	132	5.78627e-10	1.32012e-07	0.714,1.0,1.0	0.0,0.0	0.905
736	40015	AT3G27110	NA	chr3	+	10000007	10000229	10000041	10000229	9999766	9999941	40015	5,0,1	7,7,3	8,6	1,3	166	132	0.000271868	0.0128292	0.362,0.0,0.21	0.864,0.614	-0.548
737	40220	AT2G47210	NA	chr2	+	19381858	19382050	19381979	19382050	19381702	19381774	40220	96,73,64	0,0,0	106,94	5,4	253	132	0.000242373	0.0116407	1.0,1.0,1.0	0.917,0.925	0.079
738	40229	AT2G47250	NA	chr2	-	19400690	19401010	19400690	19400911	19401239	19402324	40229	5,9,3	4,5,0	5,6	0,0	231	132	2.13439e-05	0.0015864	0.417,0.507,1.0	1.0,1.0	-0.359
739	40319	AT1G01960	NA	chr1	-	334898	335345	334898	335317	335418	335773	40319	4,2,2	2,3,1	4,3	0,0	160	132	2.36389e-05	0.0017373	0.623,0.355,0.623	1.0,1.0	-0.466
740	40338	AT3G01500	NA	chr3	-	194698	195347	194698	195336	195405	195511	40338	34,8,6	0,0,0	11,5	13,5	143	132	3.09197e-13	1.62248e-10	1.0,1.0,1.0	0.439,0.48	0.54
741	40341	AT3G01500	NA	chr3	-	194732	195336	194732	194891	195405	195511	40341	89,96,42	0,0,0	246254	9,10	264	132	1.61648e-05	0.00123649	1.0,1.0,1.0	0.932,0.927	0.071
742	40342	AT3G01500	NA	chr3	-	194732	195347	194732	194891	195405	195511	40342	113,96,42	0,0,0	233249	9,10	264	132	8.74047e-06	0.000723418	1.0,1.0,1.0	0.928,0.926	0.073
743	40357	AT3G01500	NA	chr3	-	195079	196508	195079	196505	196663	198136	40357	0,0,0	616651134188	0,225	50344698	135	132	9.25785e-10	1.97478e-07	0.0,0.0,0.0	0.0,0.045	-0.022
744	40359	AT1G17270	NA	chr1	-	5909811	5910135	5909811	5910061	5910356	5911708	40359	0,0,0	6,4,4	1,5	1,4	206	132	4.43521e-06	0.000398515	0.0,0.0,0.0	0.391,0.445	-0.418
745	40545	AT5G28840	NA	chr5	-	10862172	10863347	10862172	10863327	10863431	10864044	40545	134132121	0,0,0	140129	14,0	152	132	4.75337e-05	0.00307936	1.0,1.0,1.0	0.897,1.0	0.051
746	40661	AT3G06040	NA	chr3	-	1824382	1825089	1824382	1824989	1825590	1825642	40661	7,4,14	0,1,1	6,2	3,1	232	132	0.0008775	0.0331743	1.0,0.695,0.888	0.532,0.532	0.329
747	40774	AT1G26255	NA	chr1	-	9083855	9084749	9083855	9084719	9084869	9085238	40774	8,20,3	2,26,0	2,2	0,0	162	132	7.30453e-05	0.00435235	0.765,0.385,1.0	1.0,1.0	-0.283
748	40775	AT1G26255	NA	chr1	-	9083855	9084809	9083855	9084719	9084869	9085238	40775	14,17,26	2,26,0	14,13	0,0	222	132	0.000188971	0.00942591	0.806,0.28,1.0	1.0,1.0	-0.305
749	40776	AT1G26255	NA	chr1	-	9083855	9084839	9083855	9084719	9084869	9085238	40776	14,14,26	2,26,0	14,13	0,0	252	132	0.000186407	0.00932506	0.786,0.22,1.0	1.0,1.0	-0.331
750	40851	AT3G09160-AT3G09162	NA	chr3	-	2806891	2807714	2806891	2806943	2807846	2808296	40851	0,8,2	6,7,1	2,2	0,0	264	132	3.3471e-08	5.16576e-06	0.0,0.364,0.5	1.0,1.0	-0.712
751	40907	AT1G71810	NA	chr1	-	27006091	27006155	27006091	27006135	27006450	27006510	40907	3,5,2	0,0,0	4,15	3,13	152	132	1.3373e-08	2.19292e-06	1.0,1.0,1.0	0.537,0.501	0.481
752	41074	AT3G13580	NA	chr3	+	4433262	4434483	4433806	4434483	4433112	4433175	41074	6,3,0	155,125,48	5,20	55,85	264	132	2.75705e-07	3.33349e-05	0.019,0.012,0.0	0.043,0.105	-0.064
753	41078	AT3G13580	NA	chr3	+	4433336	4434483	4433806	4434483	4433112	4433175	41078	6,3,0	155,125,48	5,21	55,85	264	132	1.29813e-07	1.69447e-05	0.019,0.012,0.0	0.043,0.11	-0.066
754	41081	AT3G13580	NA	chr3	+	4433518	4434483	4433806	4434483	4433112	4433175	41081	6,3,0	155,125,48	5,21	55,85	264	132	1.29813e-07	1.69447e-05	0.019,0.012,0.0	0.043,0.11	-0.066
755	41203	AT3G15950	NA	chr3	-	5398587	5398813	5398587	5398691	5398907	5399079	41203	1,2,1	0,0,0	2,2	10,15	254	132	2.15816e-10	5.49743e-08	1.0,1.0,1.0	0.094,0.065	0.92
756	41210	AT3G15950	NA	chr3	-	5398907	5399841	5398907	5398967	5399902	5399968	41210	14,11,5	4,2,2	6,7	0,0	264	132	2.776e-05	0.00196848	0.636,0.733,0.556	1.0,1.0	-0.358
757	41217	AT3G15950	NA	chr3	-	5400086	5400399	5400086	5400258	5400483	5400558	41217	158014941241	1,0,0	11821220	26,33	264	132	1.11022e-15	1.16516e-12	0.999,1.0,1.0	0.958,0.949	0.046
758	41236	AT3G15950	NA	chr3	-	5400086	5402104	5400086	5401944	5402267	5402309	41236	2,3,5	0,0,0	3,5	1,3	264	132	0.000186186	0.00932506	1.0,1.0,1.0	0.6,0.455	0.473
759	41237	AT3G15950	NA	chr3	-	5400086	5402170	5400086	5401944	5402267	5402309	41237	1,2,1	0,0,0	1,0	1,3	264	132	7.33763e-09	1.25828e-06	1.0,1.0,1.0	0.333,0.0	0.834
760	41238	AT3G15950	NA	chr3	-	5400086	5402199	5400086	5401944	5402267	5402309	41238	1,2,1	0,0,0	0,0	1,3	264	132	1.31174e-11	4.35647e-09	1.0,1.0,1.0	0.0,0.0	1
761	41263	AT3G16470	NA	chr3	-	5596434	5597166	5596434	5596721	5597268	5597431	41263	108,83,97	0,0,0	155135	8,17	264	132	1.03954e-09	2.19956e-07	1.0,1.0,1.0	0.906,0.799	0.147
762	41356	AT3G23050	NA	chr3	+	8195853	8196584	8196522	8196584	8195563	8195817	41356	8,4,3	0,0,0	6,10	7,0	264	132	0.00120935	0.0427892	1.0,1.0,1.0	0.3,1.0	0.35
763	41392	AT2G30600	NA	chr2	+	13039145	13039936	13039381	13039936	13038782	13039013	41392	20,9,1	26,27,26	11,26	7,15	264	132	3.6511e-05	0.00245626	0.278,0.143,0.019	0.44,0.464	-0.305
764	41403	AT5G24450	NA	chr5	+	8350091	8350685	8350546	8350685	8349902	8349969	41403	2,4,2	0,0,0	6,2	6,0	264	132	0.000890206	0.033558	1.0,1.0,1.0	0.333,1.0	0.334
765	41444	AT3G19340	NA	chr3	-	6701744	6702283	6701744	6702127	6702377	6702465	41444	93,73,75	0,0,0	81,64	7,11	264	132	5.90211e-10	1.33495e-07	1.0,1.0,1.0	0.853,0.744	0.202
766	41451	AT3G19450	NA	chr3	+	6745073	6746690	6745936	6746690	6744762	6744950	41451	11,2,2	0,0,0	10,4	4,2	264	132	1.33041e-06	0.000136351	1.0,1.0,1.0	0.556,0.5	0.472
767	41499	AT1G68010	NA	chr1	+	25494581	25494672	25494591	25494672	25494422	25494495	41499	42,19,21	1,3,0	29,20	8,6	142	132	0.00010273	0.00567435	0.975,0.855,1.0	0.771,0.756	0.18
768	41526	AT5G46470	NA	chr5	+	18848015	18848159	18848020	18848159	18847672	18847774	41526	17,4,4	0,0,0	8,6	6,0	137	132	0.000659707	0.026554	1.0,1.0,1.0	0.562,1.0	0.219
769	41574	AT3G22120	NA	chr3	-	7794973	7795785	7794973	7795773	7796163	7796310	41574	23,28,23	0,0,0	23,46	28,0	144	132	0.000161588	0.00834563	1.0,1.0,1.0	0.43,1.0	0.285
770	41575	AT3G22120	NA	chr3	-	7794973	7796142	7794973	7795773	7796163	7796310	41575	40,28,23	0,0,0	23,46	28,0	264	132	0.000515979	0.0217264	1.0,1.0,1.0	0.291,1.0	0.355
771	41585	AT3G22121	NA	chr3	+	7796100	7796327	7796142	7796327	7795605	7796073	41585	11,237,13	0,0,0	31,0	0,43	174	132	0.000172228	0.00880349	1.0,1.0,1.0	1.0,0.0	0.5
772	41599	AT3G22380	NA	chr3	+	7918944	7919385	7919239	7919385	7916488	7918871	41599	2,3,2	0,0,0	2,5	7,3	264	132	1.10659e-11	3.77061e-09	1.0,1.0,1.0	0.125,0.455	0.71
773	41721	AT3G26370	NA	chr3	+	9657369	9658371	9657512	9658371	9656698	9657194	41721	44,60,44	0,0,0	58,66	5,2	264	132	0.00063697	0.0258303	1.0,1.0,1.0	0.853,0.943	0.102
774	41789	AT3G27770	NA	chr3	-	10286153	10287280	10286153	10286938	10287396	10287581	41789	5,2,1	0,0,0	0,1	2,2	264	132	3.38316e-09	6.47913e-07	1.0,1.0,1.0	0.0,0.2	0.9

## Sheet: A3SS_amiR-u1-70k
	ID	GeneID	geneSymbol	chr	strand	longExonStart_0base	longExonEnd	shortES	shortEE	flankingES	flankingEE	ID.1	IJC_SAMPLE_1	SJC_SAMPLE_1	IJC_SAMPLE_2	SJC_SAMPLE_2	IncFormLen	SkipFormLen	PValue	FDR	IncLevel1	IncLevel2	IncLevelDifference
1	3	G1698	NA	chr1	+	4818684	4820250	4818687	4820250	4818449	4818611	3	10,0,3	2,1,4	3,1,16	0,1,0	135	132	0.000810889	0.0292297	0.83,0.0,0.423	1.0,0.494,1.0	-0.414
2	70	AT5G66190	NA	chr5	-	26452349	26452467	26452349	26452465	26452571	26452800	70	0,10,0	3,2,5	1,8,4	2,0,1	134	132	0.00110468	0.037142	0.0,0.831,0.0	0.33,1.0,0.798	-0.432
3	124	AT5G65060	NA	chr5	+	25990083	25990183	25990121	25990183	25989941	25990003	124	17,20,10	11,17,7	2,17,2	10,18,30	170	132	0.000554457	0.0214584	0.545,0.477,0.526	0.134,0.423,0.049	0.314
4	194	AT5G63640	NA	chr5	+	25479638	25480017	25479856	25480017	25479435	25479534	194	31,20,10	0,0,0	26,21,22	0,1,8	264	132	0.000110453	0.0057354	1.0,1.0,1.0	1.0,0.913,0.579	0.169
5	334	AT5G60930	NA	chr5	-	24517094	24517325	24517094	24517322	24517417	24517489	334	6,0,2	19,14,7	0,0,0	7,5,8	135	132	0.000229885	0.0104647	0.236,0.0,0.218	0.0,0.0,0.0	0.151
6	402	AT5G59400	NA	chr5	+	23958668	23958917	23958673	23958917	23958332	23958419	402	1,1,0	11,5,11	5,6,3	15,15,16	137	132	0.000298483	0.0130508	0.081,0.162,0.0	0.243,0.278,0.153	-0.144
7	421	AT5G58950	NA	chr5	-	23802209	23803341	23802209	23803337	23803465	23803642	421	302291289	3,0,1	399502409	14,12,7	136	132	0.000606136	0.0230272	0.99,1.0,0.996	0.965,0.976,0.983	0.021
8	462	AT5G57940	NA	chr5	+	23459087	23459234	23459122	23459234	23458671	23458982	462	0,0,0	27,31,24	1,5,4	29,36,24	167	132	0.000516596	0.0202715	0.0,0.0,0.0	0.027,0.099,0.116	-0.081
9	564	AT5G55100	NA	chr5	-	22362891	22363935	22362891	22363626	22364074	22364235	564	6,2,3	5,1,1	11,3,5	0,0,0	264	132	8.96909e-08	1.3563e-05	0.375,0.5,0.6	1.0,1.0,1.0	-0.508
10	628	AT5G53140	NA	chr5	+	21548941	21549511	21549181	21549511	21548474	21548796	628	0,1,2	216233170	9,15,20	174249175	264	132	6.0914e-08	9.53705e-06	0.0,0.002,0.006	0.025,0.029,0.054	-0.033
11	756	AT5G50110	NA	chr5	+	20375058	20375142	20375063	20375142	20374486	20374596	756	4,3,1	40,24,17	3,17,13	28,24,28	137	132	0.00100145	0.0343416	0.088,0.107,0.054	0.094,0.406,0.309	-0.187
12	806	AT5G48620	NA	chr5	+	19719941	19721495	19719959	19721495	19719229	19719858	806	2,9,5	0,0,0	6,5,2	2,0,5	150	132	0.000258141	0.0115142	1.0,1.0,1.0	0.725,1.0,0.26	0.338
13	942	AT5G44480	NA	chr5	+	17921387	17921575	17921468	17921575	17920553	17920785	942	22,27,19	2,4,6	3,24,14	0,0,0	213	132	1.57298e-06	0.000152861	0.872,0.807,0.662	1.0,1.0,1.0	-0.22
14	983	AT5G62650	NA	chr5	-	25154709	25154958	25154709	25154837	25155045	25155125	983	26,34,24	0,0,0	16,59,47	1,5,5	253	132	2.21036e-05	0.00144865	1.0,1.0,1.0	0.893,0.86,0.831	0.139
15	998	AT5G43155-AT5G43160	NA	chr5	+	17329768	17329888	17329773	17329888	17328245	17329580	998	5,7,3	0,0,0	1,20,6	2,4,1	137	132	0.000994555	0.0341879	1.0,1.0,1.0	0.325,0.828,0.853	0.331
16	1047	AT5G42470	NA	chr5	+	16983436	16983543	16983441	16983543	16983311	16983347	1047	0,0,1	17,16,10	3,8,1	17,14,9	137	132	1.71743e-05	0.0011805	0.0,0.0,0.088	0.145,0.355,0.097	-0.17
17	1112	AT5G40280	NA	chr5	+	16102637	16102870	16102816	16102870	16102244	16102280	1112	21,25,15	1,0,0	11,24,13	1,7,4	264	132	1.70678e-06	0.000164317	0.913,1.0,1.0	0.846,0.632,0.619	0.272
18	1163	AT5G39340	NA	chr5	+	15749707	15749943	15749871	15749943	15749495	15749626	1163	77,54,57	0,0,0	50,63,52	6,1,2	264	132	0.000393151	0.0162719	1.0,1.0,1.0	0.806,0.969,0.929	0.099
19	1171	AT5G38895	NA	chr5	+	15571936	15572203	15571953	15572203	15571465	15571636	1171	2,0,0	6,1,1	3,1,3	5,4,0	149	132	0.00120504	0.0396143	0.228,0.0,0.0	0.347,0.181,1.0	-0.433
20	1210	AT5G37370	NA	chr5	-	14814767	14815545	14814767	14814848	14815697	14815843	1210	32,33,13	28,42,18	14,19,17	33,60,47	264	132	0.000187032	0.00890627	0.364,0.282,0.265	0.175,0.137,0.153	0.149
21	1214	AT5G37370	NA	chr5	-	14814767	14815283	14814767	14814848	14815697	14816046	1214	36,42,21	28,42,18	16,20,21	33,60,47	264	132	5.8007e-06	0.000459902	0.391,0.333,0.368	0.195,0.143,0.183	0.19
22	1240	AT5G36890	NA	chr5	-	14544074	14544300	14544074	14544277	14544586	14544652	1240	10,11,3	0,0,0	2,8,10	2,4,1	155	132	5.64333e-05	0.00320997	1.0,1.0,1.0	0.46,0.63,0.895	0.338
23	1282	AT5G35840	NA	chr5	+	14010166	14011022	14010202	14011022	14007825	14010065	1282	34,38,16	16,20,4	12,11,15	15,52,37	168	132	1.69069e-07	2.39321e-05	0.625,0.599,0.759	0.386,0.143,0.242	0.404
24	1295	AT5G35210	NA	chr5	-	13474727	13474965	13474727	13474796	13475045	13475115	1295	1,1,0	11,30,7	6,3,4	22,19,31	264	132	0.0013065	0.0422332	0.043,0.016,0.0	0.12,0.073,0.061	-0.065
25	1304	AT5G34850	NA	chr5	-	13110848	13111292	13110848	13111249	13111382	13111423	1304	15,8,3	304269223	12,13,19	115236183	175	132	0.000305047	0.0132443	0.036,0.022,0.01	0.073,0.04,0.073	-0.039
26	1366	AT5G27950	NA	chr5	+	9985401	9985559	9985452	9985559	9985172	9985334	1366	5,7,5	22,47,37	17,26,29	51,71,68	183	132	0.0012064	0.0396169	0.141,0.097,0.089	0.194,0.209,0.235	-0.104
27	1375	AT5G27950	NA	chr5	+	9986134	9986353	9986166	9986353	9985889	9986054	1375	107,91,45	0,1,2	114138162	12,3,8	164	132	0.0001882	0.00893447	1.0,0.987,0.948	0.884,0.974,0.942	0.045
28	1456	AT5G47900	NA	chr5	+	19393605	19393731	19393614	19393731	19393411	19393529	1456	2,1,3	3,3,2	2,7,6	1,0,0	141	132	2.62887e-06	0.000235105	0.384,0.238,0.584	0.652,1.0,1.0	-0.482
29	1622	AT5G23610	NA	chr5	-	7958217	7958919	7958217	7958762	7959004	7959385	1622	35,25,43	0,0,0	22,37,33	4,2,7	264	132	2.67028e-07	3.53755e-05	1.0,1.0,1.0	0.733,0.902,0.702	0.221
30	1638	AT5G23450	NA	chr5	-	7908507	7909184	7908507	7909050	7909353	7909550	1638	76,76,53	0,12,7	40,92,92	22,18,22	264	132	0.000990557	0.0341192	1.0,0.76,0.791	0.476,0.719,0.676	0.227
31	1675	AT5G22700	NA	chr5	-	7548651	7549137	7548651	7548921	7549289	7549370	1675	4,2,1	0,0,1	2,9,2	5,5,2	264	132	4.50049e-05	0.00265743	1.0,1.0,0.333	0.167,0.474,0.333	0.453
32	1923	AT5G18680	NA	chr5	-	6229731	6230010	6229731	6229819	6230117	6230414	1923	13,5,0	92,96,77	15,12,20	71,85,64	264	132	3.10727e-05	0.00193424	0.066,0.025,0.0	0.096,0.066,0.135	-0.069
33	1935	AT5G18230	NA	chr5	-	6026377	6026600	6026377	6026509	6026938	6027179	1935	0,9,1	80,83,54	23,22,20	61,72,74	223	132	5.16418e-11	1.51028e-08	0.0,0.06,0.011	0.182,0.153,0.138	-0.134
34	1941	AT5G59830	NA	chr5	+	24105304	24105425	24105357	24105425	24105110	24105163	1941	14,26,9	1,2,6	30,34,36	2,0,0	185	132	0.000229	0.0104397	0.909,0.903,0.517	0.915,1.0,1.0	-0.195
35	1954	AT5G17780	NA	chr5	-	5868115	5868453	5868115	5868447	5868558	5869050	1954	2,2,1	0,0,1	4,7,4	1,3,5	138	132	0.000315179	0.013627	1.0,1.0,0.489	0.793,0.691,0.433	0.191
36	2017	AT5G16260	NA	chr5	+	5314630	5314899	5314822	5314899	5314139	5314220	2017	3,9,2	51,42,20	25,24,13	62,51,53	264	132	9.46126e-05	0.00501366	0.029,0.097,0.048	0.168,0.19,0.109	-0.098
37	2041	AT5G53500	NA	chr5	-	21727504	21728645	21727504	21728633	21729032	21729312	2041	13,20,27	5,6,3	48,27,30	1,0,3	144	132	0.000151405	0.00747383	0.704,0.753,0.892	0.978,1.0,0.902	-0.177
38	2129	AT5G13980	NA	chr5	+	4513956	4514422	4514091	4514422	4513841	4513889	2129	405351255	0,0,0	289325335	5,11,5	264	132	2.10587e-05	0.00139625	1.0,1.0,1.0	0.967,0.937,0.971	0.042
39	2298	AT5G10690	NA	chr5	-	3375818	3375954	3375818	3375918	3376075	3376144	2298	171,129,89	1,0,1	184227173	6,14,7	168	132	9.30937e-06	0.000695399	0.993,1.0,0.986	0.96,0.927,0.951	0.047
40	2416	AT5G08620	NA	chr5	+	2796336	2796722	2796506	2796722	2796160	2796247	2416	32,26,19	0,0,0	17,35,20	5,3,1	264	132	8.58142e-06	0.000652019	1.0,1.0,1.0	0.63,0.854,0.909	0.202
41	2448	AT5G07960	NA	chr5	+	2542910	2543459	2543189	2543459	2542285	2542508	2448	68,54,44	0,0,0	26,54,44	13,12,16	264	132	1.11022e-16	8.00393e-14	1.0,1.0,1.0	0.5,0.692,0.579	0.41
42	2482	AT5G37260	NA	chr5	-	14752437	14752750	14752437	14752500	14752960	14753088	2482	800730600	94,68,75	422624597	132410419	264	132	3.33067e-16	2.29446e-13	0.81,0.843,0.8	0.615,0.432,0.416	0.33
43	2502	AT5G06980	NA	chr5	+	2168215	2168378	2168241	2168378	2167584	2168109	2502	17,41,25	1,1,1	30,38,32	6,6,7	158	132	8.6411e-05	0.00462649	0.934,0.972,0.954	0.807,0.841,0.792	0.14
44	2506	AT5G06980	NA	chr5	+	2168218	2168378	2168241	2168378	2167783	2168109	2506	7,9,2	1,1,1	7,9,4	6,6,7	155	132	0.000319606	0.0137921	0.856,0.885,0.63	0.498,0.561,0.327	0.328
45	2527	AT5G06690	NA	chr5	-	2060513	2060889	2060513	2060749	2060980	2061047	2527	173173105	0,2,0	35,42,31	3,2,5	264	132	7.82689e-06	0.000599096	1.0,0.977,1.0	0.854,0.913,0.756	0.151
46	2539	AT5G16350	NA	chr5	+	5354071	5354190	5354131	5354190	5353856	5353923	2539	15,22,15	4,4,1	1,2,6	0,0,1	192	132	0.000487594	0.0193539	0.721,0.791,0.912	1.0,1.0,0.805	-0.127
47	2558	AT5G06130	NA	chr5	-	1854423	1854722	1854423	1854500	1854925	1855012	2558	4,1,4	207167125	33,26,32	148256266	264	132	4.73177e-13	2.0955e-10	0.01,0.003,0.016	0.1,0.048,0.057	-0.059
48	2569	AT5G24314	NA	chr5	+	8277872	8278058	8277998	8278058	8277745	8277791	2569	441376277	0,0,0	130327315	73168181	258	132	0	0	1.0,1.0,1.0	0.477,0.499,0.471	0.518
49	2598	AT5G05230	NA	chr5	+	1552669	1553080	1552815	1553080	1552495	1552577	2598	37,39,25	0,0,0	42,34,43	3,4,4	264	132	1.23609e-05	0.000889065	1.0,1.0,1.0	0.875,0.81,0.843	0.157
50	2691	AT5G11420	NA	chr5	+	3644835	3645986	3645488	3645986	3644600	3644730	2691	29,9,17	168126121	17,16,12	279314189	264	132	0.000303721	0.0132238	0.079,0.034,0.066	0.03,0.025,0.031	0.031
51	2744	AT5G03730	NA	chr5	-	974559	974739	974559	974708	974849	975054	2744	3,4,2	36,13,16	4,10,4	2,9,5	163	132	2.59821e-05	0.00166415	0.063,0.199,0.092	0.618,0.474,0.393	-0.377
52	2787	AT5G03180	NA	chr5	-	754450	754696	754450	754542	754788	755081	2787	2,1,1	0,0,0	4,1,6	1,2,3	264	132	5.03908e-06	0.000406801	1.0,1.0,1.0	0.667,0.2,0.5	0.544
53	2816	AT5G02830	NA	chr5	-	645749	645847	645749	645830	645927	645993	2816	0,0,2	141,117,65	7,8,3	132135148	149	132	0.00121196	0.0397574	0.0,0.0,0.027	0.045,0.05,0.018	-0.029
54	2829	AT5G02810	NA	chr5	-	639818	640202	639818	639993	640285	640450	2829	7,9,7	34,25,22	18,32,26	21,26,26	264	132	2.574e-06	0.000232629	0.093,0.153,0.137	0.3,0.381,0.333	-0.21
55	2927	AT5G01230	NA	chr5	-	94481	94708	94481	94531	94947	94997	2927	2,0,0	9,8,8	1,6,4	7,8,12	264	132	0.000562231	0.021705	0.1,0.0,0.0	0.067,0.273,0.143	-0.128
56	3093	AT5G37475	NA	chr5	-	14867736	14868310	14867736	14867806	14868606	14868721	3093	16,4,7	280169159	14,14,24	96206177	264	132	0.000243509	0.0109881	0.028,0.012,0.022	0.068,0.033,0.063	-0.034
57	3114	AT5G61460	NA	chr5	-	24718866	24718955	24718866	24718942	24719038	24719115	3114	0,5,0	21,32,14	2,4,3	5,5,8	145	132	0.00148122	0.0468548	0.0,0.125,0.0	0.267,0.421,0.254	-0.272
58	3134	AT4G36690	NA	chr4	-	17294362	17294603	17294362	17294430	17294703	17294839	3134	80,87,22	63,55,45	44,89,113	18,21,48	264	132	0.000274219	0.0121267	0.388,0.442,0.196	0.55,0.679,0.541	-0.248
59	3197	AT4G35910	NA	chr4	-	17009530	17009614	17009530	17009609	17009710	17009832	3197	0,0,1	19,14,13	1,4,3	14,10,9	137	132	0.000198388	0.00931823	0.0,0.0,0.069	0.064,0.278,0.243	-0.172
60	3237	AT5G27700	NA	chr5	-	9807757	9808082	9807757	9807890	9808428	9808475	3237	459316287	0,0,0	392420314	7,7,5	264	132	0.000689855	0.0258279	1.0,1.0,1.0	0.966,0.968,0.969	0.032
61	3265	AT4G35220	NA	chr4	+	16753308	16753547	16753449	16753547	16753123	16753168	3265	78,92,46	0,0,0	57,69,84	0,14,6	264	132	2.30819e-07	3.13833e-05	1.0,1.0,1.0	1.0,0.711,0.875	0.138
62	3321	AT4G34310	NA	chr4	+	16415205	16416371	16415265	16416371	16413929	16414871	3321	3,0,1	1,4,1	3,2,3	0,0,0	192	132	5.9734e-07	6.66099e-05	0.673,0.0,0.407	1.0,1.0,1.0	-0.64
63	3422	AT4G33080	NA	chr4	+	15962729	15962883	15962825	15962883	15962240	15962325	3422	64,49,32	0,2,1	44,56,60	5,1,11	228	132	0.000210492	0.00974891	1.0,0.934,0.949	0.836,0.97,0.759	0.106
64	3423	AT4G33080	NA	chr4	+	15962748	15962883	15962825	15962883	15962240	15962325	3423	80,69,50	0,2,1	79,80,96	5,1,11	209	132	0.000347249	0.0147664	1.0,0.956,0.969	0.909,0.981,0.846	0.063
65	3528	AT5G20380	NA	chr5	-	6887747	6888058	6887747	6888040	6888118	6888205	3528	0,0,0	59,43,19	3,3,3	20,47,31	150	132	0.00132473	0.0427333	0.0,0.0,0.0	0.117,0.053,0.078	-0.083
66	3542	AT4G31430	NA	chr4	+	15251870	15252476	15251878	15252476	15251654	15251793	3542	74,55,32	1,0,0	49,47,55	8,3,1	140	132	0.00019829	0.00931823	0.986,1.0,1.0	0.852,0.937,0.981	0.072
67	3565	AT4G31050	NA	chr4	+	15114911	15115062	15114973	15115062	15114560	15114825	3565	35,36,32	0,3,0	29,26,44	7,5,1	194	132	0.000637956	0.0241179	1.0,0.891,1.0	0.738,0.78,0.968	0.135
68	3609	AT4G30690	NA	chr4	+	14961102	14961283	14961223	14961283	14960715	14961016	3609	58,60,26	1,4,2	15,7,12	5,11,11	253	132	3.00791e-09	6.25808e-07	0.968,0.887,0.872	0.61,0.249,0.363	0.502
69	3611	AT4G30690	NA	chr4	+	14961102	14961413	14961360	14961413	14960717	14961016	3611	55,56,24	0,0,0	15,7,14	0,4,2	264	132	0.000902301	0.0317495	1.0,1.0,1.0	1.0,0.467,0.778	0.252
70	3613	AT4G30690	NA	chr4	+	14961107	14961283	14961223	14961283	14960717	14961016	3613	6,6,2	1,4,2	1,0,2	5,11,11	248	132	3.399e-06	0.000290776	0.762,0.444,0.347	0.096,0.0,0.088	0.456
71	3912	AT4G25500	NA	chr4	+	13025357	13025856	13025599	13025856	13025162	13025273	3912	11,9,4	10,14,10	12,23,22	7,4,6	264	132	0.000255201	0.0113995	0.355,0.243,0.167	0.462,0.742,0.647	-0.362
72	3914	AT4G25500	NA	chr4	+	13025599	13026168	13026055	13026168	13025162	13025273	3914	35,40,14	247251260	17,13,14	218426399	264	132	4.50473e-07	5.36129e-05	0.066,0.074,0.026	0.038,0.015,0.017	0.032
73	3937	AT4G25080	NA	chr4	+	12878338	12878612	12878381	12878612	12877744	12878145	3937	346301210	253222141	94137107	133168145	175	132	3.52351e-07	4.45832e-05	0.508,0.506,0.529	0.348,0.381,0.358	0.152
74	3938	AT4G25080	NA	chr4	+	12878338	12878612	12878384	12878612	12877744	12878145	3938	346301210	29,32,17	94137107	12,33,20	178	132	0.000415016	0.0169283	0.898,0.875,0.902	0.853,0.755,0.799	0.089
75	3957	AT4G24810	NA	chr4	-	12787900	12788011	12787900	12788007	12788202	12788327	3957	68,61,41	6,4,1	29,62,43	1,0,0	136	132	0.00154231	0.0484118	0.917,0.937,0.975	0.966,1.0,1.0	-0.046
76	3965	AT4G24740	NA	chr4	-	12755690	12756193	12755690	12755782	12756302	12756456	3965	78,67,34	6,9,9	19,48,31	8,28,17	264	132	1.13791e-05	0.000826117	0.867,0.788,0.654	0.543,0.462,0.477	0.276
77	3976	AT4G24620	NA	chr4	-	12710506	12710795	12710506	12710575	12710868	12711012	3976	445381274	0,0,0	348515439	6,11,4	264	132	0.000528507	0.0206604	1.0,1.0,1.0	0.967,0.959,0.982	0.031
78	4013	AT4G24460	NA	chr4	+	12643593	12643826	12643710	12643826	12643370	12643516	4013	12,6,9	0,0,0	4,0,1	2,1,1	249	132	0.000704833	0.026252	1.0,1.0,1.0	0.515,0.0,0.346	0.713
79	4134	AT4G22570	NA	chr4	-	11882482	11882582	11882482	11882541	11882646	11882796	4134	17,22,7	172,172,89	2,3,1	105170146	173	132	3.44625e-09	7.12225e-07	0.07,0.089,0.057	0.014,0.013,0.005	0.061
80	4142	AT4G22540	NA	chr4	-	11862209	11862377	11862209	11862337	11862476	11862632	4142	42,49,21	4,5,8	37,51,47	0,1,0	172	132	4.65905e-07	5.45279e-05	0.89,0.883,0.668	1.0,0.975,1.0	-0.178
81	4193	AT4G21660	NA	chr4	-	11508308	11508420	11508308	11508386	11508634	11508668	4193	4,11,2	8,18,15	93131136	16,60,37	166	132	4.89639e-09	9.66804e-07	0.284,0.327,0.096	0.822,0.635,0.745	-0.498
82	4194	AT4G21660	NA	chr4	-	11508308	11508668	11508308	11508386	11508826	11508934	4194	27,36,23	162162140	228376374	123120148	264	132	0	0	0.077,0.1,0.076	0.481,0.61,0.558	-0.465
83	4256	AT4G21215	NA	chr4	-	11312662	11312777	11312662	11312771	11313274	11313425	4256	12,5,1	0,1,0	5,10,12	1,2,6	138	132	0.000164188	0.00802813	1.0,0.827,1.0	0.827,0.827,0.657	0.172
84	4310	AT4G20320	NA	chr4	+	10974601	10975097	10974942	10975097	10974467	10974532	4310	0,2,2	20,11,12	4,6,6	13,12,15	264	132	0.00102345	0.03498	0.0,0.083,0.077	0.133,0.2,0.167	-0.113
85	4342	AT4G20070	NA	chr4	+	10864368	10864694	10864406	10864694	10864123	10864285	4342	2,0,0	28,29,20	0,9,8	16,43,17	170	132	2.70251e-05	0.00171676	0.053,0.0,0.0	0.0,0.14,0.268	-0.118
86	4355	AT4G19670	NA	chr4	-	10700919	10701424	10700919	10701360	10701833	10702040	4355	51,36,31	6,0,5	54,67,59	3,0,0	196	132	0.000626828	0.0237261	0.851,1.0,0.807	0.924,1.0,1.0	-0.089
87	4356	AT4G19670	NA	chr4	-	10700919	10701424	10700919	10701365	10701833	10702040	4356	50,34,31	19,30,9	54,64,59	4,6,14	191	132	0.000210702	0.00974891	0.645,0.439,0.704	0.903,0.881,0.744	-0.247
88	4405	AT4G19110	NA	chr4	-	10457460	10457616	10457460	10457607	10457697	10457937	4405	179192144	3,2,0	218196201	10,8,16	141	132	2.63165e-06	0.000235105	0.982,0.989,1.0	0.953,0.958,0.922	0.046
89	4465	AT4G17910	NA	chr4	-	9953121	9953194	9953121	9953183	9953260	9953337	4465	2,5,2	0,0,2	9,1,8	8,10,3	143	132	0.000405056	0.0166535	1.0,1.0,0.48	0.509,0.085,0.711	0.392
90	4477	AT4G17640	NA	chr4	+	9826343	9826453	9826358	9826453	9825991	9826216	4477	118,104,80	17,10,11	115124118	26,36,30	147	132	0.000643377	0.0242932	0.862,0.903,0.867	0.799,0.756,0.779	0.099
91	4599	AT5G48970	NA	chr5	-	19858924	19859403	19858924	19859041	19859529	19859730	4599	73,57,41	0,0,1	35,73,59	2,7,0	264	132	0.00109993	0.0370226	1.0,1.0,0.953	0.897,0.839,1.0	0.072
92	4646	AT4G15545	NA	chr4	+	8876927	8877174	8876970	8877174	8876768	8876867	4646	94,72,66	4,0,0	110137121	12,7,18	175	132	1.63758e-06	0.000158146	0.947,1.0,1.0	0.874,0.937,0.835	0.1
93	4678	AT4G15110	NA	chr4	-	8632084	8632343	8632084	8632169	8632422	8632594	4678	132126102	1,0,0	98154131	12,6,9	264	132	7.54684e-09	1.42654e-06	0.985,1.0,1.0	0.803,0.928,0.879	0.125
94	4720	AT4G14410	NA	chr4	+	8300298	8300764	8300455	8300764	8300032	8300132	4720	12,10,16	99,81,65	61,72,54	81,119,97	264	132	9.15379e-13	3.88723e-10	0.057,0.058,0.11	0.274,0.232,0.218	-0.166
95	4723	AT4G14385	NA	chr4	-	8287378	8287544	8287378	8287430	8288078	8288148	4723	72,58,36	6,3,0	45,92,47	0,0,0	246	132	0.000681672	0.0255524	0.866,0.912,1.0	1.0,1.0,1.0	-0.074
96	4830	AT5G52270	NA	chr5	-	21221864	21221935	21221864	21221926	21222019	21222327	4830	2,1,1	1,1,0	2,0,0	1,1,1	141	132	3.52261e-05	0.0021454	0.652,0.484,1.0	0.652,0.0,0.0	0.495
97	4832	AT4G12990	NA	chr4	-	7595238	7595531	7595238	7595429	7595823	7596064	4832	31,15,11	0,0,0	11,13,11	2,1,5	234	132	3.60326e-06	0.000303535	1.0,1.0,1.0	0.756,0.88,0.554	0.27
98	4906	AT4G11840-AT4G11845	NA	chr4	-	7127050	7127179	7127050	7127136	7127339	7127429	4906	14,12,12	0,1,0	17,22,12	4,1,3	175	132	0.00054611	0.0212436	1.0,0.901,1.0	0.762,0.943,0.751	0.148
99	4952	AT4G10340	NA	chr4	+	6408646	6408916	6408795	6408916	6408472	6408557	4952	604250065205	0,0,0	542072065565	101,116,98	264	132	0	0	1.0,1.0,1.0	0.964,0.969,0.966	0.034
100	4974	AT4G10050	NA	chr4	-	6285064	6285156	6285064	6285145	6285289	6285340	4974	8,1,0	14,22,6	0,0,0	14,7,11	143	132	0.000248694	0.0111894	0.345,0.04,0.0	0.0,0.0,0.0	0.128
101	5007	AT4G30820	NA	chr4	+	15007106	15007675	15007601	15007675	15006647	15006702	5007	17,36,12	0,0,0	6,14,19	4,0,8	264	132	1.14514e-06	0.000117548	1.0,1.0,1.0	0.429,1.0,0.543	0.343
102	5041	AT4G09340	NA	chr4	-	5925586	5925799	5925586	5925646	5925887	5926044	5041	59,54,45	0,2,0	28,45,57	5,2,3	264	132	0.000333482	0.0143383	1.0,0.931,1.0	0.737,0.918,0.905	0.124
103	5077	AT5G52040	NA	chr5	+	21131561	21132199	21132086	21132199	21131075	21131186	5077	18,20,11	185187132	13,6,5	182199193	264	132	0.000881347	0.0311892	0.046,0.051,0.04	0.034,0.015,0.013	0.025
104	5126	AT5G13020	NA	chr5	-	4130397	4130834	4130397	4130710	4130925	4131099	5126	110,109,74	0,0,0	90,131,92	2,7,2	256	132	0.000577709	0.0221098	1.0,1.0,1.0	0.959,0.906,0.96	0.058
105	5146	AT4G18020	NA	chr4	-	10006534	10006775	10006534	10006755	10007397	10007422	5146	7,7,7	0,1,0	2,9,6	3,4,0	152	132	0.00057684	0.0221039	1.0,0.859,1.0	0.367,0.661,1.0	0.277
106	5210	AT4G33510	NA	chr4	+	16117839	16118191	16117945	16118191	16117432	16117709	5210	5,4,1	502457402	17,30,20	486619563	238	132	1.09252e-05	0.00079878	0.005,0.005,0.001	0.019,0.026,0.019	-0.018
107	5221	AT4G18370	NA	chr4	+	10149819	10150057	10149967	10150057	10149596	10149734	5221	188,138,94	4,0,0	94125109	11,31,13	264	132	1.14353e-14	6.56471e-12	0.959,1.0,1.0	0.81,0.668,0.807	0.225
108	5475	AT5G36290	NA	chr5	+	14303516	14304342	14303715	14304342	14303290	14303428	5475	229185210	0,0,1	174174173	5,5,7	264	132	1.74043e-05	0.00119102	1.0,1.0,0.991	0.946,0.946,0.925	0.058
109	5499	AT4G02590	NA	chr4	-	1137497	1137740	1137497	1137705	1137860	1138201	5499	9,7,14	0,2,0	19,21,18	0,9,5	167	132	0.00125205	0.0407277	1.0,0.734,1.0	1.0,0.648,0.74	0.115
110	5528	AT4G02430	NA	chr4	+	1071122	1071674	1071273	1071674	1070656	1070886	5528	11,10,1	0,2,0	5,4,6	8,5,4	264	132	1.26488e-06	0.000127309	1.0,0.714,1.0	0.238,0.286,0.429	0.587
111	5529	AT4G02430	NA	chr4	+	1071122	1071674	1071284	1071674	1070656	1070886	5529	11,6,1	0,0,0	5,4,7	2,2,3	264	132	1.22275e-06	0.000124688	1.0,1.0,1.0	0.556,0.5,0.538	0.469
112	5679	AT4G00420	NA	chr4	-	182242	182695	182242	182420	183299	183379	5679	22,40,22	0,0,0	36,37,34	6,4,8	264	132	2.73234e-08	4.62855e-06	1.0,1.0,1.0	0.75,0.822,0.68	0.249
113	5692	AT4G00180	NA	chr4	-	73658	74050	73658	73707	74267	74427	5692	7,10,4	213195157	22,14,20	117188134	264	132	1.02378e-06	0.000105439	0.016,0.025,0.013	0.086,0.036,0.069	-0.046
114	5779	AT5G05740	NA	chr5	-	1725809	1726058	1725809	1725920	1726254	1726389	5779	149,119,92	0,0,0	119128129	7,8,9	264	132	7.53375e-09	1.42654e-06	1.0,1.0,1.0	0.895,0.889,0.878	0.113
115	5782	AT5G05740	NA	chr5	-	1726531	1726602	1726531	1726595	1726698	1727010	5782	0,0,0	31,17,6	0,3,10	21,23,24	139	132	1.59107e-05	0.00110838	0.0,0.0,0.0	0.0,0.11,0.284	-0.131
116	5787	AT3G62750	NA	chr3	+	23214868	23215111	23215039	23215111	23214746	23214796	5787	125,140,61	3,0,0	28,54,54	14,32,25	264	132	0	0	0.954,1.0,1.0	0.5,0.458,0.519	0.492
117	5813	AT3G62400-AT3G62410	NA	chr3	+	23090770	23091564	23090978	23091564	23090283	23090457	5813	487941324726	0,0,0	29421592228	35,0,0	264	132	6.97373e-05	0.0038743	1.0,1.0,1.0	0.808,1.0,1.0	0.064
118	5815	AT3G62330	NA	chr3	-	23063304	23063807	23063304	23063685	23063942	23064244	5815	9,2,3	29,34,26	8,14,11	18,25,17	254	132	0.000260552	0.011605	0.139,0.03,0.057	0.188,0.225,0.252	-0.146
119	5849	AT5G44530	NA	chr5	+	17940777	17941293	17940912	17941293	17940420	17940702	5849	93,91,70	1,0,1	118106131	3,2,8	264	132	0.00134901	0.0432466	0.979,1.0,0.972	0.952,0.964,0.891	0.048
120	5906	AT4G27800	NA	chr4	-	13852251	13852415	13852251	13852341	13852509	13852564	5906	460432301	2,2,1	264374303	4,15,3	206	132	0.000283067	0.0124488	0.993,0.993,0.995	0.977,0.941,0.985	0.026
121	5979	AT3G60910	NA	chr3	+	22502511	22502708	22502677	22502708	22502405	22502425	5979	20,30,23	3,4,3	25,31,32	0,0,2	264	132	0.000162488	0.00797012	0.769,0.789,0.793	1.0,1.0,0.889	-0.179
122	6001	AT4G04790	NA	chr4	-	2438328	2438934	2438328	2438922	2439005	2439053	6001	2,2,3	0,0,0	5,4,5	3,4,2	144	132	1.84044e-07	2.59334e-05	1.0,1.0,1.0	0.604,0.478,0.696	0.407
123	6129	AT3G59100	NA	chr3	+	21845850	21845927	21845854	21845927	21845630	21845768	6129	7,10,4	2,0,0	0,13,4	5,3,1	136	132	0.00055343	0.0214584	0.773,1.0,1.0	0.0,0.808,0.795	0.39
124	6167	AT5G22620	NA	chr5	-	7518145	7518269	7518145	7518253	7518372	7518471	6167	0,1,0	95,91,41	4,8,3	74,99,81	148	132	0.000413001	0.0169129	0.0,0.01,0.0	0.046,0.067,0.032	-0.045
125	6258	AT3G57470	NA	chr3	-	21271359	21271421	21271359	21271407	21271764	21271954	6258	33,19,12	0,0,0	22,28,23	2,2,5	146	132	0.00020571	0.00957509	1.0,1.0,1.0	0.909,0.927,0.806	0.119
126	6265	AT3G57410	NA	chr3	-	21244925	21245161	21244925	21244988	21245375	21245501	6265	7,16,3	69,74,62	45,49,71	64,81,71	264	132	1.11022e-15	7.02386e-13	0.048,0.098,0.024	0.26,0.232,0.333	-0.218
127	6272	AT3G57410	NA	chr3	-	21249753	21250639	21249753	21249858	21250819	21250845	6272	0,0,0	89,98,78	1,11,9	53,77,62	264	132	2.89458e-06	0.000254794	0.0,0.0,0.0	0.009,0.067,0.068	-0.048
128	6282	AT3G56860	NA	chr3	-	21049348	21049453	21049348	21049416	21049532	21049754	6282	13,11,4	5,3,3	7,14,5	19,32,28	169	132	2.45629e-06	0.000223956	0.67,0.741,0.51	0.223,0.255,0.122	0.44
129	6283	AT3G56860	NA	chr3	-	21049348	21049453	21049348	21049416	21049591	21049754	6283	13,11,4	5,13,5	11,16,6	57,68,50	169	132	9.766e-06	0.000724185	0.67,0.398,0.385	0.131,0.155,0.086	0.36
130	6288	AT3G56860	NA	chr3	-	21049532	21050491	21049532	21050017	21050682	21052286	6288	43,27,23	17,4,2	85117114	10,3,3	264	132	0.000989078	0.0341061	0.558,0.771,0.852	0.81,0.951,0.95	-0.177
131	6292	AT3G56720	NA	chr3	+	21012365	21012461	21012374	21012461	21011670	21012294	6292	1,0,0	24,37,17	4,7,4	45,51,41	141	132	0.000123258	0.00629488	0.038,0.0,0.0	0.077,0.114,0.084	-0.079
132	6293	AT3G56720	NA	chr3	+	21012365	21012461	21012377	21012461	21011670	21012294	6293	2,2,2	48,25,26	17,23,17	53,90,50	144	132	2.25879e-06	0.0002084	0.037,0.068,0.066	0.227,0.19,0.238	-0.161
133	6322	AT3G56160	NA	chr3	-	20838308	20838692	20838308	20838394	20838781	20838849	6322	14,10,2	47,25,25	20,38,28	18,19,23	264	132	1.5059e-08	2.6676e-06	0.13,0.167,0.038	0.357,0.5,0.378	-0.3
134	6371	AT4G25540	NA	chr4	-	13044971	13045226	13044971	13045216	13045721	13045973	6371	2,2,2	0,1,0	2,1,1	2,2,1	142	132	0.000103519	0.00543916	1.0,0.65,1.0	0.482,0.317,0.482	0.456
135	6421	AT3G55005	NA	chr3	+	20385369	20385805	20385680	20385805	20385116	20385239	6421	8,5,0	37,34,39	0,0,0	34,38,42	264	132	0.000421063	0.0170627	0.098,0.068,0.0	0.0,0.0,0.0	0.055
136	6492	AT5G43630	NA	chr5	+	17526961	17527594	17527258	17527594	17526750	17526859	6492	5,7,2	0,0,1	9,4,8	5,8,4	264	132	5.28106e-06	0.000423031	1.0,1.0,0.5	0.474,0.2,0.5	0.442
137	6493	AT5G43630	NA	chr5	+	17527240	17527594	17527258	17527594	17526750	17526859	6493	11,8,14	0,0,1	12,12,12	5,8,4	150	132	2.57938e-07	3.44659e-05	1.0,1.0,0.925	0.679,0.569,0.725	0.317
138	6558	AT3G53320	NA	chr3	-	19770446	19770747	19770446	19770594	19770839	19770905	6558	0,2,1	27,26,11	2,4,4	19,13,6	264	132	0.00151234	0.0475481	0.0,0.037,0.043	0.05,0.133,0.25	-0.118
139	6644	AT3G52030	NA	chr3	+	19302864	19303031	19302927	19303031	19302550	19302649	6644	15,14,1	30,18,8	3,1,0	18,19,16	195	132	1.97995e-05	0.00132567	0.253,0.345,0.078	0.101,0.034,0.0	0.18
140	6723	AT3G51420	NA	chr3	+	19084932	19085075	19085006	19085075	19084556	19084867	6723	58,61,34	1,0,3	70,64,50	6,18,14	206	132	3.55258e-07	4.47683e-05	0.974,1.0,0.879	0.882,0.695,0.696	0.193
141	6726	AT3G51420	NA	chr3	+	19084951	19085075	19085006	19085075	19084556	19084867	6726	223209139	1,0,3	238295218	6,18,14	187	132	2.27632e-07	3.10863e-05	0.994,1.0,0.97	0.966,0.92,0.917	0.054
142	6751	AT3G51270	NA	chr3	+	19033801	19033934	19033805	19033934	19033541	19033611	6751	29,15,11	0,0,1	13,19,18	5,6,3	136	132	1.781e-06	0.00016988	1.0,1.0,0.914	0.716,0.755,0.853	0.197
143	6896	AT5G67370	NA	chr5	-	26878615	26878878	26878615	26878711	26878965	26879118	6896	265270211	0,0,0	217306257	7,13,10	264	132	4.93059e-09	9.67394e-07	1.0,1.0,1.0	0.939,0.922,0.928	0.07
144	6899	AT3G49140	NA	chr3	-	18213695	18214016	18213695	18213836	18214120	18214188	6899	44,41,11	225201158	71,97,83	206272275	264	132	1.57285e-06	0.000152861	0.089,0.093,0.034	0.147,0.151,0.131	-0.071
145	6931	AT3G47990	NA	chr3	-	17714513	17714744	17714513	17714612	17714826	17714965	6931	32,34,28	0,0,0	31,41,30	1,4,7	264	132	2.32615e-06	0.000213345	1.0,1.0,1.0	0.939,0.837,0.682	0.181
146	6956	AT3G47160	NA	chr3	-	17360523	17360912	17360523	17360758	17360994	17361145	6956	56,59,38	0,0,0	76,96,59	6,7,20	264	132	3.60794e-09	7.31021e-07	1.0,1.0,1.0	0.864,0.873,0.596	0.222
147	6971	AT5G61770	NA	chr5	+	24816611	24816990	24816802	24816990	24816300	24816531	6971	77,60,35	0,0,0	37,35,52	15,30,28	264	132	0	0	1.0,1.0,1.0	0.552,0.368,0.481	0.533
148	6973	AT5G09850	NA	chr5	-	3064193	3064270	3064193	3064246	3064327	3064401	6973	1,1,0	89,115,76	11,11,7	44,73,75	156	132	3.20538e-10	7.88626e-08	0.009,0.007,0.0	0.175,0.113,0.073	-0.115
149	6983	AT3G46490	NA	chr3	+	17116865	17117285	17116983	17117285	17116302	17116354	6983	4,5,2	6,5,5	0,0,0	1,3,3	250	132	3.35314e-06	0.000288743	0.26,0.346,0.174	0.0,0.0,0.0	0.26
150	7021	AT4G32060	NA	chr4	+	15502411	15502725	15502511	15502725	15502217	15502301	7021	57,81,25	164145122	13,12,11	264295296	232	132	0	0	0.165,0.241,0.104	0.027,0.023,0.021	0.146
151	7086	AT4G12460	NA	chr4	+	7394664	7395023	7394855	7395023	7394401	7394557	7086	2,1,0	20,14,13	7,0,8	5,17,12	264	132	0.000281082	0.0123948	0.048,0.034,0.0	0.412,0.0,0.25	-0.193
152	7099	AT3G44540	NA	chr3	+	16127380	16127508	16127435	16127508	16126345	16127237	7099	22,26,8	0,0,0	18,25,24	4,1,2	187	132	0.00155551	0.0487078	1.0,1.0,1.0	0.761,0.946,0.894	0.133
153	7139	AT4G18975	NA	chr4	-	10393265	10393321	10393265	10393314	10393418	10393520	7139	73,59,45	3,1,0	45,44,43	4,6,7	139	132	7.30108e-05	0.0040125	0.959,0.982,1.0	0.914,0.874,0.854	0.1
154	7161	AT5G11170	NA	chr5	+	3555391	3555680	3555623	3555680	3554820	3554939	7161	110,86,37	334268206	37,56,46	251310299	264	132	7.75822e-05	0.00417543	0.141,0.138,0.082	0.069,0.083,0.071	0.046
155	7242	AT5G48720	NA	chr5	+	19759866	19759925	19759869	19759925	19759138	19759255	7242	37,34,20	10,0,0	20,39,38	0,1,0	135	132	0.000791946	0.0286803	0.783,1.0,1.0	1.0,0.974,1.0	-0.064
156	7247	AT3G42052	NA	chr3	+	14240095	14240358	14240306	14240358	14239906	14239988	7247	26,34,11	15,28,15	47,44,39	9,19,8	264	132	0.000546165	0.0212436	0.464,0.378,0.268	0.723,0.537,0.709	-0.286
157	7272	AT3G32940	NA	chr3	-	13492975	13493156	13492975	13493058	13493243	13493312	7272	12,9,9	0,0,0	8,9,6	3,0,3	230	132	0.000344085	0.014652	1.0,1.0,1.0	0.605,1.0,0.534	0.287
158	7338	AT5G03430	NA	chr5	-	850600	850651	850600	850647	850765	850862	7338	36,49,33	1,0,0	60,71,63	0,14,1	136	132	0.000368831	0.0155561	0.972,1.0,1.0	1.0,0.831,0.984	0.052
159	7461	AT4G08991	NA	chr4	-	5770929	5771061	5770929	5771056	5771164	5771374	7461	0,2,5	1,0,2	0,0,1	7,4,2	137	132	5.56257e-05	0.0031773	0.0,1.0,0.707	0.0,0.0,0.325	0.461
160	7475	AT3G28730	NA	chr3	+	10787864	10788035	10787867	10788035	10787663	10787771	7475	4,2,0	2,2,2	3,7,2	0,0,1	135	132	5.52433e-05	0.00316551	0.662,0.494,0.0	1.0,1.0,0.662	-0.502
161	7545	AT2G02080	NA	chr2	-	518228	519752	518228	519291	520263	520660	7545	8,1,4	27,20,12	2,2,0	37,42,31	264	132	0.000335769	0.0144167	0.129,0.024,0.143	0.026,0.023,0.0	0.082
162	7554	AT2G01720	NA	chr2	-	318184	318475	318184	318332	318610	319242	7554	1,2,2	130,103,79	13,11,6	140122136	264	132	0.000134172	0.00675215	0.004,0.01,0.013	0.044,0.043,0.022	-0.027
163	7565	AT2G01460	NA	chr2	+	208993	209085	209006	209085	208622	208856	7565	2,3,2	1,0,0	5,7,4	2,3,2	145	132	0.000369385	0.0155584	0.645,1.0,1.0	0.695,0.68,0.645	0.208
164	7569	AT2G01460	NA	chr2	+	211064	211190	211092	211190	210916	210971	7569	26,23,12	1,0,0	20,26,20	2,3,3	160	132	0.000809971	0.0292297	0.955,1.0,1.0	0.892,0.877,0.846	0.113
165	7623	AT2G02860	NA	chr2	-	831043	831108	831043	831083	831209	831308	7623	29,29,17	2,0,0	19,19,13	2,1,5	157	132	0.00107923	0.0364447	0.924,1.0,1.0	0.889,0.941,0.686	0.136
166	7628	AT2G29210	NA	chr2	+	12559241	12559404	12559291	12559404	12558824	12559155	7628	40,30,25	64,86,55	13,16,14	72,84,75	182	132	3.37612e-05	0.00206838	0.312,0.202,0.248	0.116,0.121,0.119	0.135
167	7693	AT3G60500	NA	chr3	+	22354224	22354381	22354232	22354381	22353919	22354116	7693	0,3,0	5,12,1	2,8,12	3,0,8	140	132	1.80784e-05	0.00122365	0.0,0.191,0.0	0.386,1.0,0.586	-0.594
168	7716	AT5G64080	NA	chr5	-	25645266	25645629	25645266	25645617	25646000	25646027	7716	5,15,19	10,2,0	3,6,7	0,0,0	144	132	0.00022561	0.0103307	0.314,0.873,1.0	1.0,1.0,1.0	-0.271
169	7729	AT1G19070-AT1G19080	NA	chr1	+	6584425	6584727	6584452	6584727	6584240	6584354	7729	10,12,6	0,1,0	4,7,13	1,2,3	159	132	0.000827444	0.0296142	1.0,0.909,1.0	0.769,0.744,0.782	0.205
170	7751	AT4G26140	NA	chr4	-	13244507	13244689	13244507	13244683	13244784	13244946	7751	17,9,6	0,2,0	0,5,7	5,3,1	138	132	0.000113235	0.00585013	1.0,0.811,1.0	0.0,0.615,0.87	0.442
171	7764	AT1G79600	NA	chr1	-	29950317	29951774	29950317	29951763	29951880	29952108	7764	2,2,3	82,66,63	3,6,3	22,22,28	143	132	0.00157324	0.0491636	0.022,0.027,0.042	0.112,0.201,0.09	-0.104
172	7772	AT1G79440	NA	chr1	-	29884704	29884959	29884704	29884782	29885340	29885451	7772	140161136	1,0,0	122192135	11,17,14	264	132	3.02869e-13	1.38073e-10	0.986,1.0,1.0	0.847,0.85,0.828	0.154
173	7804	AT1G78690	NA	chr1	+	29596843	29597190	29596982	29597190	29596654	29596723	7804	0,0,0	11,13,6	3,4,4	11,9,17	264	132	5.68866e-05	0.00322983	0.0,0.0,0.0	0.12,0.182,0.105	-0.136
174	7807	AT1G78690	NA	chr1	+	29598087	29598648	29598118	29598648	29597788	29597929	7807	4,2,4	12,18,3	0,0,2	24,19,12	163	132	0.000171723	0.00831785	0.213,0.083,0.519	0.0,0.0,0.119	0.232
175	7915	AT5G24670	NA	chr5	+	8449335	8449469	8449347	8449469	8449189	8449266	7915	0,1,0	31,46,14	3,4,8	36,51,61	144	132	0.00012567	0.00637603	0.0,0.02,0.0	0.071,0.067,0.107	-0.075
176	8056	AT5G08370	NA	chr5	-	2692707	2692923	2692707	2692811	2693019	2693076	8056	42,29,27	0,0,0	16,14,13	6,6,3	244	132	8.93589e-11	2.49561e-08	1.0,1.0,1.0	0.591,0.558,0.701	0.383
177	8059	AT5G42400	NA	chr5	-	16956371	16956488	16956371	16956482	16956566	16956746	8059	3,3,3	4,2,0	4,3,5	0,0,0	138	132	0.00037747	0.0158129	0.418,0.589,1.0	1.0,1.0,1.0	-0.331
178	8076	AT1G74260	NA	chr1	-	27923915	27924219	27923915	27924214	27924299	27926292	8076	7,15,13	6,6,0	23,48,29	0,0,0	137	132	6.99719e-07	7.50564e-05	0.529,0.707,1.0	1.0,1.0,1.0	-0.255
179	8088	AT1G73920	NA	chr1	+	27791595	27791774	27791600	27791774	27790875	27791234	8088	0,0,0	2,3,2	1,2,4	7,9,5	137	132	0.000128331	0.0064898	0.0,0.0,0.0	0.121,0.176,0.435	-0.244
180	8148	AT4G19040	NA	chr4	-	10436436	10436658	10436436	10436502	10436833	10436908	8148	41,32,18	1,0,2	20,19,27	6,1,5	264	132	0.000384986	0.0159767	0.953,1.0,0.818	0.625,0.905,0.73	0.17
181	8192	AT1G80640	NA	chr1	+	30313545	30313627	30313584	30313627	30313344	30313441	8192	137,105,93	0,0,1	64,81,71	3,9,11	171	132	2.19787e-09	4.69889e-07	1.0,1.0,0.986	0.943,0.874,0.833	0.112
182	8245	AT2G37840	NA	chr2	+	15852853	15853175	15852998	15853175	15852679	15852738	8245	6,11,4	2,2,0	10,9,8	15,11,6	264	132	0.000817324	0.0293933	0.6,0.733,1.0	0.25,0.29,0.4	0.464
183	8255	AT2G37840	NA	chr2	+	15854757	15855119	15854760	15855119	15854134	15854674	8255	10,14,9	0,0,0	9,14,7	3,2,2	135	132	0.000273639	0.0121183	1.0,1.0,1.0	0.746,0.873,0.774	0.202
184	8300	AT3G57550	NA	chr3	+	21307231	21307463	21307349	21307463	21306700	21307018	8300	30,27,21	0,0,0	31,30,26	6,0,3	250	132	3.06722e-05	0.00192088	1.0,1.0,1.0	0.732,1.0,0.821	0.149
185	8386	AT1G68872	NA	chr1	-	25890247	25890981	25890247	25890326	25891169	25891345	8386	4,2,2	0,2,0	0,1,1	1,3,1	264	132	3.12219e-06	0.000270357	1.0,0.333,1.0	0.0,0.143,0.333	0.619
186	8505	AT3G58160	NA	chr3	+	21541808	21542125	21541824	21542125	21541360	21541627	8505	0,1,0	2,3,1	0,4,4	1,3,5	148	132	9.87868e-05	0.00520815	0.0,0.229,0.0	0.0,0.543,0.416	-0.243
187	8845	AT3G05840	NA	chr3	+	1740699	1740906	1740728	1740906	1739980	1740161	8845	387282308	10,14,13	186301290	17,32,28	161	132	6.0159e-06	0.000474537	0.969,0.943,0.951	0.9,0.885,0.895	0.061
188	8867	AT2G30740	NA	chr2	+	13095848	13096492	13096351	13096492	13095422	13095484	8867	5,5,0	44,58,19	8,6,11	28,31,26	264	132	0.00046499	0.0186236	0.054,0.041,0.0	0.125,0.088,0.175	-0.098
189	8961	AT1G61660	NA	chr1	-	22754768	22754870	22754768	22754830	22754963	22755029	8961	0,2,0	2,0,2	1,7,6	1,0,0	172	132	1.45807e-05	0.0010363	0.0,1.0,0.0	0.434,1.0,1.0	-0.478
190	8978	AT1G79245	NA	chr1	-	29806305	29806374	29806305	29806363	29806537	29806574	8978	11,19,5	1,0,0	7,12,18	7,13,7	143	132	3.53545e-09	7.21046e-07	0.91,1.0,1.0	0.48,0.46,0.704	0.422
191	8986	AT1G79245	NA	chr1	-	29807242	29807444	29807242	29807344	29807506	29807586	8986	33,36,6	0,0,1	25,36,41	5,17,24	232	132	5.67087e-10	1.34196e-07	1.0,1.0,0.773	0.74,0.546,0.493	0.331
192	8997	AT1G79245	NA	chr1	-	29809209	29809299	29809209	29809271	29809367	29809514	8997	11,8,2	1,0,0	9,6,11	7,0,7	160	132	2.44589e-05	0.00157964	0.901,1.0,1.0	0.515,1.0,0.565	0.274
193	9014	AT3G04240	NA	chr3	-	1118805	1119026	1118805	1118925	1119330	1119387	9014	12,3,0	24,24,25	26,41,38	12,32,24	233	132	6.56366e-10	1.51846e-07	0.221,0.066,0.0	0.551,0.421,0.473	-0.386
194	9140	AT1G31410	NA	chr1	-	11248221	11248356	11248221	11248342	11248519	11248768	9140	74,45,37	5,11,0	25,46,46	5,10,25	146	132	0.00142026	0.0452498	0.93,0.787,1.0	0.819,0.806,0.625	0.156
195	9158	AT1G79630	NA	chr1	-	29964621	29964823	29964621	29964750	29964905	29965795	9158	4,2,1	0,0,1	1,4,6	1,4,3	205	132	8.26867e-05	0.00444244	1.0,1.0,0.392	0.392,0.392,0.563	0.348
196	9305	AT2G18960	NA	chr2	+	8225456	8225695	8225482	8225695	8225199	8225364	9305	594504359	0,0,43	533728639	0,0,0	158	132	4.47515e-07	5.35635e-05	1.0,1.0,0.875	1.0,1.0,1.0	-0.042
197	9453	AT3G05570	NA	chr3	-	1616462	1616662	1616462	1616648	1617285	1617328	9453	3,3,7	9,23,3	0,0,0	10,8,9	146	132	2.02821e-06	0.000190529	0.232,0.105,0.678	0.0,0.0,0.0	0.338
198	9454	AT3G05570	NA	chr3	-	1616462	1616708	1616462	1616648	1617285	1617328	9454	4,3,6	9,23,3	0,0,0	10,8,9	192	132	3.31946e-06	0.000286639	0.234,0.082,0.579	0.0,0.0,0.0	0.298
199	9474	AT1G55260	NA	chr1	+	20615787	20615914	20615863	20615914	20614755	20615128	9474	222,195,95	1,0,0	152212198	4,6,5	208	132	0.00117493	0.0389133	0.993,1.0,1.0	0.96,0.957,0.962	0.038
200	9477	AT1G55260	NA	chr1	+	20615802	20615914	20615863	20615914	20614755	20615128	9477	203,179,88	1,0,0	139186189	4,6,5	193	132	0.00108251	0.0365156	0.993,1.0,1.0	0.96,0.955,0.963	0.038
201	9500	AT1G04985	NA	chr1	-	1416868	1417390	1416868	1416978	1417973	1418046	9500	86,78,57	1,3,0	48,74,44	6,13,10	264	132	1.39964e-08	2.50802e-06	0.977,0.929,1.0	0.8,0.74,0.687	0.226
202	9632	AT1G63690	NA	chr1	+	23620120	23620513	23620343	23620513	23619727	23619879	9632	11,8,3	0,0,0	2,2,6	0,4,2	264	132	8.34813e-05	0.00447737	1.0,1.0,1.0	1.0,0.2,0.6	0.4
203	9665	AT3G18500	NA	chr3	+	6353270	6353554	6353501	6353554	6353030	6353200	9665	56,59,29	0,2,0	20,20,18	12,1,11	264	132	3.03456e-08	5.11258e-06	1.0,0.937,1.0	0.455,0.909,0.45	0.374
204	9666	AT3G18500	NA	chr3	+	6353469	6353554	6353501	6353554	6353030	6353200	9666	5,12,3	0,2,0	2,4,4	12,1,11	164	132	1.38084e-06	0.00013764	1.0,0.828,1.0	0.118,0.763,0.226	0.574
205	9705	AT1G27450	NA	chr1	+	9532352	9532502	9532400	9532502	9532045	9532201	9705	126173124	292271181	227279171	168188183	180	132	7.75765e-08	1.19053e-05	0.24,0.319,0.334	0.498,0.521,0.407	-0.178
206	9850	AT5G20920	NA	chr5	-	7096380	7096495	7096380	7096492	7096622	7096669	9850	199158140	27,24,32	161219156	8,13,25	135	132	0.00133389	0.0428731	0.878,0.866,0.811	0.952,0.943,0.859	-0.066
207	9900	AT1G44910	NA	chr1	+	16975887	16975965	16975929	16975965	16975631	16975750	9900	7,8,1	0,0,0	9,2,6	1,2,3	174	132	0.000238159	0.0107623	1.0,1.0,1.0	0.872,0.431,0.603	0.365
208	9946	AT1G55340	NA	chr1	+	20652901	20653172	20652931	20653172	20652575	20652822	9946	112,103,66	43,34,23	71,94,73	42,63,51	162	132	0.000413665	0.0169177	0.68,0.712,0.7	0.579,0.549,0.538	0.142
209	9982	AT1G49730	NA	chr1	-	18403365	18403492	18403365	18403455	18403559	18403627	9982	19,20,7	31,18,11	6,2,9	16,27,27	169	132	0.000959536	0.0333098	0.324,0.465,0.332	0.227,0.055,0.207	0.211
210	10000	AT1G67800	NA	chr1	-	25423000	25423287	25423000	25423279	25423430	25423652	10000	2,10,2	0,0,1	7,11,3	1,2,5	140	132	0.000286295	0.0125533	1.0,1.0,0.653	0.868,0.838,0.361	0.195
211	10068	AT2G26300	NA	chr2	+	11197957	11198146	11197963	11198146	11197376	11197468	10068	62,72,71	0,0,0	93112111	20,0,0	138	132	7.17152e-05	0.00396287	1.0,1.0,1.0	0.816,1.0,1.0	0.061
212	10069	AT2G26300	NA	chr2	+	11198795	11199083	11198975	11199083	11198530	11198620	10069	164146101	4,7,0	126145133	41,46,51	264	132	0	0	0.953,0.913,1.0	0.606,0.612,0.566	0.361
213	10105	AT1G48520	NA	chr1	+	17941440	17941652	17941455	17941652	17940938	17941378	10105	18,13,9	0,0,0	3,5,8	3,1,3	147	132	1.9272e-05	0.00129627	1.0,1.0,1.0	0.473,0.818,0.705	0.335
214	10198	AT1G78790	NA	chr1	-	29623928	29624178	29623928	29624033	29624260	29624300	10198	30,30,26	0,0,0	18,29,19	5,9,8	264	132	1.13836e-11	3.71464e-09	1.0,1.0,1.0	0.643,0.617,0.543	0.399
215	10228	AT1G47530	NA	chr1	+	17453287	17453794	17453370	17453794	17453115	17453202	10228	225213184	0,0,0	149196164	7,5,8	215	132	1.39351e-06	0.000138458	1.0,1.0,1.0	0.929,0.96,0.926	0.062
216	10323	AT1G32070	NA	chr1	-	11535224	11535368	11535224	11535353	11535457	11535569	10323	5,4,0	32,23,7	0,0,1	15,12,15	147	132	0.000962	0.0333579	0.123,0.135,0.0	0.0,0.0,0.056	0.067
217	10335	AT1G23490	NA	chr1	+	8337222	8337379	8337227	8337379	8336703	8336805	10335	56,47,47	0,0,0	67,60,73	0,26,0	137	132	5.03704e-05	0.00293512	1.0,1.0,1.0	1.0,0.69,1.0	0.103
218	10403	AT1G43670	NA	chr1	+	16468680	16468903	16468841	16468903	16468564	16468612	10403	880763615	0,0,0	8641184951	13,20,12	264	132	9.71709e-07	0.000101767	1.0,1.0,1.0	0.971,0.967,0.975	0.029
219	10482	AT1G79500	NA	chr1	+	29906107	29906423	29906287	29906423	29905932	29906013	10482	21,26,14	13,10,5	42,33,37	8,2,3	264	132	0.00023241	0.0105178	0.447,0.565,0.583	0.724,0.892,0.86	-0.294
220	10486	AT1G50500	NA	chr1	-	18710801	18711273	18710801	18710909	18711707	18711767	10486	43,22,13	0,0,0	29,54,47	3,3,2	264	132	0.000884511	0.0312655	1.0,1.0,1.0	0.829,0.9,0.922	0.116
221	10689	AT1G52630	NA	chr1	-	19607624	19607749	19607624	19607713	19607836	19607941	10689	0,8,2	9,14,17	0,0,0	6,3,9	168	132	0.000104031	0.00544759	0.0,0.31,0.085	0.0,0.0,0.0	0.132
222	10722	AT3G63450	NA	chr3	-	23426726	23427080	23426726	23427059	23427161	23427434	10722	7,1,0	14,5,1	0,1,0	4,3,1	153	132	0.000190091	0.0089853	0.301,0.147,0.0	0.0,0.223,0.0	0.075
223	10760	AT4G30990	NA	chr4	+	15097597	15098013	15097611	15098013	15097377	15097510	10760	90,55,43	1,0,0	55,88,75	4,8,7	146	132	3.76113e-06	0.000313427	0.988,1.0,1.0	0.926,0.909,0.906	0.082
224	10875	AT2G32295	NA	chr2	+	13719485	13719793	13719710	13719793	13719202	13719358	10875	61,54,32	0,0,0	31,64,54	4,9,5	264	132	1.91942e-08	3.32414e-06	1.0,1.0,1.0	0.795,0.78,0.844	0.194
225	10945	AT3G58510	NA	chr3	+	21641619	21642148	21641905	21642148	21641434	21641518	10945	11,10,4	105,70,78	18,30,24	57,84,95	264	132	2.90137e-06	0.000254794	0.05,0.067,0.025	0.136,0.152,0.112	-0.086
226	10959	AT1G43890	NA	chr1	+	16647725	16647992	16647870	16647992	16647156	16647225	10959	411425339	0,3,0	390481424	10,16,9	264	132	1.45514e-07	2.10791e-05	1.0,0.986,1.0	0.951,0.938,0.959	0.046
227	10964	AT1G44446	NA	chr1	-	16849743	16849891	16849743	16849850	16849973	16850249	10964	231151141	3,0,0	250274210	1,10,13	173	132	0.000196681	0.00926613	0.983,1.0,1.0	0.995,0.954,0.925	0.036
228	10984	AT2G14530	NA	chr2	+	6188023	6188202	6188028	6188202	6187425	6187883	10984	3,2,1	7,9,3	0,0,1	15,7,5	137	132	0.00128508	0.0416274	0.292,0.176,0.243	0.0,0.0,0.162	0.183
229	10993	AT2G39470	NA	chr2	+	16477001	16477124	16477015	16477124	16476841	16476915	10993	605470384	27,14,9	81,86,75	13,16,10	146	132	2.04474e-09	4.40187e-07	0.953,0.968,0.975	0.849,0.829,0.871	0.116
230	11063	AT2G44970	NA	chr2	-	18550660	18550907	18550660	18550904	18551081	18551208	11063	16,17,13	2,0,0	16,21,13	5,5,1	135	132	0.000356118	0.0150994	0.887,1.0,1.0	0.758,0.804,0.927	0.133
231	11131	AT3G25440	NA	chr3	+	9224241	9224438	9224263	9224438	9223972	9224137	11131	2,3,3	0,1,0	3,4,3	3,2,6	154	132	9.01235e-06	0.000679764	1.0,0.72,1.0	0.462,0.632,0.3	0.442
232	11211	AT1G09795	NA	chr1	+	3174996	3175248	3175140	3175248	3174619	3174733	11211	304252223	0,1,0	203266252	5,6,9	264	132	1.12927e-05	0.000821769	1.0,0.992,1.0	0.953,0.957,0.933	0.05
233	11238	AT4G14240	NA	chr4	-	8206464	8206770	8206464	8206578	8206864	8206941	11238	44,33,19	0,0,0	18,37,36	5,5,5	264	132	3.91632e-08	6.4236e-06	1.0,1.0,1.0	0.643,0.787,0.783	0.262
234	11348	AT5G09230	NA	chr5	+	2871608	2871691	2871647	2871691	2871405	2871429	11348	10,12,2	9,0,8	4,10,4	0,0,1	171	132	4.76874e-05	0.00279454	0.462,1.0,0.162	1.0,1.0,0.755	-0.377
235	11381	AT5G10630	NA	chr5	+	3361153	3361576	3361498	3361576	3360756	3360921	11381	2,5,0	32,24,23	14,3,14	23,11,12	264	132	2.50711e-06	0.000227919	0.03,0.094,0.0	0.233,0.12,0.368	-0.199
236	11444	AT1G56500	NA	chr1	+	21161271	21161372	21161313	21161372	21160861	21160961	11444	2,7,13	193177147	17,2,15	80,91,69	174	132	9.87163e-05	0.00520815	0.008,0.029,0.063	0.139,0.016,0.142	-0.066
237	11455	AT1G54220	NA	chr1	-	20248529	20248625	20248529	20248622	20248706	20248781	11455	3,3,0	95,69,55	5,15,5	44,50,68	135	132	1.35344e-05	0.000968973	0.03,0.041,0.0	0.1,0.227,0.067	-0.108
238	11500	AT5G40710	NA	chr5	+	16296044	16296475	16296401	16296475	16295844	16295967	11500	2,7,2	0,0,0	1,1,1	2,3,0	264	132	3.5585e-06	0.000301403	1.0,1.0,1.0	0.2,0.143,1.0	0.552
239	11514	AT1G60430	NA	chr1	-	22265679	22265761	22265679	22265745	22265831	22266002	11514	1,0,0	4,8,4	2,6,2	8,0,5	148	132	3.58275e-05	0.00216924	0.182,0.0,0.0	0.182,1.0,0.263	-0.421
240	11515	AT1G60430	NA	chr1	-	22265679	22265761	22265679	22265748	22265831	22266002	11515	1,0,0	4,6,8	2,6,2	8,9,10	145	132	7.29023e-05	0.0040125	0.185,0.0,0.0	0.185,0.378,0.154	-0.177
241	11547	AT2G32640	NA	chr2	-	13848409	13848507	13848409	13848443	13848608	13848676	11547	21,16,9	21,18,9	5,15,5	19,36,27	196	132	0.000177056	0.00853612	0.402,0.374,0.402	0.151,0.219,0.111	0.232
242	11560	AT2G25730	NA	chr2	-	10970308	10970537	10970308	10970518	10970613	10970781	11560	0,1,0	3,3,2	3,4,2	0,10,1	151	132	1.46218e-05	0.0010363	0.0,0.226,0.0	1.0,0.259,0.636	-0.556
243	11606	AT3G12490	NA	chr3	-	3961675	3961802	3961675	3961794	3961882	3961915	11606	32,28,38	14,12,12	18,38,41	0,5,8	140	132	0.00120104	0.0395246	0.683,0.688,0.749	1.0,0.878,0.829	-0.196
244	11683	AT3G04680	NA	chr3	-	1272193	1272554	1272193	1272520	1272804	1272936	11683	0,2,2	8,0,0	0,0,0	5,11,4	166	132	0.00117227	0.0388804	0.0,1.0,1.0	0.0,0.0,0.0	0.667
245	11744	AT4G21090	NA	chr4	-	11258211	11258304	11258211	11258296	11258452	11258514	11744	16,4,0	6,4,2	15,12,9	0,2,1	140	132	0.000213937	0.00988384	0.715,0.485,0.0	1.0,0.85,0.895	-0.515
246	11745	AT4G21090	NA	chr4	-	11258211	11258327	11258211	11258296	11258452	11258585	11745	17,9,11	6,4,2	19,18,6	0,2,1	163	132	0.000753138	0.0274997	0.696,0.646,0.817	1.0,0.879,0.829	-0.183
247	11819	AT1G08420	NA	chr1	+	2652247	2652584	2652482	2652584	2651865	2651935	11819	1,0,1	44,31,13	6,6,15	26,52,25	264	132	4.5352e-07	5.36608e-05	0.011,0.0,0.037	0.103,0.055,0.231	-0.114
248	11847	AT2G44650	NA	chr2	-	18419689	18419864	18419689	18419719	18419941	18420324	11847	522417365	0,0,0	353373324	33,29,35	264	132	0	0	1.0,1.0,1.0	0.842,0.865,0.822	0.157
249	11875	AT5G53620	NA	chr5	+	21781160	21781342	21781173	21781342	21780946	21781075	11875	3,1,0	20,17,12	6,6,5	15,24,16	145	132	0.00137089	0.0438119	0.12,0.051,0.0	0.267,0.185,0.221	-0.167
250	11885	AT3G09180	NA	chr3	+	2819983	2820434	2819988	2820434	2819645	2819811	11885	44,32,48	13,0,0	38,37,36	0,0,0	137	132	0.000137492	0.00688572	0.765,1.0,1.0	1.0,1.0,1.0	-0.078
251	11921	AT4G00710	NA	chr4	+	291728	292011	291925	292011	291503	291637	11921	6,18,2	0,0,1	6,12,16	5,4,2	264	132	5.48962e-05	0.00315145	1.0,1.0,0.5	0.375,0.6,0.8	0.242
252	11923	AT4G00710	NA	chr4	+	291742	292011	291925	292011	291503	291637	11923	102,81,74	0,0,1	89,92,122	5,4,2	264	132	0.000936007	0.0327127	1.0,1.0,0.974	0.899,0.92,0.968	0.062
253	11997	AT2G35880	NA	chr2	-	15063625	15063730	15063625	15063724	15063827	15063899	11997	2,5,2	0,0,1	5,7,7	4,2,3	138	132	0.00017805	0.00857073	1.0,1.0,0.657	0.545,0.77,0.691	0.217
254	12001	AT2G35880	NA	chr2	-	15064700	15065006	15064700	15064999	15065088	15065406	12001	108,86,59	16,0,0	90139113	0,0,0	139	132	3.49817e-05	0.00213868	0.865,1.0,1.0	1.0,1.0,1.0	-0.045
255	12032	AT4G29220	NA	chr4	-	14405255	14405529	14405255	14405393	14405614	14405654	12032	81,93,58	0,2,0	33,36,42	8,3,1	264	132	1.06305e-05	0.00077907	1.0,0.959,1.0	0.673,0.857,0.955	0.158
256	12166	AT3G14075	NA	chr3	-	4665382	4665936	4665382	4665655	4666041	4666351	12166	19,13,10	0,0,0	16,4,10	0,5,4	264	132	5.61139e-06	0.00044718	1.0,1.0,1.0	1.0,0.286,0.556	0.386
257	12241	AT1G22740	NA	chr1	+	8049392	8049639	8049539	8049639	8049134	8049299	12241	61,58,54	6,10,9	80,110,93	2,5,4	264	132	0.000189617	0.0089853	0.836,0.744,0.75	0.952,0.917,0.921	-0.153
258	12244	AT1G22740	NA	chr1	+	8049737	8050061	8049980	8050061	8049539	8049639	12244	31,37,19	0,0,0	39,53,47	2,3,4	264	132	0.000307973	0.0133527	1.0,1.0,1.0	0.907,0.898,0.855	0.113
259	12286	AT5G19000	NA	chr5	+	6343643	6344365	6344088	6344365	6343126	6343475	12286	9,5,7	24,24,30	1,2,1	17,26,18	264	132	0.000505223	0.0199261	0.158,0.094,0.104	0.029,0.037,0.027	0.088
260	12476	AT4G11670	NA	chr4	-	7049440	7049671	7049440	7049658	7050105	7050207	12476	4,3,3	1,4,1	7,9,2	0,0,1	145	132	0.000379641	0.0158731	0.785,0.406,0.732	1.0,1.0,0.645	-0.241
261	12477	AT4G11670	NA	chr4	-	7051661	7051739	7051661	7051728	7051855	7052111	12477	1,0,0	12,10,8	2,0,8	9,7,7	143	132	0.000137738	0.00688689	0.071,0.0,0.0	0.17,0.0,0.513	-0.204
262	12676	AT1G76570	NA	chr1	+	28729686	28729840	28729693	28729840	28729358	28729525	12676	1,0,1	17,11,5	6,4,2	5,8,9	139	132	2.91275e-05	0.00183155	0.053,0.0,0.16	0.533,0.322,0.174	-0.272
263	12748	AT3G22125	NA	chr3	+	7805591	7807411	7805816	7807411	7803889	7805546	12748	182,329,94	3,0,0	171141200	0,1,40	264	132	6.88705e-06	0.00053778	0.968,1.0,1.0	1.0,0.986,0.714	0.089
264	12815	AT5G26680	NA	chr5	-	9311641	9312304	9311641	9311956	9312660	9312715	12815	4,7,4	74,58,54	4,19,21	36,60,66	264	132	5.57565e-05	0.0031773	0.026,0.057,0.036	0.053,0.137,0.137	-0.069
265	12984	AT1G03290	NA	chr1	+	808891	809214	808978	809214	808531	808822	12984	11,21,9	0,2,0	13,17,17	3,6,2	219	132	0.000217494	0.0100034	1.0,0.864,1.0	0.723,0.631,0.837	0.224
266	12985	AT1G03290	NA	chr1	+	808912	809214	808978	809214	808531	808822	12985	11,14,6	0,2,0	7,15,14	3,6,2	198	132	0.000228997	0.0104397	1.0,0.824,1.0	0.609,0.625,0.824	0.255
267	12997	AT4G32272	NA	chr4	-	15578032	15578657	15578032	15578653	15578758	15578917	12997	3,2,0	0,0,2	2,0,0	0,3,2	136	132	0.000576179	0.0221039	1.0,1.0,0.0	1.0,0.0,0.0	0.333
268	13049	AT1G04910	NA	chr1	-	1390425	1390649	1390425	1390529	1390776	1390936	13049	0,0,1	21,13,10	7,15,18	11,7,15	252	132	4.57001e-12	1.60989e-09	0.0,0.0,0.05	0.25,0.529,0.386	-0.372
269	13098	AT1G04300	NA	chr1	-	1152878	1152971	1152878	1152947	1153035	1153124	13098	1,1,1	44,50,33	2,3,5	22,28,26	156	132	0.0011382	0.0380622	0.019,0.017,0.025	0.071,0.083,0.14	-0.078
270	13119	AT1G43620	NA	chr1	-	16429349	16429749	16429349	16429558	16430028	16430151	13119	35,39,10	3,1,0	12,17,15	9,6,1	264	132	0.000362084	0.0152924	0.854,0.951,1.0	0.4,0.586,0.882	0.312
271	13229	AT5G24630	NA	chr5	-	8435631	8435742	8435631	8435730	8435859	8436000	13229	4,2,0	3,1,1	0,0,0	6,4,3	144	132	0.000336812	0.0144415	0.55,0.647,0.0	0.0,0.0,0.0	0.399
272	13252	AT1G62810	NA	chr1	-	23259825	23260127	23259825	23260124	23260321	23260793	13252	1,0,0	12,9,6	4,3,2	14,11,11	135	132	0.000199103	0.00933766	0.075,0.0,0.0	0.218,0.211,0.151	-0.168
273	13329	AT1G75560	NA	chr1	-	28372562	28373050	28372562	28372748	28373191	28373241	13329	13,9,6	195194101	13,20,15	35,90,100	264	132	3.81215e-07	4.70824e-05	0.032,0.023,0.029	0.157,0.1,0.07	-0.081
274	13344	AT1G54370	NA	chr1	-	20294634	20294743	20294634	20294732	20294824	20294885	13344	0,0,2	62,61,57	6,6,7	48,59,48	143	132	2.3525e-06	0.000215125	0.0,0.0,0.031	0.103,0.086,0.119	-0.092
275	13500	AT2G27950	NA	chr2	-	11902346	11903203	11902346	11903186	11903287	11903454	13500	4,7,1	8,6,3	1,1,1	6,12,15	149	132	0.000220496	0.0101115	0.307,0.508,0.228	0.129,0.069,0.056	0.263
276	13530	AT1G05805	NA	chr1	+	1745623	1746502	1746209	1746502	1744779	1745317	13530	1,6,0	40,30,36	4,11,7	30,24,30	264	132	0.000492126	0.0194839	0.012,0.091,0.0	0.062,0.186,0.104	-0.083
277	13543	AT3G44370	NA	chr3	-	16034439	16034559	16034439	16034546	16034734	16035154	13543	1,0,0	7,3,2	4,5,1	13,4,9	145	132	0.000200526	0.00937601	0.115,0.0,0.0	0.219,0.532,0.092	-0.243
278	13600	AT1G02840	NA	chr1	+	628934	629321	629287	629321	628245	628469	13600	30,22,10	267236174	20,38,29	165147190	264	132	0.000796641	0.0287831	0.053,0.045,0.028	0.057,0.114,0.071	-0.039
279	13630	AT5G51080	NA	chr5	-	20770357	20770686	20770357	20770625	20770910	20771000	13630	7,5,3	3,0,3	5,7,5	0,0,0	193	132	0.00027304	0.012109	0.615,1.0,0.406	1.0,1.0,1.0	-0.326
280	13640	AT1G53780	NA	chr1	-	20077615	20077988	20077615	20077745	20078079	20078994	13640	12,15,6	8,8,5	18,36,36	5,4,6	264	132	0.000827461	0.0296142	0.429,0.484,0.375	0.643,0.818,0.75	-0.308
281	13700	AT1G19660	NA	chr1	-	6801942	6802325	6801942	6802247	6802561	6802653	13700	6,2,3	130126101	15,18,27	195170165	210	132	3.64911e-06	0.000305736	0.028,0.01,0.018	0.046,0.062,0.093	-0.048
282	13751	AT3G19820	NA	chr3	-	6880374	6881680	6880374	6881628	6882211	6882259	13751	13,16,5	169164117	29,18,24	146114112	184	132	3.105e-05	0.00193424	0.052,0.065,0.03	0.125,0.102,0.133	-0.071
283	13756	AT3G13225	NA	chr3	-	4261870	4262277	4261870	4261995	4262447	4262534	13756	7,12,9	3,2,2	12,26,9	0,1,1	264	132	0.000500785	0.0197762	0.538,0.75,0.692	1.0,0.929,0.818	-0.256
284	13817	AT2G36170	NA	chr2	+	15172523	15172928	15172861	15172928	15172333	15172420	13817	632502411	0,0,0	379560529	17,8,9	264	132	2.68497e-08	4.57329e-06	1.0,1.0,1.0	0.918,0.972,0.967	0.048
285	13848	AT2G39630	NA	chr2	-	16522849	16522949	16522849	16522939	16523067	16523202	13848	0,3,0	26,19,16	8,7,1	19,27,41	142	132	0.00103288	0.035186	0.0,0.128,0.0	0.281,0.194,0.022	-0.123
286	13863	AT1G02130	NA	chr1	-	401322	401508	401322	401370	401594	401667	13863	226238196	0,0,0	234321328	15,10,20	264	132	7.27196e-12	2.42399e-09	1.0,1.0,1.0	0.886,0.941,0.891	0.094
287	13969	AT1G11380	NA	chr1	+	3833608	3834212	3833765	3834212	3833337	3833502	13969	71,52,32	0,0,0	55,54,51	5,14,8	264	132	1.17532e-10	3.19605e-08	1.0,1.0,1.0	0.846,0.659,0.761	0.245
288	14042	AT1G10570	NA	chr1	+	3490054	3490152	3490089	3490152	3489484	3489589	14042	15,19,8	0,0,0	35,31,29	1,0,9	167	132	0.000293965	0.0128714	1.0,1.0,1.0	0.965,1.0,0.718	0.106
289	14043	AT1G10570	NA	chr1	+	3490065	3490152	3490089	3490152	3489484	3489589	14043	13,19,8	0,0,0	33,29,27	1,0,9	156	132	0.000301585	0.0131533	1.0,1.0,1.0	0.965,1.0,0.717	0.106
290	14084	AT4G31580	NA	chr4	+	15307769	15307904	15307778	15307904	15307437	15307690	14084	219224161	19,1,4	152230208	0,0,1	141	132	2.00553e-05	0.00133702	0.915,0.995,0.974	1.0,1.0,0.995	-0.037
291	14160	AT1G68862-AT1G68872	NA	chr1	-	25889103	25890141	25889103	25889411	25890247	25890326	14160	24,23,18	0,0,0	14,12,13	0,4,5	264	132	2.51828e-06	0.000228265	1.0,1.0,1.0	1.0,0.6,0.565	0.278
292	14206	AT1G28490	NA	chr1	+	10016864	10016982	10016868	10016982	10016566	10016680	14206	1,4,0	89,73,55	3,13,6	70,103,96	136	132	0.000775134	0.0282032	0.011,0.05,0.0	0.04,0.109,0.057	-0.048
293	14209	AT2G25605	NA	chr2	+	10900076	10900189	10900096	10900189	10899951	10899994	14209	2,1,0	16,23,44	4,2,7	30,32,30	152	132	0.00154293	0.0484118	0.098,0.036,0.0	0.104,0.051,0.168	-0.063
294	14241	AT4G13235	NA	chr4	-	7677698	7678083	7677698	7678080	7678189	7678308	14241	68,32,26	2,8,2	16,29,28	0,0,0	135	132	0.000112752	0.00583523	0.971,0.796,0.927	1.0,1.0,1.0	-0.102
295	14260	AT1G01790	NA	chr1	+	286924	287133	286996	287133	286692	286807	14260	4,0,1	23,17,25	8,8,3	17,9,10	204	132	3.50468e-05	0.00213868	0.101,0.0,0.025	0.233,0.365,0.163	-0.212
296	14271	AT4G34450	NA	chr4	+	16474912	16475283	16475145	16475283	16474685	16474841	14271	256247225	0,3,0	151194217	39,41,62	264	132	0	0	1.0,0.976,1.0	0.659,0.703,0.636	0.326
297	14272	AT4G34450	NA	chr4	+	16474936	16475283	16475145	16475283	16474685	16474841	14272	5,6,3	0,3,0	5,2,0	39,41,62	264	132	8.49646e-11	2.39446e-08	1.0,0.5,1.0	0.06,0.024,0.0	0.805
298	14303	AT1G80420	NA	chr1	-	30235855	30235942	30235855	30235938	30236021	30236089	14303	44,34,15	0,1,0	20,58,46	0,10,3	136	132	0.000149822	0.00743119	1.0,0.971,1.0	1.0,0.849,0.937	0.062
299	14306	AT1G80420	NA	chr1	-	30236021	30236135	30236021	30236130	30236227	30236313	14306	27,24,5	0,0,0	18,40,24	4,6,3	137	132	8.24725e-06	0.000629716	1.0,1.0,1.0	0.813,0.865,0.885	0.146
300	14416	AT1G09130	NA	chr1	-	2940957	2941272	2940957	2941054	2941350	2941473	14416	318256251	0,0,0	361357267	2,15,3	264	132	0.000132879	0.00669798	1.0,1.0,1.0	0.989,0.922,0.978	0.037
301	14462	AT3G63520	NA	chr3	+	23454137	23454319	23454208	23454319	23453921	23454034	14462	9,12,3	2,3,0	5,4,1	5,6,9	203	132	6.17619e-05	0.00346224	0.745,0.722,1.0	0.394,0.302,0.067	0.568
302	14463	AT3G63520	NA	chr3	+	23454137	23454319	23454208	23454319	23453921	23454042	14463	9,12,3	0,0,0	4,4,1	2,4,3	203	132	6.48723e-10	1.51206e-07	1.0,1.0,1.0	0.565,0.394,0.178	0.621
303	14494	AT1G77810	NA	chr1	-	29262209	29262410	29262209	29262379	29262481	29262540	14494	3,3,1	0,1,1	0,0,3	4,3,5	163	132	2.58143e-06	0.000232629	1.0,0.708,0.447	0.0,0.0,0.327	0.609
304	14658	AT1G07110	NA	chr1	-	2181378	2181462	2181378	2181456	2181528	2181582	14658	8,12,2	235248171	9,15,19	165176172	138	132	0.000564363	0.0217602	0.032,0.044,0.011	0.05,0.075,0.096	-0.045
305	14660	AT1G07110	NA	chr1	-	2181378	2181469	2181378	2181462	2181528	2181606	14660	2,0,0	6,11,2	4,4,6	9,13,19	139	132	0.000707393	0.026294	0.24,0.0,0.0	0.297,0.226,0.231	-0.171
306	14661	AT1G07110	NA	chr1	-	2181378	2181606	2181378	2181582	2181760	2181814	14661	22,25,11	402343274	82,84,85	158197206	156	132	0	0	0.044,0.058,0.033	0.305,0.265,0.259	-0.231
307	14676	AT1G04390	NA	chr1	-	1181937	1182380	1181937	1182376	1182453	1182587	14676	1,0,0	6,5,1	3,2,1	4,6,4	136	132	0.000794011	0.0287215	0.139,0.0,0.0	0.421,0.244,0.195	-0.24
308	14769	AT1G04620	NA	chr1	-	1284627	1284710	1284627	1284690	1284789	1284841	14769	2,4,2	77,64,32	6,9,8	44,49,48	152	132	0.000733305	0.0270303	0.022,0.051,0.051	0.106,0.138,0.126	-0.082
309	14778	AT1G62580	NA	chr1	+	23176379	23176619	23176500	23176619	23176216	23176352	14778	1,1,0	1,2,1	3,0,2	0,2,0	253	132	0.000660489	0.0248787	0.343,0.207,0.0	1.0,0.0,1.0	-0.483
310	14780	AT1G62580	NA	chr1	+	23176442	23176619	23176500	23176619	23176216	23176352	14780	1,1,0	1,2,1	3,0,2	0,2,0	190	132	0.0002289	0.0104397	0.41,0.258,0.0	1.0,0.0,1.0	-0.444
311	14849	AT1G10870	NA	chr1	-	3617838	3617944	3617838	3617929	3618076	3618198	14849	0,1,0	15,14,9	4,6,5	18,17,15	147	132	3.8163e-06	0.000316324	0.0,0.06,0.0	0.166,0.241,0.23	-0.192
312	14892	AT4G24230	NA	chr4	-	12566630	12567138	12566630	12567132	12567250	12567362	14892	33,52,26	3,9,0	24,62,42	0,0,0	138	132	2.69098e-05	0.00171294	0.913,0.847,1.0	1.0,1.0,1.0	-0.08
313	14893	AT4G24230	NA	chr4	-	12566630	12567144	12566630	12567132	12567250	12567362	14893	11,16,12	3,9,0	11,15,13	0,0,0	144	132	4.39507e-06	0.000358546	0.771,0.62,1.0	1.0,1.0,1.0	-0.203
314	14934	AT1G02680	NA	chr1	+	581496	581718	581643	581718	581277	581315	14934	55,52,34	0,0,0	20,41,47	1,7,2	264	132	9.54754e-06	0.000709769	1.0,1.0,1.0	0.909,0.745,0.922	0.141
315	15022	AT1G05790	NA	chr1	+	1733761	1733997	1733777	1733997	1733477	1733616	15022	0,0,1	9,11,12	1,2,5	11,15,7	148	132	0.000423793	0.0171509	0.0,0.0,0.069	0.075,0.106,0.389	-0.167
316	15044	AT1G17470	NA	chr1	+	6003382	6003511	6003419	6003511	6002965	6003008	15044	1,0,5	9,11,9	5,5,12	3,8,7	169	132	0.000478847	0.0190311	0.08,0.0,0.303	0.566,0.328,0.572	-0.361
317	15064	AT1G22910	NA	chr1	+	8107592	8108127	8107621	8108127	8107290	8107519	15064	57,48,64	2,0,1	33,68,46	1,10,1	161	132	0.00123162	0.0402462	0.959,1.0,0.981	0.964,0.848,0.974	0.051
318	15150	AT5G08450	NA	chr5	-	2730905	2732642	2730905	2732605	2732740	2732888	15150	20,13,15	13,9,1	5,11,8	22,20,21	169	132	7.37364e-05	0.00403144	0.546,0.53,0.921	0.151,0.3,0.229	0.439
319	15275	AT1G75500	NA	chr1	-	28338842	28339779	28338842	28339639	28339876	28340160	15275	89,93,102	0,0,0	77,97,85	9,7,7	264	132	1.21748e-09	2.73492e-07	1.0,1.0,1.0	0.811,0.874,0.859	0.152
320	15336	AT1G05430	NA	chr1	-	1594922	1595186	1594922	1595043	1595320	1595426	15336	58,76,64	0,0,0	38,47,45	2,6,7	264	132	3.49186e-08	5.78864e-06	1.0,1.0,1.0	0.905,0.797,0.763	0.178
321	15362	AT2G11000	NA	chr2	-	4347223	4347560	4347223	4347379	4347632	4347856	15362	14,10,12	0,0,0	14,20,13	3,4,1	264	132	7.61442e-06	0.000585724	1.0,1.0,1.0	0.7,0.714,0.867	0.24
322	15465	AT2G03640	NA	chr2	-	1105577	1105777	1105577	1105774	1105865	1106151	15465	4,2,6	70,63,41	0,0,0	55,66,50	135	132	0.000342381	0.0146166	0.053,0.03,0.125	0.0,0.0,0.0	0.069
323	15534	AT4G28030	NA	chr4	-	13938469	13938634	13938469	13938625	13938858	13939144	15534	11,9,6	92,111,71	23,23,32	67,76,58	141	132	1.57066e-08	2.76649e-06	0.101,0.071,0.073	0.243,0.221,0.341	-0.187
324	15547	AT2G43240	NA	chr2	-	17971581	17971879	17971581	17971661	17972045	17972153	15547	25,34,22	0,0,4	15,20,14	2,5,6	264	132	0.000872607	0.0309506	1.0,1.0,0.733	0.789,0.667,0.538	0.246
325	15607	AT1G04010	NA	chr1	-	1034121	1034345	1034121	1034338	1034701	1034778	15607	0,0,0	11,12,2	5,3,0	8,3,9	139	132	4.25403e-05	0.00253605	0.0,0.0,0.0	0.372,0.487,0.0	-0.286
326	15655	AT1G04080	NA	chr1	+	1054284	1054806	1054662	1054806	1053806	1054200	15655	51,26,5	60,53,39	13,17,15	51,114,82	264	132	0.00108625	0.036602	0.298,0.197,0.06	0.113,0.069,0.084	0.096
327	15656	AT1G04080	NA	chr1	+	1054484	1054806	1054662	1054806	1053806	1054200	15656	27,20,4	60,53,39	10,12,11	51,114,82	264	132	0.00122867	0.0402204	0.184,0.159,0.049	0.089,0.05,0.063	0.063
328	15700	AT2G19600	NA	chr2	+	8480808	8480885	8480813	8480885	8480609	8480684	15700	1,0,0	21,12,30	5,0,7	35,36,40	137	132	0.000396265	0.0163446	0.044,0.0,0.0	0.121,0.0,0.144	-0.074
329	15701	AT2G19600	NA	chr2	+	8480813	8481060	8480976	8481060	8480609	8480684	15701	21,12,31	0,0,0	35,37,42	3,0,7	264	132	5.12128e-05	0.00297302	1.0,1.0,1.0	0.854,1.0,0.75	0.132
330	15708	AT1G80810	NA	chr1	+	30368071	30368118	30368074	30368118	30367911	30367998	15708	0,0,0	16,9,2	5,5,2	17,26,13	135	132	9.78817e-06	0.000724185	0.0,0.0,0.0	0.223,0.158,0.131	-0.171
331	15804	AT5G25560	NA	chr5	+	8899453	8899670	8899471	8899670	8899093	8899366	15804	15,19,11	2,0,0	16,14,28	2,5,3	150	132	0.000931954	0.0326447	0.868,1.0,1.0	0.876,0.711,0.891	0.13
332	15860	AT2G46180	NA	chr2	-	18968251	18968454	18968251	18968439	18968537	18968603	15860	36,41,15	0,0,0	30,44,42	1,4,4	147	132	0.00114637	0.0382123	1.0,1.0,1.0	0.964,0.908,0.904	0.075
333	16068	AT1G16570	NA	chr1	-	5673330	5673459	5673330	5673428	5673553	5673597	16068	2,4,1	13,7,7	0,0,1	6,5,10	163	132	0.00150042	0.0473657	0.111,0.316,0.104	0.0,0.0,0.075	0.152
334	16189	AT1G18720	NA	chr1	-	6458450	6458599	6458450	6458513	6459295	6459719	16189	3,6,1	360334294	31,32,41	448555474	218	132	3.74967e-12	1.36753e-09	0.005,0.011,0.002	0.04,0.034,0.05	-0.035
335	16196	AT1G12370	NA	chr1	-	4207111	4207170	4207111	4207152	4207242	4207279	16196	26,31,27	1,0,0	21,32,54	1,7,2	150	132	0.000669984	0.0251752	0.958,1.0,1.0	0.949,0.801,0.96	0.083
336	16201	AT1G70730	NA	chr1	-	26670883	26671145	26670883	26670983	26671274	26671375	16201	231182195	0,0,0	192211205	7,4,7	264	132	1.46419e-05	0.0010363	1.0,1.0,1.0	0.932,0.963,0.936	0.056
337	16305	AT1G67720	NA	chr1	+	25389330	25389584	25389342	25389584	25389098	25389256	16305	34,30,16	0,0,0	34,32,21	2,3,3	144	132	0.00145853	0.0462314	1.0,1.0,1.0	0.94,0.907,0.865	0.096
338	16339	AT1G10050	NA	chr1	+	3281439	3281617	3281446	3281617	3280970	3281317	16339	9,10,11	8,1,1	6,19,12	1,1,0	139	132	0.000874982	0.0309994	0.517,0.905,0.913	0.851,0.947,1.0	-0.154
339	16360	AT1G17680	NA	chr1	+	6076317	6076701	6076387	6076701	6076076	6076194	16360	1,0,1	11,7,1	3,4,9	1,3,4	202	132	9.78036e-07	0.000102085	0.056,0.0,0.395	0.662,0.466,0.595	-0.424
340	16383	AT1G23360	NA	chr1	-	8296241	8296498	8296241	8296342	8296593	8296658	16383	58,64,31	1,0,0	7,14,16	4,1,6	264	132	8.15619e-08	1.23942e-05	0.967,1.0,1.0	0.467,0.875,0.571	0.351
341	16384	AT1G23360	NA	chr1	-	8296241	8296509	8296241	8296342	8296593	8296658	16384	127,125,65	1,0,0	30,58,52	4,1,6	264	132	6.80651e-06	0.000532833	0.984,1.0,1.0	0.789,0.967,0.812	0.139
342	16407	AT3G27925	NA	chr3	-	10366488	10366736	10366488	10366726	10366806	10366941	16407	227201163	4,12,3	182254222	19,16,13	142	132	0.00149362	0.0471989	0.981,0.94,0.981	0.899,0.937,0.941	0.042
343	16437	AT1G55250	NA	chr1	+	20609827	20610249	20610181	20610249	20609536	20609697	16437	12,2,1	3,6,0	6,10,8	0,1,0	264	132	7.10688e-05	0.0039412	0.667,0.143,1.0	1.0,0.833,1.0	-0.341
344	16438	AT1G55250	NA	chr1	+	20610177	20610249	20610181	20610249	20609536	20609697	16438	33,20,14	3,6,0	9,21,12	0,1,0	136	132	0.000722702	0.0266878	0.914,0.764,1.0	1.0,0.953,1.0	-0.092
345	16505	AT1G14270	NA	chr1	-	4876360	4876472	4876360	4876468	4876669	4876767	16505	13,24,16	130,111,84	26,52,31	69,103,77	136	132	1.02285e-06	0.000105439	0.088,0.173,0.156	0.268,0.329,0.281	-0.154
346	16590	AT1G66920	NA	chr1	-	24965305	24966646	24965305	24966530	24966723	24967462	16590	4,3,2	0,0,0	0,0,1	2,2,0	248	132	7.5408e-08	1.16301e-05	1.0,1.0,1.0	0.0,0.0,1.0	0.667
347	16595	AT2G17190	NA	chr2	-	7478264	7478592	7478264	7478420	7478736	7478765	16595	127,76,60	3,0,0	93,99,105	5,11,16	264	132	3.38682e-08	5.64469e-06	0.955,1.0,1.0	0.903,0.818,0.766	0.156
348	16697	AT2G41060-AT2G41070	NA	chr2	+	17128774	17129775	17129294	17129775	17126988	17128506	16697	8,16,11	27,19,11	34,59,65	7,4,13	264	132	1.92648e-11	6.00957e-09	0.129,0.296,0.333	0.708,0.881,0.714	-0.515
349	16804	AT1G16540	NA	chr1	+	5662936	5663014	5662940	5663014	5662640	5662757	16804	0,2,1	1,0,0	0,4,1	1,4,6	136	132	0.000255117	0.0113995	0.0,1.0,1.0	0.0,0.493,0.139	0.456
350	16807	AT1G16540	NA	chr1	+	5664660	5664794	5664663	5664794	5664357	5664590	16807	24,16,12	0,0,0	12,13,14	6,4,2	135	132	3.36737e-07	4.31231e-05	1.0,1.0,1.0	0.662,0.761,0.873	0.235
351	16853	AT3G07590	NA	chr3	+	2423453	2423794	2423602	2423794	2423298	2423375	16853	1,7,6	44,33,23	2,1,0	48,75,70	264	132	0.00012467	0.00634426	0.011,0.096,0.115	0.02,0.007,0.0	0.065
352	16881	AT1G19120	NA	chr1	+	6608652	6608934	6608871	6608934	6608496	6608565	16881	109,83,85	5,0,1	77,107,92	15,41,26	264	132	2.9976e-15	1.78703e-12	0.916,1.0,0.977	0.72,0.566,0.639	0.323
353	16949	AT1G17410	NA	chr1	-	5969057	5969487	5969057	5969479	5969712	5969944	16949	0,8,0	10,1,2	5,2,4	1,0,2	140	132	0.000440557	0.0177367	0.0,0.883,0.0	0.825,1.0,0.653	-0.532
354	16961	AT3G15395	NA	chr3	+	5200850	5201089	5200969	5201089	5200710	5200757	16961	22,22,17	0,1,0	9,24,20	3,13,15	251	132	1.91456e-11	6.00957e-09	1.0,0.92,1.0	0.612,0.493,0.412	0.468
355	16986	AT2G20585	NA	chr2	+	8866092	8866403	8866347	8866403	8865657	8865779	16986	4,6,17	28,28,20	14,23,13	16,12,13	264	132	0.000704093	0.026252	0.067,0.097,0.298	0.304,0.489,0.333	-0.221
356	17013	AT3G00970-AT3G01050	NA	chr3	+	14552	14880	14619	14880	14324	14489	17013	2,1,1	63,54,33	12,4,7	49,64,62	199	132	6.1478e-05	0.00345883	0.021,0.012,0.02	0.14,0.04,0.07	-0.066
357	17033	AT4G17150	NA	chr4	+	9639329	9639428	9639333	9639428	9639128	9639255	17033	0,1,3	32,36,14	6,5,3	21,18,22	136	132	0.000856194	0.030473	0.0,0.026,0.172	0.217,0.212,0.117	-0.116
358	17044	AT5G51710	NA	chr5	-	21004302	21004614	21004302	21004607	21004742	21004838	17044	5,0,0	12,16,6	7,8,6	6,11,10	139	132	0.000467519	0.0186766	0.284,0.0,0.0	0.526,0.409,0.363	-0.338
359	17180	AT5G64940	NA	chr5	+	25953426	25953779	25953481	25953779	25953209	25953337	17180	330225198	71,47,40	304401392	169179202	187	132	7.58571e-12	2.50167e-09	0.766,0.772,0.777	0.559,0.613,0.578	0.188
360	17193	AT1G70620	NA	chr1	+	26627742	26628053	26627808	26628053	26627195	26627540	17193	2,9,5	2,0,0	2,3,3	2,5,4	198	132	5.19741e-05	0.00300596	0.4,1.0,1.0	0.4,0.286,0.333	0.46
361	17196	AT1G70620	NA	chr1	+	26627774	26628053	26627808	26628053	26627195	26627540	17196	2,3,2	2,0,0	0,0,0	2,5,4	166	132	5.51341e-10	1.31474e-07	0.443,1.0,1.0	0.0,0.0,0.0	0.814
362	17197	AT1G70620	NA	chr1	+	26627774	26628053	26627841	26628053	26627195	26627540	17197	3,7,2	0,5,2	3,0,0	10,4,11	199	132	3.864e-05	0.0023214	1.0,0.482,0.399	0.166,0.0,0.0	0.572
363	17208	AT1G07350	NA	chr1	-	2258538	2258830	2258538	2258602	2259002	2259152	17208	22,21,11	6,4,5	9,18,3	7,14,11	264	132	0.00144265	0.0459159	0.647,0.724,0.524	0.391,0.391,0.12	0.331
364	17209	AT1G07350	NA	chr1	-	2258538	2258845	2258538	2258602	2259002	2259152	17209	66,47,21	6,4,5	24,44,22	7,14,11	264	132	0.00160474	0.0499969	0.846,0.855,0.677	0.632,0.611,0.5	0.212
365	17226	AT1G20020	NA	chr1	+	6943790	6944241	6943954	6944241	6943581	6943715	17226	298625001834	0,0,0	97513561247	19,17,24	264	132	4.25899e-11	1.26951e-08	1.0,1.0,1.0	0.962,0.976,0.963	0.033
366	17288	AT4G17615	NA	chr4	+	9817634	9818076	9818016	9818076	9817018	9817220	17288	19,24,14	1,0,0	27,15,22	8,7,2	264	132	6.44667e-07	6.9633e-05	0.905,1.0,1.0	0.628,0.517,0.846	0.305
367	17352	AT1G69510	NA	chr1	+	26127150	26127376	26127322	26127376	26127008	26127071	17352	263270201	0,0,0	207284282	65,83,59	264	132	0	0	1.0,1.0,1.0	0.614,0.631,0.705	0.35
368	17417	AT3G56450	NA	chr3	+	20931259	20931683	20931489	20931683	20930777	20930965	17417	15,15,1	2,4,2	7,20,8	0,2,0	264	132	0.000548977	0.0213262	0.789,0.652,0.2	1.0,0.833,1.0	-0.397
369	17501	AT1G33040	NA	chr1	+	11966704	11966783	11966707	11966783	11966469	11966615	17501	753627585	13,8,6	296557514	8,14,24	135	132	0.000379931	0.0158731	0.983,0.987,0.99	0.973,0.975,0.954	0.019
370	17531	AT3G01120	NA	chr3	-	39055	39582	39055	39357	39673	39769	17531	534434337	0,0,0	352434428	0,13,7	264	132	0.000539381	0.0210325	1.0,1.0,1.0	1.0,0.943,0.968	0.03
371	17573	AT4G01880	NA	chr4	-	811900	812563	811900	812550	812652	812718	17573	30,24,7	0,1,0	23,22,25	4,5,3	145	132	3.29076e-05	0.0020281	1.0,0.956,1.0	0.84,0.8,0.884	0.144
372	17594	AT3G12640	NA	chr3	+	4015409	4016430	4015605	4016430	4014951	4015303	17594	0,10,5	27,30,23	0,0,0	23,34,22	264	132	1.57841e-05	0.00110271	0.0,0.143,0.098	0.0,0.0,0.0	0.08
373	17609	AT1G21610	NA	chr1	+	7577981	7578162	7578051	7578162	7577848	7577896	17609	2,4,0	55,66,41	1,14,9	38,38,39	202	132	2.78736e-05	0.00176704	0.023,0.038,0.0	0.017,0.194,0.131	-0.094
374	17692	AT5G42765	NA	chr5	-	17151106	17151342	17151106	17151339	17151433	17151660	17692	239246225	17,13,12	90120114	21,23,16	135	132	4.1735e-07	5.03418e-05	0.932,0.949,0.948	0.807,0.836,0.874	0.104
375	17703	AT1G66970	NA	chr1	-	24994074	24994359	24994074	24994335	24994461	24994500	17703	279222212	5,2,2	372427277	11,20,11	156	132	0.000188061	0.00893447	0.979,0.989,0.989	0.966,0.948,0.955	0.029
376	17750	AT2G29480-AT2G29490	NA	chr2	-	12630250	12630758	12630250	12630738	12630911	12631312	17750	0,0,0	15,5,7	5,0,7	11,19,10	152	132	8.52228e-06	0.000649117	0.0,0.0,0.0	0.283,0.0,0.378	-0.22
377	17757	AT1G22630	NA	chr1	+	8003702	8003776	8003716	8003776	8003444	8003624	17757	35,28,21	800633476	65,82,87	8211070942	146	132	2.00548e-05	0.00133702	0.038,0.038,0.038	0.067,0.065,0.077	-0.032
378	17773	AT1G64750	NA	chr1	-	24053618	24053752	24053618	24053702	24053842	24053880	17773	1018812686	2,4,5	145413331204	23,29,27	182	132	5.62932e-07	6.34578e-05	0.997,0.993,0.99	0.979,0.971,0.97	0.02
379	17807	AT5G43600	NA	chr5	+	17514149	17514241	17514169	17514241	17513964	17514067	17807	78,72,54	0,0,1	67,58,64	4,5,2	152	132	0.000978684	0.0337853	1.0,1.0,0.979	0.936,0.91,0.965	0.056
380	17812	AT2G45170	NA	chr2	+	18624496	18624584	18624536	18624584	18624263	18624378	17812	5,4,4	216204175	4,17,15	147249217	172	132	0.00095405	0.0331564	0.017,0.015,0.017	0.02,0.05,0.05	-0.024
381	17830	AT2G33980	NA	chr2	-	14358179	14358279	14358179	14358270	14358373	14358571	17830	7,1,2	0,0,0	16,7,8	3,3,6	141	132	6.43071e-07	6.9633e-05	1.0,1.0,1.0	0.833,0.686,0.555	0.309
382	17839	AT1G24706	NA	chr1	+	8753666	8754475	8753669	8754475	8753378	8753586	17839	0,0,1	42,36,15	4,4,7	41,33,35	135	132	1.62459e-05	0.00112416	0.0,0.0,0.061	0.087,0.106,0.164	-0.099
383	17855	AT1G23400	NA	chr1	-	8313446	8313676	8313446	8313666	8313862	8313990	17855	2,0,1	1,3,2	10,7,9	0,2,0	142	132	1.00149e-06	0.000103834	0.65,0.0,0.317	1.0,0.765,1.0	-0.599
384	17874	AT1G61770	NA	chr1	+	22811042	22811266	22811185	22811266	22810859	22810919	17874	98,67,72	0,0,0	68,116,86	2,8,6	264	132	1.81374e-06	0.000172472	1.0,1.0,1.0	0.944,0.879,0.878	0.1
385	17879	AT1G51110	NA	chr1	+	18936546	18936635	18936551	18936635	18936277	18936469	17879	8,11,7	140,121,79	2,0,0	22,30,27	137	132	0.00105216	0.035647	0.052,0.081,0.079	0.081,0.0,0.0	0.044
386	17929	AT2G43080	NA	chr2	+	17916111	17916364	17916307	17916364	17915988	17916036	17929	4,1,4	16,16,20	16,22,20	14,6,11	264	132	5.37312e-09	1.04759e-06	0.111,0.03,0.091	0.364,0.647,0.476	-0.418
387	17932	AT2G43080	NA	chr2	+	17917825	17917882	17917830	17917882	17917666	17917737	17932	2,0,0	20,25,17	4,9,2	37,31,19	137	132	0.000141515	0.00706437	0.088,0.0,0.0	0.094,0.219,0.092	-0.106
388	17934	AT3G58640	NA	chr3	-	21687965	21688232	21687965	21688122	21688339	21688463	17934	27,23,13	0,0,0	22,36,29	5,1,3	242	132	2.87869e-05	0.0018175	1.0,1.0,1.0	0.706,0.952,0.841	0.167
389	18056	AT1G26180	NA	chr1	+	9055870	9055960	9055917	9055960	9055719	9055763	18056	2,5,0	29,42,32	3,10,4	22,28,15	179	132	0.00158223	0.0493948	0.048,0.081,0.0	0.091,0.208,0.164	-0.111
390	18057	AT1G26180	NA	chr1	+	9055917	9056124	9056052	9056124	9055719	9055763	18057	31,45,36	0,0,0	29,31,24	5,1,3	264	132	1.18439e-05	0.000855855	1.0,1.0,1.0	0.744,0.939,0.8	0.172
391	18068	AT5G22860	NA	chr5	-	7639317	7639812	7639317	7639653	7639910	7639990	18068	13,14,15	0,0,0	5,3,6	3,1,3	264	132	2.62693e-07	3.49506e-05	1.0,1.0,1.0	0.455,0.6,0.5	0.482
392	18130	AT4G34180	NA	chr4	-	16370746	16370949	16370746	16370819	16371028	16371430	18130	120,124,96	0,0,0	91175128	6,3,9	262	132	1.98765e-06	0.000187857	1.0,1.0,1.0	0.884,0.967,0.878	0.09
393	18189	AT1G27430	NA	chr1	-	9521655	9521728	9521655	9521701	9521826	9523983	18189	0,1,0	25,28,16	2,4,4	19,31,27	159	132	0.000532289	0.0207821	0.0,0.029,0.0	0.08,0.097,0.11	-0.086
394	18245	AT3G05345	NA	chr3	-	1522079	1522593	1522079	1522561	1522666	1522775	18245	83,59,32	10,4,0	15,27,27	2,16,9	164	132	0.000220288	0.0101115	0.87,0.922,1.0	0.858,0.576,0.707	0.217
395	18390	AT1G32810	NA	chr1	+	11884736	11885147	11884744	11885147	11884518	11884665	18390	29,26,23	7,3,2	27,23,19	0,0,0	140	132	7.47997e-06	0.000578252	0.796,0.891,0.916	1.0,1.0,1.0	-0.132
396	18421	AT5G07980	NA	chr5	-	2554479	2554771	2554479	2554701	2555427	2555557	18421	23,12,11	2,0,0	2,12,14	0,4,3	202	132	0.000717337	0.0265363	0.883,1.0,1.0	1.0,0.662,0.753	0.156
397	18471	AT1G18773	NA	chr1	+	6475363	6475885	6475612	6475885	6475107	6475215	18471	10,7,9	6,5,4	8,11,13	0,0,0	264	132	1.6e-10	4.16808e-08	0.455,0.412,0.529	1.0,1.0,1.0	-0.535
398	18472	AT1G18773	NA	chr1	+	6475380	6475885	6475612	6475885	6475107	6475215	18472	14,8,9	6,5,4	9,15,17	0,0,0	264	132	2.8598e-10	7.09232e-08	0.538,0.444,0.529	1.0,1.0,1.0	-0.496
399	18552	AT5G42030	NA	chr5	-	16811954	16812138	16811954	16812025	16812228	16812285	18552	254259114	2,0,0	140203191	10,32,14	245	132	2.22045e-16	1.56441e-13	0.986,1.0,1.0	0.883,0.774,0.88	0.15
400	18581	AT1G09230	NA	chr1	-	2980021	2980091	2980021	2980072	2980210	2980298	18581	4,1,2	0,0,0	1,2,0	4,1,2	151	132	6.86082e-09	1.32103e-06	1.0,1.0,1.0	0.179,0.636,0.0	0.728
401	18590	AT3G19360	NA	chr3	+	6707457	6708435	6707541	6708435	6707254	6707296	18590	4,2,1	6,12,6	0,0,0	2,5,2	216	132	0.00131956	0.0426108	0.289,0.092,0.092	0.0,0.0,0.0	0.158
402	18622	AT3G61860	NA	chr3	-	22901142	22901768	22901142	22901255	22902053	22902180	18622	30,35,16	60,51,43	66,86,58	86,50,46	264	132	0.000340752	0.0145701	0.2,0.255,0.157	0.277,0.462,0.387	-0.171
403	18715	AT5G66310	NA	chr5	-	26490096	26490318	26490096	26490316	26490713	26490853	18715	24,8,13	10,2,2	8,7,6	0,0,2	134	132	0.000905323	0.0318197	0.703,0.798,0.865	1.0,1.0,0.747	-0.127
404	18816	AT1G02120	NA	chr1	+	396166	396356	396290	396356	396028	396088	18816	41,30,30	0,0,0	32,39,27	7,2,4	256	132	4.88728e-07	5.63219e-05	1.0,1.0,1.0	0.702,0.91,0.777	0.204
405	18831	AT1G62430	NA	chr1	-	23108848	23108994	23108848	23108927	23109271	23109476	18831	19,14,12	0,0,0	10,19,15	2,7,0	199	132	1.49852e-05	0.00105818	1.0,1.0,1.0	0.768,0.643,1.0	0.196
406	18955	AT1G28240	NA	chr1	-	9869700	9869987	9869700	9869804	9870162	9870362	18955	2,4,0	12,9,4	13,19,23	0,11,5	264	132	3.84116e-07	4.71074e-05	0.077,0.182,0.0	1.0,0.463,0.697	-0.634
407	18956	AT1G28240	NA	chr1	-	9869700	9869992	9869700	9869804	9870162	9870362	18956	2,2,0	12,9,4	7,17,22	0,11,5	264	132	1.34528e-07	1.95792e-05	0.077,0.1,0.0	1.0,0.436,0.687	-0.649
408	18990	AT2G03530	NA	chr2	+	1072909	1073284	1072958	1073284	1072718	1072845	18990	5,6,7	0,0,0	2,8,17	2,1,3	181	132	0.00134012	0.0430059	1.0,1.0,1.0	0.422,0.854,0.805	0.306
409	19013	AT2G43560	NA	chr2	-	18074352	18074578	18074352	18074401	18074647	18074731	19013	279212180	0,0,0	107,134,86	5,3,11	264	132	8.31674e-09	1.54383e-06	1.0,1.0,1.0	0.915,0.957,0.796	0.111
410	19028	AT1G69935	NA	chr1	-	26341858	26342191	26341858	26342175	26342423	26342489	19028	92,86,66	10,15,0	107,113,67	36,35,25	148	132	1.58766e-06	0.000153804	0.891,0.836,1.0	0.726,0.742,0.705	0.185
411	19055	AT1G14120	NA	chr1	-	4834489	4834857	4834489	4834836	4835013	4835089	19055	4,3,5	12,13,4	6,5,7	0,7,0	153	132	0.00069349	0.0259014	0.223,0.166,0.519	1.0,0.381,1.0	-0.491
412	19121	AT1G23310	NA	chr1	-	8270710	8270977	8270710	8270828	8271212	8271373	19121	165513911127	0,1,0	119414151310	93,88,90	264	132	0	0	1.0,0.999,1.0	0.865,0.889,0.879	0.122
413	19182	AT5G42210	NA	chr5	+	16868387	16868476	16868400	16868476	16868017	16868220	19182	0,6,2	4,4,7	0,0,0	7,5,2	145	132	9.68477e-05	0.00512334	0.0,0.577,0.206	0.0,0.0,0.0	0.261
414	19191	AT5G43745	NA	chr5	-	17572824	17572945	17572824	17572923	17573045	17573118	19191	1,0,0	36,45,32	2,5,3	10,32,27	154	132	0.000127313	0.00644884	0.023,0.0,0.0	0.146,0.118,0.087	-0.109
415	19280	AT1G28210	NA	chr1	+	9856876	9856939	9856898	9856939	9856712	9856777	19280	19,15,11	0,0,0	19,27,25	7,3,6	154	132	5.11619e-07	5.83095e-05	1.0,1.0,1.0	0.699,0.885,0.781	0.212
416	19356	AT1G14600	NA	chr1	-	5002286	5002413	5002286	5002410	5002789	5002829	19356	8,7,4	1,0,0	7,10,9	4,2,4	135	132	4.38627e-05	0.00259493	0.887,1.0,1.0	0.631,0.83,0.688	0.246
417	19379	AT1G42470	NA	chr1	+	15930397	15930552	15930423	15930552	15930232	15930316	19379	0,2,1	6,4,10	7,3,6	1,7,5	158	132	0.000181679	0.00871834	0.0,0.295,0.077	0.854,0.264,0.501	-0.416
418	19481	AT4G11790	NA	chr4	+	7092483	7092599	7092504	7092599	7092263	7092317	19481	4,1,0	8,2,1	5,5,1	0,0,0	153	132	2.81702e-11	8.64631e-09	0.301,0.301,0.0	1.0,1.0,1.0	-0.799
419	19498	AT3G14570	NA	chr3	+	4897850	4898011	4897860	4898011	4897684	4897769	19498	2,0,0	4,3,1	4,1,5	3,9,1	142	132	0.00123205	0.0402462	0.317,0.0,0.0	0.553,0.094,0.823	-0.384
420	19530	AT2G47760	NA	chr2	-	19566634	19566802	19566634	19566723	19566912	19566966	19530	2,0,0	10,5,5	4,3,12	4,9,0	211	132	1.51012e-05	0.00106395	0.111,0.0,0.0	0.385,0.173,1.0	-0.482
421	19532	AT2G47760	NA	chr2	-	19566912	19567128	19566912	19566966	19567196	19567354	19532	12,4,5	0,0,0	2,15,3	5,0,1	264	132	0.00096992	0.0335904	1.0,1.0,1.0	0.167,1.0,0.6	0.411
422	19553	AT3G06190	NA	chr3	-	1874855	1875463	1874855	1875132	1875652	1876001	19553	8,7,3	32,23,25	2,3,1	41,43,38	264	132	0.000359063	0.0151855	0.111,0.132,0.057	0.024,0.034,0.013	0.076
423	19557	AT2G07340	NA	chr2	+	3046226	3046398	3046313	3046398	3046041	3046147	19557	4,4,1	1,0,0	0,1,1	4,1,0	219	132	1.00998e-05	0.000745464	0.707,1.0,1.0	0.0,0.376,1.0	0.444
424	19641	AT5G13410	NA	chr5	-	4300382	4300598	4300382	4300427	4300774	4300825	19641	170184104	0,0,2	64,92,82	24,21,27	264	132	0	0	1.0,1.0,0.963	0.571,0.687,0.603	0.367
425	19674	AT1G08930	NA	chr1	+	2874310	2874557	2874491	2874557	2874095	2874185	19674	98,102,68	0,0,0	129152135	14,8,24	264	132	6.0556e-12	2.0629e-09	1.0,1.0,1.0	0.822,0.905,0.738	0.178
426	19687	AT2G35260	NA	chr2	+	14850549	14850766	14850697	14850766	14850372	14850468	19687	171132108	0,0,0	198276219	44,49,37	264	132	0	0	1.0,1.0,1.0	0.692,0.738,0.747	0.274
427	19777	AT2G47830	NA	chr2	-	19591460	19591673	19591460	19591591	19591743	19591779	19777	12,10,8	0,0,0	5,7,8	1,5,0	214	132	0.00104278	0.0353791	1.0,1.0,1.0	0.755,0.463,1.0	0.261
428	19859	AT5G50950	NA	chr5	+	20733164	20733356	20733290	20733356	20732969	20733068	19859	182209103	0,1,0	54,40,45	27,42,30	258	132	0	0	1.0,0.991,1.0	0.506,0.328,0.434	0.574
429	19881	AT3G59040	NA	chr3	-	21822178	21822300	21822178	21822277	21822373	21822498	19881	11,17,2	243224191	0,2,2	87183217	155	132	7.14619e-05	0.00395593	0.037,0.061,0.009	0.0,0.009,0.008	0.03
430	20034	AT2G47940	NA	chr2	-	19620207	19620273	19620207	19620266	19620440	19620507	20034	7,7,4	465431393	13,14,20	248351370	139	132	3.4049e-06	0.000290776	0.014,0.015,0.01	0.047,0.036,0.049	-0.031
431	20070	AT2G22490	NA	chr2	-	9553805	9554417	9553805	9554414	9554504	9554632	20070	5,4,7	68,62,50	8,12,13	40,52,45	135	132	0.00140699	0.044873	0.067,0.059,0.12	0.164,0.184,0.22	-0.107
432	20095	AT3G59300	NA	chr3	+	21920404	21920870	21920716	21920870	21920190	21920307	20095	22,30,22	0,2,0	27,32,26	0,5,4	264	132	0.0013346	0.0428731	1.0,0.882,1.0	1.0,0.762,0.765	0.118
433	20115	AT3G54760	NA	chr3	-	20269641	20271000	20269641	20270980	20271073	20272046	20115	3,5,2	22,19,11	3,7,6	5,5,5	152	132	0.000527138	0.0206329	0.106,0.186,0.136	0.343,0.549,0.51	-0.325
434	20154	AT3G27460	NA	chr3	-	10160563	10160679	10160563	10160673	10160879	10160956	20154	4,2,6	6,6,9	11,9,18	4,4,6	138	132	0.0004669	0.018676	0.389,0.242,0.389	0.725,0.683,0.742	-0.377
435	20225	AT1G16650	NA	chr1	+	5688996	5689101	5689020	5689101	5688572	5688647	20225	1,0,1	10,5,3	2,1,4	4,4,1	156	132	0.000942658	0.0328711	0.078,0.0,0.22	0.297,0.175,0.772	-0.315
436	20234	AT3G55010	NA	chr3	+	20387373	20387618	20387558	20387618	20387207	20387302	20234	139,94,95	0,1,0	88125106	0,15,8	264	132	1.58872e-07	2.2696e-05	1.0,0.979,1.0	1.0,0.806,0.869	0.101
437	20326	AT2G14680	NA	chr2	+	6281106	6281179	6281110	6281179	6280160	6280301	20326	11,12,4	17,26,7	41,30,36	25,21,32	136	132	0.00094977	0.0330819	0.386,0.309,0.357	0.614,0.581,0.522	-0.222
438	20374	AT3G13560	NA	chr3	-	4427217	4427324	4427217	4427313	4427410	4428192	20374	3,3,3	0,2,0	3,1,1	1,3,2	143	132	0.000350282	0.014875	1.0,0.581,1.0	0.735,0.235,0.316	0.432
439	20379	AT2G15280	NA	chr2	+	6641241	6641414	6641288	6641414	6640810	6640952	20379	21,22,12	9,7,1	21,22,16	0,3,1	179	132	0.00127431	0.0413218	0.632,0.699,0.898	1.0,0.844,0.922	-0.179
440	20400	AT4G21400	NA	chr4	-	11399611	11399768	11399611	11399751	11399837	11400081	20400	6,12,3	0,0,0	8,14,8	2,1,5	149	132	2.19797e-05	0.00144358	1.0,1.0,1.0	0.78,0.925,0.586	0.236
441	20460	AT3G52750	NA	chr3	-	19551814	19552483	19551814	19552442	19552565	19552642	20460	31,20,12	0,0,0	18,22,23	3,4,1	173	132	0.000247549	0.0111541	1.0,1.0,1.0	0.821,0.808,0.946	0.142
442	20461	AT3G52750	NA	chr3	-	19551814	19552486	19551814	19552442	19552565	19552642	20461	26,18,8	0,0,0	12,15,20	3,4,1	176	132	5.47118e-05	0.00314669	1.0,1.0,1.0	0.75,0.738,0.937	0.192
443	20510	AT2G16940	NA	chr2	-	7345694	7346177	7345694	7345985	7346570	7347075	20510	50,43,28	0,0,0	39,32,40	3,6,4	264	132	4.8536e-07	5.61811e-05	1.0,1.0,1.0	0.867,0.727,0.833	0.191
444	20547	AT2G17340	NA	chr2	-	7542480	7542563	7542480	7542536	7542667	7542796	20547	21,17,12	0,2,0	21,28,22	4,5,2	159	132	0.000889539	0.0313717	1.0,0.876,1.0	0.813,0.823,0.901	0.113
445	20605	AT2G18280	NA	chr2	+	7946685	7947086	7946720	7947086	7946070	7946410	20605	9,3,5	80,86,75	8,10,17	51,52,73	167	132	0.000618009	0.0234496	0.082,0.027,0.05	0.11,0.132,0.155	-0.079
446	20606	AT2G18280	NA	chr2	+	7946688	7947086	7946720	7947086	7946070	7946410	20606	18,17,11	80,86,75	21,30,34	51,52,73	164	132	1.73616e-05	0.00119073	0.153,0.137,0.106	0.249,0.317,0.273	-0.148
447	20668	AT1G35190	NA	chr1	+	12892001	12892195	12892149	12892195	12891812	12891871	20668	69,58,46	0,0,0	99,81,67	3,10,3	264	132	3.51495e-06	0.00029853	1.0,1.0,1.0	0.943,0.802,0.918	0.112
448	20705	AT2G19250	NA	chr2	+	8354695	8354846	8354720	8354846	8353851	8354324	20705	6,1,3	12,10,5	2,0,0	5,6,6	157	132	0.00147852	0.0468172	0.296,0.078,0.335	0.252,0.0,0.0	0.152
449	20749	AT2G19480	NA	chr2	+	8440971	8441278	8440974	8441278	8440871	8440889	20749	895711623	29,36,24	6821009885	41,0,3	135	132	1.6383e-05	0.0011286	0.968,0.951,0.962	0.942,1.0,0.997	-0.019
450	20752	AT2G19540	NA	chr2	+	8462216	8462408	8462329	8462408	8461962	8462117	20752	8,6,5	113,53,55	0,1,1	63,93,89	245	132	0.000120085	0.00615313	0.037,0.057,0.047	0.0,0.006,0.006	0.043
451	20788	AT2G19950	NA	chr2	-	8618818	8618894	8618818	8618890	8618978	8619053	20788	5,0,0	58,39,47	5,5,8	26,46,45	136	132	0.000332304	0.0143075	0.077,0.0,0.0	0.157,0.095,0.147	-0.107
452	20802	AT2G20000	NA	chr2	-	8635475	8635584	8635475	8635561	8635661	8635708	20802	1,0,1	0,1,0	0,1,3	1,1,2	155	132	0.00140635	0.044873	1.0,0.0,1.0	0.0,0.46,0.561	0.326
453	20827	AT2G41430	NA	chr2	+	17269629	17270075	17269719	17270075	17269293	17269402	20827	43,38,17	13471174921	29,44,80	597848771	222	132	1.17356e-08	2.12751e-06	0.019,0.019,0.011	0.028,0.03,0.058	-0.022
454	20849	AT2G20495	NA	chr2	+	8834318	8834438	8834322	8834438	8834049	8834142	20849	27,16,8	1,0,0	12,17,15	5,2,1	136	132	0.000401013	0.0165091	0.963,1.0,1.0	0.7,0.892,0.936	0.145
455	20863	AT3G13810	NA	chr3	+	4544924	4545178	4544953	4545178	4544449	4544501	20863	6,7,3	8,3,0	0,1,0	1,5,4	161	132	9.40217e-07	9.88024e-05	0.381,0.657,1.0	0.0,0.141,0.0	0.632
456	20909	AT5G55290	NA	chr5	-	22423988	22424114	22423988	22424099	22424205	22424267	20909	76,75,46	4,7,4	42,47,53	0,1,1	147	132	0.000394259	0.016296	0.945,0.906,0.912	1.0,0.977,0.979	-0.064
457	20947	AT2G21410	NA	chr2	+	9166564	9166863	9166656	9166863	9166053	9166207	20947	1,1,1	0,0,0	0,1,3	1,2,1	224	132	0.000301678	0.0131533	1.0,1.0,1.0	0.0,0.228,0.639	0.711
458	21124	AT4G14270	NA	chr4	+	8218867	8219191	8218873	8219191	8218497	8218778	21124	76,114,56	8,7,4	88,94,81	0,2,2	138	132	0.000109401	0.00569989	0.901,0.94,0.931	1.0,0.978,0.975	-0.06
459	21139	AT2G22990	NA	chr2	+	9787643	9787878	9787776	9787878	9787444	9787547	21139	353414381	0,0,0	142156144	7,12,5	264	132	1.52148e-11	4.86247e-09	1.0,1.0,1.0	0.91,0.867,0.935	0.096
460	21287	AT1G19350	NA	chr1	+	6688774	6689104	6688833	6689104	6688521	6688644	21287	176227126	6,9,2	133148107	17,11,13	191	132	2.29693e-05	0.0014959	0.953,0.946,0.978	0.844,0.903,0.85	0.093
461	21346	AT5G18640	NA	chr5	+	6213926	6213984	6213936	6213984	6213766	6213832	21346	4,1,0	49,45,38	8,8,4	35,40,41	142	132	0.000190638	0.00899509	0.071,0.02,0.0	0.175,0.157,0.083	-0.108
462	21350	AT2G25000	NA	chr2	+	10629962	10630538	10630229	10630538	10629749	10629868	21350	35,28,14	0,0,1	22,31,27	5,5,2	264	132	9.30303e-06	0.000695399	1.0,1.0,0.875	0.687,0.756,0.871	0.187
463	21436	AT2G25710	NA	chr2	+	10953314	10953626	10953477	10953626	10952652	10952830	21436	17,22,1	0,0,0	6,15,12	3,2,4	264	132	2.19231e-07	3.00715e-05	1.0,1.0,1.0	0.5,0.789,0.6	0.37
464	21452	AT2G25840	NA	chr2	+	11022557	11022624	11022582	11022624	11022201	11022289	21452	0,1,0	243203126	3,7,5	85128102	157	132	0.00118658	0.0392153	0.0,0.004,0.0	0.029,0.044,0.04	-0.036
465	21532	AT2G26210	NA	chr2	+	11157331	11157762	11157615	11157762	11157204	11157247	21532	2,2,3	24,18,25	8,6,12	14,11,14	264	132	5.19912e-06	0.000417993	0.04,0.053,0.057	0.222,0.214,0.3	-0.195
466	21541	AT2G26240	NA	chr2	-	11167323	11167657	11167323	11167632	11167724	11167859	21541	0,2,0	93,66,62	6,7,2	60,65,70	157	132	0.000182391	0.00873897	0.0,0.025,0.0	0.078,0.083,0.023	-0.053
467	21543	AT2G26280	NA	chr2	-	11188580	11189147	11188580	11188705	11189285	11189724	21543	191157134	0,0,0	208233203	8,11,3	264	132	2.08022e-06	0.000193893	1.0,1.0,1.0	0.929,0.914,0.971	0.062
468	21628	AT1G63480	NA	chr1	-	23541240	23541674	23541240	23541669	23541846	23541908	21628	2,2,1	0,1,0	5,0,7	6,5,0	137	132	0.000163599	0.00801196	1.0,0.658,1.0	0.445,0.0,1.0	0.404
469	21723	AT2G28290	NA	chr2	+	12059462	12059623	12059465	12059623	12058954	12059347	21723	0,0,0	5,9,5	2,4,1	2,0,0	135	132	2.04982e-10	5.25161e-08	0.0,0.0,0.0	0.494,1.0,1.0	-0.831
470	21758	AT5G41130	NA	chr5	-	16461457	16461623	16461457	16461579	16461730	16461837	21758	0,0,0	11,6,8	2,3,2	5,2,13	176	132	0.000283746	0.0124591	0.0,0.0,0.0	0.231,0.529,0.103	-0.288
471	21789	AT2G28900	NA	chr2	-	12414923	12414997	12414923	12414955	12415206	12415258	21789	27,28,12	1056857575	7,19,14	109412831026	174	132	0.000319888	0.0137921	0.019,0.024,0.016	0.005,0.011,0.01	0.011
472	21830	AT3G29185	NA	chr3	-	11155953	11156079	11155953	11156072	11156183	11156304	21830	2,7,3	92,78,66	10,15,15	64,72,74	139	132	1.63255e-05	0.00112715	0.02,0.079,0.041	0.129,0.165,0.161	-0.105
473	21852	AT2G30170	NA	chr2	-	12880073	12880350	12880073	12880156	12880427	12880525	21852	184,196,87	0,2,2	122209161	6,10,3	264	132	0.000232396	0.0105178	1.0,0.98,0.956	0.91,0.913,0.964	0.05
474	21853	AT2G30170	NA	chr2	-	12880073	12880353	12880073	12880156	12880427	12880525	21853	41,47,10	0,2,2	7,19,11	6,10,3	264	132	1.50113e-06	0.00014773	1.0,0.922,0.714	0.368,0.487,0.647	0.378
475	21858	AT2G30170	NA	chr2	-	12881020	12881116	12881020	12881100	12881210	12881262	21858	4,3,1	13,10,3	0,2,0	12,13,13	148	132	0.000705418	0.026252	0.215,0.211,0.229	0.0,0.121,0.0	0.178
476	21949	AT3G17040	NA	chr3	-	5810148	5810351	5810148	5810259	5810514	5810760	21949	31,37,9	191145123	18,10,3	159247198	224	132	2.01268e-07	2.77302e-05	0.087,0.131,0.041	0.063,0.023,0.009	0.055
477	21950	AT3G17040	NA	chr3	-	5810148	5810358	5810148	5810259	5810514	5810760	21950	39,36,9	191145123	20,10,3	159247198	231	132	5.34886e-08	8.50332e-06	0.104,0.124,0.04	0.067,0.023,0.009	0.056
478	21972	AT4G04740	NA	chr4	-	2404217	2404298	2404217	2404242	2404399	2404468	21972	3,4,3	7,16,3	1,0,0	4,15,4	188	132	6.15912e-05	0.00345893	0.231,0.149,0.412	0.149,0.0,0.0	0.214
479	21973	AT4G04740	NA	chr4	-	2404217	2404311	2404217	2404242	2404399	2404468	21973	7,1,3	7,16,3	1,0,1	4,15,4	201	132	0.000723153	0.0266878	0.396,0.039,0.396	0.141,0.0,0.141	0.183
480	22028	AT2G31580	NA	chr2	-	13443340	13443549	13443340	13443448	13443631	13443717	22028	1,3,0	18,14,8	7,14,13	18,17,19	233	132	7.69578e-06	0.000590517	0.031,0.108,0.0	0.181,0.318,0.279	-0.213
481	22044	AT2G32950	NA	chr2	+	13980642	13981130	13981051	13981130	13980458	13980524	22044	5,6,1	28,37,20	14,26,21	47,48,32	264	132	5.29179e-05	0.00304917	0.082,0.075,0.024	0.13,0.213,0.247	-0.136
482	22066	AT5G16750	NA	chr5	-	5506369	5506846	5506369	5506526	5506978	5507097	22066	0,4,2	27,19,13	20,34,31	19,16,17	264	132	1.87517e-13	9.32534e-11	0.0,0.095,0.071	0.345,0.515,0.477	-0.39
483	22110	AT5G17530	NA	chr5	+	5781602	5781880	5781752	5781880	5781423	5781520	22110	66,52,45	0,0,0	34,43,46	3,5,5	264	132	4.55579e-07	5.36995e-05	1.0,1.0,1.0	0.85,0.811,0.821	0.173
484	22113	AT2G32250	NA	chr2	+	13693381	13695171	13693584	13695171	13693093	13693270	22113	11,12,7	2,3,1	9,7,9	0,0,0	264	132	0.000168382	0.0082073	0.733,0.667,0.778	1.0,1.0,1.0	-0.274
485	22115	AT2G32250	NA	chr2	+	13693501	13695479	13693584	13695479	13693093	13693270	22115	5,9,2	2,3,1	4,6,4	0,0,0	215	132	3.55424e-05	0.00215619	0.606,0.648,0.551	1.0,1.0,1.0	-0.398
486	22132	AT2G37340	NA	chr2	-	15671324	15671818	15671324	15671600	15672224	15672338	22132	26,35,18	187163128	42,58,49	101150130	264	132	4.51386e-07	5.36129e-05	0.065,0.097,0.066	0.172,0.162,0.159	-0.088
487	22149	AT2G32700	NA	chr2	+	13867036	13867128	13867039	13867128	13866767	13866926	22149	49,58,55	62,43,28	14,28,25	16,70,56	135	132	0.0012511	0.0407277	0.436,0.569,0.658	0.461,0.281,0.304	0.206
488	22209	AT2G33800	NA	chr2	-	14300814	14301174	14300814	14301169	14301690	14302425	22209	203618021474	100,123,71	147920051733	57,105,11	137	132	1.8026e-05	0.00122365	0.951,0.934,0.952	0.962,0.948,0.993	-0.022
489	22235	AT4G14710	NA	chr4	-	8425900	8426275	8425900	8426012	8426342	8426450	22235	6,5,0	225142105	10,10,9	95160134	264	132	0.000433607	0.0175024	0.013,0.017,0.0	0.05,0.03,0.032	-0.027
490	22263	AT2G34860	NA	chr2	+	14709001	14709170	14709010	14709170	14708517	14708627	22263	337291236	59,37,40	481529457	2,3,5	141	132	0	0	0.842,0.88,0.847	0.996,0.994,0.988	-0.136
491	22437	AT2G35800	NA	chr2	+	15046880	15047069	15046953	15047069	15046601	15046746	22437	3,0,1	58,60,42	7,6,1	34,36,40	205	132	0.000571609	0.0220123	0.032,0.0,0.015	0.117,0.097,0.016	-0.061
492	22464	AT2G38980	NA	chr2	-	16277428	16277965	16277428	16277833	16278049	16278240	22464	44,46,19	0,0,0	10,27,18	7,7,7	264	132	1.64391e-12	6.70541e-10	1.0,1.0,1.0	0.417,0.659,0.562	0.454
493	22554	AT2G36810	NA	chr2	-	15433918	15434014	15433918	15434008	15434127	15434187	22554	0,2,0	6,21,11	3,5,8	10,16,10	138	132	7.43952e-06	0.000576563	0.0,0.083,0.0	0.223,0.23,0.433	-0.268
494	22625	AT5G06180	NA	chr5	+	1874522	1874635	1874575	1874635	1874304	1874431	22625	26,14,11	0,2,0	8,10,18	0,4,5	185	132	0.000411961	0.0169129	1.0,0.833,1.0	1.0,0.641,0.72	0.157
495	22652	AT3G23900	NA	chr3	-	8634108	8634616	8634108	8634607	8634744	8635182	22652	29,31,23	4,5,2	13,17,35	0,1,0	141	132	0.000183236	0.00876594	0.872,0.853,0.915	1.0,0.941,1.0	-0.1
496	22738	AT2G39250	NA	chr2	-	16389614	16389694	16389614	16389680	16389826	16389954	22738	69,64,30	0,0,1	55,92,83	4,4,6	146	132	0.000381307	0.0159092	1.0,1.0,0.964	0.926,0.954,0.926	0.053
497	22807	AT3G27325	NA	chr3	+	10101012	10101155	10101015	10101155	10100789	10100871	22807	6,2,4	18,13,10	1,0,0	8,14,22	135	132	9.17245e-06	0.000688489	0.246,0.131,0.281	0.109,0.0,0.0	0.183
498	22948	AT2G41705	NA	chr2	+	17398539	17398639	17398555	17398639	17398039	17398460	22948	3,1,5	11,12,8	0,0,1	5,12,3	148	132	0.000412751	0.0169129	0.196,0.069,0.358	0.0,0.0,0.229	0.131
499	22962	AT2G41880	NA	chr2	+	17476683	17476899	17476808	17476899	17476473	17476609	22962	34,44,11	2,1,2	11,10,13	1,6,8	257	132	0.000515884	0.0202692	0.897,0.958,0.739	0.85,0.461,0.455	0.276
500	22995	AT1G31870	NA	chr1	+	11437251	11437464	11437268	11437464	11436765	11436889	22995	37,56,32	19,24,10	50,73,63	6,12,16	149	132	0.00145231	0.0460816	0.633,0.674,0.739	0.881,0.843,0.777	-0.152
501	22997	AT1G31870	NA	chr1	+	11438673	11438841	11438773	11438841	11437583	11438496	22997	1,4,0	33,27,17	10,16,13	20,30,38	232	132	2.75103e-07	3.62902e-05	0.017,0.078,0.0	0.221,0.233,0.163	-0.174
502	23007	AT4G33000	NA	chr4	+	15926140	15926253	15926156	15926253	15925959	15926040	23007	68,61,40	6,1,2	49,38,32	18,14,15	148	132	5.01044e-10	1.20406e-07	0.91,0.982,0.947	0.708,0.708,0.655	0.256
503	23067	AT2G42600	NA	chr2	-	17738511	17738809	17738511	17738711	17738909	17738938	23067	279262225	5,9,4	145239209	14,22,17	230	132	3.35764e-07	4.31231e-05	0.97,0.944,0.97	0.856,0.862,0.876	0.097
504	23073	AT2G42600	NA	chr2	-	17738511	17738837	17738511	17738711	17738909	17739085	23073	181179138	5,9,4	81,111,89	14,22,17	258	132	6.22794e-10	1.46262e-07	0.949,0.911,0.946	0.747,0.721,0.728	0.203
505	23076	AT2G42600	NA	chr2	-	17738511	17738837	17738511	17738809	17738909	17739085	23076	24,18,21	122,99,104	5,13,13	69141131	160	132	0.00112974	0.0378614	0.14,0.13,0.143	0.056,0.071,0.076	0.07
506	23084	AT2G42700	NA	chr2	+	17779524	17779738	17779558	17779738	17779082	17779232	23084	8,6,10	0,0,0	13,9,10	6,0,1	166	132	0.000621681	0.02356	1.0,1.0,1.0	0.633,1.0,0.888	0.16
507	23100	AT2G42810	NA	chr2	-	17814109	17814719	17814109	17814218	17814888	17815039	23100	12,20,3	94,73,97	63,74,74	72,109,82	264	132	0	0	0.06,0.12,0.015	0.304,0.253,0.311	-0.224
508	23131	AT2G43160	NA	chr2	+	17948797	17948918	17948815	17948918	17948061	17948270	23131	75,45,38	2,2,0	43,67,59	11,12,4	150	132	4.79182e-06	0.00038785	0.971,0.952,1.0	0.775,0.831,0.928	0.13
509	23280	AT4G27040	NA	chr4	-	13574948	13575299	13574948	13575081	13575398	13575538	23280	15,11,14	0,0,0	3,10,13	1,3,2	264	132	0.000116953	0.00601253	1.0,1.0,1.0	0.6,0.625,0.765	0.337
510	23292	AT2G45250	NA	chr2	+	18661643	18662071	18661706	18662071	18661477	18661549	23292	6,3,9	456423358	12,8,15	190364259	195	132	0.000267094	0.0118794	0.009,0.005,0.017	0.041,0.015,0.038	-0.021
511	23372	AT2G46030	NA	chr2	-	18932456	18932710	18932456	18932585	18932825	18932940	23372	68,83,48	0,0,0	54,93,71	2,4,3	257	132	0.0013297	0.0428044	1.0,1.0,1.0	0.933,0.923,0.924	0.073
512	23384	AT5G11200	NA	chr5	+	3568141	3568450	3568277	3568450	3567718	3567819	23384	31,23,12	100,119,83	26,30,44	56,52,61	264	132	6.07953e-07	6.73091e-05	0.134,0.088,0.067	0.188,0.224,0.265	-0.129
513	23385	AT5G11200	NA	chr5	+	3569434	3569726	3569669	3569726	3568864	3568983	23385	35,42,13	334300196	28,35,59	169230189	264	132	0.000111389	0.00577432	0.05,0.065,0.032	0.077,0.071,0.135	-0.045
514	23395	AT2G46225	NA	chr2	+	18983402	18983487	18983438	18983487	18983216	18983309	23395	103,126,86	4,6,1	48,76,67	9,7,6	168	132	0.000952042	0.0331238	0.953,0.943,0.985	0.807,0.895,0.898	0.094
515	23644	AT3G01380	NA	chr3	-	144542	144798	144542	144648	144888	144987	23644	11,16,14	0,0,0	13,12,12	5,0,9	264	132	6.05241e-07	6.7249e-05	1.0,1.0,1.0	0.565,1.0,0.4	0.345
516	23657	AT3G01480	NA	chr3	+	189712	189976	189740	189976	189427	189627	23657	159,146,75	11121006751	42,59,48	450712663	160	132	0.000250879	0.0112714	0.106,0.107,0.076	0.071,0.064,0.056	0.033
517	23659	AT3G49430	NA	chr3	+	18332247	18332754	18332641	18332754	18331620	18331712	23659	33,42,26	152,96,114	57,66,61	79167130	264	132	0.000918942	0.0322618	0.098,0.179,0.102	0.265,0.165,0.19	-0.08
518	23730	AT3G02280	NA	chr3	+	453588	453786	453608	453786	453375	453510	23730	3,7,11	2,4,4	4,4,5	0,0,0	152	132	3.78894e-07	4.69829e-05	0.566,0.603,0.705	1.0,1.0,1.0	-0.375
519	23753	AT3G02460	NA	chr3	+	507556	507788	507689	507788	507269	507467	23753	46,24,25	0,0,2	20,24,13	2,5,3	264	132	5.16899e-05	0.00299511	1.0,1.0,0.862	0.833,0.706,0.684	0.213
520	23761	AT3G57520	NA	chr3	-	21289611	21289819	21289611	21289767	21289928	21290063	23761	263289193	1,0,0	219454402	0,30,0	184	132	2.53903e-05	0.00163352	0.995,1.0,1.0	1.0,0.916,1.0	0.026
521	23762	AT3G57520	NA	chr3	-	21289611	21289829	21289611	21289767	21289928	21290063	23762	433436351	1,0,0	384762656	0,30,0	194	132	0.00145158	0.0460816	0.997,1.0,1.0	1.0,0.945,1.0	0.017
522	23863	AT4G25600	NA	chr4	+	13061145	13061334	13061280	13061334	13060911	13061036	23863	2,1,4	0,0,1	3,3,3	0,2,4	264	132	0.000101419	0.00533785	1.0,1.0,0.667	1.0,0.429,0.273	0.322
523	23874	AT4G02120	NA	chr4	+	942339	942543	942473	942543	942202	942265	23874	74,78,55	0,0,0	13,25,29	4,1,4	264	132	2.94802e-06	0.00025816	1.0,1.0,1.0	0.619,0.926,0.784	0.224
524	23880	AT4G02120	NA	chr4	+	942609	942827	942672	942827	942473	942543	23880	77,75,40	2,6,0	12,28,31	22,18,23	195	132	1.11022e-16	8.00393e-14	0.963,0.894,1.0	0.27,0.513,0.477	0.532
525	23941	AT5G64960	NA	chr5	+	25956381	25956634	25956524	25956634	25956185	25956276	23941	121,127,68	0,0,0	86,117,92	5,1,6	264	132	0.000110198	0.00573177	1.0,1.0,1.0	0.896,0.983,0.885	0.079
526	23943	AT5G64960	NA	chr5	+	25957557	25957769	25957698	25957769	25957324	25957464	23943	200144146	0,0,0	144166159	0,13,10	264	132	6.75221e-08	1.05185e-05	1.0,1.0,1.0	1.0,0.865,0.888	0.082
527	24024	AT3G04500	NA	chr3	-	1212469	1212735	1212469	1212566	1212833	1212931	24024	20,10,5	74,94,62	9,11,2	132174143	264	132	0.000113417	0.00585013	0.119,0.051,0.039	0.033,0.031,0.007	0.046
528	24041	AT3G04610	NA	chr3	-	1253573	1254029	1253573	1253996	1254065	1254282	24041	11,13,6	0,0,0	45,30,18	4,1,5	165	132	0.000153129	0.0075469	1.0,1.0,1.0	0.9,0.96,0.742	0.133
529	24061	AT3G04810	NA	chr3	+	1318460	1318661	1318614	1318661	1318282	1318349	24061	39,46,24	0,0,0	34,20,29	0,5,2	264	132	0.00118155	0.0390908	1.0,1.0,1.0	1.0,0.667,0.879	0.151
530	24069	AT1G76900	NA	chr1	+	28883196	28883497	28883364	28883497	28882700	28883100	24069	51,52,26	0,0,0	57,42,50	2,3,3	264	132	0.00100866	0.0345417	1.0,1.0,1.0	0.934,0.875,0.893	0.099
531	24072	AT3G13570	NA	chr3	-	4430151	4430643	4430151	4430319	4431044	4431122	24072	26,19,10	101,80,71	11,12,11	92145106	264	132	0.00119675	0.0394673	0.114,0.106,0.066	0.056,0.04,0.049	0.047
532	24282	AT3G06880	NA	chr3	-	2170630	2170775	2170630	2170747	2170845	2170971	24282	11,6,2	170,114,66	7,15,10	61,92,64	160	132	0.000971602	0.0335904	0.051,0.042,0.024	0.086,0.119,0.114	-0.067
533	24314	AT2G31560	NA	chr2	+	13437534	13437683	13437617	13437683	13437232	13437422	24314	3,5,4	9,9,6	0,1,0	4,6,4	215	132	4.58479e-05	0.00269752	0.17,0.254,0.29	0.0,0.093,0.0	0.207
534	24431	AT1G48030	NA	chr1	-	17717142	17717344	17717142	17717316	17717420	17718682	24431	24,18,15	95,53,51	37,49,36	59,81,71	160	132	0.00041975	0.0170541	0.172,0.219,0.195	0.341,0.333,0.295	-0.128
535	24432	AT1G48030	NA	chr1	-	17717142	17717344	17717142	17717320	17717420	17718682	24432	21,18,14	199198162	36,42,33	137215180	156	132	2.35395e-05	0.00152982	0.082,0.071,0.068	0.182,0.142,0.134	-0.079
536	24477	AT3G08210-AT3G51800	NA	chr3	-	19211101	19211337	19211101	19211329	19211425	19211779	24477	609516368	0,0,0	370500454	0,31,0	140	132	0.000761512	0.0277728	1.0,1.0,1.0	1.0,0.938,1.0	0.021
537	24525	AT3G08650	NA	chr3	-	2626420	2626977	2626420	2626903	2627260	2627450	24525	50,60,36	1,4,2	67,73,68	14,11,10	206	132	0.000215632	0.0099473	0.97,0.906,0.92	0.754,0.81,0.813	0.14
538	24544	AT3G08840	NA	chr3	-	2680056	2680563	2680056	2680165	2680664	2680908	24544	11,14,6	1,0,0	3,3,2	4,3,0	264	132	1.7497e-05	0.00119473	0.846,1.0,1.0	0.273,0.333,1.0	0.413
539	24752	AT1G30460	NA	chr1	-	10772414	10772887	10772414	10772501	10773078	10773189	24752	25,26,21	0,0,0	17,20,20	7,11,3	264	132	2.57191e-10	6.42978e-08	1.0,1.0,1.0	0.548,0.476,0.769	0.402
540	24764	AT4G34140	NA	chr4	+	16352764	16352973	16352769	16352973	16352341	16352617	24764	15,22,14	0,0,0	23,33,39	2,2,6	137	132	0.000396488	0.0163446	1.0,1.0,1.0	0.917,0.941,0.862	0.093
541	24794	AT3G11200	NA	chr3	-	3508159	3508650	3508159	3508637	3508726	3508850	24794	57,59,49	0,0,0	36,36,43	0,8,9	145	132	1.54307e-07	2.2146e-05	1.0,1.0,1.0	1.0,0.804,0.813	0.128
542	24864	AT1G73490	NA	chr1	-	27634184	27634433	27634184	27634289	27634521	27634598	24864	17,18,10	55,39,31	15,18,33	11,20,27	264	132	1.14486e-05	0.00082922	0.134,0.187,0.139	0.405,0.31,0.379	-0.211
543	24895	AT4G24550	NA	chr4	+	12676761	12677074	12676945	12677074	12676433	12676637	24895	59,75,55	0,0,0	73,54,78	8,6,9	264	132	1.81773e-09	3.94053e-07	1.0,1.0,1.0	0.82,0.818,0.812	0.183
544	24898	AT4G24550	NA	chr4	+	12678509	12678727	12678653	12678727	12678334	12678422	24898	219147139	0,0,0	146186146	4,8,9	264	132	1.98737e-07	2.75038e-05	1.0,1.0,1.0	0.948,0.921,0.89	0.08
545	24920	AT3G12685	NA	chr3	-	4029182	4029676	4029182	4029484	4029758	4029796	24920	55,65,28	0,0,0	25,37,52	3,1,7	264	132	3.57417e-06	0.000301906	1.0,1.0,1.0	0.806,0.949,0.788	0.152
546	24943	AT3G13180	NA	chr3	-	4237943	4238182	4237943	4238004	4238413	4238500	24943	94,86,84	0,0,0	107,67,76	5,7,4	264	132	6.24195e-07	6.8456e-05	1.0,1.0,1.0	0.915,0.827,0.905	0.118
547	24944	AT3G13180	NA	chr3	-	4238090	4238510	4238090	4238500	4238595	4238679	24944	9,9,13	87,83,77	30,29,31	98,80,65	142	132	1.53296e-06	0.000150386	0.088,0.092,0.136	0.222,0.252,0.307	-0.155
548	25092	AT4G20300	NA	chr4	+	10958808	10959162	10958811	10959162	10958191	10958269	25092	190,135,96	9,3,0	124146125	7,13,14	135	132	0.00030426	0.0132287	0.954,0.978,1.0	0.945,0.917,0.897	0.058
549	25159	AT3G15750	NA	chr3	+	5335487	5335589	5335494	5335589	5335225	5335285	25159	1,0,0	0,1,2	2,2,0	1,0,1	139	132	0.000475725	0.0189313	1.0,0.0,0.0	0.655,1.0,0.0	-0.218
550	25178	AT3G15950	NA	chr3	-	5402057	5402199	5402057	5402104	5402267	5402309	25178	198176154	1,1,4	158186177	5,11,9	227	132	8.66435e-05	0.00463094	0.991,0.99,0.957	0.948,0.908,0.92	0.054
551	25196	AT3G16260	NA	chr3	+	5510037	5510228	5510173	5510228	5509870	5509960	25196	33,17,12	1,0,0	9,13,3	4,9,6	264	132	3.52888e-11	1.06209e-08	0.943,1.0,1.0	0.529,0.419,0.2	0.598
552	25211	AT5G03030	NA	chr5	-	708936	709369	708936	709115	709510	709702	25211	0,0,0	40,27,23	5,3,5	27,45,40	264	132	0.000561093	0.0216881	0.0,0.0,0.0	0.085,0.032,0.059	-0.059
553	25251	AT3G16840	NA	chr3	-	5741400	5741595	5741400	5741576	5741667	5741852	25251	73,78,54	0,0,0	54,64,47	7,3,0	151	132	0.0013552	0.0434001	1.0,1.0,1.0	0.871,0.949,1.0	0.06
554	25266	AT4G20360	NA	chr4	+	10991077	10991623	10991092	10991623	10989972	10990969	25266	1115867767	87,0,29	11211326994	46,90,82	147	132	0.00116695	0.038815	0.92,1.0,0.96	0.956,0.93,0.916	0.026
555	25269	AT2G43910	NA	chr2	-	18185017	18185255	18185017	18185096	18185349	18185449	25269	1097995646	2,0,1	424709558	17,33,24	264	132	0	0	0.996,1.0,0.997	0.926,0.915,0.921	0.077
556	25290	AT3G17310	NA	chr3	-	5911367	5911904	5911367	5911519	5912019	5912116	25290	7,9,1	44,27,14	34,17,22	15,31,28	264	132	1.86931e-05	0.0012625	0.074,0.143,0.034	0.531,0.215,0.282	-0.259
557	25358	AT3G18080	NA	chr3	+	6192368	6192782	6192529	6192782	6192218	6192290	25358	221206178	0,1,0	72177129	3,3,14	264	132	7.33058e-08	1.13624e-05	1.0,0.99,1.0	0.923,0.967,0.822	0.093
558	25365	AT2G25670	NA	chr2	-	10930298	10930719	10930298	10930635	10930827	10931039	25365	358321187	8,5,12	304385381	28,28,30	216	132	4.31379e-06	0.000352843	0.965,0.975,0.905	0.869,0.894,0.886	0.065
559	25371	AT2G30600	NA	chr2	+	13039091	13039283	13039124	13039283	13038782	13039013	25371	0,0,1	5,4,2	7,11,4	27,42,17	165	132	0.000337715	0.0144602	0.0,0.0,0.286	0.172,0.173,0.158	-0.072
560	25375	AT2G30600	NA	chr2	+	13039091	13039543	13039381	13039543	13038782	13039013	25375	20,9,1	26,27,26	31,45,31	44,17,22	264	132	0.00028311	0.0124488	0.278,0.143,0.019	0.261,0.57,0.413	-0.268
561	25379	AT2G30600	NA	chr2	+	13039124	13039543	13039381	13039543	13038782	13039013	25379	25,13,3	26,27,26	51,76,45	44,17,22	264	132	6.06468e-05	0.0034212	0.325,0.194,0.055	0.367,0.691,0.506	-0.33
562	25382	AT2G30600	NA	chr2	+	13039254	13039543	13039381	13039543	13038782	13039013	25382	16,6,1	26,27,26	19,28,24	44,17,22	259	132	0.0010665	0.0360934	0.239,0.102,0.019	0.18,0.456,0.357	-0.211
563	25383	AT2G30600	NA	chr2	+	13039258	13039543	13039381	13039543	13038782	13039013	25383	63,50,18	26,27,26	140158115	44,17,22	255	132	0.000207511	0.00964444	0.556,0.489,0.264	0.622,0.828,0.73	-0.29
564	25462	AT3G52180	NA	chr3	-	19350104	19350346	19350104	19350212	19350612	19350708	25462	175158114	0,0,0	176299258	13,15,20	264	132	7.16127e-12	2.41304e-09	1.0,1.0,1.0	0.871,0.909,0.866	0.118
565	25552	AT3G20430	NA	chr3	+	7122082	7122650	7122506	7122650	7121868	7121974	25552	8,4,7	35,31,23	1,1,5	95,124,90	264	132	2.76786e-07	3.63575e-05	0.103,0.061,0.132	0.005,0.004,0.027	0.087
566	25583	AT3G20810	NA	chr3	+	7276968	7277212	7277077	7277212	7276460	7276670	25583	8,9,3	50,42,29	13,15,13	31,31,23	241	132	0.000342783	0.0146166	0.081,0.105,0.054	0.187,0.21,0.236	-0.131
567	25585	AT3G20810	NA	chr3	+	7277027	7277212	7277077	7277212	7276460	7276670	25585	6,7,2	50,42,29	9,11,10	31,31,23	182	132	0.00159688	0.0498021	0.08,0.108,0.048	0.174,0.205,0.24	-0.128
568	25650	AT5G04930	NA	chr5	+	1448259	1448383	1448268	1448383	1447511	1448172	25650	14,19,17	0,1,1	19,6,10	5,2,2	141	132	0.0002774	0.0122498	1.0,0.947,0.941	0.781,0.737,0.824	0.182
569	25704	AT3G11230	NA	chr3	+	3517715	3517867	3517758	3517867	3517590	3517634	25704	1,1,2	70,67,49	2,7,8	42,63,60	175	132	0.000310753	0.0134544	0.011,0.011,0.03	0.035,0.077,0.091	-0.05
570	25805	AT4G31170	NA	chr4	-	15153947	15154935	15153947	15154891	15155047	15155118	25805	74,76,69	5,5,7	65,82,115	26,28,23	176	132	7.19829e-07	7.69472e-05	0.917,0.919,0.881	0.652,0.687,0.789	0.196
571	25885	AT1G58561-AT1G58602	NA	chr1	+	21763866	21763921	21763877	21763921	21761384	21763787	25885	2,0,0	27,9,5	3,6,2	10,7,5	143	132	1.23349e-05	0.000889065	0.064,0.0,0.0	0.217,0.442,0.27	-0.288
572	25886	AT1G58561-AT1G58602	NA	chr1	+	21763866	21763921	21763880	21763921	21761384	21763787	25886	2,0,0	1,6,1	3,6,2	0,1,2	146	132	1.43049e-05	0.00101943	0.644,0.0,0.0	1.0,0.844,0.475	-0.558
573	25889	AT1G58561-AT1G58602	NA	chr1	+	21764515	21765775	21765050	21765775	21764032	21764158	25889	13,20,1	85,92,66	18,25,14	41,50,60	264	132	7.39554e-05	0.0040363	0.071,0.098,0.008	0.18,0.2,0.104	-0.102
574	25890	AT1G58561-AT1G58602	NA	chr1	+	21764769	21765775	21765050	21765775	21764032	21764158	25890	9,13,2	85,92,66	10,21,9	41,50,60	264	132	0.000575529	0.0221039	0.05,0.066,0.015	0.109,0.174,0.07	-0.074
575	25999	AT5G66460-AT5G66470	NA	chr5	-	26542458	26542772	26542458	26542590	26542922	26543048	25999	146,112,91	0,0,0	67,86,71	25,32,15	264	132	0	0	1.0,1.0,1.0	0.573,0.573,0.703	0.384
576	26024	AT5G66190	NA	chr5	-	26452205	26452800	26452205	26452764	26452907	26453199	26024	329426882213	0,48,0	303936403314	44,140,91	168	132	0	0	1.0,0.978,1.0	0.982,0.953,0.966	0.026
577	26129	AT5G63050	NA	chr5	+	25293065	25294224	25293302	25294224	25292444	25292653	26129	91,85,66	6,1,0	94114104	18,40,49	264	132	7.16316e-13	3.08414e-10	0.883,0.977,1.0	0.723,0.588,0.515	0.345
578	26135	AT5G62880	NA	chr5	+	25238685	25238812	25238712	25238812	25238562	25238628	26135	8,2,5	11,4,4	1,1,2	9,9,7	159	132	0.00124772	0.0406723	0.376,0.293,0.509	0.084,0.084,0.192	0.273
579	26180	AT5G61410	NA	chr5	-	24684012	24685697	24684012	24685443	24685765	24686036	26180	3,4,1	0,0,0	1,1,4	4,7,7	264	132	1.73195e-13	9.10007e-11	1.0,1.0,1.0	0.111,0.067,0.222	0.867
580	26366	AT5G57020-AT5G57030	NA	chr5	+	23075484	23076776	23075489	23076776	23074973	23075132	26366	2,4,1	4,3,0	3,1,2	0,0,0	137	132	2.63044e-05	0.00167785	0.325,0.562,1.0	1.0,1.0,1.0	-0.371
581	26401	AT5G56140-AT5G56150	NA	chr5	+	22729739	22730124	22729996	22730124	22729040	22729243	26401	6,8,4	0,0,0	14,21,6	3,8,6	264	132	1.43413e-08	2.55506e-06	1.0,1.0,1.0	0.7,0.568,0.333	0.466
582	26408	AT5G55910	NA	chr5	-	22640999	22641745	22640999	22641740	22642108	22642354	26408	107,60,56	0,0,0	68,87,105	0,18,0	137	132	4.58579e-05	0.00269752	1.0,1.0,1.0	1.0,0.823,1.0	0.059
583	26472	AT5G53530	NA	chr5	-	21746806	21748192	21746806	21748053	21748463	21748527	26472	17,11,18	2,0,0	13,11,16	19,2,5	264	132	2.66936e-06	0.000236429	0.81,1.0,1.0	0.255,0.733,0.615	0.402
584	26485	AT5G53140	NA	chr5	+	21549352	21550061	21549862	21550061	21549181	21549208	26485	0,1,0	2,1,1	4,7,8	1,0,3	264	132	6.51271e-07	7.01021e-05	0.0,0.333,0.0	0.667,1.0,0.571	-0.635
585	26580	AT5G49510	NA	chr5	+	20082600	20082921	20082736	20082921	20082366	20082495	26580	3,5,3	0,0,0	4,8,21	3,9,7	264	132	6.68616e-09	1.29544e-06	1.0,1.0,1.0	0.4,0.308,0.6	0.564
586	26586	AT5G49030-AT5G49040	NA	chr5	-	19878718	19879871	19878718	19879547	19880180	19880288	26586	150,117,80	0,0,0	87102115	2,1,8	264	132	0.000428557	0.0173211	1.0,1.0,1.0	0.956,0.981,0.878	0.062
587	26619	AT5G48545	NA	chr5	+	19676960	19677034	19676967	19677034	19676741	19676799	26619	8,4,1	75,82,40	1,1,0	57,75,49	139	132	0.00119414	0.0394233	0.092,0.044,0.023	0.016,0.013,0.0	0.043
588	26621	AT5G48545	NA	chr5	+	19677544	19677747	19677693	19677747	19676960	19677034	26621	118,119,58	3,7,2	79,75,81	14,20,10	264	132	1.29709e-06	0.000130128	0.952,0.895,0.935	0.738,0.652,0.802	0.197
589	26668	AT5G47690	NA	chr5	+	19324373	19325934	19324534	19325934	19324068	19324215	26668	145,109,81	0,0,0	156181180	6,14,7	264	132	5.84834e-08	9.24992e-06	1.0,1.0,1.0	0.929,0.866,0.928	0.092
590	26691	AT5G47100	NA	chr5	-	19130439	19130859	19130439	19130704	19131182	19131261	26691	32,24,22	0,0,0	36,40,25	7,8,4	264	132	1.01549e-08	1.85177e-06	1.0,1.0,1.0	0.72,0.714,0.758	0.269
591	27016	AT5G38290	NA	chr5	+	15303594	15304924	15303906	15304924	15303365	15303494	27016	67,62,39	10,10,3	35,50,39	0,0,3	264	132	1.94248e-05	0.0013034	0.77,0.756,0.867	1.0,1.0,0.867	-0.158
592	27070	AT5G36160	NA	chr5	-	14233460	14233863	14233460	14233790	14234007	14234653	27070	2,4,4	0,0,0	3,1,3	3,3,1	205	132	5.1713e-08	8.26342e-06	1.0,1.0,1.0	0.392,0.177,0.659	0.591
593	27103	AT5G34850	NA	chr5	-	13108941	13111273	13108941	13111249	13111382	13111407	27103	12,7,4	304269223	9,14,19	115236183	156	132	0.000167655	0.00818473	0.032,0.022,0.015	0.062,0.048,0.081	-0.041
594	27117	AT5G32450	NA	chr5	+	12079976	12081142	12080225	12081142	12079667	12079898	27117	205178177	0,0,0	161275212	13,5,5	264	132	5.75885e-07	6.44492e-05	1.0,1.0,1.0	0.861,0.965,0.955	0.073
595	27146	AT5G28060	NA	chr5	-	10069917	10070257	10069917	10070004	10070435	10070477	27146	2,2,2	0,0,0	5,3,1	3,5,3	264	132	2.01028e-12	7.69367e-10	1.0,1.0,1.0	0.455,0.231,0.143	0.724
596	27147	AT5G28060	NA	chr5	-	10069917	10070314	10069917	10070004	10070435	10070477	27147	2,2,2	0,0,0	5,8,0	3,5,3	264	132	9.89098e-11	2.73768e-08	1.0,1.0,1.0	0.455,0.444,0.0	0.7
597	27162	AT5G27950	NA	chr5	+	9985906	9986054	9985971	9986054	9985635	9985820	27162	15,26,15	0,1,0	32,19,28	1,3,4	197	132	0.00114406	0.0381765	1.0,0.946,1.0	0.955,0.809,0.824	0.119
598	27272	AT5G25520	NA	chr5	+	8888175	8888590	8888530	8888590	8887835	8887956	27272	2,1,0	3,1,3	12,19,22	1,9,9	264	132	0.000190141	0.0089853	0.25,0.333,0.0	0.857,0.514,0.55	-0.446
599	27437	AT5G21930	NA	chr5	+	7244298	7244976	7244482	7244976	7243848	7243926	27437	44,41,29	0,1,0	27,20,26	1,5,2	264	132	0.000157344	0.00773003	1.0,0.953,1.0	0.931,0.667,0.867	0.163
600	27496	AT5G20250	NA	chr5	+	6834146	6834529	6834156	6834529	6834004	6834047	27496	260311255	0,0,0	167215164	0,0,27	142	132	9.95868e-07	0.000103597	1.0,1.0,1.0	1.0,1.0,0.85	0.05
601	27639	AT5G59830	NA	chr5	+	24105313	24105425	24105357	24105425	24105110	24105163	27639	1,4,1	1,2,6	2,9,7	2,0,0	176	132	7.3131e-05	0.0040125	0.429,0.6,0.111	0.429,1.0,1.0	-0.43
602	27687	AT5G17020	NA	chr5	+	5596323	5596810	5596530	5596810	5596144	5596252	27687	56,56,39	0,0,0	40,52,76	1,7,1	264	132	0.000498378	0.0197063	1.0,1.0,1.0	0.952,0.788,0.974	0.095
603	27692	AT5G17020	NA	chr5	+	5597308	5598464	5597493	5598464	5597152	5597215	27692	70,51,45	0,0,0	50,56,69	1,4,6	264	132	3.26487e-05	0.00201615	1.0,1.0,1.0	0.962,0.875,0.852	0.104
604	27773	AT5G14910	NA	chr5	+	4824342	4824964	4824659	4824964	4823698	4824108	27773	480399330	0,0,0	315494418	3,4,18	264	132	9.07564e-06	0.000682876	1.0,1.0,1.0	0.981,0.984,0.921	0.038
605	27787	AT5G14720	NA	chr5	-	4748387	4749004	4748387	4748846	4749068	4749194	27787	229188124	0,0,0	191196157	0,12,3	264	132	0.000168763	0.00821295	1.0,1.0,1.0	1.0,0.891,0.963	0.049
606	27815	AT5G14210-AT5G14220	NA	chr5	-	4584934	4586431	4584934	4586173	4586539	4586590	27815	22,32,20	0,0,0	16,20,16	2,7,0	264	132	1.03523e-05	0.000760475	1.0,1.0,1.0	0.8,0.588,1.0	0.204
607	27831	AT5G13980	NA	chr5	+	4510541	4510634	4510548	4510634	4510367	4510468	27831	7,2,1	0,0,0	0,1,0	2,0,2	139	132	1.21783e-06	0.000124596	1.0,1.0,1.0	0.0,1.0,0.0	0.667
608	27846	AT5G13980	NA	chr5	+	4513935	4514370	4514091	4514370	4513841	4513889	27846	14,6,4	0,0,0	2,5,9	5,11,5	264	132	2.99594e-12	1.11896e-09	1.0,1.0,1.0	0.167,0.185,0.474	0.725
609	27849	AT5G13980	NA	chr5	+	4513943	4514370	4514091	4514370	4513841	4513889	27849	14,7,4	0,0,0	4,6,7	5,11,5	264	132	1.77869e-12	7.16095e-10	1.0,1.0,1.0	0.286,0.214,0.412	0.696
610	27851	AT5G13980	NA	chr5	+	4513971	4514370	4514091	4514370	4513841	4513889	27851	5,2,1	0,0,0	0,1,2	5,11,5	252	132	2.55351e-15	1.58318e-12	1.0,1.0,1.0	0.0,0.045,0.173	0.927
611	28029	AT5G09680-AT5G09690	NA	chr5	-	3000142	3001652	3000142	3001533	3001715	3001946	28029	3,7,1	0,0,0	2,3,3	3,0,5	251	132	1.72052e-06	0.000165127	1.0,1.0,1.0	0.26,1.0,0.24	0.5
612	28119	AT5G37260	NA	chr5	-	14752437	14752871	14752437	14752500	14752960	14753088	28119	30,27,19	94,68,75	24,30,30	132410419	264	132	1.62755e-10	4.2045e-08	0.138,0.166,0.112	0.083,0.035,0.035	0.088
613	28120	AT5G37260	NA	chr5	-	14752437	14752886	14752437	14752500	14752960	14753088	28120	30,33,19	94,68,75	24,30,29	132410419	264	132	5.28888e-12	1.82173e-09	0.138,0.195,0.112	0.083,0.035,0.033	0.098
614	28142	AT5G06825-AT5G46430	NA	chr5	+	18833414	18833518	18833420	18833518	18833264	18833301	28142	100,61,55	2,3,10	69,61,77	0,0,0	138	132	3.09646e-05	0.00193424	0.98,0.951,0.84	1.0,1.0,1.0	-0.076
615	28190	AT5G05725-AT5G38410-AT5G38420-AT5G38430	NA	chr5	-	15377369	15377740	15377369	15377719	15377910	15378045	28190	173431397013299	4,0,4	6819118028590	186,4,211	153	132	1.29723e-11	4.18897e-09	1.0,1.0,1.0	0.969,1.0,0.972	0.02
616	28294	AT5G04260	NA	chr5	-	1179205	1179448	1179205	1179273	1179708	1180059	28294	33,48,27	0,2,0	50,44,42	2,2,6	264	132	0.00116406	0.0387603	1.0,0.923,1.0	0.926,0.917,0.778	0.101
617	28419	AT5G02830	NA	chr5	-	644883	647252	644883	647034	647357	647562	28419	48,59,34	0,0,0	90,85,68	6,4,2	264	132	0.00013748	0.00688572	1.0,1.0,1.0	0.882,0.914,0.944	0.087
618	28426	AT5G02810	NA	chr5	-	638505	640206	638505	639993	640285	640450	28426	3,2,0	34,25,22	8,8,7	21,26,26	264	132	5.73172e-05	0.00324832	0.042,0.038,0.0	0.16,0.133,0.119	-0.111
619	28469	AT5G43750	NA	chr5	-	17579965	17580503	17579965	17580330	17580615	17580678	28469	6,13,1	6,6,3	4,3,8	1,0,0	264	132	1.76422e-06	0.000168799	0.333,0.52,0.143	0.667,1.0,1.0	-0.557
620	28472	AT5G43750	NA	chr5	-	17580009	17580503	17580009	17580311	17580615	17580678	28472	56,48,43	10,9,0	45,60,53	0,0,0	264	132	9.41969e-08	1.41068e-05	0.737,0.727,1.0	1.0,1.0,1.0	-0.179
621	28531	AT5G01010	NA	chr5	-	1760	2509	1760	1961	2747	2799	28531	133122108	0,1,0	164169132	16,14,19	264	132	1.89515e-13	9.32534e-11	1.0,0.984,1.0	0.837,0.858,0.776	0.171
622	28540	AT5G53490	NA	chr5	-	21723290	21723711	21723290	21723651	21723802	21724629	28540	151213981231	0,0,0	173721901708	71,75,16	192	132	0	0	1.0,1.0,1.0	0.944,0.953,0.987	0.039
623	28590	AT4G38225	NA	chr4	+	17928763	17928901	17928770	17928901	17928571	17928607	28590	1,0,0	4,9,8	2,6,2	11,12,8	139	132	0.00012482	0.00634426	0.192,0.0,0.0	0.147,0.322,0.192	-0.156
624	28669	AT4G36980	NA	chr4	-	17433963	17435624	17433963	17435439	17435728	17436023	28669	6,6,3	0,0,0	7,5,5	4,4,1	264	132	8.03788e-09	1.50105e-06	1.0,1.0,1.0	0.467,0.385,0.714	0.478
625	28899	AT4G33180	NA	chr4	+	16000719	16001438	16001120	16001438	16000230	16000608	28899	0,0,0	21,17,11	3,19,27	9,14,8	264	132	1.93857e-11	6.00957e-09	0.0,0.0,0.0	0.143,0.404,0.628	-0.392
626	28973	AT4G32420	NA	chr4	-	15651350	15651502	15651350	15651375	15651684	15651773	28973	7,8,7	25,24,22	3,1,1	41,42,40	259	132	1.49996e-06	0.00014773	0.125,0.145,0.14	0.036,0.012,0.013	0.116
627	29024	AT4G31480	NA	chr4	+	15263655	15267111	15263795	15267111	15263208	15263338	29024	9,9,13	0,0,0	19,18,5	3,2,5	264	132	5.75127e-07	6.44492e-05	1.0,1.0,1.0	0.76,0.818,0.333	0.363
628	29073	AT4G30690	NA	chr4	+	14961223	14961607	14961360	14961607	14960715	14961016	29073	1,4,2	0,0,0	7,11,13	0,4,2	264	132	0.000665612	0.0250412	1.0,1.0,1.0	1.0,0.579,0.765	0.219
629	29097	AT4G30160	NA	chr4	+	14757780	14758045	14757904	14758045	14757521	14757669	29097	7,6,2	0,0,0	0,3,2	8,1,5	256	132	5.32241e-13	2.32387e-10	1.0,1.0,1.0	0.0,0.607,0.171	0.741
630	29319	AT4G26110	NA	chr4	+	13235105	13235699	13235433	13235699	13235009	13235027	29319	2,6,2	17,6,9	11,13,18	6,10,9	264	132	0.000142794	0.0071053	0.056,0.333,0.1	0.478,0.394,0.5	-0.294
631	29321	AT4G26110	NA	chr4	+	13235149	13235699	13235433	13235699	13235009	13235027	29321	2,7,2	17,6,9	11,13,17	6,10,9	264	132	0.00049034	0.019438	0.056,0.368,0.1	0.478,0.394,0.486	-0.278
632	29358	AT4G25500	NA	chr4	+	13025823	13026168	13026055	13026168	13025162	13025273	29358	25,26,4	247251260	10,9,9	218426399	264	132	4.27211e-05	0.00254195	0.048,0.049,0.008	0.022,0.01,0.011	0.021
633	29427	AT4G24175	NA	chr4	+	12548049	12548490	12548376	12548490	12547775	12547948	29427	0,0,0	36,29,15	17,5,10	31,26,17	264	132	5.03608e-11	1.48684e-08	0.0,0.0,0.0	0.215,0.088,0.227	-0.177
634	29429	AT4G24175	NA	chr4	+	12548054	12548490	12548376	12548490	12547775	12547948	29429	0,0,0	36,29,15	8,2,9	31,26,17	264	132	3.18304e-07	4.11618e-05	0.0,0.0,0.0	0.114,0.037,0.209	-0.12
635	29475	AT4G31210	NA	chr4	+	15170496	15172259	15170649	15172259	15170271	15170340	29475	58,33,25	0,0,0	22,42,36	4,3,2	264	132	3.17378e-05	0.00197169	1.0,1.0,1.0	0.733,0.875,0.9	0.164
636	29490	AT4G22540	NA	chr4	-	11861383	11862372	11861383	11862337	11862476	11862632	29490	0,2,3	4,5,8	3,7,6	0,1,0	167	132	1.01761e-10	2.79169e-08	0.0,0.24,0.229	1.0,0.847,1.0	-0.793
637	29531	AT4G21660	NA	chr4	-	11507334	11508750	11507334	11508386	11508826	11508934	29531	16,22,11	162162140	173286293	123120148	264	132	0	0	0.047,0.064,0.038	0.413,0.544,0.497	-0.435
638	29655	AT4G19160	NA	chr4	+	10478432	10478704	10478540	10478704	10478243	10478347	29655	18,30,10	14,24,6	4,8,9	17,21,19	240	132	4.08485e-05	0.00243989	0.414,0.407,0.478	0.115,0.173,0.207	0.268
639	29668	AT4G19110	NA	chr4	-	10456706	10457607	10456706	10457359	10457697	10457937	29668	8,2,1	0,0,0	10,8,18	1,2,3	264	132	0.000438669	0.0176836	1.0,1.0,1.0	0.833,0.667,0.75	0.25
640	29692	AT4G18460	NA	chr4	-	10195877	10196166	10195877	10195932	10196290	10196312	29692	19,26,11	0,0,0	19,26,12	2,4,6	264	132	1.54292e-07	2.2146e-05	1.0,1.0,1.0	0.826,0.765,0.5	0.303
641	29763	AT4G17090	NA	chr4	-	9605030	9605406	9605030	9605253	9605488	9606057	29763	25,12,15	0,0,0	20,61,27	0,66,0	264	132	0.00150832	0.0475182	1.0,1.0,1.0	1.0,0.316,1.0	0.228
642	29799	AT4G16845	NA	chr4	+	9477801	9477987	9477943	9477987	9476303	9477718	29799	32,24,18	0,0,0	6,15,7	5,10,1	264	132	2.13952e-10	5.39229e-08	1.0,1.0,1.0	0.375,0.429,0.778	0.473
643	29876	AT4G30650	NA	chr4	+	14954570	14954845	14954615	14954845	14954334	14954492	29876	4,6,5	1,0,0	2,1,3	1,4,2	177	132	6.44636e-07	6.9633e-05	0.749,1.0,1.0	0.599,0.157,0.528	0.488
644	29957	AT5G41350	NA	chr5	-	16542175	16543462	16542175	16543164	16543856	16543962	29957	2,0,0	7,4,10	2,3,8	0,11,9	264	132	0.000971955	0.0335904	0.125,0.0,0.0	1.0,0.12,0.308	-0.434
645	29963	AT4G12990	NA	chr4	-	7595238	7595606	7595238	7595429	7595823	7596064	29963	31,15,11	0,0,0	12,16,11	2,1,5	264	132	3.42963e-06	0.000292084	1.0,1.0,1.0	0.75,0.889,0.524	0.279
646	29986	AT5G05980	NA	chr5	-	1800306	1803613	1800306	1803235	1803787	1803853	29986	0,2,0	44,34,20	2,9,7	35,46,34	264	132	7.4778e-05	0.00407249	0.0,0.029,0.0	0.028,0.089,0.093	-0.06
647	29995	AT4G11960	NA	chr4	-	7175325	7175433	7175325	7175409	7175494	7175592	29995	1,0,0	143,106,80	3,3,6	45,76,52	156	132	0.000511346	0.020142	0.006,0.0,0.0	0.053,0.032,0.089	-0.056
648	30057	AT4G10340	NA	chr4	+	6408647	6408916	6408795	6408916	6408520	6408557	30057	10,4,6	0,0,0	2,7,5	101,116,98	264	132	0	0	1.0,1.0,1.0	0.01,0.029,0.025	0.979
649	30079	AT4G10060	NA	chr4	+	6291265	6291595	6291397	6291595	6291057	6291162	30079	43,38,18	0,0,0	17,37,27	7,13,11	264	132	3.16414e-14	1.78342e-11	1.0,1.0,1.0	0.548,0.587,0.551	0.438
650	30080	AT4G10060	NA	chr4	+	6291275	6291595	6291397	6291595	6291057	6291162	30080	1,1,1	0,0,0	2,6,0	7,13,11	254	132	1.3583e-08	2.4481e-06	1.0,1.0,1.0	0.129,0.193,0.0	0.893
651	30163	AT4G08460	NA	chr4	-	5377115	5378205	5377115	5378202	5378697	5379929	30163	4,3,3	7,8,2	1,0,0	3,4,5	135	132	3.23761e-05	0.00200331	0.358,0.268,0.595	0.246,0.0,0.0	0.325
652	30282	AT4G05420	NA	chr4	+	2747912	2748921	2748110	2748921	2747726	2747778	30282	32,34,19	0,0,0	41,46,33	7,6,4	264	132	9.90053e-08	1.47556e-05	1.0,1.0,1.0	0.745,0.793,0.805	0.219
653	30319	AT4G04692	NA	chr4	-	2375613	2375978	2375613	2375963	2376114	2376364	30319	12,6,12	0,0,0	22,20,32	0,19,0	147	132	0.0013571	0.043416	1.0,1.0,1.0	1.0,0.486,1.0	0.171
654	30329	AT4G04570	NA	chr4	+	2291047	2291628	2291234	2291628	2289955	2290885	30329	110,120,87	0,0,0	80,100,95	15,12,12	264	132	4.10783e-15	2.40269e-12	1.0,1.0,1.0	0.727,0.806,0.798	0.223
655	30491	AT4G02060	NA	chr4	+	901776	902792	901924	902792	901421	901673	30491	46,35,25	0,0,0	51,28,38	1,6,3	264	132	2.23873e-05	0.00146415	1.0,1.0,1.0	0.962,0.7,0.864	0.158
656	30499	AT5G18590	NA	chr5	-	6178684	6182224	6178684	6181783	6182369	6182410	30499	17,12,8	0,0,0	5,11,7	6,1,0	264	132	0.000828241	0.0296142	1.0,1.0,1.0	0.294,0.846,1.0	0.287
657	30552	AT4G01290	NA	chr4	-	538555	540029	538555	539878	540446	540667	30552	152,126,82	0,0,0	95100102	1,8,2	264	132	0.000383783	0.0159695	1.0,1.0,1.0	0.979,0.862,0.962	0.066
658	30565	AT4G00990	NA	chr4	+	428225	429260	428828	429260	428055	428119	30565	0,0,0	36,24,12	2,11,6	24,28,26	264	132	6.27145e-07	6.8456e-05	0.0,0.0,0.0	0.04,0.164,0.103	-0.102
659	30601	AT4G00760	NA	chr4	-	328930	329998	328930	329289	330082	330279	30601	0,7,0	8,4,3	3,6,7	0,2,0	264	132	4.66125e-07	5.45279e-05	0.0,0.467,0.0	1.0,0.6,1.0	-0.711
660	30726	AT3G62750	NA	chr3	+	23215184	23215492	23215372	23215492	23214746	23215111	30726	91,109,67	0,0,0	35,58,55	4,7,4	264	132	2.60872e-08	4.46797e-06	1.0,1.0,1.0	0.814,0.806,0.873	0.169
661	30767	AT5G51820	NA	chr5	-	21063893	21067491	21063893	21067364	21067575	21067641	30767	228204188	0,0,0	184235193	8,10,8	259	132	1.71333e-08	3.00075e-06	1.0,1.0,1.0	0.921,0.923,0.925	0.077
662	30846	AT4G04790	NA	chr4	-	2435747	2439053	2435747	2438934	2439187	2439359	30846	4,4,3	0,0,0	10,12,6	4,2,2	251	132	6.1958e-07	6.83523e-05	1.0,1.0,1.0	0.568,0.759,0.612	0.354
663	30876	AT5G36940	NA	chr5	+	14592857	14593881	14593117	14593881	14592395	14592758	30876	39,42,29	0,0,0	20,31,24	3,4,0	264	132	0.000741924	0.0272508	1.0,1.0,1.0	0.769,0.795,1.0	0.145
664	30878	AT5G36940	NA	chr5	+	14592848	14593244	14593117	14593244	14592674	14592758	30878	7,1,4	0,0,0	1,1,5	3,4,0	264	132	1.48605e-06	0.000147181	1.0,1.0,1.0	0.143,0.111,1.0	0.582
665	30881	AT3G59820	NA	chr3	-	22099170	22099833	22099170	22099682	22099947	22100074	30881	63,30,23	0,0,0	63,87,81	4,4,2	264	132	0.000825354	0.0296142	1.0,1.0,1.0	0.887,0.916,0.953	0.081
666	31026	AT4G08980	NA	chr4	+	5758644	5759302	5758981	5759302	5758399	5758484	31026	14,21,14	80,80,50	63,46,55	41,100,86	264	132	1.0142e-05	0.000746802	0.08,0.116,0.123	0.434,0.187,0.242	-0.181
667	31049	AT3G56860	NA	chr3	-	21048949	21049414	21048949	21049236	21049591	21049768	31049	49,57,21	2,0,0	21,44,32	4,4,11	264	132	2.55563e-07	3.42963e-05	0.925,1.0,1.0	0.724,0.846,0.593	0.254
668	31050	AT3G56860	NA	chr3	-	21048949	21049431	21048949	21049236	21049591	21049768	31050	49,57,21	2,0,0	21,44,32	4,4,11	264	132	2.55563e-07	3.42963e-05	0.925,1.0,1.0	0.724,0.846,0.593	0.254
669	31053	AT3G56860	NA	chr3	-	21049986	21050484	21049986	21050017	21050682	21052223	31053	21,3,5	17,4,2	60,90,85	10,3,3	264	132	1.91833e-07	2.67875e-05	0.382,0.273,0.556	0.75,0.938,0.934	-0.47
670	31106	AT3G55800	NA	chr3	+	20710486	20711057	20710805	20711057	20710063	20710418	31106	21,19,10	0,0,0	19,30,25	2,8,2	264	132	8.75902e-07	9.26722e-05	1.0,1.0,1.0	0.826,0.652,0.862	0.22
671	31200	AT3G54580	NA	chr3	-	20200661	20202762	20200661	20202387	20202912	20203865	31200	0,3,9	28,37,11	0,0,0	31,13,13	264	132	0.000453061	0.0181693	0.0,0.039,0.29	0.0,0.0,0.0	0.11
672	31202	AT3G54580	NA	chr3	-	20200661	20202762	20200661	20202537	20202912	20203865	31202	0,3,9	8,9,1	0,0,0	1,3,2	264	132	0.00074502	0.0272998	0.0,0.143,0.818	0.0,0.0,0.0	0.32
673	31214	AT3G54580	NA	chr3	-	20201964	20202837	20201964	20202762	20202912	20203865	31214	88,138,32	0,3,9	44,40,111	0,0,0	207	132	0.00035654	0.0150994	1.0,0.967,0.694	1.0,1.0,1.0	-0.113
674	31224	AT3G54580	NA	chr3	-	20200611	20203212	20200611	20202912	20203362	20203867	31224	27,55,23	0,0,0	29,43,40	4,0,5	264	132	6.06987e-05	0.0034212	1.0,1.0,1.0	0.784,1.0,0.8	0.139
675	31225	AT3G54580	NA	chr3	-	20200611	20203287	20200611	20202912	20203362	20203867	31225	32,56,22	0,0,0	29,45,40	4,0,5	264	132	6.5101e-05	0.00363627	1.0,1.0,1.0	0.784,1.0,0.8	0.139
676	31232	AT3G54580	NA	chr3	-	20200687	20202912	20200687	20202837	20203362	20203867	31232	191,327,82	0,1,0	108157128	27,27,0	207	132	2.94875e-13	1.36435e-10	1.0,0.995,1.0	0.718,0.788,1.0	0.163
677	31233	AT3G54580	NA	chr3	-	20200687	20203212	20200687	20202837	20203362	20203867	31233	194,345,90	0,1,0	114164133	27,27,0	264	132	1.96165e-12	7.60141e-10	1.0,0.994,1.0	0.679,0.752,1.0	0.188
678	31234	AT3G54580	NA	chr3	-	20200687	20203287	20200687	20202837	20203362	20203867	31234	199,346,89	0,1,0	114166133	27,27,0	264	132	1.83886e-12	7.21579e-10	1.0,0.994,1.0	0.679,0.755,1.0	0.187
679	31264	AT5G43630	NA	chr5	+	17527255	17527398	17527258	17527398	17526750	17526859	31264	10,13,11	0,0,1	36,21,29	5,8,4	135	132	4.04235e-05	0.00242385	1.0,1.0,0.915	0.876,0.72,0.876	0.148
680	31356	AT5G53460	NA	chr5	+	21701957	21704496	21702336	21704496	21701800	21701897	31356	14,15,7	249203117	1,7,4	185257224	264	132	0.000103757	0.00544241	0.027,0.036,0.029	0.003,0.013,0.009	0.022
681	31419	AT3G51840	NA	chr3	-	19227561	19227786	19227561	19227621	19227913	19228037	31419	2,2,4	0,0,0	1,0,2	4,2,2	264	132	1.28009e-13	6.84185e-11	1.0,1.0,1.0	0.111,0.0,0.333	0.852
682	31496	AT3G50430	NA	chr3	+	18714187	18715978	18714361	18715978	18714038	18714092	31496	8,2,2	0,0,0	8,8,7	4,2,1	264	132	3.8286e-06	0.000316498	1.0,1.0,1.0	0.5,0.667,0.778	0.352
683	31617	AT3G48200	NA	chr3	-	17834576	17835752	17834576	17835513	17835833	17835945	31617	110,117,62	0,0,0	121197212	3,8,7	264	132	4.07565e-05	0.00243909	1.0,1.0,1.0	0.953,0.925,0.938	0.061
684	31683	AT3G47160	NA	chr3	-	17360560	17361668	17360560	17361145	17361811	17361963	31683	3,3,0	69,42,59	9,14,7	38,62,67	264	132	8.90532e-06	0.000674975	0.021,0.034,0.0	0.106,0.101,0.05	-0.067
685	31807	AT3G56510	NA	chr3	-	20945817	20946492	20945817	20946250	20946577	20946662	31807	0,0,1	22,32,14	3,3,8	25,21,20	264	132	3.86154e-05	0.0023214	0.0,0.0,0.034	0.057,0.067,0.167	-0.086
686	31823	AT3G43540	NA	chr3	+	15431522	15432214	15431882	15432214	15431387	15431445	31823	51,84,47	0,0,0	43,42,27	10,6,0	264	132	9.27539e-08	1.39581e-05	1.0,1.0,1.0	0.683,0.778,1.0	0.18
687	31828	AT5G63310	NA	chr5	-	25372588	25373212	25372588	25372909	25373361	25373418	31828	6,1,1	0,0,0	1,3,2	34,29,29	264	132	2.07834e-13	9.91207e-11	1.0,1.0,1.0	0.014,0.049,0.033	0.968
688	31829	AT5G63310	NA	chr5	-	25372588	25373216	25372588	25372909	25373361	25373418	31829	538448407	0,0,0	442550476	34,29,29	264	132	0	0	1.0,1.0,1.0	0.867,0.905,0.891	0.112
689	31860	AT5G14550	NA	chr5	-	4691689	4692629	4691689	4692278	4692759	4692841	31860	33,25,23	0,0,0	19,21,27	3,5,9	264	132	1.54817e-09	3.4281e-07	1.0,1.0,1.0	0.76,0.677,0.6	0.321
690	31901	AT5G48720	NA	chr5	+	19759196	19760903	19759866	19760903	19758958	19759070	31901	26,22,11	0,0,0	4,15,12	1,4,4	264	132	2.47619e-07	3.35204e-05	1.0,1.0,1.0	0.667,0.652,0.6	0.36
691	31906	AT3G33530	NA	chr3	+	14089870	14090785	14090018	14090785	14089314	14089429	31906	77,58,35	9,9,8	14,24,17	6,21,8	264	132	4.34304e-05	0.00257427	0.811,0.763,0.686	0.538,0.364,0.515	0.281
692	31929	AT5G21222	NA	chr5	+	7209057	7209565	7209387	7209565	7208698	7208928	31929	6,1,3	34,28,31	21,24,14	18,38,22	264	132	3.51374e-09	7.21046e-07	0.081,0.018,0.046	0.368,0.24,0.241	-0.235
693	31930	AT5G21222	NA	chr5	+	7211234	7211826	7211703	7211826	7211038	7211128	31930	3,1,2	126,109,82	19,40,22	28,61,57	264	132	0	0	0.012,0.005,0.012	0.253,0.247,0.162	-0.211
694	31931	AT5G21222	NA	chr5	+	7211234	7211826	7211719	7211826	7211038	7211128	31931	3,3,2	2,10,4	19,41,22	1,2,1	264	132	7.51118e-11	2.15599e-08	0.429,0.13,0.2	0.905,0.911,0.917	-0.658
695	32059	AT4G11410	NA	chr4	-	6945399	6945866	6945399	6945451	6945965	6946044	32059	42,36,46	0,2,1	49,59,45	12,23,12	264	132	1.42974e-10	3.7882e-08	1.0,0.9,0.958	0.671,0.562,0.652	0.324
696	32093	AT3G28130	NA	chr3	+	10468076	10468356	10468314	10468356	10467731	10467978	32093	52,44,41	3,3,6	44,58,56	10,13,16	264	132	0.00121503	0.039816	0.897,0.88,0.774	0.687,0.69,0.636	0.179
697	32158	AT2G01460	NA	chr2	+	211055	211190	211092	211190	210916	210971	32158	3,9,6	1,0,0	1,6,5	2,3,3	169	132	1.61536e-05	0.00112027	0.701,1.0,1.0	0.281,0.61,0.566	0.415
698	32211	AT1G80940	NA	chr1	+	30411705	30412151	30411748	30412151	30411348	30411603	32211	1,1,3	23,13,8	8,5,6	12,7,9	175	132	0.000131967	0.00666283	0.032,0.055,0.22	0.335,0.35,0.335	-0.238
699	32333	AT1G78690	NA	chr1	+	29596982	29598027	29597315	29598027	29596608	29596723	32333	11,13,6	2,0,0	11,11,17	1,2,7	264	132	0.000741392	0.0272508	0.733,1.0,1.0	0.846,0.733,0.548	0.202
700	32336	AT1G78690	NA	chr1	+	29596848	29598027	29596982	29598027	29596654	29596723	32336	0,0,0	11,13,6	3,2,3	11,9,17	264	132	0.00150537	0.0474736	0.0,0.0,0.0	0.12,0.1,0.081	-0.1
701	32352	AT5G35180	NA	chr5	+	13430157	13431369	13430625	13431369	13429520	13429723	32352	51,56,28	0,0,1	11,41,26	4,2,6	264	132	1.23143e-06	0.000125162	1.0,1.0,0.933	0.579,0.911,0.684	0.253
702	32354	AT5G35180	NA	chr5	+	13430160	13430801	13430625	13430801	13429520	13429723	32354	2,4,0	0,0,1	0,1,0	4,2,6	264	132	3.87445e-06	0.000319436	1.0,1.0,0.0	0.0,0.2,0.0	0.6
703	32588	AT5G51100	NA	chr5	-	20773295	20773796	20773295	20773557	20773873	20773992	32588	0,2,2	1,0,0	1,4,9	53,76,81	264	132	0.000171203	0.00830563	0.0,1.0,1.0	0.009,0.026,0.053	0.637
704	32591	AT5G51100	NA	chr5	-	20773888	20775244	20773888	20774824	20775446	20775484	32591	98,71,37	0,0,0	95126115	3,4,5	264	132	0.000447163	0.0179675	1.0,1.0,1.0	0.941,0.94,0.92	0.066
705	32652	AT1G70580	NA	chr1	+	26613430	26615136	26613568	26615136	26613169	26613338	32652	76,53,60	0,0,0	55,56,63	7,13,9	264	132	4.63729e-12	1.61524e-09	1.0,1.0,1.0	0.797,0.683,0.778	0.247
706	32712	AT3G50370	NA	chr3	-	18675973	18677011	18675973	18676999	18677098	18677745	32712	73,58,31	15,0,10	50,60,71	2,0,0	144	132	3.60671e-07	4.52663e-05	0.817,1.0,0.74	0.958,1.0,1.0	-0.134
707	32792	AT1G76630	NA	chr1	+	28761509	28761681	28761520	28761681	28761186	28761431	32792	9,6,8	0,0,0	8,17,5	6,0,1	143	132	0.000922195	0.0323394	1.0,1.0,1.0	0.552,1.0,0.822	0.209
708	32874	AT4G36210	NA	chr4	+	17132533	17132856	17132782	17132856	17132247	17132345	32874	146,130,97	0,0,0	97129115	5,2,5	264	132	0.000200108	0.00937061	1.0,1.0,1.0	0.907,0.97,0.92	0.068
709	32887	AT1G66520	NA	chr1	-	24816585	24818520	24816585	24818117	24818591	24818724	32887	14,7,14	0,1,1	13,3,14	1,5,2	264	132	0.000830178	0.0296492	1.0,0.778,0.875	0.867,0.231,0.778	0.259
710	32910	AT1G65930	NA	chr1	+	24540472	24540557	24540480	24540557	24540238	24540340	32910	21,23,14	1,8,0	8,15,26	0,1,0	140	132	0.000734453	0.0270404	0.952,0.731,1.0	1.0,0.934,1.0	-0.084
711	32911	AT1G65930	NA	chr1	+	24540473	24540557	24540480	24540557	24540238	24540340	32911	17,18,13	1,8,0	6,11,20	0,1,0	139	132	0.00075021	0.0274251	0.942,0.681,1.0	1.0,0.913,1.0	-0.097
712	32930	AT1G62640	NA	chr1	+	23193411	23193786	23193589	23193786	23193176	23193313	32930	2,8,3	0,0,0	7,7,6	3,0,3	264	132	0.000155129	0.00763332	1.0,1.0,1.0	0.538,1.0,0.5	0.321
713	32953	AT1G21350	NA	chr1	-	7477293	7478522	7477293	7478368	7478616	7478682	32953	25,14,7	0,0,0	10,11,5	22,14,16	264	132	0	0	1.0,1.0,1.0	0.185,0.282,0.135	0.799
714	33032	AT1G64355	NA	chr1	+	23886643	23887070	23886787	23887070	23886116	23886533	33032	3,3,4	0,1,0	0,2,1	3,9,1	264	132	2.81615e-09	5.91728e-07	1.0,0.6,1.0	0.0,0.1,0.333	0.722
715	33033	AT1G64355	NA	chr1	+	23886660	23887070	23886787	23887070	23886116	23886533	33033	3,5,2	0,1,0	0,3,3	3,9,1	259	132	4.09469e-07	4.95842e-05	1.0,0.718,1.0	0.0,0.145,0.605	0.656
716	33150	AT3G28550	NA	chr3	-	10700561	10703008	10700561	10702633	10703308	10704018	33150	146,89,6	0,0,0	50,88,87	0,26,0	264	132	3.3272e-05	0.00204649	1.0,1.0,1.0	1.0,0.629,1.0	0.124
717	33212	AT1G62350-AT1G62355	NA	chr1	+	23058088	23058381	23058094	23058381	23057512	23057939	33212	21,23,6	5,2,5	7,6,10	0,0,1	138	132	0.000119243	0.00612007	0.801,0.917,0.534	1.0,1.0,0.905	-0.218
718	33275	AT1G79245	NA	chr1	-	29805577	29806247	29805577	29806142	29806305	29806725	33275	148,130,48	0,0,0	81126140	0,3,10	237	132	0.000204963	0.00955465	1.0,1.0,1.0	1.0,0.959,0.886	0.052
719	33286	AT1G79245	NA	chr1	-	29805577	29806363	29805577	29806247	29806537	29806574	33286	99,92,25	0,0,0	94124118	4,4,4	248	132	0.000514366	0.0202352	1.0,1.0,1.0	0.926,0.943,0.94	0.064
720	33287	AT1G79245	NA	chr1	-	29805577	29806374	29805577	29806247	29806537	29806574	33287	109,111,30	0,0,0	93123126	4,4,4	259	132	0.000384729	0.0159767	1.0,1.0,1.0	0.922,0.94,0.941	0.066
721	33301	AT1G79245	NA	chr1	-	29806867	29807624	29806867	29807586	29807715	29807792	33301	10,13,1	0,0,0	2,6,4	16,36,31	170	132	0	0	1.0,1.0,1.0	0.088,0.115,0.091	0.902
722	33325	AT1G61240	NA	chr1	+	22581987	22582433	22582296	22582433	22581678	22581721	33325	12,4,2	11,11,13	11,32,32	13,11,7	264	132	0.00117164	0.0388804	0.353,0.154,0.071	0.297,0.593,0.696	-0.336
723	33333	AT3G04240	NA	chr3	-	1114569	1119196	1114569	1118925	1119330	1119387	33333	8,2,0	24,24,25	6,14,13	12,32,24	264	132	0.000370924	0.0156019	0.143,0.04,0.0	0.2,0.179,0.213	-0.136
724	33340	AT5G57580	NA	chr5	-	23316430	23317720	23316430	23317499	23317950	23318029	33340	31,20,15	0,0,0	13,27,10	5,4,5	264	132	4.05781e-09	8.11561e-07	1.0,1.0,1.0	0.565,0.771,0.5	0.388
725	33392	AT4G34730	NA	chr4	-	16569367	16569890	16569367	16569773	16569963	16570153	33392	5,3,1	193,158,94	5,24,20	99159147	249	132	9.06909e-09	1.66356e-06	0.014,0.01,0.006	0.026,0.074,0.067	-0.046
726	33442	AT1G02140	NA	chr1	-	403213	403934	403213	403526	404185	404438	33442	1,4,1	0,0,0	5,0,1	11,15,12	264	132	1.20154e-10	3.23894e-08	1.0,1.0,1.0	0.185,0.0,0.04	0.925
727	33443	AT1G02140	NA	chr1	-	403213	403937	403213	403526	404185	404438	33443	1,4,1	0,0,0	3,0,3	11,15,12	264	132	1.31311e-10	3.50916e-08	1.0,1.0,1.0	0.12,0.0,0.111	0.923
728	33565	AT1G58080	NA	chr1	-	21504306	21504941	21504306	21504657	21505040	21505121	33565	50,29,12	0,0,0	9,23,27	4,0,3	264	132	0.000382084	0.0159202	1.0,1.0,1.0	0.529,1.0,0.818	0.218
729	33566	AT1G58080	NA	chr1	-	21504306	21504963	21504306	21504657	21505040	21505121	33566	50,30,11	0,0,0	8,19,24	4,0,3	264	132	0.000253021	0.0113347	1.0,1.0,1.0	0.5,1.0,0.8	0.233
730	33577	AT1G58080	NA	chr1	-	21505025	21506636	21505025	21506488	21507138	21507435	33577	227158138	0,0,0	141208196	1,8,8	264	132	2.55849e-05	0.00164209	1.0,1.0,1.0	0.986,0.929,0.925	0.053
731	33617	AT2G18960	NA	chr2	+	8225405	8225695	8225482	8225695	8225199	8225364	33617	110,98,60	0,0,43	126162159	0,0,0	209	132	0.000812886	0.0292677	1.0,1.0,0.468	1.0,1.0,1.0	-0.177
732	33689	AT1G56170	NA	chr1	+	21024883	21025007	21024900	21025007	21024763	21024796	33689	1,3,3	0,0,0	9,21,11	0,3,4	149	132	0.000996326	0.0342039	1.0,1.0,1.0	1.0,0.861,0.709	0.143
733	33713	AT3G15360	NA	chr3	+	5189137	5189593	5189158	5189593	5188418	5188709	33713	703596561	0,0,126	655866705	0,0,0	153	132	3.5128e-08	5.79239e-06	1.0,1.0,0.793	1.0,1.0,1.0	-0.069
734	33756	AT2G06925	NA	chr2	-	2842566	2843011	2842566	2842650	2843110	2843275	33756	119,78,89	14,3,0	32,62,41	6,21,33	264	132	5.60995e-07	6.34578e-05	0.81,0.929,1.0	0.727,0.596,0.383	0.344
735	33757	AT2G06925	NA	chr2	-	2842566	2843011	2842566	2842873	2843110	2843275	33757	120,73,91	0,0,0	30,58,38	6,0,2	264	132	0.000716985	0.0265363	1.0,1.0,1.0	0.714,1.0,0.905	0.127
736	33811	AT1G55260	NA	chr1	+	20615792	20615914	20615863	20615914	20614755	20615128	33811	221,195,93	1,0,0	146212197	4,6,5	203	132	0.00124475	0.0406182	0.993,1.0,1.0	0.96,0.958,0.962	0.038
737	33815	AT1G55260	NA	chr1	+	20615803	20615914	20615863	20615914	20614755	20615128	33815	201,181,88	1,0,0	136186187	4,6,5	192	132	0.00104311	0.0353791	0.993,1.0,1.0	0.959,0.955,0.963	0.039
738	33823	AT1G73390	NA	chr1	-	27592403	27594551	27592403	27594166	27594961	27595013	33823	70,68,69	0,1,0	80,102,95	3,3,5	264	132	0.000854992	0.0304652	1.0,0.971,1.0	0.93,0.944,0.905	0.064
739	33830	AT1G55000	NA	chr1	+	20516252	20516490	20516271	20516490	20515782	20516205	33830	0,0,0	4,3,2	28,39,0	6,9,11	151	132	3.84457e-07	4.71074e-05	0.0,0.0,0.0	0.803,0.791,0.0	-0.531
740	33862	AT3G55330	NA	chr3	-	20514224	20514463	20514224	20514321	20514579	20514702	33862	40,27,11	0,0,0	37,43,39	1,9,4	264	132	2.08904e-06	0.000193893	1.0,1.0,1.0	0.949,0.705,0.83	0.172
741	33863	AT3G55330	NA	chr3	-	20514224	20514487	20514224	20514321	20514579	20514702	33863	40,27,11	0,0,0	37,45,37	1,9,4	264	132	1.99818e-06	0.000188278	1.0,1.0,1.0	0.949,0.714,0.822	0.172
742	33864	AT3G55330	NA	chr3	-	20514224	20514504	20514224	20514321	20514579	20514702	33864	40,30,11	0,0,0	37,43,39	1,9,4	264	132	1.92496e-06	0.000182488	1.0,1.0,1.0	0.949,0.705,0.83	0.172
743	33967	AT5G57930-AT5G57940	NA	chr5	+	23454828	23455433	23455084	23455433	23454603	23454717	33967	9,18,5	0,0,0	14,16,9	2,4,2	264	132	5.75506e-06	0.000457453	1.0,1.0,1.0	0.778,0.667,0.692	0.288
744	33991	AT1G52500	NA	chr1	+	19560977	19562088	19561139	19562088	19560834	19560892	33991	2,7,1	1,0,0	4,2,3	2,2,1	264	132	0.000150657	0.00746065	0.5,1.0,1.0	0.5,0.333,0.6	0.356
745	34129	AT1G61970	NA	chr1	+	22906879	22907329	22907128	22907329	22906472	22906610	34129	4,5,1	0,2,0	0,3,4	1,10,7	264	132	1.28868e-05	0.000924746	1.0,0.556,1.0	0.0,0.13,0.222	0.735
746	34154	AT4G27690	NA	chr4	+	13823986	13825909	13824110	13825909	13823574	13823691	34154	22,29,18	0,0,0	14,34,23	2,3,3	256	132	7.3598e-05	0.00403098	1.0,1.0,1.0	0.783,0.854,0.798	0.188
747	34215	AT5G67550	NA	chr5	-	26947721	26947951	26947721	26947801	26948045	26948082	34215	4,1,10	0,0,0	1,3,2	1,4,1	264	132	1.24045e-07	1.82247e-05	1.0,1.0,1.0	0.333,0.273,0.5	0.631
748	34223	AT4G30020	NA	chr4	+	14677810	14678441	14678201	14678441	14677338	14677550	34223	1,0,1	36,33,21	3,0,9	12,26,24	264	132	0.000251715	0.0112926	0.014,0.0,0.023	0.111,0.0,0.158	-0.077
749	34233	AT5G07590	NA	chr5	-	2400651	2402468	2400651	2402298	2402554	2402776	34233	18,11,16	0,0,0	13,14,11	0,4,2	264	132	0.00102627	0.0350378	1.0,1.0,1.0	1.0,0.636,0.733	0.21
750	34243	AT2G26300	NA	chr2	+	11197765	11198880	11197957	11198880	11197289	11197468	34243	0,0,0	53,67,53	6,3,13	76,90,79	264	132	5.25628e-05	0.00303435	0.0,0.0,0.0	0.038,0.016,0.076	-0.043
751	34334	AT1G79490-AT1G79500	NA	chr1	+	29906104	29906510	29906287	29906510	29905932	29906013	34334	4,4,2	13,10,5	7,11,9	8,2,3	264	132	0.000591104	0.0225114	0.133,0.167,0.167	0.304,0.733,0.6	-0.39
752	34391	AT1G45160	NA	chr1	-	17084039	17084342	17084039	17084280	17084553	17084610	34391	34,33,22	0,0,0	54,50,62	4,2,4	194	132	0.000742952	0.0272562	1.0,1.0,1.0	0.902,0.944,0.913	0.08
753	34411	AT1G44920	NA	chr1	-	16982903	16983104	16982903	16983098	16983196	16983258	34411	8,23,9	0,0,2	8,10,16	13,0,3	138	132	0.000716213	0.0265363	1.0,1.0,0.811	0.371,1.0,0.836	0.201
754	34462	AT1G27460	NA	chr1	+	9536863	9537006	9536873	9537006	9535621	9536793	34462	2,5,4	0,0,0	2,8,5	0,3,3	142	132	0.000676221	0.0253788	1.0,1.0,1.0	1.0,0.713,0.608	0.226
755	34482	AT1G67700	NA	chr1	+	25375803	25376019	25375874	25376019	25375569	25375726	34482	576471316	4,5,0	552611515	13,17,8	203	132	0.000124839	0.00634426	0.989,0.984,1.0	0.965,0.959,0.977	0.024
756	34549	AT1G42430	NA	chr1	+	15892642	15893205	15892956	15893205	15892256	15892450	34549	1,2,4	0,0,0	1,5,1	0,4,3	264	132	2.3089e-06	0.000212391	1.0,1.0,1.0	1.0,0.385,0.143	0.491
757	34609	AT5G20090	NA	chr5	-	6787495	6788417	6787495	6788002	6788522	6788654	34609	2,0,0	7,4,4	4,3,2	1,2,8	264	132	0.00046932	0.0187245	0.125,0.0,0.0	0.667,0.429,0.111	-0.361
758	34667	AT5G04810	NA	chr5	+	1392013	1393100	1392154	1393100	1391771	1391925	34667	137,105,91	0,0,0	93134128	5,7,10	264	132	3.16932e-08	5.31076e-06	1.0,1.0,1.0	0.903,0.905,0.865	0.109
759	34674	AT4G38770	NA	chr4	-	18096903	18097346	18096903	18097112	18097454	18098207	34674	295933661951	59,47,45	257233232855	14,27,0	264	132	4.45199e-14	2.4645e-11	0.962,0.973,0.956	0.989,0.984,1.0	-0.027
760	34675	AT4G38770	NA	chr4	-	18096903	18097391	18096903	18097112	18097454	18098207	34675	343839252291	59,47,45	287238513412	14,27,0	264	132	4.15556e-13	1.86699e-10	0.967,0.977,0.962	0.99,0.986,1.0	-0.023
761	34711	AT3G03250	NA	chr3	-	750259	751150	750259	751021	751442	751588	34711	247177151	0,0,0	183256241	6,7,5	261	132	5.0022e-05	0.00292031	1.0,1.0,1.0	0.939,0.949,0.961	0.05
762	34776	AT2G20260	NA	chr2	+	8737387	8737762	8737539	8737762	8736757	8737046	34776	27,20,11	0,0,0	18,8,9	26,44,37	264	132	0	0	1.0,1.0,1.0	0.257,0.083,0.108	0.851
763	34819	AT1G07890	NA	chr1	+	2437680	2438593	2437992	2438593	2437477	2437555	34819	8,11,3	606371230	8,15,15	218297299	264	132	0.00151108	0.0475481	0.007,0.015,0.006	0.018,0.025,0.024	-0.013
764	34830	AT1G36160	NA	chr1	+	13538567	13538827	13538739	13538827	13538357	13538468	34830	24,14,12	0,0,0	19,20,16	5,10,6	264	132	3.31868e-10	8.10071e-08	1.0,1.0,1.0	0.655,0.5,0.571	0.425
765	35002	AT4G33200	NA	chr4	-	16003411	16003658	16003411	16003496	16003764	16003821	35002	53,56,25	0,0,0	20,30,43	2,4,1	264	132	0.00112349	0.0377336	1.0,1.0,1.0	0.833,0.789,0.956	0.141
766	35083	AT1G09795	NA	chr1	+	3174453	3176423	3174619	3176423	3173503	3173884	35083	68,80,63	0,0,0	67,90,69	3,5,7	264	132	1.56988e-06	0.000152861	1.0,1.0,1.0	0.918,0.9,0.831	0.117
767	35145	AT1G80500	NA	chr1	+	30270997	30271275	30271148	30271275	30270589	30270735	35145	0,0,0	217207149	1,11,12	108179147	264	132	0.00113941	0.0380622	0.0,0.0,0.0	0.005,0.03,0.039	-0.025
768	35221	AT5G09230	NA	chr5	+	2871647	2873250	2871818	2873250	2871376	2871429	35221	9,1,8	16,11,8	0,0,1	2,14,12	264	132	5.20469e-06	0.000417993	0.22,0.043,0.333	0.0,0.0,0.04	0.185
769	35228	AT1G51100-AT1G51110	NA	chr1	+	18935742	18936440	18935907	18936440	18934322	18935673	35228	92,65,44	0,0,0	6,15,12	8,3,2	264	132	8.43237e-10	1.93632e-07	1.0,1.0,1.0	0.273,0.714,0.75	0.421
770	35250	AT1G55310	NA	chr1	+	20631551	20632055	20631884	20632055	20631041	20631119	35250	16,17,3	19,24,21	5,7,4	47,33,24	264	132	0.000783033	0.0284572	0.296,0.262,0.067	0.051,0.096,0.077	0.134
771	35281	AT1G09333-AT1G72645-AT1G72650	NA	chr1	+	27350923	27351246	27351193	27351246	27350598	27350836	35281	1,0,0	19,17,7	7,10,4	6,20,3	264	132	8.00721e-09	1.50105e-06	0.026,0.0,0.0	0.368,0.2,0.4	-0.314
772	35546	AT1G64960	NA	chr1	+	24132774	24132949	24132777	24132949	24131661	24132693	35546	7,1,3	10,7,10	0,1,0	9,23,11	135	132	4.43806e-06	0.000361102	0.406,0.123,0.227	0.0,0.041,0.0	0.238
773	35577	AT1G08420	NA	chr1	+	2652035	2652584	2652482	2652584	2651865	2651935	35577	0,0,1	44,31,13	3,6,8	26,52,25	264	132	3.37476e-05	0.00206838	0.0,0.0,0.037	0.055,0.055,0.138	-0.07
774	35580	AT1G08420	NA	chr1	+	2652179	2652584	2652482	2652584	2651865	2651935	35580	0,0,1	44,31,13	6,8,9	26,52,25	264	132	4.85694e-07	5.61811e-05	0.0,0.0,0.037	0.103,0.071,0.153	-0.097
775	35582	AT1G08420	NA	chr1	+	2652184	2652584	2652482	2652584	2651865	2651935	35582	0,0,1	44,31,13	3,5,13	26,52,25	264	132	3.11981e-06	0.000270357	0.0,0.0,0.037	0.055,0.046,0.206	-0.09
776	35644	AT5G66160	NA	chr5	+	26446595	26447213	26446800	26447213	26445800	26446185	35644	5,6,3	0,0,0	3,5,6	1,1,3	264	132	0.000579982	0.0221695	1.0,1.0,1.0	0.6,0.714,0.5	0.395
777	35675	AT4G00710	NA	chr4	+	291781	292573	291925	292573	291503	291637	35675	6,18,2	0,0,1	6,11,13	5,4,2	264	132	3.73834e-05	0.00225464	1.0,1.0,0.5	0.375,0.579,0.765	0.26
778	35756	AT1G09130-AT1G09140	NA	chr1	-	2944343	2944542	2944343	2944456	2944902	2944960	35756	2,1,1	0,0,0	0,0,5	1,2,0	218	132	0.000938644	0.032768	1.0,1.0,1.0	0.0,0.0,1.0	0.667
779	35765	AT4G13040-AT4G13050	NA	chr4	+	7614071	7614350	7614219	7614350	7613347	7613430	35765	18,18,20	7,11,2	5,6,16	10,17,24	264	132	6.37651e-05	0.00356808	0.562,0.45,0.833	0.2,0.15,0.25	0.415
780	35847	AT4G10360	NA	chr4	+	6420845	6421496	6421027	6421496	6420507	6420768	35847	41,26,29	0,0,0	37,31,51	8,0,3	264	132	2.53986e-05	0.00163352	1.0,1.0,1.0	0.698,1.0,0.895	0.136
781	35850	AT1G07440	NA	chr1	-	2287299	2287527	2287299	2287481	2287585	2287726	35850	56,37,33	0,0,0	22,47,55	4,9,2	178	132	9.05341e-07	9.54611e-05	1.0,1.0,1.0	0.803,0.795,0.953	0.15
782	35884	AT1G31900-AT1G31910	NA	chr1	+	11459002	11461186	11459159	11461186	11458683	11458786	35884	150150116	0,0,0	140154135	4,4,6	264	132	9.38535e-05	0.0049905	1.0,1.0,1.0	0.946,0.951,0.918	0.062
783	35886	AT1G31900-AT1G31910	NA	chr1	+	11458910	11459310	11459159	11459310	11458683	11458793	35886	5,4,1	0,0,0	0,0,4	2,3,1	264	132	1.80751e-09	3.94053e-07	1.0,1.0,1.0	0.0,0.0,0.667	0.778
784	35967	AT1G48920	NA	chr1	+	18099981	18100587	18100145	18100587	18099769	18099898	35967	19,9,5	0,0,0	3,3,8	3,0,3	264	132	8.89251e-05	0.00473731	1.0,1.0,1.0	0.333,1.0,0.571	0.365
785	35968	AT1G48920	NA	chr1	+	18100003	18100587	18100145	18100587	18099769	18099898	35968	18,9,5	0,0,0	3,3,8	3,0,3	264	132	8.89391e-05	0.00473731	1.0,1.0,1.0	0.333,1.0,0.571	0.365
786	35969	AT1G48920	NA	chr1	+	18100026	18100587	18100145	18100587	18099769	18099898	35969	11,7,1	0,0,0	2,3,8	3,0,3	251	132	0.000106901	0.00557899	1.0,1.0,1.0	0.26,1.0,0.584	0.385
787	36176	AT1G79230	NA	chr1	+	29801756	29803499	29802115	29803499	29801553	29801613	36176	111,129,97	0,0,0	113140148	3,5,5	264	132	0.000231726	0.0105178	1.0,1.0,1.0	0.95,0.933,0.937	0.06
788	36213	AT3G52590	NA	chr3	+	19506062	19506578	19506511	19506578	19505857	19505944	36213	15,8,4	0,0,0	4,1,12	1,4,4	264	132	2.539e-08	4.37271e-06	1.0,1.0,1.0	0.667,0.111,0.6	0.541
789	36243	AT1G07600	NA	chr1	-	2338903	2338997	2338903	2338975	2339265	2339321	36243	32,20,19	49,70,48	27,25,31	7,30,27	154	132	0.000871419	0.0309439	0.359,0.197,0.253	0.768,0.417,0.496	-0.291
790	36261	AT1G18160	NA	chr1	+	6253694	6254096	6253720	6254096	6253450	6253627	36261	4,4,4	0,4,2	12,10,6	0,0,1	158	132	0.000692334	0.0258895	1.0,0.455,0.626	1.0,1.0,0.834	-0.251
791	36265	AT2G21170	NA	chr2	-	9071398	9072502	9071398	9072384	9072911	9073169	36265	854805591	5,6,2	430533434	32,25,34	250	132	0	0	0.989,0.986,0.994	0.876,0.918,0.871	0.101
792	36290	AT1G07930	NA	chr1	+	2458990	2459205	2459007	2459205	2458277	2458345	36290	636559398	0,0,0	715740663	0,62,0	149	132	4.19914e-08	6.85123e-06	1.0,1.0,1.0	1.0,0.914,1.0	0.029
793	36316	AT1G76570	NA	chr1	+	28730028	28730181	28730048	28730181	28729764	28729840	36316	5,2,3	21,13,11	0,1,0	13,18,14	152	132	0.000106528	0.00556894	0.171,0.118,0.191	0.0,0.046,0.0	0.145
794	36370	AT3G22125	NA	chr3	+	7805711	7805981	7805816	7805981	7803889	7805546	36370	1,22,2	3,0,0	1,1,0	0,1,40	237	132	2.88987e-05	0.00182085	0.157,1.0,1.0	1.0,0.358,0.0	0.266
795	36433	AT1G03000	NA	chr1	-	688299	690898	688299	690579	691120	691364	36433	15,21,6	1,0,0	15,20,16	2,4,3	264	132	5.56659e-05	0.0031773	0.882,1.0,1.0	0.789,0.714,0.727	0.217
796	36633	AT5G39570	NA	chr5	+	15844720	15845076	15844816	15845076	15843972	15844678	36633	861790656	0,0,0	471821738	29,39,0	228	132	7.77156e-16	5.12592e-13	1.0,1.0,1.0	0.904,0.924,1.0	0.057
797	36708	AT4G38280	NA	chr4	+	17941974	17942375	17942012	17942375	17941795	17941872	36708	3,2,3	1,0,0	6,12,11	5,2,2	170	132	0.000267988	0.011902	0.7,1.0,1.0	0.482,0.823,0.81	0.195
798	36730	AT1G78995	NA	chr1	-	29715071	29715612	29715071	29715490	29715702	29716255	36730	6,9,3	0,0,0	2,11,10	59,67,67	254	132	0	0	1.0,1.0,1.0	0.017,0.079,0.072	0.944
799	36757	AT1G65700	NA	chr1	-	24434672	24435894	24434672	24435738	24436172	24436279	36757	124,120,76	0,0,0	99155163	2,3,9	264	132	0.000137403	0.00688572	1.0,1.0,1.0	0.961,0.963,0.901	0.058
800	36965	AT1G76280	NA	chr1	-	28618706	28620363	28618706	28620160	28620705	28621142	36965	10,3,12	0,2,0	9,2,7	2,3,3	264	132	0.00102906	0.0350946	1.0,0.429,1.0	0.692,0.25,0.538	0.316
801	37036	AT5G35170	NA	chr5	+	13421958	13422869	13422123	13422869	13420975	13421873	37036	452450296	0,0,0	316396382	0,6,16	264	132	3.22146e-05	0.00199731	1.0,1.0,1.0	1.0,0.971,0.923	0.035
802	37077	AT1G02840	NA	chr1	+	628776	629325	628934	629325	628245	628469	37077	30,25,8	3,1,2	11,16,12	4,10,4	264	132	0.00100951	0.0345417	0.833,0.926,0.667	0.579,0.444,0.6	0.268
803	37106	AT1G53780	NA	chr1	-	20074725	20077095	20074725	20076975	20077199	20077292	37106	76,51,25	1,1,0	60,80,86	21,27,17	252	132	7.73825e-14	4.20852e-11	0.975,0.964,1.0	0.599,0.608,0.726	0.335
804	37162	AT3G13225	NA	chr3	-	4259103	4262370	4259103	4261995	4262447	4262534	37162	7,10,9	3,2,2	12,25,9	0,1,1	264	132	0.000392097	0.01625	0.538,0.714,0.692	1.0,0.926,0.818	-0.267
805	37188	AT3G51850	NA	chr3	+	19234972	19235852	19235376	19235852	19234678	19234896	37188	8,6,3	293274232	11,19,17	215207256	264	132	1.57937e-05	0.00110271	0.013,0.011,0.006	0.025,0.044,0.032	-0.024
806	37380	AT1G01320	NA	chr1	-	124268	125998	124268	125843	126075	126589	37380	126,111,65	0,0,0	63,89,89	18,36,33	264	132	0	0	1.0,1.0,1.0	0.636,0.553,0.574	0.412
807	37394	AT1G70850	NA	chr1	-	26715215	26716275	26715215	26715625	26716319	26716400	37394	201152122	0,0,0	220196146	7,2,13	264	132	7.65726e-07	8.12928e-05	1.0,1.0,1.0	0.94,0.98,0.849	0.077
808	37457	AT3G07930	NA	chr3	+	2526965	2527745	2527181	2527745	2526581	2526833	37457	11,11,7	6,2,0	6,12,7	0,1,0	264	132	0.000150993	0.00746536	0.478,0.733,1.0	1.0,0.857,1.0	-0.215
809	37458	AT3G07930	NA	chr3	+	2527014	2527745	2527181	2527745	2526581	2526833	37458	10,12,7	6,2,0	6,12,7	0,1,0	264	132	0.000173575	0.00839441	0.455,0.75,1.0	1.0,0.857,1.0	-0.217
810	37493	AT1G68862-AT1G68872	NA	chr1	-	25889520	25890610	25889520	25890326	25891169	25891345	37493	4,2,2	0,2,0	0,1,1	1,3,1	264	132	3.12219e-06	0.000270357	1.0,0.333,1.0	0.0,0.143,0.333	0.619
811	37518	AT2G25605	NA	chr2	+	10900280	10900704	10900444	10900704	10899951	10900189	37518	33,28,34	0,0,0	26,30,42	17,28,19	264	132	0	0	1.0,1.0,1.0	0.433,0.349,0.525	0.564
812	37595	AT5G60450	NA	chr5	-	24311165	24311445	24311165	24311351	24311613	24312660	37595	0,0,0	30,49,31	3,6,3	29,56,27	226	132	0.000554043	0.0214584	0.0,0.0,0.0	0.057,0.059,0.061	-0.059
813	37674	AT2G23985	NA	chr2	+	10206050	10206409	10206112	10206409	10205622	10205693	37674	0,0,0	11,6,9	2,2,3	7,15,5	194	132	0.00106771	0.036095	0.0,0.0,0.0	0.163,0.083,0.29	-0.179
814	37680	AT1G72990	NA	chr1	-	27459896	27460007	27459896	27459987	27460094	27460165	37680	0,0,0	5,10,6	1,3,3	5,0,2	152	132	9.48245e-06	0.000706625	0.0,0.0,0.0	0.148,1.0,0.566	-0.571
815	37856	AT3G01910	NA	chr3	-	315127	317120	315127	316635	317199	317321	37856	4,3,1	0,0,0	0,3,2	2,1,1	264	132	0.000420926	0.0170627	1.0,1.0,1.0	0.0,0.6,0.5	0.633
816	37895	AT2G21385	NA	chr2	+	9150007	9150197	9150091	9150197	9149680	9149797	37895	7,4,6	0,0,0	0,2,1	3,1,3	216	132	6.2244e-11	1.80333e-08	1.0,1.0,1.0	0.0,0.55,0.169	0.76
817	38079	AT5G46450	NA	chr5	+	18836435	18837289	18836799	18837289	18836181	18836366	38079	1,1,1	0,1,0	0,1,1	2,1,0	264	132	0.000174058	0.00840468	1.0,0.333,1.0	0.0,0.333,1.0	0.333
818	38095	AT1G80850	NA	chr1	-	30386382	30386616	30386382	30386440	30386842	30387639	38095	28,16,29	6,3,8	4,9,6	13,6,8	264	132	1.92768e-05	0.00129627	0.7,0.727,0.644	0.133,0.429,0.273	0.412
819	38119	AT3G14770	NA	chr3	-	4957729	4958785	4957729	4958661	4959141	4959324	38119	31,15,33	0,0,0	23,39,22	5,0,4	256	132	2.1124e-05	0.00139625	1.0,1.0,1.0	0.703,1.0,0.739	0.186
820	38217	AT5G19390	NA	chr5	+	6537263	6537502	6537432	6537502	6536974	6537139	38217	17,12,4	82,74,41	1,1,1	69,75,83	264	132	8.90483e-09	1.64315e-06	0.094,0.075,0.047	0.007,0.007,0.006	0.065
821	38218	AT5G19390	NA	chr5	+	6537263	6537502	6537435	6537502	6536974	6537139	38218	17,12,4	1,1,1	1,1,1	1,3,1	264	132	6.49179e-06	0.000509482	0.895,0.857,0.667	0.333,0.143,0.333	0.537
822	38292	AT1G77800	NA	chr1	+	29256324	29256515	29256441	29256515	29256137	29256234	38292	5,2,0	0,0,1	3,4,4	1,4,2	249	132	0.00125467	0.0407703	1.0,1.0,0.0	0.614,0.346,0.515	0.175
823	38325	AT2G42920	NA	chr2	+	17862018	17862433	17862342	17862433	17861545	17861660	38325	3,5,2	2,0,0	1,0,0	0,1,3	264	132	2.64547e-06	0.000235659	0.429,1.0,1.0	1.0,0.0,0.0	0.476
824	38327	AT2G42920	NA	chr2	+	17862041	17862433	17862342	17862433	17861545	17861660	38327	4,7,1	2,0,0	1,0,0	0,1,3	264	132	2.237e-06	0.000207006	0.5,1.0,1.0	1.0,0.0,0.0	0.5
825	38384	AT2G24280	NA	chr2	+	10335562	10335678	10335590	10335678	10335361	10335495	38384	8,3,1	2,4,0	3,4,6	0,0,0	160	132	0.000600258	0.0228319	0.767,0.382,1.0	1.0,1.0,1.0	-0.284
826	38555	AT1G17370	NA	chr1	-	5952211	5954275	5952211	5953842	5954720	5954879	38555	6,6,2	0,2,0	1,2,1	3,1,1	264	132	4.79421e-05	0.00280416	1.0,0.6,1.0	0.143,0.5,0.333	0.541
827	38561	AT3G27180	NA	chr3	-	10027015	10027423	10027015	10027409	10027505	10027659	38561	48,43,21	0,0,0	41,22,30	5,1,6	146	132	6.28097e-06	0.000494188	1.0,1.0,1.0	0.881,0.952,0.819	0.116
828	38565	AT3G27180	NA	chr3	-	10027353	10029377	10027353	10029253	10029470	10029582	38565	51,56,35	0,0,0	73,96,85	15,15,14	256	132	4.10938e-12	1.46426e-09	1.0,1.0,1.0	0.715,0.767,0.758	0.253
829	38582	AT1G07313-AT1G45229-AT1G45248	NA	chr1	-	17155735	17163399	17155735	17163276	17163534	17163683	38582	1,1,5	2,0,0	0,1,2	6,6,5	255	132	0.000121871	0.00623434	0.206,1.0,1.0	0.0,0.079,0.172	0.652
830	38606	AT1G04080	NA	chr1	+	1054464	1055101	1054484	1055101	1054284	1054385	38606	3,5,2	10,3,4	0,0,2	4,1,4	152	132	0.00156736	0.0490293	0.207,0.591,0.303	0.0,0.0,0.303	0.266
831	38715	AT1G10600	NA	chr1	+	3504358	3505344	3504425	3505344	3504023	3504113	38715	1,0,0	19,15,16	2,10,5	12,20,12	199	132	4.99916e-07	5.73977e-05	0.034,0.0,0.0	0.1,0.249,0.217	-0.177
832	38718	AT1G10600	NA	chr1	+	3504425	3505344	3504568	3505344	3504023	3504113	38718	19,15,16	0,0,0	12,20,15	10,8,4	264	132	1.49182e-10	3.91919e-08	1.0,1.0,1.0	0.375,0.556,0.652	0.472
833	38721	AT1G10600	NA	chr1	+	3504736	3505344	3504881	3505344	3504023	3504643	38721	29,12,15	0,0,0	21,28,28	7,15,6	264	132	2.10195e-10	5.34102e-08	1.0,1.0,1.0	0.6,0.483,0.7	0.406
834	38761	AT1G10670	NA	chr1	+	3536130	3537048	3536386	3537048	3535773	3535885	38761	342262278	0,3,0	360390343	9,3,8	264	132	0.001042	0.0353791	1.0,0.978,1.0	0.952,0.985,0.955	0.029
835	38762	AT1G10670	NA	chr1	+	3536169	3536548	3536386	3536548	3535773	3535885	38762	2,1,3	0,3,0	0,0,1	9,3,8	264	132	2.36498e-05	0.00153377	1.0,0.143,1.0	0.0,0.0,0.059	0.695
836	38765	AT5G27970	NA	chr5	+	10006758	10012458	10006906	10012458	10006605	10006661	38765	9,17,7	0,0,0	1,13,12	2,3,3	264	132	5.20778e-07	5.9136e-05	1.0,1.0,1.0	0.2,0.684,0.667	0.483
837	38776	AT1G33480-AT1G33490	NA	chr1	-	12149613	12151904	12149613	12151726	12152199	12152378	38776	25,14,23	0,0,0	45,39,26	9,3,4	264	132	3.89934e-07	4.75904e-05	1.0,1.0,1.0	0.714,0.867,0.765	0.218
838	38799	AT1G50030	NA	chr1	-	18523968	18524114	18523968	18524068	18524200	18524374	38799	51,39,25	0,0,1	50,65,56	5,6,4	178	132	4.72013e-05	0.00277129	1.0,1.0,0.949	0.881,0.889,0.912	0.089
839	38801	AT1G50030	NA	chr1	-	18523968	18529456	18523968	18529262	18529532	18529667	38801	10,14,8	1,0,0	13,17,19	4,5,5	264	132	3.66143e-06	0.000305942	0.833,1.0,1.0	0.619,0.63,0.655	0.31
840	38872	AT5G57815	NA	chr5	+	23427225	23427430	23427388	23427430	23426678	23426764	38872	232207137	0,0,0	75140137	4,8,6	264	132	8.15149e-08	1.23942e-05	1.0,1.0,1.0	0.904,0.897,0.919	0.093
841	38873	AT5G57815	NA	chr5	+	23427281	23427430	23427388	23427430	23426699	23426764	38873	7,2,4	0,0,0	4,4,2	4,8,6	239	132	1.37823e-12	5.69669e-10	1.0,1.0,1.0	0.356,0.216,0.155	0.758
842	38889	AT1G31050	NA	chr1	-	11075982	11076052	11075982	11076021	11076132	11076198	38889	2,9,4	12,11,12	3,0,1	29,27,36	163	132	1.5384e-05	0.00107897	0.119,0.399,0.213	0.077,0.0,0.022	0.211
843	39098	AT1G02080	NA	chr1	+	384557	384605	384572	384605	384317	384449	39098	138,128,74	2,0,0	85125121	4,7,4	147	132	0.000645751	0.0243532	0.984,1.0,1.0	0.95,0.941,0.964	0.043
844	39208	AT1G13820	NA	chr1	+	4736959	4737381	4737132	4737381	4736742	4736832	39208	167127115	0,0,0	56,62,56	11,0,5	264	132	4.93005e-08	7.91873e-06	1.0,1.0,1.0	0.718,1.0,0.848	0.145
845	39263	AT5G52110	NA	chr5	-	21173245	21173506	21173245	21173349	21173591	21173704	39263	20,33,19	0,0,0	15,19,10	23,23,20	264	132	0	0	1.0,1.0,1.0	0.246,0.292,0.2	0.754
846	39336	AT1G14580	NA	chr1	+	4989781	4990256	4990041	4990256	4989567	4989618	39336	19,5,4	3,1,1	5,8,13	0,1,0	264	132	0.0013294	0.0428044	0.76,0.714,0.667	1.0,0.8,1.0	-0.22
847	39372	AT4G34620	NA	chr4	-	16534911	16535853	16534911	16535246	16535959	16536121	39372	53,57,31	0,0,0	24,33,34	0,0,8	264	132	0.00104301	0.0353791	1.0,1.0,1.0	1.0,1.0,0.68	0.107
848	39395	AT5G23820	NA	chr5	+	8032024	8033015	8032692	8033015	8031735	8031837	39395	6,5,5	0,0,0	3,3,1	0,3,2	264	132	0.000216842	0.00998827	1.0,1.0,1.0	1.0,0.333,0.2	0.489
849	39398	AT5G23820	NA	chr5	+	8032041	8033015	8032692	8033015	8031735	8031837	39398	7,5,5	0,0,0	1,3,1	0,3,2	264	132	7.51728e-05	0.00408119	1.0,1.0,1.0	1.0,0.333,0.2	0.489
850	39627	AT5G49230	NA	chr5	-	19959237	19959482	19959237	19959467	19959573	19959642	39627	20,16,22	4,2,1	22,21,18	12,12,16	147	132	8.99762e-06	0.000679764	0.818,0.878,0.952	0.622,0.611,0.503	0.304
851	39691	AT3G00970-AT3G01050	NA	chr3	+	14552	14880	14624	14880	14324	14489	39691	2,1,1	0,0,0	6,4,5	14,0,16	204	132	1.93504e-07	2.68997e-05	1.0,1.0,1.0	0.217,1.0,0.168	0.538
852	39696	AT3G00970-AT3G01050	NA	chr3	+	14619	14740	14624	14740	14324	14489	39696	63,54,33	0,0,0	49,64,62	14,0,16	137	132	7.53425e-09	1.42654e-06	1.0,1.0,1.0	0.771,1.0,0.789	0.147
853	39711	AT1G17890	NA	chr1	-	6154266	6155442	6154266	6154735	6155574	6155746	39711	59,35,59	0,0,0	24,34,38	0,0,8	264	132	0.000994759	0.0341879	1.0,1.0,1.0	1.0,1.0,0.704	0.099
854	39747	AT1G80930	NA	chr1	-	30407217	30407341	30407217	30407314	30407425	30407529	39747	27,20,15	109,85,73	7,7,17	184161139	159	132	5.99474e-08	9.43335e-06	0.171,0.163,0.146	0.031,0.035,0.092	0.107
855	39773	AT1G29880	NA	chr1	-	10459984	10460542	10459984	10460390	10460638	10460698	39773	7,3,3	0,0,0	6,7,6	0,3,6	264	132	3.38248e-06	0.000290462	1.0,1.0,1.0	1.0,0.538,0.333	0.376
856	39794	AT5G56670	NA	chr5	-	22935292	22935899	22935292	22935875	22935977	22936063	39794	117,99,77	6,10,0	152188135	0,0,1	156	132	2.14664e-05	0.00141587	0.943,0.893,1.0	1.0,1.0,0.991	-0.052
857	39912	AT2G33820-AT2G33830	NA	chr2	-	14306516	14307061	14306516	14307056	14307150	14307255	39912	8,20,17	2,2,0	19,19,13	5,11,4	137	132	0.000711982	0.0264329	0.794,0.906,1.0	0.785,0.625,0.758	0.177
858	39953	AT1G69510	NA	chr1	+	26126776	26127074	26127008	26127074	26126422	26126477	39953	545502340	1,0,0	748703594	16,15,18	264	132	3.88035e-09	7.8111e-07	0.996,1.0,1.0	0.959,0.959,0.943	0.045
859	39954	AT1G69510	NA	chr1	+	26127128	26127518	26127322	26127518	26127008	26127071	39954	6,3,1	0,0,0	2,1,0	65,83,59	264	132	0	0	1.0,1.0,1.0	0.015,0.006,0.0	0.993
860	39977	AT1G12470	NA	chr1	+	4252619	4255436	4252782	4255436	4252176	4252272	39977	46,40,50	0,0,0	17,33,18	2,5,0	264	132	0.000575543	0.0221039	1.0,1.0,1.0	0.81,0.767,1.0	0.141
861	40040	AT5G05330	NA	chr5	-	1577961	1578208	1577961	1578046	1578306	1578477	40040	1,0,0	13,10,13	1,5,2	8,17,7	264	132	0.00145021	0.0460816	0.037,0.0,0.0	0.059,0.128,0.125	-0.092
862	40132	AT3G63510-AT3G63520	NA	chr3	+	23451333	23451929	23451520	23451929	23450987	23451261	40132	12,8,10	0,0,0	8,14,16	3,3,0	264	132	0.000866858	0.0308172	1.0,1.0,1.0	0.571,0.7,1.0	0.243
863	40186	AT5G42765	NA	chr5	-	17150720	17151006	17150720	17150779	17151106	17151339	40186	139139118	1,0,0	72,94,79	9,21,22	264	132	0	0	0.986,1.0,1.0	0.8,0.691,0.642	0.284
864	40230	AT3G13120	NA	chr3	-	4219771	4220100	4219771	4220099	4220272	4220621	40230	21,16,9	1,1,0	121158144	23,21,24	133	132	6.96571e-05	0.0038743	0.954,0.941,1.0	0.839,0.882,0.856	0.106
865	40248	AT2G42500	NA	chr2	-	17698647	17700524	17698647	17700174	17701133	17701279	40248	143121106	0,0,0	107145105	2,14,10	264	132	1.77443e-09	3.90123e-07	1.0,1.0,1.0	0.964,0.838,0.84	0.119
866	40303	AT3G53760	NA	chr3	-	19919399	19920209	19919399	19919971	19920285	19920366	40303	11,5,7	0,0,0	18,17,22	3,6,1	264	132	2.7039e-06	0.000238806	1.0,1.0,1.0	0.75,0.586,0.917	0.249
867	40382	AT1G73650-AT1G73655	NA	chr1	-	27689124	27691279	27689124	27690828	27691482	27691766	40382	616501329	0,1,0	502615545	16,9,10	264	132	2.96402e-07	3.87448e-05	1.0,0.996,1.0	0.94,0.972,0.965	0.04
868	40427	AT3G01690	NA	chr3	+	257456	257693	257528	257693	257318	257355	40427	135,120,86	0,0,0	97119133	22,0,0	204	132	2.02016e-05	0.00134388	1.0,1.0,1.0	0.74,1.0,1.0	0.087
869	40460	AT1G07590-AT1G07600	NA	chr1	-	2338735	2338978	2338735	2338975	2339265	2339385	40460	42,31,16	49,70,48	46,38,45	7,30,27	135	132	3.61825e-05	0.00218647	0.456,0.302,0.246	0.865,0.553,0.62	-0.345
870	40586	AT2G28305-AT2G28310	NA	chr2	+	12085697	12086165	12086072	12086165	12085450	12085530	40586	6,7,4	0,0,0	11,3,3	4,3,2	264	132	4.71458e-09	9.36871e-07	1.0,1.0,1.0	0.579,0.333,0.429	0.553
871	40668	AT3G23590	NA	chr3	+	8470600	8470784	8470604	8470784	8470147	8470358	40668	9,6,4	0,0,1	4,4,6	2,1,3	136	132	0.000521616	0.0204426	1.0,1.0,0.795	0.66,0.795,0.66	0.227
872	40761	AT4G39680	NA	chr4	-	18415359	18417184	18415359	18416961	18417346	18417527	40761	72,55,32	7,1,0	17,24,22	9,23,9	264	132	7.85287e-11	2.23339e-08	0.837,0.965,1.0	0.486,0.343,0.55	0.474
873	40844	AT3G51460	NA	chr3	+	19095259	19095575	19095504	19095575	19095100	19095187	40844	5,1,1	0,0,1	2,1,0	4,6,1	264	132	7.56042e-07	8.05405e-05	1.0,1.0,0.333	0.2,0.077,0.0	0.685
874	40906	AT1G17690	NA	chr1	-	6083121	6085076	6083121	6084955	6085279	6085339	40906	61,76,28	0,0,0	33,45,34	2,6,0	253	132	0.000588429	0.022437	1.0,1.0,1.0	0.896,0.796,1.0	0.103
875	40925	AT1G31800	NA	chr1	+	11397292	11397381	11397310	11397381	11397105	11397177	40925	23,22,6	1,1,0	7,12,8	2,4,2	150	132	0.000208756	0.00968777	0.953,0.951,1.0	0.755,0.725,0.779	0.215
876	40983	AT1G32470	NA	chr1	-	11739722	11740029	11739722	11739860	11740134	11740300	40983	4,6,8	0,2,0	4,16,4	4,12,11	264	132	5.83296e-06	0.00046128	1.0,0.6,1.0	0.333,0.4,0.154	0.571
877	40984	AT1G32470	NA	chr1	-	11739722	11740058	11739722	11739860	11740134	11740300	40984	5,6,7	0,2,0	4,10,4	4,12,11	264	132	1.25391e-06	0.000126616	1.0,0.6,1.0	0.333,0.294,0.154	0.606
878	41009	AT1G66260	NA	chr1	-	24696232	24698109	24696232	24697904	24698294	24698430	41009	8,7,2	1,0,0	2,3,7	4,1,1	264	132	1.75641e-05	0.00119667	0.8,1.0,1.0	0.2,0.6,0.778	0.407
879	41069	AT2G02500	NA	chr2	-	672198	672923	672198	672669	673015	673138	41069	163,130,81	0,0,0	34,34,45	0,6,4	264	132	7.34051e-06	0.000571748	1.0,1.0,1.0	1.0,0.739,0.849	0.137
880	41136	AT2G03420	NA	chr2	-	1035388	1035649	1035388	1035485	1035750	1035965	41136	10,4,2	0,0,0	8,8,2	2,4,6	264	132	8.93556e-10	2.02192e-07	1.0,1.0,1.0	0.667,0.5,0.143	0.563
881	41236	AT2G04378	NA	chr2	-	1525784	1526037	1525784	1525849	1526155	1526875	41236	2,3,5	0,0,0	5,4,8	0,4,3	264	132	1.35774e-05	0.000969818	1.0,1.0,1.0	1.0,0.333,0.571	0.365
882	41264	AT1G23310	NA	chr1	-	8269352	8270999	8269352	8270623	8271212	8271373	41264	2,1,1	0,0,0	1,0,0	3,2,2	264	132	2.9976e-15	1.78703e-12	1.0,1.0,1.0	0.143,0.0,0.0	0.952
883	41265	AT1G23310	NA	chr1	-	8269352	8270940	8269352	8270828	8271212	8271373	41265	9,6,2	0,1,0	5,9,9	93,88,90	244	132	0	0	1.0,0.764,1.0	0.028,0.052,0.051	0.878
884	41266	AT1G23310	NA	chr1	-	8269352	8270999	8269352	8270828	8271212	8271373	41266	9,7,2	0,1,0	5,9,9	93,88,90	264	132	0	0	1.0,0.778,1.0	0.026,0.049,0.048	0.885
885	41349	AT3G23700	NA	chr3	-	8532357	8533209	8532357	8532824	8533306	8533785	41349	364325278	0,0,0	200324301	21,24,30	264	132	0	0	1.0,1.0,1.0	0.826,0.871,0.834	0.156
886	41392	AT1G24180	NA	chr1	-	8561298	8562441	8561298	8562412	8562528	8562608	41392	0,0,0	4,4,1	2,0,4	2,3,0	161	132	0.000785483	0.0285128	0.0,0.0,0.0	0.451,0.0,1.0	-0.484
887	41423	AT2G05840	NA	chr2	+	2235603	2236289	2235960	2236289	2235407	2235503	41423	5,11,1	0,0,1	3,3,2	0,2,3	264	132	0.00113232	0.0379071	1.0,1.0,0.333	1.0,0.429,0.25	0.218
888	41505	AT2G40840	NA	chr2	+	17048040	17049534	17048224	17049534	17047820	17047922	41505	152139119	0,0,0	160192207	16,25,17	264	132	8.88178e-16	5.73615e-13	1.0,1.0,1.0	0.833,0.793,0.859	0.172
889	41606	AT2G23350	NA	chr2	+	9945253	9945421	9945271	9945421	9945023	9945152	41606	423342242	18,0,26	257293270	0,0,0	150	132	2.79713e-09	5.91728e-07	0.954,1.0,0.891	1.0,1.0,1.0	-0.052
890	41620	AT2G35260	NA	chr2	+	14850536	14850766	14850697	14850766	14850372	14850468	41620	9,12,4	0,0,0	17,28,22	44,49,37	264	132	4.44089e-16	2.99278e-13	1.0,1.0,1.0	0.162,0.222,0.229	0.796
891	41763	AT1G70210	NA	chr1	+	26440439	26441655	26441052	26441655	26439896	26440287	41763	25,19,13	0,0,0	20,25,30	5,0,4	264	132	2.10972e-05	0.00139625	1.0,1.0,1.0	0.667,1.0,0.789	0.181
892	41796	AT5G45140	NA	chr5	-	18250437	18252941	18250437	18252750	18253365	18253458	41796	22,26,20	0,0,0	23,22,37	6,17,14	264	132	3.42903e-12	1.26548e-09	1.0,1.0,1.0	0.657,0.393,0.569	0.46
893	41877	AT1G14350	NA	chr1	+	4908741	4909045	4908922	4909045	4908606	4908653	41877	1,0,1	3,3,0	4,2,1	2,0,0	264	132	2.19419e-05	0.00144358	0.143,0.0,1.0	0.5,1.0,1.0	-0.452
894	41880	AT4G26510-AT4G26520	NA	chr4	+	13384032	13384659	13384489	13384659	13383839	13383924	41880	5,4,6	18,9,10	0,0,0	2,2,20	264	132	2.66126e-06	0.000236387	0.122,0.182,0.231	0.0,0.0,0.0	0.178
895	41933	AT4G04750	NA	chr4	+	2418759	2419841	2418944	2419841	2418569	2418659	41933	31,23,12	1,1,0	25,18,26	5,5,2	264	132	7.48812e-05	0.00407249	0.939,0.92,1.0	0.714,0.643,0.867	0.212
896	42080	AT2G14170	NA	chr2	-	5978365	5981406	5978365	5981246	5981480	5981578	42080	85,66,105	0,0,0	62,86,70	16,19,16	264	132	0	0	1.0,1.0,1.0	0.66,0.694,0.686	0.32
897	42221	AT2G38880	NA	chr2	+	16240132	16240219	16240138	16240219	16239580	16239710	42221	43,11,22	1,0,0	20,50,31	1,10,0	138	132	0.00041477	0.0169283	0.976,1.0,1.0	0.95,0.827,1.0	0.066
898	42274	AT2G16940	NA	chr2	-	7345173	7346197	7345173	7345985	7346570	7347075	42274	17,15,5	0,0,0	3,2,6	3,6,4	264	132	1.8896e-13	9.32534e-11	1.0,1.0,1.0	0.333,0.143,0.429	0.698
899	42275	AT2G16940	NA	chr2	-	7345173	7346463	7345173	7345985	7346570	7347075	42275	17,15,5	0,0,0	3,2,6	3,6,4	264	132	1.8896e-13	9.32534e-11	1.0,1.0,1.0	0.333,0.143,0.429	0.698
900	42301	AT2G17340	NA	chr2	-	7541817	7543176	7541817	7543020	7543257	7543304	42301	153149117	0,0,0	140136121	8,2,4	264	132	5.09862e-05	0.00296543	1.0,1.0,1.0	0.897,0.971,0.938	0.065
901	42318	AT4G16980	NA	chr4	+	9557297	9557809	9557318	9557809	9557068	9557276	42318	94511521015	16857671449	322686509	84315311242	153	132	0.000418817	0.0170385	0.326,0.564,0.377	0.248,0.279,0.261	0.16
902	42321	AT4G16980	NA	chr4	+	9557315	9557809	9557318	9557809	9557068	9557276	42321	183443150	16857671449	37,95,104	84315311242	135	132	1.59493e-05	0.00110858	0.096,0.361,0.092	0.041,0.057,0.076	0.125
903	42338	AT3G20290	NA	chr3	-	7075344	7078079	7075344	7077928	7078386	7078466	42338	23,14,19	0,0,0	10,33,28	2,1,8	264	132	2.62956e-06	0.000235105	1.0,1.0,1.0	0.714,0.943,0.636	0.236
904	42430	AT1G14710	NA	chr1	-	5063646	5063930	5063646	5063734	5064147	5064811	42430	168,139,98	0,0,0	105144186	8,13,8	264	132	4.38455e-10	1.06188e-07	1.0,1.0,1.0	0.868,0.847,0.921	0.121
905	42537	AT3G16460	NA	chr3	+	5594717	5595179	5594733	5595179	5594584	5594635	42537	698494582	0,0,0	408675564	0,0,58	148	132	2.82502e-09	5.91728e-07	1.0,1.0,1.0	1.0,1.0,0.897	0.034
906	42554	AT3G13810	NA	chr3	+	4544923	4545178	4544953	4545178	4544449	4544501	42554	3,4,3	8,3,0	0,1,0	1,5,4	162	132	1.51648e-05	0.00106601	0.234,0.521,1.0	0.0,0.14,0.0	0.538
907	42558	AT3G17920	NA	chr3	+	6140532	6140862	6140796	6140862	6139286	6140461	42558	1,1,0	1,1,2	1,1,2	0,0,0	264	132	2.9746e-07	3.87448e-05	0.333,0.333,0.0	1.0,1.0,1.0	-0.778
908	42572	AT2G20890	NA	chr2	+	8988259	8988658	8988439	8988658	8988080	8988195	42572	11,6,1	2,2,0	5,2,1	17,14,19	264	132	1.87361e-07	2.62814e-05	0.733,0.6,1.0	0.128,0.067,0.026	0.704
909	42575	AT2G20890	NA	chr2	+	8988269	8988658	8988439	8988658	8988080	8988195	42575	11,6,1	2,2,0	5,3,1	17,14,19	264	132	4.33673e-07	5.2108e-05	0.733,0.6,1.0	0.128,0.097,0.026	0.694
910	42577	AT2G20890	NA	chr2	+	8988279	8988656	8988439	8988656	8988080	8988195	42577	10,5,1	2,2,0	5,4,0	17,14,19	264	132	3.96517e-06	0.000326048	0.714,0.556,1.0	0.128,0.125,0.0	0.672
911	42578	AT2G20890	NA	chr2	+	8988287	8988656	8988439	8988656	8988080	8988195	42578	10,5,1	2,2,0	5,2,3	17,14,19	264	132	7.50103e-06	0.000578438	0.714,0.556,1.0	0.128,0.067,0.073	0.667
912	42585	AT2G36850	NA	chr2	-	15457329	15458736	15457329	15458556	15458837	15458957	42585	0,0,1	85,55,51	0,9,8	77,66,73	264	132	0.000853622	0.0304514	0.0,0.0,0.01	0.0,0.064,0.052	-0.035
913	42632	AT2G21410	NA	chr2	+	9166531	9166863	9166656	9166863	9166053	9166207	42632	1,1,1	0,0,0	1,1,0	1,2,1	257	132	3.4008e-07	4.32069e-05	1.0,1.0,1.0	0.339,0.204,0.0	0.819
914	42658	AT5G05400	NA	chr5	-	1597412	1600496	1597412	1600298	1600837	1601063	42658	12,5,7	4,0,7	6,5,8	0,1,0	264	132	7.70919e-05	0.0041635	0.6,1.0,0.333	1.0,0.714,1.0	-0.26
915	42683	AT5G53850	NA	chr5	-	21861562	21863700	21861562	21863128	21864088	21864225	42683	33,21,28	77,80,72	6,13,10	85,117,69	264	132	1.63439e-07	2.32413e-05	0.176,0.116,0.163	0.034,0.053,0.068	0.1
916	42714	AT2G22795	NA	chr2	-	9697181	9699026	9697181	9698960	9699092	9699597	42714	52,41,11	0,0,0	29,1,1	0,12,25	198	132	1.86745e-08	3.2523e-06	1.0,1.0,1.0	1.0,0.053,0.026	0.64
917	42815	AT2G26770	NA	chr2	-	11405066	11407884	11405066	11407748	11408199	11408314	42815	67,66,34	50,55,36	33,37,25	52,60,51	264	132	0.000179533	0.00862872	0.401,0.375,0.321	0.241,0.236,0.197	0.141
918	42871	AT3G13200	NA	chr3	+	4243483	4243760	4243674	4243760	4242747	4242854	42871	2,4,2	0,0,0	0,0,0	1,1,2	264	132	2.30371e-13	1.08205e-10	1.0,1.0,1.0	0.0,0.0,0.0	1
919	42908	AT2G34357	NA	chr2	+	14499052	14502182	14499205	14502182	14498589	14498723	42908	26,24,17	1,0,0	6,5,21	5,18,8	264	132	2.80986e-12	1.06227e-09	0.929,1.0,1.0	0.375,0.122,0.568	0.621
920	43046	AT2G26840	NA	chr2	-	11447634	11448438	11447634	11447766	11448541	11448949	43046	6,1,2	1,0,0	0,0,1	3,9,12	264	132	1.82809e-12	7.21579e-10	0.75,1.0,1.0	0.0,0.0,0.04	0.903
921	43060	AT1G43650	NA	chr1	-	16444120	16446566	16444120	16446419	16446638	16446734	43060	12,13,9	0,0,0	8,12,6	2,3,2	264	132	7.4189e-06	0.000576406	1.0,1.0,1.0	0.667,0.667,0.6	0.355
922	43106	AT2G28070	NA	chr2	+	11957806	11958417	11958017	11958417	11957539	11957711	43106	45,30,26	0,0,0	56,76,71	5,5,6	264	132	3.63884e-06	0.000305702	1.0,1.0,1.0	0.848,0.884,0.855	0.138
923	43140	AT2G33490	NA	chr2	+	14184839	14185308	14185087	14185308	14184665	14184727	43140	13,20,10	0,0,0	12,23,20	1,2,4	264	132	0.000184959	0.00882113	1.0,1.0,1.0	0.857,0.852,0.714	0.192
924	43268	AT5G35630	NA	chr5	+	13832672	13832872	13832758	13832872	13832472	13832512	43268	325225237	48,0,0	169277196	0,0,0	218	132	1.21025e-07	1.78656e-05	0.804,1.0,1.0	1.0,1.0,1.0	-0.065
925	43363	AT2G48110	NA	chr2	+	19676554	19676664	19676557	19676664	19676215	19676302	43363	0,3,1	1,1,0	0,0,1	1,2,0	135	132	0.00129683	0.0419642	0.0,0.746,1.0	0.0,0.0,1.0	0.249
926	43399	AT2G32320	NA	chr2	+	13727410	13728113	13727902	13728113	13726812	13726949	43399	32,13,14	1,0,0	17,21,16	1,6,0	264	132	0.0011296	0.0378614	0.941,1.0,1.0	0.895,0.636,1.0	0.137
927	43400	AT2G32320	NA	chr2	+	13728211	13729331	13728431	13729331	13727902	13728041	43400	15,15,7	0,0,0	4,14,14	1,1,6	264	132	2.08436e-06	0.000193893	1.0,1.0,1.0	0.667,0.875,0.538	0.307
928	43415	AT2G32700	NA	chr2	+	13867036	13867434	13867211	13867434	13866764	13866926	43415	51,59,55	0,0,0	15,30,29	7,26,37	264	132	0	0	1.0,1.0,1.0	0.517,0.366,0.282	0.612
929	43416	AT2G32700	NA	chr2	+	13867039	13867434	13867211	13867434	13866767	13866926	43416	64,44,28	0,0,0	17,72,60	7,26,37	264	132	0	0	1.0,1.0,1.0	0.548,0.581,0.448	0.474
930	43417	AT2G32700	NA	chr2	+	13867084	13867434	13867211	13867434	13866767	13866926	43417	10,1,1	0,0,0	2,3,9	7,26,37	259	132	1.98064e-13	9.59371e-11	1.0,1.0,1.0	0.127,0.056,0.11	0.902
931	43419	AT2G32700	NA	chr2	+	13867036	13867434	13867192	13867434	13866787	13866926	43419	49,58,55	0,0,0	15,30,26	7,7,4	264	132	3.08026e-11	9.36157e-09	1.0,1.0,1.0	0.517,0.682,0.765	0.345
932	43420	AT2G32700	NA	chr2	+	13867039	13867434	13867192	13867434	13866787	13866926	43420	62,43,28	0,0,0	17,72,57	7,7,4	264	132	9.98652e-08	1.48125e-05	1.0,1.0,1.0	0.548,0.837,0.877	0.246
933	43422	AT2G32700	NA	chr2	+	13867036	13867434	13867214	13867434	13866793	13866926	43422	51,59,55	0,1,0	15,30,29	0,19,7	264	132	1.32287e-07	1.93438e-05	1.0,0.967,1.0	1.0,0.441,0.674	0.284
934	43423	AT2G32700	NA	chr2	+	13867039	13867434	13867214	13867434	13866793	13866926	43423	64,44,28	0,1,0	17,72,60	0,19,7	264	132	3.65757e-07	4.57196e-05	1.0,0.957,1.0	1.0,0.655,0.811	0.164
935	43500	AT2G34300-AT2G34310	NA	chr2	-	14473664	14478010	14473664	14477990	14478557	14478653	43500	0,2,6	4,1,0	0,0,1	6,3,10	152	132	0.00014211	0.00708264	0.0,0.635,1.0	0.0,0.0,0.08	0.518
936	43504	AT2G34300-AT2G34310	NA	chr2	-	14477080	14478474	14477080	14477985	14478557	14478653	43504	13,23,2	129,107,62	6,9,5	91174158	264	132	0.000583851	0.0222899	0.048,0.097,0.016	0.032,0.025,0.016	0.029
937	43535	AT3G05160	NA	chr3	-	1455114	1456596	1455114	1456107	1456883	1457071	43535	20,18,14	1,0,2	6,6,12	3,5,4	264	132	2.25227e-05	0.0014699	0.909,1.0,0.778	0.5,0.375,0.6	0.404
938	43628	AT3G54590	NA	chr3	+	20207185	20207410	20207260	20207410	20206155	20207110	43628	32,40,18	22,0,0	29,35,38	1,0,0	207	132	0.00127294	0.0413205	0.481,1.0,1.0	0.949,1.0,1.0	-0.156
939	43745	AT2G36810	NA	chr2	-	15428064	15434759	15428064	15434614	15434847	15434937	43745	12,7,11	0,0,0	16,7,8	5,2,0	264	132	6.85951e-05	0.00382455	1.0,1.0,1.0	0.615,0.636,1.0	0.25
940	43749	AT5G28350	NA	chr5	+	10326679	10326889	10326718	10326889	10326533	10326596	43749	52,59,33	0,0,0	36,38,40	6,12,4	171	132	8.83671e-10	2.01425e-07	1.0,1.0,1.0	0.822,0.71,0.885	0.194
941	43769	AT2G24060	NA	chr2	+	10229946	10231070	10230370	10231070	10229817	10229860	43769	293231165	0,0,0	203268271	11,4,5	264	132	1.09734e-05	0.000800414	1.0,1.0,1.0	0.902,0.971,0.964	0.054
942	43789	AT2G42210	NA	chr2	+	17590454	17590998	17590625	17590998	17590245	17590271	43789	15,6,10	22,22,7	35,29,23	26,3,9	264	132	0.0015534	0.0486908	0.254,0.12,0.417	0.402,0.829,0.561	-0.334
943	43910	AT2G39780	NA	chr2	+	16592240	16593319	16592475	16593319	16591996	16592098	43910	11,6,5	0,2,0	5,1,1	6,2,2	264	132	1.24497e-06	0.000126124	1.0,0.6,1.0	0.294,0.2,0.2	0.635
944	43944	AT3G27325	NA	chr3	+	10095906	10096532	10096208	10096532	10095121	10095213	43944	0,0,0	5,11,5	5,1,2	4,8,7	264	132	0.00023178	0.0105178	0.0,0.0,0.0	0.385,0.059,0.125	-0.19
945	43977	AT2G40770	NA	chr2	-	17014838	17021342	17014838	17021322	17021518	17021606	43977	0,0,2	3,1,0	2,2,8	0,0,0	152	132	0.0001139	0.00586526	0.0,0.0,1.0	1.0,1.0,1.0	-0.667
946	44294	AT2G45640	NA	chr2	-	18800000	18801098	18800000	18800953	18801212	18801368	44294	90,112,68	0,0,0	102157122	6,7,1	264	132	9.42658e-05	0.00500383	1.0,1.0,1.0	0.895,0.918,0.984	0.068
947	44410	AT2G47210	NA	chr2	+	19381858	19382050	19381979	19382050	19381702	19381774	44410	96,73,64	0,0,0	85101111	3,8,2	253	132	7.54798e-05	0.00409069	1.0,1.0,1.0	0.937,0.868,0.967	0.076
948	44425	AT1G80790	NA	chr1	+	30361265	30361447	30361266	30361447	30360266	30361180	44425	87,80,51	0,0,0	93,65,76	4,3,6	133	132	0.000472898	0.018843	1.0,1.0,1.0	0.958,0.956,0.926	0.053
949	44470	AT2G07680	NA	chr2	+	3517140	3517570	3517486	3517570	3516924	3517043	44470	7,2,1	0,0,0	13,6,6	2,5,1	264	132	5.06108e-07	5.78943e-05	1.0,1.0,1.0	0.765,0.375,0.75	0.37
950	44471	AT2G07680	NA	chr2	+	3517839	3518370	3518037	3518370	3517640	3517758	44471	10,11,4	0,0,0	7,7,1	2,2,1	264	132	0.000790325	0.0286551	1.0,1.0,1.0	0.636,0.636,0.333	0.465
951	44491	AT1G06630-AT1G06640	NA	chr1	+	2030897	2032894	2031090	2032894	2029998	2030207	44491	2,8,3	0,0,0	6,1,5	8,3,6	264	132	3.87002e-12	1.39501e-09	1.0,1.0,1.0	0.273,0.143,0.294	0.763
952	44543	AT3G01500	NA	chr3	-	194732	195287	194732	194891	195405	195511	44543	89,96,42	0,0,0	119320332	8,10,5	264	132	7.72575e-05	0.00416519	1.0,1.0,1.0	0.881,0.941,0.971	0.069
953	44544	AT3G01500	NA	chr3	-	194732	195336	194732	194891	195405	195511	44544	89,96,42	0,0,0	112320332	8,10,5	264	132	7.27941e-05	0.0040125	1.0,1.0,1.0	0.875,0.941,0.971	0.071
954	44545	AT3G01500	NA	chr3	-	194732	195347	194732	194891	195405	195511	44545	113,96,42	0,0,0	111329332	8,10,5	264	132	5.88017e-05	0.00332638	1.0,1.0,1.0	0.874,0.943,0.971	0.071
955	44589	AT1G75850	NA	chr1	-	28479647	28480156	28479647	28479931	28480236	28480326	44589	0,2,0	39,25,26	3,6,8	35,44,48	264	132	0.000374817	0.0157267	0.0,0.038,0.0	0.041,0.064,0.077	-0.048
956	44676	AT4G33350	NA	chr4	-	16065208	16065485	16065208	16065320	16065602	16065653	44676	181222124	0,0,0	154180129	6,5,11	264	132	4.22838e-08	6.86281e-06	1.0,1.0,1.0	0.928,0.947,0.854	0.09
957	44708	AT4G29900	NA	chr4	-	14612399	14615304	14612399	14615077	14615396	14615505	44708	30,27,21	0,0,0	20,23,23	3,6,1	264	132	2.05786e-06	0.00019273	1.0,1.0,1.0	0.769,0.657,0.92	0.218
958	44779	AT3G04485	NA	chr3	+	1199566	1200140	1199677	1200140	1198763	1199306	44779	1,2,1	0,1,1	0,0,1	1,7,1	243	132	0.00117268	0.0388804	1.0,0.521,0.352	0.0,0.0,0.352	0.507
959	44787	AT3G04490	NA	chr3	+	1207650	1208638	1207836	1208638	1207500	1207565	44787	24,12,15	0,0,0	12,22,14	4,3,0	264	132	0.000184902	0.00882113	1.0,1.0,1.0	0.6,0.786,1.0	0.205
960	44822	AT3G13570	NA	chr3	-	4430155	4430634	4430155	4430319	4431044	4431122	44822	12,10,9	101,80,71	5,2,3	92145106	264	132	1.80747e-05	0.00122365	0.056,0.059,0.06	0.026,0.007,0.014	0.043
961	44826	AT3G06840	NA	chr3	+	2157147	2157752	2157157	2157752	2156889	2157016	44826	134,102,74	2,0,2	49,66,57	8,2,3	142	132	0.000415607	0.0169301	0.984,1.0,0.972	0.851,0.968,0.946	0.064
962	44932	AT1G66730	NA	chr1	+	24887643	24887919	24887810	24887919	24887434	24887552	44932	6,7,2	0,0,0	3,7,0	3,1,7	264	132	1.3788e-09	3.07503e-07	1.0,1.0,1.0	0.333,0.778,0.0	0.63
963	45069	AT1G26255	NA	chr1	-	9083855	9084719	9083855	9084569	9084869	9085238	45069	232344206	0,0,0	161200224	26,0,2	264	132	3.18672e-07	4.11618e-05	1.0,1.0,1.0	0.756,1.0,0.982	0.087
964	45070	AT1G26255	NA	chr1	-	9083855	9084749	9083855	9084569	9084869	9085238	45070	230334206	0,0,0	161200224	26,0,2	264	132	3.38029e-07	4.31231e-05	1.0,1.0,1.0	0.756,1.0,0.982	0.087
965	45071	AT1G26255	NA	chr1	-	9083855	9084809	9083855	9084569	9084869	9085238	45071	230326206	0,0,0	161200233	26,0,2	264	132	4.00901e-07	4.8737e-05	1.0,1.0,1.0	0.756,1.0,0.983	0.087
966	45072	AT1G26255	NA	chr1	-	9083855	9084839	9083855	9084569	9084869	9085238	45072	230323206	0,0,0	161200226	26,0,2	264	132	3.71033e-07	4.61929e-05	1.0,1.0,1.0	0.756,1.0,0.983	0.087
967	45074	AT1G26255	NA	chr1	-	9083855	9084719	9083855	9084596	9084869	9085238	45074	232344206	0,0,0	160200224	0,0,14	255	132	0.000901509	0.0317495	1.0,1.0,1.0	1.0,1.0,0.892	0.036
968	45075	AT1G26255	NA	chr1	-	9083855	9084749	9083855	9084596	9084869	9085238	45075	230334206	0,0,0	160200224	0,0,14	264	132	0.000747403	0.0273548	1.0,1.0,1.0	1.0,1.0,0.889	0.037
969	45076	AT1G26255	NA	chr1	-	9083855	9084809	9083855	9084596	9084869	9085238	45076	230326206	0,0,0	160200233	0,0,14	264	132	0.000826087	0.0296142	1.0,1.0,1.0	1.0,1.0,0.893	0.036
970	45077	AT1G26255	NA	chr1	-	9083855	9084839	9083855	9084596	9084869	9085238	45077	230323206	0,0,0	160200226	0,0,14	264	132	0.000772806	0.0281516	1.0,1.0,1.0	1.0,1.0,0.89	0.037
971	45082	AT1G26255	NA	chr1	-	9083855	9084749	9083855	9084719	9084869	9085238	45082	8,20,3	2,26,0	2,6,6	0,0,0	162	132	3.11714e-06	0.000270357	0.765,0.385,1.0	1.0,1.0,1.0	-0.283
972	45083	AT1G26255	NA	chr1	-	9083855	9084809	9083855	9084719	9084869	9085238	45083	14,17,26	2,26,0	4,16,33	0,0,0	222	132	2.39824e-05	0.0015521	0.806,0.28,1.0	1.0,1.0,1.0	-0.305
973	45084	AT1G26255	NA	chr1	-	9083855	9084839	9083855	9084719	9084869	9085238	45084	14,14,26	2,26,0	4,16,26	0,0,0	252	132	2.60633e-05	0.0016659	0.786,0.22,1.0	1.0,1.0,1.0	-0.331
974	45116	AT3G07940	NA	chr3	+	2530430	2530636	2530431	2530636	2530187	2530351	45116	0,0,0	19,33,16	2,6,8	26,49,45	133	132	5.51019e-06	0.000440247	0.0,0.0,0.0	0.071,0.108,0.15	-0.11
975	45152	AT4G31530	NA	chr4	+	15282824	15283831	15282954	15283831	15282614	15282748	45152	178,142,75	0,0,0	167182155	5,10,7	262	132	4.76264e-07	5.55044e-05	1.0,1.0,1.0	0.944,0.902,0.918	0.079
976	45245	AT1G71810	NA	chr1	-	27006091	27006155	27006091	27006135	27006450	27006510	45245	3,5,2	0,0,0	8,5,9	7,9,0	152	132	1.3714e-06	0.00013714	1.0,1.0,1.0	0.498,0.325,1.0	0.392
977	45391	AT3G63440	NA	chr3	+	23425928	23426385	23425943	23426385	23425598	23425861	45391	2,0,0	39,20,17	1,4,8	22,20,12	147	132	4.32708e-05	0.00256972	0.044,0.0,0.0	0.039,0.152,0.374	-0.174
978	45484	AT3G13580	NA	chr3	+	4433262	4434725	4433806	4434725	4433112	4433175	45484	6,3,0	155,125,48	6,8,10	104,73,52	264	132	0.000204381	0.00954189	0.019,0.012,0.0	0.028,0.052,0.088	-0.046
979	45487	AT3G13580	NA	chr3	+	4433336	4434725	4433806	4434725	4433112	4433175	45487	6,3,0	155,125,48	6,9,8	104,73,52	264	132	0.000374904	0.0157267	0.019,0.012,0.0	0.028,0.058,0.071	-0.042
980	45522	AT3G14205	NA	chr3	-	4715647	4716264	4715647	4716094	4716374	4716533	45522	3,3,1	0,0,0	1,1,0	1,0,2	264	132	0.000170468	0.00828294	1.0,1.0,1.0	0.333,1.0,0.0	0.556
981	45616	AT3G15950	NA	chr3	-	5398587	5398813	5398587	5398691	5398907	5399079	45616	1,2,1	0,0,0	3,7,2	21,27,16	254	132	4.86886e-08	7.86118e-06	1.0,1.0,1.0	0.069,0.119,0.061	0.917
982	45630	AT3G15950	NA	chr3	-	5400086	5400399	5400086	5400258	5400483	5400558	45630	158014941241	1,0,0	94115011257	5,19,21	264	132	2.96996e-05	0.00186374	0.999,1.0,1.0	0.989,0.975,0.968	0.022
983	45738	AT2G43910	NA	chr2	-	18184968	18185449	18184968	18185096	18185606	18185707	45738	389359313	5,0,0	265284239	10,12,5	264	132	6.2509e-07	6.8456e-05	0.975,1.0,1.0	0.93,0.922,0.96	0.054
984	45739	AT2G43910	NA	chr2	-	18184968	18185462	18184968	18185096	18185606	18185707	45739	5,9,3	5,0,0	4,2,2	10,12,5	264	132	7.66578e-05	0.00414728	0.333,1.0,1.0	0.167,0.077,0.167	0.641
985	45740	AT2G43910	NA	chr2	-	18184968	18185533	18184968	18185096	18185606	18185707	45740	3,8,3	5,0,0	4,2,4	10,12,5	264	132	0.000887597	0.0313388	0.231,1.0,1.0	0.167,0.077,0.286	0.567
986	45741	AT2G43910	NA	chr2	-	18184968	18185533	18184968	18185449	18185606	18185707	45741	25,21,4	386351310	1,1,3	261282237	216	132	3.78455e-06	0.000314534	0.038,0.035,0.008	0.002,0.002,0.008	0.023
987	45792	AT1G06560	NA	chr1	+	2009496	2010252	2009725	2010252	2008722	2009398	45792	27,13,28	0,0,0	44,28,36	1,6,5	264	132	4.6364e-06	0.000376252	1.0,1.0,1.0	0.957,0.7,0.783	0.187
988	45867	AT3G18840	NA	chr3	+	6498356	6498784	6498359	6498784	6496239	6498245	45867	1,3,2	0,0,0	0,2,1	3,4,3	135	132	1.19915e-12	5.02347e-10	1.0,1.0,1.0	0.0,0.328,0.246	0.809
989	45893	AT3G19180	NA	chr3	+	6634998	6635172	6635019	6635172	6634815	6634911	45893	6,1,2	0,0,1	6,6,1	3,5,0	153	132	0.000148786	0.0073916	1.0,1.0,0.633	0.633,0.509,1.0	0.164
990	45899	AT3G19340	NA	chr3	-	6701744	6702283	6701744	6702127	6702377	6702465	45899	93,73,75	0,0,0	87,113,88	4,3,3	264	132	0.00120091	0.0395246	1.0,1.0,1.0	0.916,0.95,0.936	0.066
991	45954	AT1G68010	NA	chr1	+	25493651	25493717	25493667	25493717	25493388	25493540	45954	44,45,27	0,0,0	19,42,38	9,1,2	148	132	2.85414e-05	0.00180568	1.0,1.0,1.0	0.653,0.974,0.944	0.143
992	45958	AT1G68010	NA	chr1	+	25494581	25494672	25494591	25494672	25494422	25494495	45958	42,19,21	1,3,0	15,22,17	2,8,4	142	132	0.000447449	0.0179675	0.975,0.855,1.0	0.875,0.719,0.798	0.146
993	45960	AT1G68010	NA	chr1	+	25495106	25495508	25495265	25495508	25494907	25495015	45960	7,16,4	0,0,0	6,14,17	3,3,1	264	132	3.53515e-05	0.00214881	1.0,1.0,1.0	0.5,0.7,0.895	0.302
994	46108	AT3G23070	NA	chr3	+	8206269	8206562	8206273	8206562	8206025	8206182	46108	142,96,43	0,0,0	124179160	17,9,0	136	132	4.24615e-06	0.000348229	1.0,1.0,1.0	0.876,0.951,1.0	0.058
995	46223	AT3G25920	NA	chr3	-	9492039	9492367	9492039	9492319	9492474	9492616	46223	30,37,25	26,0,0	15,31,23	0,0,0	180	132	0.000934319	0.0326906	0.458,1.0,1.0	1.0,1.0,1.0	-0.181

## Sheet: A5SS_amiR-u1-c
	ID	GeneID	geneSymbol	chr	strand	longExonStart_0base	longExonEnd	shortES	shortEE	flankingES	flankingEE	ID.1	IJC_SAMPLE_1	SJC_SAMPLE_1	IJC_SAMPLE_2	SJC_SAMPLE_2	IncFormLen	SkipFormLen	PValue	FDR	IncLevel1	IncLevel2	IncLevelDifference
1	25	AT5G66190	NA	chr5	-	26452571	26452800	26452604	26452800	26452349	26452483	25	430737702806	0,0,0	49994117	83108	165	132	5.88418e-15	1.66196e-12	1.0,1.0,1.0	0.98,0.968	0.026
2	59	AT5G64930	NA	chr5	-	25947176	25947374	25947317	25947374	25945711	25947099	59	16,17,6	0,0,0	12,14	2,7	264	132	4.01019e-08	2.99281e-06	1.0,1.0,1.0	0.75,0.5	0.375
3	79	AT5G64130	NA	chr5	-	25664981	25665167	25665104	25665167	25664815	25664869	79	367272232	0,0,0	602413	18,13	255	132	2.75658e-08	2.16273e-06	1.0,1.0,1.0	0.945,0.943	0.056
4	123	AT5G61960	NA	chr5	-	24883872	24884174	24883907	24884174	24883550	24883573	123	0,0,0	4,2,5	4,3	5,4	167	132	2.59405e-06	0.000122742	0.0,0.0,0.0	0.387,0.372	-0.38
5	136	AT5G61440	NA	chr5	+	24708226	24708391	24708226	24708356	24708489	24708893	136	115,114,85	2,1,0	189161	15,10	167	132	1.64342e-06	8.13247e-05	0.978,0.989,1.0	0.909,0.927	0.071
6	147	AT5G60990	NA	chr5	-	24547229	24547594	24547447	24547594	24547013	24547125	147	93,69,57	0,0,0	103,64	4,5	264	132	8.40821e-05	0.00256423	1.0,1.0,1.0	0.928,0.865	0.103
7	181	AT5G59770	NA	chr5	-	24080110	24080427	24080373	24080427	24079962	24080009	181	51,54,52	0,0,0	36,34	4,2	264	132	0.00031086	0.00781791	1.0,1.0,1.0	0.818,0.895	0.143
8	194	AT5G59430	NA	chr5	+	23967312	23967577	23967312	23967487	23968147	23968337	194	22,29,26	0,2,0	52,54	4,5	222	132	0.00165932	0.0320668	1.0,0.896,1.0	0.885,0.865	0.09
9	205	AT5G58100	NA	chr5	+	23510794	23511347	23510794	23510865	23511442	23511548	205	4,5,0	130,111,79	8,16	83105	264	132	2.36646e-05	0.000855231	0.015,0.022,0.0	0.046,0.071	-0.046
10	237	AT5G56160	NA	chr5	+	22732027	22732450	22732027	22732153	22732537	22732820	237	7,1,1	0,0,0	0,1	2,0	264	132	0.00118971	0.0241348	1.0,1.0,1.0	0.0,1.0	0.5
11	279	AT5G53180	NA	chr5	-	21570833	21571253	21571043	21571253	21570165	21570228	279	15,6,0	52,37,32	4,0	61,52	264	132	0.000814792	0.0178719	0.126,0.075,0.0	0.032,0.0	0.051
12	284	AT5G53080-AT5G53090	NA	chr5	+	21521755	21521978	21521755	21521944	21522070	21522162	284	27,20,10	0,0,0	18,21	0,6	166	132	0.000997114	0.0209212	1.0,1.0,1.0	1.0,0.736	0.132
13	286	AT5G53080	NA	chr5	+	21521169	21521666	21521169	21521444	21521755	21521978	286	10,5,7	0,0,0	9,3	1,3	264	132	0.00089856	0.0192493	1.0,1.0,1.0	0.818,0.333	0.424
14	290	AT5G52920	NA	chr5	+	21463538	21463928	21463538	21463922	21464104	21464392	290	10,33,23	751695547	31,39	490443	138	132	3.70168e-05	0.00125501	0.013,0.043,0.039	0.057,0.078	-0.036
15	365	AT5G48545	NA	chr5	+	19676957	19677600	19676957	19677034	19677693	19677747	365	78,98,30	3,7,2	42,32	30,15	264	132	1.4726e-12	2.6248e-10	0.929,0.875,0.882	0.412,0.516	0.431
16	386	AT5G47710-AT5G47720	NA	chr5	+	19333919	19334027	19333919	19334005	19334111	19334249	386	60,42,20	55,42,28	52,59	23,29	154	132	0.000585823	0.0134104	0.483,0.462,0.38	0.66,0.636	-0.206
17	404	AT5G46400	NA	chr5	+	18821227	18821601	18821227	18821594	18821683	18821827	404	9,1,0	3,4,6	0,0	3,2	139	132	0.00115223	0.0235042	0.74,0.192,0.0	0.0,0.0	0.311
18	418	AT5G45310	NA	chr5	-	18360060	18360820	18360532	18360820	18359274	18359987	418	10,4,3	0,4,3	8,4	0,0	264	132	5.37851e-05	0.00173845	1.0,0.333,0.333	1.0,1.0	-0.445
19	434	AT5G46030	NA	chr5	+	18670717	18670897	18670717	18670788	18670981	18671340	434	788717459	1,0,0	926820	88,85	241	132	0	0	0.998,1.0,1.0	0.852,0.841	0.153
20	470	AT5G43940	NA	chr5	+	17684811	17685167	17684811	17685137	17685416	17685499	470	0,0,0	162160128	11,8	156107	162	132	8.09401e-07	4.3323e-05	0.0,0.0,0.0	0.054,0.057	-0.056
21	476	AT5G43810	NA	chr5	+	17610935	17611005	17610935	17611001	17611844	17612421	476	34,17,16	3,5,0	22,20	0,0	136	132	0.00166638	0.0321694	0.917,0.767,1.0	1.0,1.0	-0.105
22	554	AT5G39600	NA	chr5	-	15854985	15855159	15855079	15855159	15854414	15854796	554	2,1,3	97,111,75	19,15	109109	226	132	2.20386e-08	1.75916e-06	0.012,0.005,0.023	0.092,0.074	-0.07
23	562	AT5G38590	NA	chr5	-	15452627	15453505	15453020	15453505	15452410	15452551	562	16,5,14	1,2,0	17,13	7,4	264	132	0.00249579	0.0449658	0.889,0.556,1.0	0.548,0.619	0.232
24	588	AT5G37370	NA	chr5	-	14815164	14815843	14815697	14815843	14814767	14814848	588	3,7,3	28,42,18	1,0	44,73	264	132	0.000328573	0.00821078	0.051,0.077,0.077	0.011,0.0	0.063
25	589	AT5G37370	NA	chr5	-	14815171	14815843	14815697	14815843	14814767	14814848	589	4,7,4	28,42,18	1,0	44,73	264	132	5.51421e-05	0.00176985	0.067,0.077,0.1	0.011,0.0	0.076
26	592	AT5G37360	NA	chr5	-	14806228	14806379	14806302	14806379	14806012	14806111	592	3,2,0	158147138	10,10	95101	206	132	9.72084e-07	5.02906e-05	0.012,0.009,0.0	0.063,0.06	-0.054
27	611	AT5G36790	NA	chr5	-	14481189	14481335	14481224	14481335	14480892	14481091	611	5,7,1	0,0,0	12,5	1,14	167	132	1.62718e-05	0.000609663	1.0,1.0,1.0	0.905,0.22	0.438
28	612	AT5G36790	NA	chr5	-	14483040	14483112	14483044	14483112	14482828	14482921	612	0,0,0	25,11,11	19,0	22,30	136	132	6.05833e-05	0.00192431	0.0,0.0,0.0	0.456,0.0	-0.228
29	626	AT5G35730	NA	chr5	+	13894134	13894448	13894134	13894277	13894534	13894651	626	95,101,90	0,0,0	41,44	4,2	264	132	0.000892322	0.0191604	1.0,1.0,1.0	0.837,0.917	0.123
30	636	AT5G35210	NA	chr5	-	13475335	13475547	13475381	13475547	13475199	13475250	636	38,36,17	0,2,0	28,31	14,18	178	132	8.63976e-13	1.60219e-10	1.0,0.93,1.0	0.597,0.561	0.398
31	662	AT5G32450	NA	chr5	+	12079791	12080052	12079791	12079898	12080225	12080297	662	245240205	0,0,0	341267	14,11	264	132	7.98701e-09	6.96489e-07	1.0,1.0,1.0	0.924,0.924	0.076
32	674	AT5G28640	NA	chr5	-	10649387	10649644	10649539	10649644	10648464	10648541	674	20,11,7	52,34,31	4,8	76,65	264	132	8.23857e-05	0.0025293	0.161,0.139,0.101	0.026,0.058	0.092
33	677	AT5G28050	NA	chr5	-	10045047	10045822	10045739	10045822	10044680	10044871	677	212188150	0,0,0	223182	5,5	264	132	0.00176487	0.033742	1.0,1.0,1.0	0.957,0.948	0.048
34	733	AT5G25800	NA	chr5	-	8982081	8982221	8982087	8982221	8981878	8981988	733	1,2,2	11,28,19	7,6	10,18	138	132	0.000544304	0.0126173	0.08,0.064,0.091	0.401,0.242	-0.243
35	750	AT5G24800	NA	chr5	+	8515665	8515846	8515665	8515837	8515929	8516005	750	0,1,1	112,125,99	7,5	118,93	141	132	0.000471661	0.0112021	0.0,0.007,0.009	0.053,0.048	-0.045
36	819	AT5G22450	NA	chr5	-	7443096	7443385	7443293	7443385	7442581	7442900	819	12,25,14	4,0,0	9,22	4,10	264	132	0.000600187	0.013705	0.6,1.0,1.0	0.529,0.524	0.34
37	875	AT5G20060	NA	chr5	+	6776186	6776228	6776186	6776216	6776734	6776830	875	0,0,0	105,75,54	4,14	81,78	144	132	9.11827e-08	6.31707e-06	0.0,0.0,0.0	0.043,0.141	-0.092
38	880	AT5G19940	NA	chr5	+	6740008	6740140	6740008	6740132	6740205	6740385	880	7,3,8	473414447	14,18	495368	140	132	0.00046215	0.0110333	0.014,0.007,0.017	0.026,0.044	-0.022
39	894	AT5G19550	NA	chr5	+	6600045	6600237	6600045	6600183	6600320	6600442	894	0,3,2	204166145	7,13	228194	186	132	0.000638298	0.0144139	0.0,0.013,0.01	0.021,0.045	-0.025
40	919	AT5G18680	NA	chr5	-	6229431	6229596	6229466	6229596	6229065	6229242	919	13,10,5	151125117	29,33	155,92	167	132	3.9894e-07	2.32512e-05	0.064,0.059,0.033	0.129,0.221	-0.123
41	945	AT5G17300	NA	chr5	-	5691550	5691810	5691698	5691810	5691073	5691388	945	41,40,13	1,1,2	42,36	5,16	264	132	0.000277309	0.00715044	0.953,0.952,0.765	0.808,0.529	0.221
42	971	AT5G16120	NA	chr5	+	5267358	5267464	5267358	5267457	5267532	5267979	971	0,2,0	75,73,44	8,15	75,58	139	132	9.13097e-09	7.7609e-07	0.0,0.025,0.0	0.092,0.197	-0.136
43	972	AT5G16110	NA	chr5	-	5261791	5261970	5261876	5261970	5261642	5261709	972	138127115	1,0,0	202150	6,9	217	132	2.66089e-05	0.000954127	0.988,1.0,1.0	0.953,0.91	0.065
44	996	AT5G14720	NA	chr5	-	4748961	4749194	4749068	4749194	4748799	4748846	996	247204139	0,0,0	175172	3,7	239	132	0.0012391	0.0250356	1.0,1.0,1.0	0.97,0.931	0.049
45	1024	AT5G13570	NA	chr5	+	4369319	4369399	4369319	4369367	4369513	4369581	1024	5,2,4	0,0,1	4,3	3,1	164	132	0.000852757	0.0185715	1.0,1.0,0.763	0.518,0.707	0.308
46	1036	AT5G13000	NA	chr5	-	4112400	4112513	4112431	4112513	4112077	4112307	1036	144,114,75	5,3,0	78120	4,12	163	132	0.00204213	0.0380239	0.959,0.969,1.0	0.94,0.89	0.061
47	1065	AT5G12040	NA	chr5	+	3886322	3886449	3886322	3886416	3886773	3886848	1065	1,0,0	57,71,50	3,9	91,82	165	132	0.000556787	0.0128418	0.014,0.0,0.0	0.026,0.081	-0.049
48	1105	AT5G10940	NA	chr5	-	3450733	3450861	3450749	3450861	3449945	3450277	1105	4,5,1	43,52,36	8,17	39,33	148	132	0.000116208	0.0033921	0.077,0.079,0.024	0.155,0.315	-0.175
49	1107	AT5G10940	NA	chr5	-	3452075	3452190	3452084	3452190	3451435	3451575	1107	2,0,3	22,20,17	4,7	12,11	141	132	0.000755115	0.0167227	0.078,0.0,0.142	0.238,0.373	-0.232
50	1128	AT5G10070	NA	chr5	-	3148900	3149022	3148906	3149022	3148522	3148808	1128	39,47,34	37,50,20	71,68	21,20	138	132	1.73546e-05	0.000646274	0.502,0.473,0.619	0.764,0.765	-0.233
51	1192	AT5G41990	NA	chr5	-	16797686	16798000	16797729	16798000	16797472	16797537	1192	3,7,7	0,0,0	5,1	3,1	175	132	0.00039315	0.00961097	1.0,1.0,1.0	0.557,0.43	0.506
52	1198	AT5G07630	NA	chr5	+	2413118	2413193	2413118	2413182	2413337	2413409	1198	12,10,8	1,2,0	15,10	6,4	143	132	0.00135887	0.0268831	0.917,0.822,1.0	0.698,0.698	0.215
53	1205	AT5G37260	NA	chr5	-	14752650	14753088	14752960	14753088	14752437	14752500	1205	533510342	94,68,75	543539	376372	264	132	0	0	0.739,0.789,0.695	0.419,0.42	0.322
54	1229	AT5G24314	NA	chr5	+	8277745	8277920	8277745	8277791	8277998	8278058	1229	876774522	0,0,0	1070752	194116	261	132	0	0	1.0,1.0,1.0	0.736,0.766	0.249
55	1232	AT5G05550	NA	chr5	-	1639453	1640606	1639823	1640606	1639031	1639357	1232	15,23,12	7,12,7	7,4	36,11	264	132	3.27008e-08	2.50148e-06	0.517,0.489,0.462	0.089,0.154	0.368
56	1236	AT5G05230	NA	chr5	+	1552068	1552318	1552068	1552264	1552495	1552577	1236	0,0,1	25,24,23	3,7	34,28	186	132	0.000110592	0.00325379	0.0,0.0,0.03	0.059,0.151	-0.095
57	1261	AT5G04360	NA	chr5	+	1223036	1223247	1223036	1223186	1223475	1223536	1261	2,3,4	15,9,8	1,0	12,13	193	132	0.00174451	0.0334665	0.084,0.186,0.255	0.054,0.0	0.148
58	1277	AT5G04080	NA	chr5	+	1104925	1105049	1104925	1105037	1105140	1105365	1277	0,0,0	46,34,28	12,10	53,31	144	132	2.44548e-10	3.03329e-08	0.0,0.0,0.0	0.172,0.228	-0.2
59	1294	AT5G03690	NA	chr5	-	964852	965050	964954	965050	964438	964666	1294	9,0,2	51,35,16	14,19	14,32	234	132	1.9857e-07	1.27023e-05	0.091,0.0,0.066	0.361,0.251	-0.254
60	1323	AT5G02940	NA	chr5	-	684841	684952	684849	684952	684501	684772	1323	257203123	1,3,0	164150	3,16	140	132	3.6593e-06	0.000166703	0.996,0.985,1.0	0.981,0.898	0.054
61	1327	AT5G13300	NA	chr5	-	4258952	4259167	4259071	4259167	4258572	4258788	1327	40,36,35	0,0,0	31,33	5,3	251	132	6.15859e-06	0.00026479	1.0,1.0,1.0	0.765,0.853	0.191
62	1332	AT5G67610	NA	chr5	-	26962309	26962406	26962313	26962406	26962024	26962186	1332	15,17,10	20,24,15	14,27	9,12	136	132	0.00278741	0.0490643	0.421,0.407,0.393	0.602,0.686	-0.237
63	1346	AT5G02410	NA	chr5	-	517675	517818	517715	517818	517203	517584	1346	17,31,15	0,0,0	9,8	8,11	172	132	9.99201e-15	2.6586e-12	1.0,1.0,1.0	0.463,0.358	0.59
64	1352	AT5G02150	NA	chr5	-	425642	425785	425703	425785	425507	425558	1352	20,13,12	2,0,0	18,27	6,2	193	132	0.000915985	0.0195088	0.872,1.0,1.0	0.672,0.902	0.17
65	1370	AT5G01470	NA	chr5	+	192128	192227	192128	192215	192295	192640	1370	5,0,2	16,9,7	15,8	17,12	144	132	0.00262385	0.0468591	0.223,0.0,0.208	0.447,0.379	-0.269
66	1371	AT5G01470	NA	chr5	+	192128	192227	192128	192215	192301	192640	1371	1,0,0	2,5,5	5,5	9,1	144	132	1.0215e-05	0.000404321	0.314,0.0,0.0	0.337,0.821	-0.474
67	1468	AT4G37680	NA	chr4	+	17700985	17701044	17700985	17701006	17701223	17701481	1468	10,5,0	52,46,33	18,17	37,33	170	132	6.52587e-06	0.000277978	0.13,0.078,0.0	0.274,0.286	-0.211
68	1487	AT4G36690	NA	chr4	-	17296029	17296226	17296149	17296226	17295884	17295944	1487	70,47,25	0,0,0	22,43	3,5	252	132	5.64731e-06	0.000244526	1.0,1.0,1.0	0.793,0.818	0.195
69	1507	AT4G35940	NA	chr4	+	17021388	17022080	17021388	17021755	17022202	17023764	1507	1,0,0	37,29,21	4,6	17,17	264	132	1.01351e-05	0.000402749	0.013,0.0,0.0	0.105,0.15	-0.123
70	1515	AT4G35830	NA	chr4	-	16975576	16975763	16975687	16975763	16975260	16975446	1515	0,0,0	212256181	16,16	107114	243	132	1.5421e-13	3.11114e-11	0.0,0.0,0.0	0.075,0.071	-0.073
71	1568	AT4G34265	NA	chr4	+	16402616	16402780	16402616	16402735	16402957	16403009	1568	29,30,11	115,77,60	42,69	54,44	177	132	5.65357e-07	3.13577e-05	0.158,0.225,0.12	0.367,0.539	-0.285
72	1618	AT4G32920	NA	chr4	-	15893310	15893379	15893323	15893379	15893115	15893215	1618	1,0,0	3,2,2	1,2	2,4	145	132	0.00152785	0.029872	0.233,0.0,0.0	0.313,0.313	-0.235
73	1631	AT4G32730	NA	chr4	+	15790344	15790584	15790344	15790569	15790955	15791109	1631	7,12,8	5,6,2	6,10	0,0	147	132	7.01152e-06	0.000294564	0.557,0.642,0.782	1.0,1.0	-0.34
74	1634	AT4G32560	NA	chr4	+	15715576	15715681	15715576	15715657	15715765	15715888	1634	0,0,0	20,16,9	1,4	8,4	156	132	0.000890521	0.0191441	0.0,0.0,0.0	0.096,0.458	-0.277
75	1640	AT4G32360	NA	chr4	+	15621970	15622256	15621970	15622251	15622382	15622499	1640	7,5,2	3,2,1	2,3	0,0	137	132	0.000973776	0.0205018	0.692,0.707,0.658	1.0,1.0	-0.314
76	1643	AT4G32360	NA	chr4	+	15623443	15623533	15623443	15623505	15623620	15623822	1643	3,1,0	20,22,6	2,6	4,4	160	132	0.000203759	0.00547702	0.11,0.036,0.0	0.292,0.553	-0.374
77	1704	AT4G30690	NA	chr4	+	14960715	14961283	14960715	14961016	14961360	14961413	1704	90,81,52	0,0,0	47,41	1,8	264	132	4.82761e-06	0.000212542	1.0,1.0,1.0	0.959,0.719	0.161
78	1714	AT4G30490	NA	chr4	-	14899372	14899566	14899376	14899566	14899034	14899286	1714	145,127,85	0,0,0	113,83	10,1	136	132	0.000346361	0.00854683	1.0,1.0,1.0	0.916,0.988	0.048
79	1728	AT4G29490	NA	chr4	+	14490210	14490352	14490210	14490281	14490475	14490529	1728	0,0,0	53,36,47	4,7	47,13	203	132	5.03967e-06	0.000220819	0.0,0.0,0.0	0.052,0.259	-0.155
80	1747	AT4G28710	NA	chr4	+	14175332	14175521	14175332	14175434	14175718	14175776	1747	5,2,2	6,9,5	0,0	3,14	219	132	0.000133003	0.00380937	0.334,0.118,0.194	0.0,0.0	0.215
81	1771	AT4G28510	NA	chr4	-	14086660	14086815	14086755	14086815	14086201	14086380	1771	0,2,0	77,78,33	15,3	105116	227	132	0.000195438	0.00526878	0.0,0.015,0.0	0.077,0.015	-0.041
82	1779	AT4G28025	NA	chr4	-	13937257	13937382	13937284	13937382	13936451	13936536	1779	264224182	13,10,4	449327	69,40	159	132	6.09828e-09	5.57006e-07	0.944,0.949,0.974	0.844,0.872	0.098
83	1785	AT4G27960	NA	chr4	-	13917342	13917420	13917353	13917420	13917133	13917240	1785	52,49,42	0,0,0	90,54	6,7	143	132	1.04795e-05	0.00041375	1.0,1.0,1.0	0.933,0.877	0.095
84	1832	AT4G26300	NA	chr4	-	13312443	13312769	13312647	13312769	13312195	13312266	1832	0,0,2	44,28,17	3,5	14,19	264	132	0.000309681	0.00779894	0.0,0.0,0.056	0.097,0.116	-0.088
85	1866	AT4G25500	NA	chr4	+	13025162	13025856	13025162	13025273	13026055	13026168	1866	25,16,14	247251260	12,17	509489	264	132	0.000248004	0.00650442	0.048,0.031,0.026	0.012,0.017	0.02
86	1887	AT4G24810	NA	chr4	-	12787435	12787554	12787485	12787554	12787163	12787317	1887	43,52,39	6,5,3	61,37	0,1	182	132	0.000210628	0.00564515	0.839,0.883,0.904	1.0,0.964	-0.107
87	1921	AT4G24460	NA	chr4	+	12642887	12643631	12642887	12643516	12643710	12643826	1921	13,13,5	0,0,0	0,0	3,2	247	132	1.28231e-13	2.76963e-11	1.0,1.0,1.0	0.0,0.0	1
88	1938	AT4G24100	NA	chr4	+	12518092	12518294	12518092	12518184	12518509	12518617	1938	4,9,2	0,0,0	13,11	1,9	242	132	2.88648e-06	0.000134842	1.0,1.0,1.0	0.876,0.4	0.362
89	1991	AT5G20990	NA	chr5	-	7132244	7132796	7132665	7132796	7132056	7132158	1991	11,7,1	65,40,37	3,1	60,66	264	132	0.00209957	0.0390538	0.078,0.08,0.013	0.024,0.008	0.041
90	2020	AT5G56380	NA	chr5	-	22840816	22841070	22840845	22841070	22840569	22840679	2020	6,6,1	0,0,0	12,4	0,6	161	132	0.00280124	0.0492605	1.0,1.0,1.0	1.0,0.353	0.324
91	2022	AT5G45160	NA	chr5	+	18266206	18266426	18266206	18266270	18266500	18266548	2022	24,25,15	0,0,0	9,30	3,2	264	132	0.000882382	0.0190137	1.0,1.0,1.0	0.6,0.882	0.259
92	2125	AT5G19090	NA	chr5	+	6387491	6387735	6387491	6387631	6387822	6387939	2125	1,1,5	113,101,77	16,13	104126	236	132	2.56267e-06	0.000121886	0.005,0.006,0.035	0.079,0.055	-0.052
93	2136	AT4G17440	NA	chr4	+	9727739	9728432	9727739	9728420	9728527	9728599	2136	1,0,0	11,8,7	6,4	23,10	144	132	2.67657e-05	0.00095788	0.077,0.0,0.0	0.193,0.268	-0.205
94	2137	AT4G17440	NA	chr4	+	9728527	9728709	9728527	9728599	9728820	9728860	2137	1,0,0	12,4,9	1,7	29,14	242	132	0.00171826	0.0329974	0.043,0.0,0.0	0.018,0.214	-0.102
95	2194	AT4G15790	NA	chr4	+	8983614	8983672	8983614	8983668	8983762	8983834	2194	0,1,0	215163142	17,13	212199	136	132	1.95885e-09	1.97596e-07	0.0,0.006,0.0	0.072,0.06	-0.064
96	2216	AT4G15110	NA	chr4	-	8632235	8632594	8632422	8632594	8632084	8632169	2216	125144106	1,0,0	164133	7,11	264	132	1.60307e-07	1.03996e-05	0.984,1.0,1.0	0.921,0.858	0.105
97	2253	AT4G13730	NA	chr4	+	7973496	7973644	7973496	7973613	7973899	7974241	2253	1,0,0	38,44,15	8,6	15,19	163	132	4.87825e-09	4.56937e-07	0.021,0.0,0.0	0.302,0.204	-0.246
98	2257	AT4G13670	NA	chr4	+	7948622	7949241	7948622	7949216	7949428	7949524	2257	11,19,5	85,65,61	23,26	53,66	157	132	0.000621293	0.0141167	0.098,0.197,0.064	0.267,0.249	-0.138
99	2259	AT4G13670	NA	chr4	+	7949428	7949524	7949428	7949520	7949613	7949727	2259	236171115	2,3,3	170230	6,13	136	132	0.00216207	0.0400944	0.991,0.982,0.974	0.965,0.945	0.027
100	2261	AT4G13500	NA	chr4	-	7857577	7857909	7857711	7857909	7856856	7857131	2261	341328210	2,0,0	258182	27,17	264	132	0	0	0.988,1.0,1.0	0.827,0.843	0.161
101	2343	AT4G10340	NA	chr4	+	6408143	6408697	6408143	6408557	6408795	6408916	2343	547243614807	0,0,0	82765524	207137	264	132	0	0	1.0,1.0,1.0	0.952,0.953	0.048
102	2348	AT4G25100	NA	chr4	-	12886611	12886695	12886666	12886695	12886441	12886516	2348	128,80,77	2,3,3	122145	23,7	187	132	0.000160455	0.00447011	0.978,0.95,0.948	0.789,0.936	0.096
103	2367	AT4G09980	NA	chr4	-	6249104	6249224	6249115	6249224	6248510	6248662	2367	3,0,0	72,52,37	3,4	26,37	143	132	0.00245438	0.0443067	0.037,0.0,0.0	0.096,0.091	-0.081
104	2378	AT4G30820	NA	chr4	+	15006647	15007268	15006647	15006702	15007601	15007675	2378	1,3,3	0,0,0	0,6	4,2	264	132	3.36532e-08	2.56365e-06	1.0,1.0,1.0	0.0,0.6	0.7
105	2400	AT5G37500	NA	chr5	-	14892142	14892482	14892146	14892482	14891758	14892054	2400	4,8,2	0,0,0	4,1	3,2	136	132	1.2737e-05	0.000488181	1.0,1.0,1.0	0.564,0.327	0.554
106	2521	AT4G04340	NA	chr4	+	2122569	2123117	2122569	2122895	2123193	2123548	2521	15,17,17	92,93,74	5,4	91,78	264	132	0.000112056	0.00329157	0.075,0.084,0.103	0.027,0.025	0.061
107	2549	AT5G67560	NA	chr5	+	26951056	26951258	26951056	26951138	26951338	26951460	2549	49,28,40	0,0,0	48,38	7,1	252	132	2.59738e-05	0.000933178	1.0,1.0,1.0	0.782,0.952	0.133
108	2580	AT4G03020	NA	chr4	-	1335015	1335154	1335113	1335154	1334034	1334545	2580	5,2,2	2,4,0	1,2	0,0	230	132	0.000154586	0.00433288	0.589,0.223,1.0	1.0,1.0	-0.396
109	2603	AT4G02570	NA	chr4	+	1128621	1128858	1128621	1128813	1129282	1129445	2603	691636537	0,2,5	756837	28,5	177	132	7.22147e-05	0.00225092	1.0,0.996,0.988	0.953,0.992	0.022
110	2631	AT5G18590	NA	chr5	-	6182324	6182410	6182369	6182410	6182148	6182224	2631	4,3,3	17,12,8	0,0	11,5	177	132	0.000468264	0.0111358	0.149,0.157,0.219	0.0,0.0	0.175
111	2637	AT4G01883	NA	chr4	+	813992	814331	813992	814088	814417	814466	2637	136,96,87	0,1,0	124101	10,6	264	132	2.01486e-07	1.27996e-05	1.0,0.98,1.0	0.861,0.894	0.116
112	2664	AT4G00830	NA	chr4	+	351973	352379	351973	352196	352781	353213	2664	13,9,3	113,82,107	2,3	148140	264	132	0.000408617	0.00994933	0.054,0.052,0.014	0.007,0.011	0.031
113	2665	AT4G00830	NA	chr4	+	352015	352407	352015	352191	352781	353213	2665	6,1,3	0,0,0	5,5	3,2	264	132	4.7587e-06	0.000210488	1.0,1.0,1.0	0.455,0.556	0.494
114	2687	AT4G00420	NA	chr4	-	183981	184373	184249	184373	183299	183379	2687	9,6,5	73,94,52	29,27	53,46	264	132	3.90101e-11	5.34468e-09	0.058,0.031,0.046	0.215,0.227	-0.176
115	2688	AT4G00420	NA	chr4	-	184051	184373	184249	184373	183299	183379	2688	15,6,5	73,94,52	42,30	53,46	264	132	1.02018e-12	1.85441e-10	0.093,0.031,0.046	0.284,0.246	-0.208
116	2701	AT3G63510	NA	chr3	+	23450987	23451436	23450987	23451261	23451520	23451638	2701	13,21,9	0,0,0	6,10	2,3	264	132	1.25858e-05	0.000483393	1.0,1.0,1.0	0.6,0.625	0.387
117	2730	AT3G62750	NA	chr3	+	23214746	23214944	23214746	23214796	23215039	23215111	2730	133,141,84	3,0,0	28,43	11,9	264	132	2.44582e-13	4.67738e-11	0.957,1.0,1.0	0.56,0.705	0.353
118	2732	AT3G62750	NA	chr3	+	23215039	23215272	23215039	23215111	23215372	23215601	2732	97,76,43	0,0,0	27,35	4,12	264	132	1.28727e-11	1.90589e-09	1.0,1.0,1.0	0.771,0.593	0.318
119	2747	AT4G32551	NA	chr4	+	15707509	15707952	15707509	15707767	15708639	15708737	2747	26,24,18	0,0,0	26,36	2,3	264	132	0.00188439	0.035519	1.0,1.0,1.0	0.867,0.857	0.138
120	2773	AT3G61700	NA	chr3	+	22836837	22837041	22836837	22836993	22837139	22837245	2773	5,10,1	105,101,74	10,20	67129	180	132	0.00126661	0.0253861	0.034,0.068,0.01	0.099,0.102	-0.063
121	2781	AT4G27800	NA	chr4	-	13852251	13852415	13852382	13852415	13851910	13852133	2781	515430299	0,1,1	422371	6,13	263	132	1.09392e-05	0.000428217	1.0,0.995,0.993	0.972,0.935	0.042
122	2810	AT3G61080	NA	chr3	+	22607831	22608071	22607831	22607906	22608175	22608284	2810	18,8,6	0,0,0	12,4	2,2	264	132	0.00154077	0.0300925	1.0,1.0,1.0	0.75,0.5	0.375
123	2836	AT3G60340	NA	chr3	+	22305458	22305646	22305458	22305524	22305718	22305838	2836	44,32,35	0,0,0	59,58	4,3	254	132	0.000570365	0.0131055	1.0,1.0,1.0	0.885,0.909	0.103
124	2838	AT3G60260	NA	chr3	+	22273852	22274108	22273852	22274024	22274255	22274387	2838	2,0,0	14,14,10	11,0	7,9	216	132	0.001149	0.0234644	0.08,0.0,0.0	0.49,0.0	-0.218
125	2889	AT3G59310	NA	chr3	-	21923010	21923254	21923173	21923254	21922848	21922917	2889	18,15,8	0,0,1	21,5	3,2	264	132	0.000475091	0.0112545	1.0,1.0,0.8	0.778,0.556	0.266
126	2907	AT4G14300	NA	chr4	+	8231771	8232877	8231771	8232857	8233099	8233159	2907	28,23,15	0,0,0	32,24	5,2	152	132	0.000256064	0.00665876	1.0,1.0,1.0	0.848,0.912	0.12
127	2967	AT3G56860	NA	chr3	-	21049348	21049768	21049591	21049768	21048949	21049236	2967	88,85,31	2,0,0	58106	0,14	264	132	6.57197e-05	0.00207668	0.957,1.0,1.0	1.0,0.791	0.09
128	2996	AT5G60600	NA	chr5	+	24359056	24359257	24359056	24359156	24359424	24359654	2996	8,5,0	248228221	17,13	237206	233	132	5.30518e-05	0.00171777	0.018,0.012,0.0	0.039,0.035	-0.027
129	3002	AT3G55770	NA	chr3	+	20703509	20703590	20703509	20703554	20703748	20703933	3002	18,6,2	198177141	33,32	160137	168	132	8.68641e-10	9.38081e-08	0.067,0.026,0.011	0.139,0.155	-0.112
130	3035	AT3G54960	NA	chr3	-	20363933	20364242	20364161	20364242	20363787	20363844	3035	174147124	0,0,0	153167	3,6	264	132	0.00181416	0.0344481	1.0,1.0,1.0	0.962,0.933	0.052
131	3048	AT3G54300	NA	chr3	-	20110360	20110563	20110451	20110563	20109937	20110180	3048	2,5,1	0,0,0	6,18	2,7	223	132	4.70063e-07	2.68009e-05	1.0,1.0,1.0	0.64,0.604	0.378
132	3071	AT3G53570	NA	chr3	-	19862862	19863375	19863221	19863375	19862552	19862644	3071	21,29,16	0,3,1	15,20	3,8	264	132	0.000912896	0.0194695	1.0,0.829,0.889	0.714,0.556	0.271
133	3080	AT5G19140	NA	chr5	+	6425342	6425463	6425342	6425427	6425551	6425661	3080	10931092862	0,0,0	1339875	69,27	168	132	0	0	1.0,1.0,1.0	0.938,0.962	0.05
134	3099	AT3G52660	NA	chr3	+	19523034	19523151	19523034	19523098	19523224	19523365	3099	34,49,27	0,0,0	45,53	2,9	185	132	5.37359e-06	0.000234332	1.0,1.0,1.0	0.941,0.808	0.125
135	3107	AT5G53460	NA	chr5	+	21701957	21702080	21701957	21702062	21702336	21702446	3107	6,4,1	2,4,0	3,6	0,0	150	132	0.000497277	0.0117045	0.725,0.468,1.0	1.0,1.0	-0.269
136	3114	AT3G52340	NA	chr3	+	19407548	19407953	19407548	19407900	19408044	19408239	3114	64,69,52	1,4,0	57,42	3,8	185	132	0.00256197	0.0459777	0.979,0.925,1.0	0.931,0.789	0.108
137	3115	AT3G52340	NA	chr3	+	19407548	19407953	19407548	19407906	19408044	19408239	3115	62,69,52	2,0,0	55,42	15,24	179	132	1.21014e-14	3.12916e-12	0.958,1.0,1.0	0.73,0.563	0.34
138	3129	AT3G51880	NA	chr3	-	19247435	19247525	19247456	19247525	19247007	19247333	3129	36,42,35	541486288	70,59	279338	153	132	8.77599e-08	6.14956e-06	0.054,0.069,0.095	0.178,0.131	-0.082
139	3190	AT3G50430	NA	chr3	+	18716961	18717063	18716961	18717059	18717148	18717409	3190	3,5,2	4,4,2	2,2	0,1	136	132	0.00175625	0.0336216	0.421,0.548,0.493	1.0,0.66	-0.343
140	3192	AT3G54170	NA	chr3	+	20057329	20057581	20057329	20057417	20057671	20057749	3192	32,15,19	0,0,0	13,14	4,1	264	132	0.000329165	0.00821078	1.0,1.0,1.0	0.619,0.875	0.253
141	3197	AT3G50070	NA	chr3	-	18565918	18566120	18565948	18566120	18565701	18565832	3197	49,38,41	0,2,0	56,52	4,6	162	132	0.000389647	0.00953804	1.0,0.939,1.0	0.919,0.876	0.082
142	3219	AT5G04480	NA	chr5	-	1273855	1274397	1273890	1274397	1273560	1273770	3219	2,6,1	1,6,8	0,1	12,10	167	132	0.000481919	0.0113722	0.613,0.441,0.09	0.0,0.073	0.345
143	3250	AT3G48360	NA	chr3	-	17910023	17910235	17910092	17910235	17909584	17909888	3250	4,9,1	161147164	17,27	181192	201	132	1.39219e-06	6.94544e-05	0.016,0.039,0.004	0.058,0.085	-0.052
144	3252	AT5G67370	NA	chr5	-	26878800	26879118	26878965	26879118	26878615	26878711	3252	389385229	0,0,0	535380	15,12	264	132	3.71618e-08	2.79612e-06	1.0,1.0,1.0	0.947,0.941	0.056
145	3254	AT3G48200	NA	chr3	-	17836654	17836795	17836658	17836795	17836362	17836564	3254	4,2,5	32,26,17	8,17	20,23	136	132	0.000743246	0.0165197	0.108,0.069,0.222	0.28,0.418	-0.216
146	3270	AT3G47675-AT3G47680	NA	chr3	-	17576462	17576755	17576715	17576755	17576277	17576397	3270	35,32,17	1,0,0	23,23	2,3	264	132	0.00089043	0.0191441	0.946,1.0,1.0	0.852,0.793	0.159
147	3280	AT5G16000	NA	chr5	+	5224142	5224398	5224142	5224387	5224571	5224704	3280	0,0,0	46,39,50	6,6	86,49	143	132	5.17003e-05	0.00168712	0.0,0.0,0.0	0.061,0.102	-0.081
148	3308	AT4G32060	NA	chr4	+	15502217	15502446	15502217	15502301	15502511	15502725	3308	90,83,41	164145122	15,49	326222	264	132	6.66134e-15	1.82531e-12	0.215,0.223,0.144	0.022,0.099	0.133
149	3315	AT3G45630	NA	chr3	-	16753608	16753781	16753743	16753781	16753097	16753197	3315	0,1,0	89,56,63	6,9	51,61	264	132	8.87565e-06	0.000360505	0.0,0.009,0.0	0.056,0.069	-0.059
150	3329	AT3G45240	NA	chr3	-	16573333	16573740	16573555	16573740	16573050	16573243	3329	5,2,2	7,4,2	11,8	0,1	264	132	3.24425e-07	1.94644e-05	0.263,0.2,0.333	1.0,0.8	-0.635
151	3332	AT3G45240	NA	chr3	-	16573555	16573722	16573617	16573722	16573050	16573243	3332	22,10,12	11,12,7	5,10	19,18	194	132	0.0021951	0.0405838	0.576,0.362,0.538	0.152,0.274	0.279
152	3347	AT3G44480	NA	chr3	-	16092646	16093502	16092698	16093502	16092088	16092529	3347	14,5,11	0,0,0	22,16	3,2	184	132	0.00116907	0.0237685	1.0,1.0,1.0	0.84,0.852	0.154
153	3376	AT3G43540	NA	chr3	+	15431387	15431585	15431387	15431445	15431882	15431958	3376	78,80,46	0,0,0	51,46	4,3	264	132	0.00013589	0.00387393	1.0,1.0,1.0	0.864,0.885	0.125
154	3383	AT5G11170	NA	chr5	+	3554820	3555538	3554820	3554939	3555623	3555680	3383	56,50,26	334268206	15,12	304334	264	132	3.68998e-10	4.3706e-08	0.077,0.085,0.059	0.024,0.018	0.053
155	3392	AT4G08540	NA	chr4	+	5433657	5433998	5433657	5433839	5434065	5434239	3392	52,49,33	0,0,0	24,45	7,1	264	132	1.76585e-05	0.000654936	1.0,1.0,1.0	0.632,0.957	0.206
156	3403	AT5G65670	NA	chr5	+	26255733	26255832	26255733	26255795	26256090	26256416	3403	4,0,0	960882631	32,26	946774	169	132	2.00334e-07	1.27706e-05	0.003,0.0,0.0	0.026,0.026	-0.025
157	3416	AT3G42052	NA	chr3	+	14239906	14240358	14239906	14239988	14240577	14240844	3416	104,130,45	0,0,0	60,45	6,2	264	132	2.76268e-05	0.000979151	1.0,1.0,1.0	0.833,0.918	0.125
158	3418	AT3G33530	NA	chr3	+	14086728	14087291	14086728	14087188	14087379	14087467	3418	2,5,1	16,7,4	0,0	2,3	235	132	0.0016812	0.0323533	0.066,0.286,0.123	0.0,0.0	0.158
159	3478	AT3G50240	NA	chr3	-	18624626	18624724	18624628	18624724	18624453	18624543	3478	67,69,29	1,0,0	21,36	3,3	134	132	0.00270623	0.0480036	0.985,1.0,1.0	0.873,0.922	0.098
160	3518	AT3G29200	NA	chr3	-	11165462	11165846	11165620	11165846	11165146	11165290	3518	161,95,108	0,0,0	133144	7,16	264	132	3.35772e-10	4.00288e-08	1.0,1.0,1.0	0.905,0.818	0.139
161	3551	AT3G28130	NA	chr3	+	10465515	10465780	10465515	10465698	10465880	10465988	3551	80,68,73	0,2,0	78,79	5,9	214	132	4.69835e-06	0.00020835	1.0,0.954,1.0	0.906,0.844	0.11
162	3560	AT2G02080	NA	chr2	-	521362	521560	521432	521560	520980	521205	3560	7,2,0	19,17,29	22,15	35,28	202	132	8.16163e-05	0.00250987	0.194,0.071,0.0	0.291,0.259	-0.187
163	3568	AT4G39710	NA	chr4	-	18427186	18427331	18427207	18427331	18426521	18426775	3568	13,28,14	0,0,0	28,22	8,5	153	132	1.07869e-07	7.3347e-06	1.0,1.0,1.0	0.751,0.791	0.229
164	3586	AT2G01450	NA	chr2	-	201604	202025	201683	202025	201183	201488	3586	100,89,61	9,9,5	137,95	2,0	211	132	2.36753e-06	0.000113191	0.874,0.861,0.884	0.977,1.0	-0.116
165	3603	AT4G03205	NA	chr4	+	1413759	1413843	1413759	1413818	1414037	1414125	3603	29,21,10	0,0,0	11,15	1,4	157	132	0.00121261	0.0245451	1.0,1.0,1.0	0.902,0.759	0.169
166	3606	AT4G03205	NA	chr4	+	1414209	1414319	1414209	1414289	1414425	1414524	3606	8,6,1	3,0,0	4,1	6,1	162	132	0.000607118	0.0138461	0.685,1.0,1.0	0.352,0.449	0.495
167	3607	AT4G03205	NA	chr4	+	1414209	1414334	1414209	1414289	1414425	1414524	3607	12,14,4	3,0,0	5,1	6,1	177	132	5.43911e-05	0.00175495	0.749,1.0,1.0	0.383,0.427	0.511
168	3637	AT3G23080	NA	chr3	-	8208367	8208781	8208615	8208781	8208224	8208308	3637	61,54,50	0,0,0	50,54	5,5	264	132	2.10649e-06	0.00010231	1.0,1.0,1.0	0.833,0.844	0.161
169	3673	AT1G78810	NA	chr1	-	29628635	29628756	29628692	29628756	29628312	29628545	3673	5,6,2	18,14,6	10,12	7,7	189	132	0.000464003	0.0110632	0.162,0.23,0.189	0.499,0.545	-0.328
170	3674	AT1G78690	NA	chr1	+	29596843	29597210	29596843	29597190	29597315	29597446	3674	7,3,4	5,1,2	10,5	0,0	152	132	1.13833e-05	0.000442766	0.549,0.723,0.635	1.0,1.0	-0.364
171	3675	AT1G78690	NA	chr1	+	29596982	29597235	29596982	29597190	29597315	29597446	3675	3,2,1	5,1,2	2,4	0,0	177	132	1.01908e-07	7.00724e-06	0.309,0.599,0.272	1.0,1.0	-0.607
172	3684	AT5G35180	NA	chr5	+	13425403	13425504	13425403	13425469	13425637	13425696	3684	2,2,1	133125103	4,8	49111	167	132	0.000598928	0.0136933	0.012,0.012,0.008	0.061,0.054	-0.047
173	3706	AT1G78070	NA	chr1	+	29355021	29355135	29355021	29355115	29355210	29355362	3706	2,0,0	31,13,13	4,5	23,33	152	132	0.000823987	0.0180305	0.053,0.0,0.0	0.131,0.116	-0.106
174	3745	AT2G01220	NA	chr2	+	124215	124296	124215	124269	124550	124707	3745	14,9,2	126,105,85	21,22	50,80	159	132	2.11751e-07	1.33593e-05	0.084,0.066,0.019	0.259,0.186	-0.166
175	3748	AT1G34030	NA	chr1	-	12371036	12371549	12371462	12371549	12370491	12370680	3748	1081876650	5,2,5	14141114	17,16	264	132	0.00104562	0.021839	0.991,0.995,0.985	0.977,0.972	0.016
176	3767	AT5G27710	NA	chr5	+	9814271	9814369	9814271	9814342	9814459	9814555	3767	1,0,0	18,8,19	4,3	7,7	159	132	1.05894e-05	0.000416296	0.044,0.0,0.0	0.322,0.262	-0.277
177	3796	AT2G25910	NA	chr2	-	11049559	11049622	11049579	11049622	11049143	11049453	3796	0,0,0	155,123,89	23,14	155115	152	132	1.47216e-13	3.03678e-11	0.0,0.0,0.0	0.114,0.096	-0.105
178	3815	AT4G01560	NA	chr4	-	678237	678479	678395	678479	678075	678158	3815	37,40,22	0,0,0	36,35	3,5	264	132	1.02187e-05	0.000404321	1.0,1.0,1.0	0.857,0.778	0.182
179	3890	AT1G73090	NA	chr1	+	27489203	27489722	27489203	27489560	27489807	27489853	3890	51,30,16	0,0,0	17,14	4,7	264	132	5.66161e-10	6.37484e-08	1.0,1.0,1.0	0.68,0.5	0.41
180	3901	AT5G25280	NA	chr5	+	8773791	8775067	8773791	8775044	8775164	8775489	3901	32,25,10	0,0,0	56,70	2,8	155	132	0.000160873	0.00447496	1.0,1.0,1.0	0.96,0.882	0.079
181	3906	AT1G72740	NA	chr1	-	27381146	27381248	27381164	27381248	27380621	27380901	3906	25,16,12	34,22,26	55,36	17,21	150	132	1.9135e-05	0.000704699	0.393,0.39,0.289	0.74,0.601	-0.313
182	3913	AT1G72710	NA	chr1	+	27375584	27375753	27375584	27375721	27375902	27376524	3913	0,0,4	138,110,92	9,3	93101	164	132	0.00133514	0.0264707	0.0,0.0,0.034	0.072,0.023	-0.036
183	3923	AT5G51100	NA	chr5	-	20773624	20773992	20773751	20773992	20773295	20773557	3923	269225134	0,0,0	180174	10,6	259	132	2.75704e-07	1.68161e-05	1.0,1.0,1.0	0.902,0.937	0.081
184	3924	AT5G51100	NA	chr5	-	20773624	20773992	20773873	20773992	20773295	20773557	3924	270221132	1,0,0	183181	88,85	264	132	0	0	0.993,1.0,1.0	0.51,0.516	0.485
185	3925	AT5G51100	NA	chr5	-	20773751	20773992	20773873	20773992	20773295	20773557	3925	2,4,1	1,0,0	15,13	88,85	254	132	3.39531e-07	2.02385e-05	0.51,1.0,1.0	0.081,0.074	0.759
186	3926	AT5G51100	NA	chr5	-	20773751	20773992	20773873	20773992	20773624	20773648	3926	221188117	16,12,6	151122	31,45	254	132	1.39801e-08	1.14581e-06	0.878,0.891,0.91	0.717,0.585	0.242
187	3928	AT1G80640	NA	chr1	+	30312380	30312551	30312380	30312533	30312631	30312873	3928	123,95,98	0,0,2	113,99	5,6	150	132	0.00063084	0.0142983	1.0,1.0,0.977	0.952,0.936	0.048
188	3971	AT1G70490	NA	chr1	-	26565301	26565416	26565317	26565416	26565004	26565161	3971	4,1,6	1,0,4	1,0	3,1	148	132	0.000195066	0.0052665	0.781,1.0,0.572	0.229,0.0	0.67
189	3991	AT1G69740	NA	chr1	+	26231866	26232107	26231866	26231936	26232192	26232502	3991	103127104	568510494	204184	537458	264	132	9.59856e-07	5.00625e-05	0.083,0.111,0.095	0.16,0.167	-0.067
190	4003	AT1G69030	NA	chr1	-	25948308	25948484	25948386	25948484	25947716	25947901	4003	0,0,2	134,99,73	7,8	100,75	210	132	5.45877e-05	0.0017582	0.0,0.0,0.017	0.042,0.063	-0.047
191	4008	AT1G68890	NA	chr1	+	25900274	25900378	25900274	25900373	25900475	25901039	4008	0,4,1	14,12,10	4,6	1,9	137	132	0.00129916	0.0259269	0.0,0.243,0.088	0.794,0.391	-0.482
192	4052	AT1G67300	NA	chr1	-	25194098	25194213	25194111	25194213	25193701	25194014	4052	12,18,5	0,0,0	20,23	5,1	145	132	0.00107394	0.0222785	1.0,1.0,1.0	0.785,0.954	0.131
193	4061	AT1G68910	NA	chr1	-	25908564	25908715	25908568	25908715	25908130	25908380	4061	99,66,48	25,11,9	61,70	26,31	136	132	0.00222806	0.0410693	0.794,0.853,0.838	0.695,0.687	0.137
194	4064	AT2G40280	NA	chr2	-	16827839	16828367	16827868	16828367	16827519	16827669	4064	1,7,4	10,10,4	1,0	18,8	161	132	0.000130721	0.00376752	0.076,0.365,0.451	0.044,0.0	0.275
195	4065	AT3G58160	NA	chr3	+	21541360	21541634	21541360	21541627	21541824	21542201	4065	0,0,0	2,3,1	4,1	2,6	139	132	0.000414013	0.0100408	0.0,0.0,0.0	0.655,0.137	-0.396
196	4066	AT1G01448	NA	chr1	+	163933	164135	163933	164103	164224	164686	4066	1,0,4	6,1,0	1,2	0,0	164	132	0.000625518	0.0141952	0.118,0.0,1.0	1.0,1.0	-0.627
197	4127	AT1G52220	NA	chr1	-	19453906	19454094	19454031	19454094	19453580	19453824	4127	539458346	0,3,2	591410	16,12	257	132	5.01616e-07	2.83359e-05	1.0,0.987,0.989	0.95,0.946	0.044
198	4141	AT1G33970	NA	chr1	-	12351141	12351187	12351146	12351187	12350713	12350970	4141	21,17,10	1,4,5	30,18	0,1	137	132	0.000510913	0.0119794	0.953,0.804,0.658	1.0,0.945	-0.167
199	4232	AT1G53200	NA	chr1	-	19842633	19842741	19842650	19842741	19842434	19842517	4232	5,3,4	0,0,0	5,7	2,3	149	132	7.96464e-05	0.0024534	1.0,1.0,1.0	0.689,0.674	0.319
200	4274	AT1G79245	NA	chr1	-	29807109	29807148	29807128	29807148	29806802	29806938	4274	9,4,2	0,0,0	4,9	5,1	151	132	8.2969e-05	0.00254295	1.0,1.0,1.0	0.412,0.887	0.351
201	4276	AT1G79245	NA	chr1	-	29807690	29807744	29807715	29807744	29806802	29807586	4276	15,16,2	0,0,0	2,5	5,13	157	132	5.88418e-15	1.66196e-12	1.0,1.0,1.0	0.252,0.244	0.752
202	4326	AT1G60670	NA	chr1	+	22345598	22345655	22345598	22345640	22345817	22345923	4326	10,12,18	2,3,3	16,19	0,0	147	132	0.000404605	0.00986473	0.818,0.782,0.843	1.0,1.0	-0.186
203	4388	AT5G65010	NA	chr5	+	25969190	25969381	25969190	25969303	25969479	25969618	4388	20,5,3	877678672	29,41	684463	210	132	1.91612e-11	2.76993e-09	0.014,0.005,0.003	0.026,0.053	-0.032
204	4482	AT1G56190	NA	chr1	+	21028364	21028813	21028364	21028792	21028893	21028971	4482	711579537	2,0,3	610608	29,21	153	132	8.4861e-12	1.32031e-09	0.997,1.0,0.994	0.948,0.962	0.042
205	4541	AT1G73390	NA	chr1	-	27594494	27595144	27594961	27595144	27593901	27594166	4541	30,15,21	0,1,0	55,40	4,7	264	132	3.92043e-05	0.00131102	1.0,0.882,1.0	0.873,0.741	0.154
206	4542	AT1G73390	NA	chr1	-	27594740	27595016	27594961	27595016	27594494	27594551	4542	8,4,3	53,53,60	26,16	70,60	264	132	1.81788e-05	0.000672872	0.07,0.036,0.024	0.157,0.118	-0.094
207	4551	AT1G47550	NA	chr1	+	17463027	17463325	17463027	17463136	17463448	17463514	4551	95,66,52	0,0,0	76,66	4,3	264	132	0.000796799	0.0175191	1.0,1.0,1.0	0.905,0.917	0.089
208	4552	AT1G04985	NA	chr1	-	1417325	1418046	1417973	1418046	1416868	1416978	4552	95,81,50	1,3,0	68,59	6,8	264	132	3.76144e-05	0.00126329	0.979,0.931,1.0	0.85,0.787	0.152
209	4557	AT1G06500	NA	chr1	+	1989667	1989802	1989667	1989705	1990136	1990724	4557	6,4,1	64,73,68	12,15	84,78	229	132	0.000567193	0.0130563	0.051,0.031,0.008	0.076,0.1	-0.058
210	4563	AT1G54340-AT1G54350	NA	chr1	+	20288167	20288541	20288167	20288396	20288978	20289220	4563	40,37,13	59,71,55	11,11	66,58	264	132	0.000403072	0.00984043	0.253,0.207,0.106	0.077,0.087	0.107
211	4597	AT1G54210	NA	chr1	+	20241450	20241868	20241450	20241509	20241960	20242050	4597	17,22,12	0,0,0	16,17	9,8	264	132	2.5332e-11	3.60519e-09	1.0,1.0,1.0	0.471,0.515	0.507
212	4629	AT1G53310	NA	chr1	-	19888228	19888366	19888304	19888366	19887902	19888088	4629	18,21,28	154138124	67,76	147137	208	132	5.05168e-10	5.79648e-08	0.069,0.088,0.125	0.224,0.26	-0.148
213	4719	AT5G20920	NA	chr5	-	7096870	7097115	7097011	7097115	7096622	7096669	4719	1,0,2	300276235	20,27	285265	264	132	1.16667e-10	1.51907e-08	0.002,0.0,0.004	0.034,0.048	-0.039
214	4720	AT5G20920	NA	chr5	-	7096924	7097115	7097011	7097115	7096622	7096669	4720	3,1,3	300276235	32,47	285265	219	132	0	0	0.006,0.002,0.008	0.063,0.097	-0.075
215	4799	AT1G67800	NA	chr1	-	25421195	25421505	25421336	25421505	25420793	25421109	4799	29,36,22	0,0,0	36,31	4,6	264	132	4.80497e-07	2.73109e-05	1.0,1.0,1.0	0.818,0.721	0.231
216	4809	AT1G49180	NA	chr1	-	18185850	18185916	18185861	18185916	18185588	18185655	4809	1,4,1	0,0,0	5,0	1,3	143	132	0.000717647	0.0160674	1.0,1.0,1.0	0.822,0.0	0.589
217	4810	AT1G49180	NA	chr1	-	18185856	18185916	18185861	18185916	18185588	18185655	4810	1,4,1	0,0,0	5,0	1,3	137	132	0.000868909	0.0188339	1.0,1.0,1.0	0.828,0.0	0.586
218	4812	AT1G47870	NA	chr1	+	17636962	17637185	17636962	17637028	17637275	17637390	4812	44,36,27	0,0,0	9,26	1,4	264	132	0.000288386	0.00736368	1.0,1.0,1.0	0.818,0.765	0.209
219	4853	AT1G48430	NA	chr1	-	17903956	17904100	17903983	17904100	17903843	17903887	4853	97,96,71	0,2,2	80,91	10,11	159	132	3.69306e-07	2.17365e-05	1.0,0.976,0.967	0.869,0.873	0.11
220	4948	AT1G45110	NA	chr1	+	17053613	17053812	17053613	17053758	17053955	17053998	4948	0,1,2	10,10,11	7,8	13,14	186	132	9.19431e-05	0.00277157	0.0,0.066,0.114	0.276,0.289	-0.222
221	4956	AT1G44790	NA	chr1	-	16913038	16913389	16913165	16913389	16912924	16912965	4956	71,45,52	0,0,0	56,46	5,15	259	132	1.04431e-09	1.11468e-07	1.0,1.0,1.0	0.851,0.61	0.27
222	4960	AT3G16230	NA	chr3	+	5501475	5501582	5501475	5501555	5501691	5501759	4960	0,0,0	20,9,19	5,3	24,22	159	132	0.000124599	0.00360806	0.0,0.0,0.0	0.147,0.102	-0.124
223	4966	AT1G29390	NA	chr1	-	10286658	10287046	10286981	10287046	10286289	10286574	4966	83,55,44	0,0,0	97,63	5,4	264	132	9.03386e-05	0.00272784	1.0,1.0,1.0	0.907,0.887	0.103
224	4982	AT1G34010	NA	chr1	-	12361090	12361202	12361112	12361202	12360359	12360900	4982	34,30,24	31,44,30	44,35	11,10	154	132	1.39647e-07	9.0914e-06	0.485,0.369,0.407	0.774,0.75	-0.342
225	5099	AT2G04360	NA	chr2	-	1520012	1520394	1520234	1520394	1519863	1519946	5099	30,34,20	0,0,0	28,32	3,2	264	132	0.00187063	0.0352959	1.0,1.0,1.0	0.824,0.889	0.143
226	5115	AT1G18030	NA	chr1	+	6204876	6204985	6204876	6204977	6205086	6205123	5115	8,4,3	10,6,4	12,14	3,1	140	132	5.17374e-05	0.00168712	0.43,0.386,0.414	0.79,0.93	-0.45
227	5120	AT3G03250	NA	chr3	-	751097	751588	751442	751588	750945	751021	5120	153,104,99	0,0,0	160121	4,5	264	132	0.000901357	0.0192867	1.0,1.0,1.0	0.952,0.924	0.062
228	5128	AT3G08030	NA	chr3	+	2564107	2564308	2564107	2564269	2564469	2564967	5128	0,0,0	402363311	10,27	582521	171	132	3.50234e-05	0.0011941	0.0,0.0,0.0	0.013,0.038	-0.025
229	5173	AT4G30100	NA	chr4	+	14714109	14715612	14714109	14715430	14716137	14716317	5173	15,14,8	27,23,5	1,1	17,30	264	132	7.86601e-08	5.57576e-06	0.217,0.233,0.444	0.029,0.016	0.275
230	5177	AT1G07890	NA	chr1	+	2437477	2437833	2437477	2437555	2437992	2438123	5177	51,33,22	606371230	97,61	316266	264	132	5.25424e-12	8.46163e-10	0.04,0.043,0.046	0.133,0.103	-0.075
231	5178	AT1G07890	NA	chr1	+	2437677	2437741	2437677	2437715	2437992	2438123	5178	4,4,4	0,0,0	11,7	4,1	158	132	0.000459833	0.0109923	1.0,1.0,1.0	0.697,0.854	0.225
232	5264	AT1G07830	NA	chr1	+	2422297	2422432	2422297	2422351	2422507	2422717	5264	1,1,3	113,77,47	15,9	121,83	213	132	9.20936e-06	0.000371593	0.005,0.008,0.038	0.071,0.063	-0.05
233	5296	AT3G46780	NA	chr3	+	17229459	17229932	17229459	17229927	17230053	17230122	5296	19,13,11	859812609	20,12	381363	137	132	0.00197395	0.036904	0.021,0.015,0.017	0.048,0.031	-0.022
234	5297	AT3G46780	NA	chr3	+	17229459	17229937	17229459	17229927	17230053	17230122	5297	52,59,44	859812609	52,50	381363	142	132	2.36367e-05	0.000855231	0.053,0.063,0.063	0.113,0.114	-0.054
235	5320	AT1G70100	NA	chr1	+	26403082	26403627	26403082	26403319	26403714	26403777	5320	13,8,14	18,7,7	6,2	12,22	264	132	0.000955078	0.0201775	0.265,0.364,0.5	0.2,0.043	0.255
236	5326	AT1G80030	NA	chr1	-	30105340	30105443	30105376	30105443	30104913	30105250	5326	119,105,60	65,38,49	50,50	60,64	168	132	0.000330658	0.00823683	0.59,0.685,0.49	0.396,0.38	0.2
237	5336	AT4G01690	NA	chr4	+	732009	732311	732009	732293	732440	732890	5336	16,14,10	0,2,1	16,9	3,5	150	132	0.00231289	0.042209	1.0,0.86,0.898	0.824,0.613	0.201
238	5362	AT1G09795	NA	chr1	+	3174619	3175062	3174619	3174733	3175140	3175248	5362	438383298	0,1,0	410465	9,16	264	132	1.32134e-07	8.78931e-06	1.0,0.995,1.0	0.958,0.936	0.051
239	5378	AT4G14240	NA	chr4	-	8206686	8206941	8206864	8206941	8206464	8206578	5378	59,45,22	0,0,0	43,51	6,5	264	132	3.81945e-07	2.23316e-05	1.0,1.0,1.0	0.782,0.836	0.191
240	5381	AT3G50500	NA	chr3	-	18742882	18742996	18742903	18742996	18742601	18742694	5381	1,2,3	195154149	12,10	181176	153	132	3.17868e-05	0.00110316	0.004,0.011,0.017	0.054,0.047	-0.04
241	5385	AT2G31530	NA	chr2	+	13428212	13428320	13428212	13428292	13428421	13428511	5385	2,5,0	11,9,5	0,0	12,13	160	132	0.000928711	0.0196885	0.13,0.314,0.0	0.0,0.0	0.148
242	5401	AT3G20200	NA	chr3	+	7050126	7050888	7050126	7050844	7050957	7051030	5401	6,5,4	0,0,0	1,3	6,4	176	132	1.76925e-12	3.12324e-10	1.0,1.0,1.0	0.111,0.36	0.764
243	5402	AT5G07800	NA	chr5	-	2488253	2488412	2488292	2488412	2488095	2488178	5402	17,5,5	0,0,0	4,8	3,6	171	132	7.03569e-09	6.2703e-07	1.0,1.0,1.0	0.507,0.507	0.493
244	5438	AT1G18540	NA	chr1	-	6377975	6378082	6378029	6378082	6377705	6377887	5438	214416061437	1,2,4	29962435	52,50	186	132	1.32335e-10	1.69897e-08	0.999,0.998,0.996	0.976,0.972	0.024
245	5466	AT2G43210	NA	chr2	+	17961971	17962190	17961971	17962184	17962271	17962800	5466	36,41,18	0,0,1	34,24	2,4	138	132	0.0026956	0.0478906	1.0,1.0,0.945	0.942,0.852	0.085
246	5499	AT3G58720	NA	chr3	-	21717776	21717934	21717784	21717934	21717629	21717697	5499	13,14,5	10,8,0	6,17	0,0	140	132	9.51837e-06	0.00038238	0.551,0.623,1.0	1.0,1.0	-0.275
247	5508	AT1G34065	NA	chr1	-	12400180	12400261	12400184	12400261	12399992	12400083	5508	1,0,0	9,6,3	4,1	7,3	136	132	0.000286073	0.00733521	0.097,0.0,0.0	0.357,0.244	-0.268
248	5519	AT4G27340	NA	chr4	-	13687826	13687938	13687883	13687938	13687629	13687742	5519	22,24,14	0,0,0	21,21	3,11	189	132	3.68073e-08	2.78084e-06	1.0,1.0,1.0	0.83,0.571	0.3
249	5526	AT1G10590	NA	chr1	-	3503369	3503457	3503373	3503457	3502762	3503004	5526	28,26,22	343317325	92,71	424402	136	132	1.78696e-08	1.45808e-06	0.073,0.074,0.062	0.174,0.146	-0.09
250	5548	AT4G19640	NA	chr4	-	10688359	10688478	10688404	10688478	10687633	10687727	5548	5,2,0	186141130	32,10	216152	177	132	1.72351e-09	1.75788e-07	0.02,0.01,0.0	0.099,0.047	-0.063
251	5592	AT2G41720	NA	chr2	-	17406303	17406432	17406339	17406432	17405082	17406192	5592	2,6,1	0,2,0	2,3	1,3	168	132	0.00228739	0.0418687	1.0,0.702,1.0	0.611,0.44	0.375
252	5635	AT2G27730	NA	chr2	-	11821606	11821878	11821651	11821878	11820768	11820884	5635	16,10,8	18,18,11	5,3	20,18	177	132	0.0023821	0.0431718	0.399,0.293,0.352	0.157,0.111	0.214
253	5644	AT2G24490-AT2G24500	NA	chr2	-	10400900	10401415	10401200	10401415	10400311	10400781	5644	100,80,90	0,2,0	98,84	3,5	264	132	0.00149046	0.0292343	1.0,0.952,1.0	0.942,0.894	0.066
254	5652	AT4G00710	NA	chr4	+	291503	291848	291503	291637	291925	292011	5652	120,113,96	0,0,1	125111	9,5	264	132	2.15106e-06	0.000104199	1.0,1.0,0.98	0.874,0.917	0.098
255	5667	AT1G07313-AT1G45248	NA	chr1	-	17163345	17163683	17163534	17163683	17162718	17163276	5667	3,3,3	2,0,0	1,2	3,13	264	132	5.58454e-06	0.00024238	0.429,1.0,1.0	0.143,0.071	0.703
256	5689	AT4G08470-AT4G08480	NA	chr4	-	5384529	5384718	5384658	5384718	5384307	5384421	5689	1,3,0	15,14,21	3,7	13,16	261	132	0.00280999	0.0493672	0.033,0.098,0.0	0.105,0.181	-0.099
257	5696	AT5G42870	NA	chr5	-	17186435	17186647	17186574	17186647	17186221	17186350	5696	116,94,52	0,3,0	69,54	5,3	264	132	0.000878779	0.019003	1.0,0.94,1.0	0.873,0.9	0.093
258	5702	AT1G10820	NA	chr1	-	3604431	3604683	3604435	3604683	3603921	3604021	5702	0,4,1	37,25,31	5,10	39,26	136	132	0.00100991	0.0211412	0.0,0.134,0.03	0.111,0.272	-0.137
259	5703	AT4G29220	NA	chr4	-	14404100	14404503	14404234	14404503	14403861	14404016	5703	127,125,81	0,0,0	74107	6,7	264	132	2.54883e-07	1.5598e-05	1.0,1.0,1.0	0.86,0.884	0.128
260	5723	AT1G13350	NA	chr1	-	4575961	4576631	4576238	4576631	4575407	4575835	5723	23,31,8	5,11,11	3,7	19,17	264	132	5.14432e-05	0.0016835	0.697,0.585,0.267	0.073,0.171	0.394
261	5729	AT2G21620	NA	chr2	+	9248600	9248998	9248600	9248980	9249088	9249168	5729	0,2,0	115,86,69	8,4	106,81	150	132	0.000441522	0.0105773	0.0,0.02,0.0	0.062,0.042	-0.045
262	5736	AT1G07700	NA	chr1	+	2379665	2379798	2379665	2379729	2380103	2380231	5736	53,46,51	36,33,27	131,81	21,13	201	132	2.7009e-09	2.66591e-07	0.492,0.478,0.554	0.804,0.804	-0.296
263	5780	AT4G10360	NA	chr4	+	6420507	6420934	6420507	6420768	6421027	6421166	5780	29,27,32	0,0,0	48,56	11,1	264	132	7.82276e-06	0.000325665	1.0,1.0,1.0	0.686,0.966	0.174
264	5816	AT1G31900-AT1G31910	NA	chr1	+	11458683	11459057	11458683	11458786	11459159	11459310	5816	260221185	0,0,0	200192	13,1	264	132	8.25211e-06	0.000339687	1.0,1.0,1.0	0.885,0.99	0.062
265	5837	AT3G17300	NA	chr3	+	5907759	5907804	5907759	5907796	5908277	5908375	5837	289203136	0,0,0	347259	9,15	140	132	4.42184e-06	0.00019704	1.0,1.0,1.0	0.973,0.942	0.042
266	5843	AT3G12080	NA	chr3	+	3849947	3850158	3849947	3850035	3850422	3850611	5843	3,4,2	134,105,66	9,15	73,76	255	132	3.00736e-06	0.000140132	0.011,0.019,0.015	0.06,0.093	-0.061
267	5844	AT3G12080	NA	chr3	+	3849947	3850289	3849947	3850035	3850422	3850611	5844	4,4,2	134,105,66	4,14	73,76	264	132	0.000723388	0.0161566	0.015,0.019,0.015	0.027,0.084	-0.039
268	5869	AT2G15530	NA	chr2	+	6773916	6773983	6773916	6773964	6774083	6775826	5869	7,15,15	1,1,1	13,21	8,11	151	132	1.82282e-05	0.000673344	0.86,0.929,0.929	0.587,0.625	0.3
269	5894	AT2G22980	NA	chr2	+	9780040	9780267	9780040	9780143	9780350	9780452	5894	29,26,17	0,1,0	4,4	10,8	256	132	0	0	1.0,0.931,1.0	0.171,0.205	0.789
270	5910	AT4G28990	NA	chr4	+	14291163	14291496	14291163	14291394	14292034	14292335	5910	1,3,1	37,17,27	7,6	21,24	234	132	0.000754677	0.0167227	0.015,0.091,0.02	0.158,0.124	-0.099
271	5941	AT1G05830	NA	chr1	+	1757046	1757144	1757046	1757136	1757226	1757388	5941	21,22,7	0,0,0	10,11	0,9	140	132	0.000109439	0.00322502	1.0,1.0,1.0	1.0,0.535	0.232
272	5948	AT1G79230	NA	chr1	+	29801553	29801819	29801553	29801613	29802115	29802240	5948	119,107,79	0,0,0	115105	6,3	264	132	0.000251629	0.00657134	1.0,1.0,1.0	0.906,0.946	0.074
273	5959	AT5G17660	NA	chr5	-	5820102	5820185	5820109	5820185	5819653	5819733	5959	0,7,3	17,18,20	0,0	16,18	139	132	0.000410777	0.00998868	0.0,0.27,0.125	0.0,0.0	0.132
274	5978	AT1G77890	NA	chr1	+	29293025	29293104	29293025	29293099	29293206	29293278	5978	0,1,0	14,9,8	0,7	5,9	137	132	0.000618467	0.0140874	0.0,0.097,0.0	0.0,0.428	-0.182
275	5987	AT2G21170	NA	chr2	-	9072475	9073169	9072911	9073169	9072314	9072384	5987	820780571	5,6,2	624716	45,40	264	132	0	0	0.988,0.985,0.993	0.874,0.899	0.102
276	5988	AT1G33290	NA	chr1	+	12074658	12074884	12074658	12074872	12074972	12075045	5988	123,129,80	0,0,0	179151	7,6	144	132	0.00078261	0.0172484	1.0,1.0,1.0	0.959,0.958	0.042
277	6008	AT1G07470	NA	chr1	+	2292539	2292717	2292539	2292585	2292895	2293006	6008	31,26,15	0,2,0	27,25	0,7	264	132	0.0027389	0.0484427	1.0,0.867,1.0	1.0,0.641	0.135
278	6018	AT1G76570	NA	chr1	+	28730287	28730380	28730287	28730342	28730454	28730855	6018	27,17,21	0,0,0	29,27	0,6	170	132	0.00222172	0.0410287	1.0,1.0,1.0	1.0,0.777	0.111
279	6050	AT5G47435	NA	chr5	+	19242171	19242322	19242171	19242265	19242399	19242473	6050	77,92,70	0,0,0	200127	6,8	189	132	0.00010678	0.0031619	1.0,1.0,1.0	0.959,0.917	0.062
280	6059	AT1G70570	NA	chr1	+	26609932	26610326	26609932	26610293	26610415	26610468	6059	9,15,8	74,72,58	2,4	85128	165	132	8.902e-06	0.000360777	0.089,0.143,0.099	0.018,0.024	0.089
281	6089	AT1G02880	NA	chr1	-	644141	644256	644159	644256	643876	643949	6089	1,2,0	45,45,20	9,9	46,33	150	132	1.32251e-06	6.63388e-05	0.019,0.038,0.0	0.147,0.194	-0.151
282	6111	AT3G30390	NA	chr3	-	11978403	11978842	11978484	11978842	11977886	11978320	6111	11389791045	32,29,0	15741181	44,51	213	132	0.00109704	0.0226553	0.957,0.954,1.0	0.957,0.935	0.024
283	6116	AT3G30390	NA	chr3	-	11978926	11979529	11979359	11979529	11978403	11978842	6116	119,80,96	3,1,0	118108	9,3	264	132	0.00151407	0.0296341	0.952,0.976,1.0	0.868,0.947	0.069
284	6118	AT3G30390	NA	chr3	-	11978942	11979529	11979359	11979529	11978403	11978842	6118	89,46,56	3,1,0	73,83	9,3	264	132	0.0026381	0.0470222	0.937,0.958,1.0	0.802,0.933	0.097
285	6180	AT5G08760	NA	chr5	+	2854939	2855048	2854939	2855043	2855219	2855282	6180	3,0,0	26,17,18	10,12	86,63	137	132	0.000803763	0.017651	0.1,0.0,0.0	0.101,0.155	-0.095
286	6197	AT1G03160	NA	chr1	+	763979	764066	763979	764061	764156	764597	6197	67,56,35	6,3,4	60,63	1,1	137	132	0.00284409	0.0499184	0.915,0.947,0.894	0.983,0.984	-0.065
287	6199	AT1G03160	NA	chr1	+	764698	764931	764698	764831	765024	765255	6199	30,13,19	3,3,3	17,18	0,0	232	132	0.000133359	0.00381361	0.851,0.711,0.783	1.0,1.0	-0.218
288	6200	AT1G03160	NA	chr1	+	764698	764931	764698	764866	765024	765255	6200	0,0,0	105,87,57	3,12	85,95	197	132	3.17632e-05	0.00110316	0.0,0.0,0.0	0.023,0.078	-0.051
289	6210	AT5G14260	NA	chr5	+	4603952	4604127	4603952	4604042	4604247	4604447	6210	23,26,16	182157118	79,70	119122	217	132	1.55431e-15	4.83655e-13	0.071,0.092,0.076	0.288,0.259	-0.194
290	6236	AT1G43620	NA	chr1	-	16427300	16427520	16427342	16427520	16426968	16427099	6236	0,0,0	39,20,17	6,1	32,29	174	132	0.00214913	0.0398948	0.0,0.0,0.0	0.125,0.025	-0.075
291	6261	AT2G06990	NA	chr2	+	2898960	2899062	2898960	2899050	2899179	2899272	6261	1,0,2	29,41,20	3,6	36,31	144	132	0.00243069	0.0439656	0.031,0.0,0.084	0.071,0.151	-0.073
292	6273	AT5G11060	NA	chr5	+	3512307	3512502	3512307	3512439	3512597	3512734	6273	0,0,2	144152108	10,16	98106	195	132	5.69461e-10	6.37484e-08	0.0,0.0,0.012	0.065,0.093	-0.075
293	6288	AT1G56350	NA	chr1	+	21095867	21096114	21095867	21096080	21096262	21096364	6288	2,6,2	2,6,4	3,0	33,15	166	132	0.000106066	0.00315603	0.443,0.443,0.284	0.067,0.0	0.356
294	6298	AT3G57050	NA	chr3	-	21114157	21114330	21114206	21114330	21113943	21114059	6298	59,50,32	22,13,9	65,47	53,31	181	132	0.000187129	0.00508964	0.662,0.737,0.722	0.472,0.525	0.208
295	6299	AT3G57050	NA	chr3	-	21114161	21114330	21114206	21114330	21113943	21114059	6299	182138145	22,13,9	187176	53,31	177	132	4.19276e-05	0.001397	0.861,0.888,0.923	0.725,0.809	0.124
296	6306	AT5G24630	NA	chr5	-	8434085	8434361	8434235	8434361	8433955	8434009	6306	32,26,17	0,0,0	11,14	4,3	264	132	3.42187e-07	2.03308e-05	1.0,1.0,1.0	0.579,0.7	0.361
297	6355	AT2G20280	NA	chr2	-	8741707	8741848	8741746	8741848	8741524	8741616	6355	143125109	0,0,0	126126	9,5	171	132	8.40613e-06	0.000344482	1.0,1.0,1.0	0.915,0.951	0.067
298	6387	AT1G80770	NA	chr1	+	30356029	30356291	30356029	30356143	30356478	30356589	6387	102,87,72	0,0,0	68,68	8,0	264	132	0.000251523	0.00657134	1.0,1.0,1.0	0.81,1.0	0.095
299	6401	AT1G31230	NA	chr1	-	11159081	11159178	11159085	11159178	11158617	11158989	6401	1,0,2	196127132	2,11	112102	136	132	0.000132214	0.00379861	0.005,0.0,0.014	0.017,0.095	-0.05
300	6411	AT1G05950	NA	chr1	-	1804951	1805106	1804962	1805106	1804815	1804882	6411	13,7,6	5,2,3	4,1	5,7	143	132	0.00273404	0.0484032	0.706,0.764,0.649	0.425,0.117	0.435
301	6412	AT1G05950	NA	chr1	-	1805666	1805879	1805725	1805879	1805368	1805584	6412	13,15,13	5,4,0	10,8	0,0	191	132	0.000179118	0.00491975	0.642,0.722,1.0	1.0,1.0	-0.212
302	6419	AT2G01760	NA	chr2	+	333233	333389	333233	333326	333467	333872	6419	41,27,24	0,0,0	23,20	9,2	195	132	1.36552e-07	8.95339e-06	1.0,1.0,1.0	0.634,0.871	0.248
303	6434	AT1G06470	NA	chr1	+	1970423	1970604	1970423	1970580	1970675	1970997	6434	9,8,4	2,0,0	7,4	5,5	156	132	1.1122e-05	0.000434446	0.792,1.0,1.0	0.542,0.404	0.458
304	6437	AT2G02790	NA	chr2	+	787935	788025	787935	788007	788662	788800	6437	86,50,42	0,1,2	68,76	2,8	150	132	0.00233141	0.0425048	1.0,0.978,0.949	0.968,0.893	0.045
305	6496	AT5G35170	NA	chr5	+	13420975	13421873	13420975	13421728	13422123	13422262	6496	3,3,1	0,0,0	7,3	2,13	264	132	1.5183e-09	1.57143e-07	1.0,1.0,1.0	0.636,0.103	0.631
306	6520	AT1G01220	NA	chr1	+	91742	92089	91742	92070	92269	92501	6520	3,0,2	8,12,4	8,2	2,2	151	132	0.000535703	0.0124493	0.247,0.0,0.304	0.778,0.466	-0.438
307	6536	AT3G05270	NA	chr3	-	1503219	1503336	1503248	1503336	1502815	1503006	6536	0,0,2	6,6,5	4,5	8,2	161	132	0.000116217	0.0033921	0.0,0.0,0.247	0.291,0.672	-0.399
308	6539	AT1G19660	NA	chr1	-	6800519	6800643	6800551	6800643	6800357	6800422	6539	2,6,0	310309231	15,8	278219	164	132	7.53941e-05	0.00233811	0.005,0.015,0.0	0.042,0.029	-0.029
309	6562	AT3G13225	NA	chr3	-	4262142	4262534	4262447	4262534	4261870	4261995	6562	3,2,2	3,2,2	4,2	0,1	264	132	0.00140921	0.027819	0.333,0.333,0.333	1.0,0.5	-0.417
310	6564	AT3G13225	NA	chr3	-	4262165	4262534	4262447	4262534	4261870	4261995	6564	9,4,10	3,2,2	7,13	0,1	264	132	0.00105859	0.0220348	0.6,0.5,0.714	1.0,0.867	-0.329
311	6565	AT3G13225	NA	chr3	-	4262233	4262534	4262447	4262534	4261870	4261995	6565	1,0,2	3,2,2	2,2	0,1	264	132	0.000180054	0.00491975	0.143,0.0,0.333	1.0,0.5	-0.591
312	6606	AT4G06701	NA	chr4	-	3940465	3940750	3940614	3940750	3940247	3940331	6606	3,1,4	2,3,0	9,11	0,0	264	132	0.000220635	0.00585785	0.429,0.143,1.0	1.0,1.0	-0.476
313	6614	AT1G64720	NA	chr1	-	24047786	24047948	24047795	24047948	24047620	24047704	6614	12071246980	6,3,5	19431447	39,30	141	132	8.49362e-06	0.000347293	0.995,0.997,0.995	0.979,0.978	0.017
314	6617	AT2G36170	NA	chr2	+	15172333	15172626	15172333	15172420	15172861	15172928	6617	755600357	0,0,0	964768	26,29	264	132	9.24816e-14	2.12234e-11	1.0,1.0,1.0	0.949,0.93	0.06
315	6621	AT3G02730	NA	chr3	-	588854	588988	588888	588988	588422	588713	6621	5,9,4	611565419	23,19	785518	166	132	0.000212899	0.00569769	0.006,0.013,0.008	0.023,0.028	-0.017
316	6624	AT3G54880	NA	chr3	-	20337967	20338448	20338400	20338448	20337656	20337810	6624	3,5,1	0,0,0	4,8	3,2	264	132	1.37502e-05	0.000524822	1.0,1.0,1.0	0.4,0.667	0.466
317	6637	AT1G02130	NA	chr1	-	401460	401667	401594	401667	401322	401370	6637	201199152	0,0,0	275194	22,15	264	132	9.03722e-14	2.10018e-11	1.0,1.0,1.0	0.862,0.866	0.136
318	6702	AT1G80050	NA	chr1	-	30111921	30112276	30112126	30112276	30111627	30111782	6702	62,75,47	0,0,0	59,35	4,5	264	132	3.03921e-06	0.000141258	1.0,1.0,1.0	0.881,0.778	0.17
319	6708	AT3G18380	NA	chr3	-	6312246	6312448	6312255	6312448	6312005	6312081	6708	23,15,23	1,2,1	22,19	6,8	141	132	0.000260179	0.00674664	0.956,0.875,0.956	0.774,0.69	0.197
320	6716	AT1G01320	NA	chr1	-	124210	124394	124235	124394	123991	124123	6716	331280153	0,0,2	101196	14,13	157	132	3.06577e-12	5.16371e-10	1.0,1.0,0.985	0.858,0.927	0.102
321	6758	AT5G03500	NA	chr5	-	877749	877898	877798	877898	877525	877666	6758	2,6,3	0,0,0	2,4	10,4	181	132	6.38267e-12	1.01895e-09	1.0,1.0,1.0	0.127,0.422	0.726
322	6767	AT1G06130	NA	chr1	-	1859560	1859764	1859573	1859764	1859328	1859452	6767	43,41,34	0,0,0	48,50	5,4	145	132	0.000141449	0.0040075	1.0,1.0,1.0	0.897,0.919	0.092
323	6816	AT3G48820	NA	chr3	-	18102585	18102903	18102764	18102903	18102377	18102467	6816	19,27,12	0,0,0	16,15	3,2	264	132	0.00014059	0.00399551	1.0,1.0,1.0	0.727,0.789	0.242
324	6858	AT1G62800	NA	chr1	-	23256617	23257014	23256952	23257014	23256435	23256535	6858	28,16,14	0,0,0	27,15	1,4	264	132	0.00131884	0.0262041	1.0,1.0,1.0	0.931,0.652	0.208
325	6884	AT1G54730	NA	chr1	+	20429313	20429773	20429313	20429373	20429853	20430123	6884	49,68,32	0,0,0	27,24	0,7	264	132	0.000170329	0.00472256	1.0,1.0,1.0	1.0,0.632	0.184
326	6931	AT2G23985	NA	chr2	+	10205461	10205501	10205461	10205474	10205622	10205710	6931	1,2,6	17,26,22	20,10	27,15	159	132	1.76357e-05	0.000654936	0.047,0.06,0.185	0.381,0.356	-0.271
327	6972	AT1G11400	NA	chr1	+	3837939	3838083	3837939	3837987	3838714	3838959	6972	2,2,5	15,4,8	0,1	8,11	228	132	0.00238047	0.0431718	0.072,0.224,0.266	0.0,0.05	0.162
328	7022	AT1G14700	NA	chr1	+	5059472	5059635	5059472	5059629	5059725	5059833	7022	3,1,2	75,102,70	16,16	172104	138	132	6.97973e-06	0.000293901	0.037,0.009,0.027	0.082,0.128	-0.081
329	7032	AT5G48220	NA	chr5	+	19549868	19550226	19549868	19550055	19550375	19550789	7032	18,17,11	78,88,84	5,6	217238	264	132	1.16282e-10	1.51907e-08	0.103,0.088,0.061	0.011,0.012	0.073
330	7049	AT3G19460	NA	chr3	+	6748758	6748909	6748758	6748904	6748990	6749285	7049	41,36,17	50,44,20	52,44	11,22	137	132	2.04576e-05	0.000749664	0.441,0.441,0.45	0.82,0.658	-0.295
331	7129	AT4G24230	NA	chr4	-	12567208	12567362	12567237	12567362	12566630	12567138	7129	1,0,0	0,3,1	4,3	5,0	161	132	0.000411428	0.00999128	1.0,0.0,0.0	0.396,1.0	-0.365
332	7136	AT4G18140	NA	chr4	-	10046823	10047469	10047324	10047469	10046554	10046746	7136	5,4,9	0,2,0	9,0	2,2	264	132	0.000306514	0.00774042	1.0,0.5,1.0	0.692,0.0	0.487
333	7169	AT1G34780	NA	chr1	-	12749649	12749837	12749736	12749837	12749441	12749566	7169	20,26,21	0,0,0	27,22	4,1	219	132	0.00269565	0.0478906	1.0,1.0,1.0	0.803,0.93	0.133
334	7213	AT4G37070	NA	chr4	-	17465129	17465346	17465170	17465346	17464802	17465012	7213	1,0,2	141,105,73	10,5	126152	173	132	0.000995349	0.0209212	0.005,0.0,0.02	0.057,0.024	-0.032
335	7220	AT1G09475	NA	chr1	-	16115904	16116111	16115986	16116111	16115429	16115809	7220	3,1,1	3,5,1	2,4	0,0	214	132	1.42248e-09	1.4923e-07	0.382,0.11,0.382	1.0,1.0	-0.709
336	7241	AT1G05070	NA	chr1	-	1457599	1457641	1457617	1457641	1457055	1457518	7241	2,0,2	78,67,40	17,20	77,53	150	132	2.23684e-11	3.2083e-09	0.022,0.0,0.042	0.163,0.249	-0.185
337	7345	AT1G05430	NA	chr1	-	1595132	1595426	1595320	1595426	1594922	1595043	7345	109112103	0,0,0	101,81	3,5	264	132	0.000416503	0.0100809	1.0,1.0,1.0	0.944,0.89	0.083
338	7352	AT1G77140	NA	chr1	+	28987015	28987173	28987015	28987137	28987258	28987390	7352	1,0,0	48,38,25	3,7	30,42	168	132	7.79436e-05	0.00240498	0.016,0.0,0.0	0.073,0.116	-0.089
339	7378	AT1G70310	NA	chr1	-	26486787	26487074	26486997	26487074	26486399	26486504	7378	210147119	0,0,0	226191	3,10	264	132	6.98808e-05	0.00218932	1.0,1.0,1.0	0.974,0.905	0.06
340	7382	AT1G60440	NA	chr1	-	22268316	22268586	22268539	22268586	22267771	22267891	7382	38,47,25	0,2,1	35,32	14,10	264	132	2.76491e-09	2.7145e-07	1.0,0.922,0.926	0.556,0.615	0.364
341	7394	AT2G13370	NA	chr2	-	5555798	5556560	5556204	5556560	5554798	5555626	7394	1,2,0	14,14,7	2,6	2,2	264	132	1.63296e-05	0.000610581	0.034,0.067,0.0	0.333,0.6	-0.433
342	7445	AT1G52230	NA	chr1	+	19455125	19455252	19455125	19455212	19455328	19455668	7445	441238082867	1,2,0	51413494	108,84	172	132	0	0	1.0,0.999,1.0	0.973,0.97	0.028
343	7446	AT1G52230	NA	chr1	+	19455125	19455258	19455125	19455212	19455328	19455668	7446	1032913709	1,2,0	1251866	108,84	178	132	0	0	0.999,0.997,1.0	0.896,0.884	0.109
344	7453	AT1G14380	NA	chr1	-	4921427	4921536	4921458	4921536	4920671	4920804	7453	0,1,1	2,9,1	4,8	4,8	163	132	0.000143171	0.00405005	0.0,0.083,0.447	0.447,0.447	-0.27
345	7463	AT5G66050	NA	chr5	-	26412578	26412670	26412592	26412670	26412457	26412497	7463	69,54,39	4,0,1	53,52	7,9	146	132	0.000132673	0.00380585	0.94,1.0,0.972	0.873,0.839	0.115
346	7464	AT5G66050	NA	chr5	-	26413180	26413407	26413350	26413407	26413022	26413094	7464	41,37,26	0,0,0	26,47	0,7	264	132	0.000184505	0.0050257	1.0,1.0,1.0	1.0,0.77	0.115
347	7488	AT2G04790	NA	chr2	+	1679804	1679909	1679804	1679886	1680014	1680176	7488	15,21,21	24,32,20	48,37	20,15	155	132	3.41103e-05	0.00117053	0.347,0.359,0.472	0.671,0.677	-0.281
348	7513	AT1G04080	NA	chr1	+	1052545	1053187	1052545	1052775	1053326	1053494	7513	28,28,4	77,55,60	4,17	123132	264	132	1.54125e-05	0.000581021	0.154,0.203,0.032	0.016,0.06	0.092
349	7528	AT3G60510	NA	chr3	-	22358200	22358286	22358205	22358286	22357990	22358112	7528	28,20,17	0,0,0	9,5	5,3	137	132	7.49336e-08	5.35294e-06	1.0,1.0,1.0	0.634,0.616	0.375
350	7532	AT2G14260	NA	chr2	-	6042350	6042487	6042386	6042487	6042121	6042223	7532	3,1,4	230227189	10,9	225207	168	132	0.00136499	0.026975	0.01,0.003,0.016	0.034,0.033	-0.024
351	7542	AT1G10060	NA	chr1	+	3286303	3286399	3286303	3286358	3286533	3286646	7542	59,52,35	3,7,0	71,48	0,0	173	132	0.000972712	0.0205018	0.938,0.85,1.0	1.0,1.0	-0.071
352	7559	AT1G35340	NA	chr1	+	12977764	12978355	12977764	12978148	12978439	12978514	7559	234221145	0,0,0	118134	13,14	264	132	5.32907e-15	1.55296e-12	1.0,1.0,1.0	0.819,0.827	0.177
353	7561	AT1G35340	NA	chr1	+	12978940	12979184	12978940	12979078	12979263	12979405	7561	2,1,0	85,64,49	8,5	57,58	238	132	0.000196185	0.00528118	0.013,0.009,0.0	0.072,0.046	-0.052
354	7587	AT1G10600	NA	chr1	+	3504023	3504488	3504023	3504113	3504568	3504643	7587	26,14,17	0,0,0	20,26	6,7	264	132	6.47401e-09	5.88398e-07	1.0,1.0,1.0	0.625,0.65	0.363
355	7589	AT1G10600	NA	chr1	+	3504568	3504799	3504568	3504643	3504881	3504934	7589	120,85,62	0,0,0	97,82	2,8	264	132	1.91538e-05	0.000704699	1.0,1.0,1.0	0.96,0.837	0.102
356	7615	AT5G27970	NA	chr5	+	10006386	10006504	10006386	10006496	10006605	10006661	7615	6,5,1	4,2,1	3,1	0,0	140	132	4.97918e-05	0.00163822	0.586,0.702,0.485	1.0,1.0	-0.409
357	7640	AT1G10890	NA	chr1	+	3627996	3628972	3627996	3628229	3629097	3629304	7640	38,35,11	23,11,4	1,7	17,19	264	132	1.84595e-08	1.49955e-06	0.452,0.614,0.579	0.029,0.156	0.456
358	7641	AT1G10890	NA	chr1	+	3627996	3628965	3627996	3628229	3629097	3630064	7641	14,21,11	23,11,4	0,4	17,19	264	132	1.35552e-06	6.78094e-05	0.233,0.488,0.579	0.0,0.095	0.386
359	7662	AT5G46390	NA	chr5	+	18818416	18818516	18818416	18818500	18818591	18818630	7662	20,11,13	23,29,20	2,10	76,80	148	132	6.83947e-09	6.14529e-07	0.437,0.253,0.367	0.023,0.1	0.291
360	7672	AT1G19700	NA	chr1	-	6812500	6812707	6812539	6812707	6811110	6811927	7672	57,49,37	54,58,55	53,97	37,34	171	132	0.00100205	0.0210007	0.449,0.395,0.342	0.525,0.688	-0.211
361	7697	AT2G26670	NA	chr2	+	11341853	11342239	11341853	11342095	11342894	11343118	7697	602481330	15,7,11	635509	51,59	264	132	2.85238e-12	4.84879e-10	0.953,0.972,0.938	0.862,0.812	0.117
362	7714	AT1G11950	NA	chr1	-	4035125	4035211	4035154	4035211	4034925	4035045	7714	30,23,11	0,0,0	7,23	2,3	161	132	0.00155618	0.030329	1.0,1.0,1.0	0.742,0.863	0.198
363	7719	AT5G41260	NA	chr5	+	16504720	16504876	16504720	16504856	16504970	16505104	7719	0,0,0	64,67,27	9,9	60,67	152	132	6.00186e-08	4.38997e-06	0.0,0.0,0.0	0.115,0.104	-0.11
364	7721	AT5G41260	NA	chr5	+	16505483	16505598	16505483	16505569	16505735	16505924	7721	0,0,2	41,45,22	4,8	56,44	161	132	0.000207474	0.00556875	0.0,0.0,0.069	0.055,0.13	-0.069
365	7749	AT1G04510	NA	chr1	+	1227815	1227957	1227815	1227948	1228045	1228167	7749	149,94,96	0,0,0	102116	10,19	141	132	2.05858e-12	3.59937e-10	1.0,1.0,1.0	0.905,0.851	0.122
366	7760	AT1G49350	NA	chr1	+	18266162	18266245	18266162	18266241	18266331	18266878	7760	7,19,8	0,0,1	16,6	2,5	136	132	0.00010444	0.00311774	1.0,1.0,0.886	0.886,0.538	0.25
367	7802	AT5G66470	NA	chr5	-	26542458	26542590	26542488	26542590	26542167	26542248	7802	0,0,2	246180177	18,3	171179	162	132	2.86706e-06	0.000134277	0.0,0.0,0.009	0.079,0.013	-0.043
368	7830	AT1G55680	NA	chr1	-	20805474	20805855	20805749	20805855	20804589	20805401	7830	98,64,58	0,0,0	73,65	4,4	264	132	0.000120725	0.00350141	1.0,1.0,1.0	0.901,0.89	0.105
369	7834	AT3G20440	NA	chr3	-	7124193	7124691	7124610	7124691	7123911	7123997	7834	19,16,11	0,0,0	15,24	1,4	264	132	0.000758488	0.016757	1.0,1.0,1.0	0.882,0.75	0.184
370	7837	AT4G00020	NA	chr4	-	4838	5119	4976	5119	4544	4749	7837	34,29,26	0,0,0	23,33	2,8	264	132	2.42467e-07	1.50387e-05	1.0,1.0,1.0	0.852,0.673	0.238
371	7860	AT1G23360	NA	chr1	-	8296418	8296509	8296436	8296509	8296241	8296342	7860	88,67,40	0,0,2	60,45	2,6	150	132	0.00126076	0.0252966	1.0,1.0,0.946	0.964,0.868	0.066
372	7865	AT1G23360	NA	chr1	-	8296418	8296658	8296593	8296658	8296253	8296342	7865	68,48,29	1,0,0	59,37	3,3	264	132	0.00147893	0.0290392	0.971,1.0,1.0	0.908,0.86	0.106
373	7877	AT1G13820	NA	chr1	+	4736742	4737052	4736742	4736832	4737132	4737228	7877	233155157	0,0,0	84,69	6,9	264	132	2.78218e-10	3.36327e-08	1.0,1.0,1.0	0.875,0.793	0.166
374	7894	AT1G51805	NA	chr1	-	19222007	19222292	19222165	19222292	19221730	19221920	7894	91,65,49	0,0,0	52,57	4,9	264	132	2.80448e-08	2.18037e-06	1.0,1.0,1.0	0.867,0.76	0.186
375	7907	AT5G52110	NA	chr5	-	21173434	21173704	21173591	21173704	21173208	21173349	7907	23,30,24	0,0,0	29,28	17,18	264	132	5.55112e-16	1.92289e-13	1.0,1.0,1.0	0.46,0.438	0.551
376	7915	AT2G43010	NA	chr2	+	17887904	17888179	17887904	17887985	17888259	17888577	7915	65,55,26	1,0,0	36,29	2,8	264	132	2.64251e-06	0.000124394	0.97,1.0,1.0	0.9,0.644	0.218
377	7918	AT1G14205	NA	chr1	+	4855455	4855688	4855455	4855681	4855776	4855868	7918	0,0,0	6,17,6	4,11	18,9	139	132	1.35853e-07	8.95322e-06	0.0,0.0,0.0	0.174,0.537	-0.356
378	7934	AT2G39730	NA	chr2	-	16571179	16571472	16571190	16571472	16570770	16571066	7934	184014741172	15451178979	30832950	11811159	143	132	8.21565e-15	2.2181e-12	0.524,0.536,0.525	0.707,0.701	-0.176
379	7947	AT1G25500	NA	chr1	-	8956575	8956767	8956583	8956767	8956241	8956469	7947	0,3,0	6,3,6	4,5	5,5	140	132	0.00239678	0.0433949	0.0,0.485,0.0	0.43,0.485	-0.296
380	7980	AT1G06220	NA	chr1	+	1899963	1900157	1899963	1900107	1900511	1901264	7980	0,2,0	91,100,63	8,18	57119	182	132	3.03323e-09	2.96208e-07	0.0,0.014,0.0	0.092,0.099	-0.091
381	7987	AT2G17190	NA	chr2	-	7478502	7478765	7478736	7478765	7478264	7478420	7987	112,97,57	3,0,0	56,91	9,19	264	132	9.78106e-12	1.49642e-09	0.949,1.0,1.0	0.757,0.705	0.252
382	8010	AT1G79880	NA	chr1	-	30046419	30046510	30046455	30046510	30046060	30046306	8010	0,1,0	37,32,18	3,6	8,10	168	132	2.50194e-07	1.53623e-05	0.0,0.024,0.0	0.228,0.32	-0.266
383	8024	AT1G30470	NA	chr1	+	10781070	10781316	10781070	10781145	10781693	10781753	8024	56,50,46	0,0,0	57,71	1,7	264	132	0.000141403	0.0040075	1.0,1.0,1.0	0.966,0.835	0.1
384	8034	AT3G50670	NA	chr3	-	18827528	18828411	18828348	18828411	18827357	18827439	8034	27,23,8	121,114,82	0,3	225234	264	132	7.77156e-16	2.64219e-13	0.1,0.092,0.047	0.0,0.006	0.077
385	8035	AT3G50670	NA	chr3	-	18827552	18828411	18828348	18828411	18827357	18827439	8035	78,79,20	121,114,82	2,5	225234	264	132	0	0	0.244,0.257,0.109	0.004,0.011	0.196
386	8092	AT1G16460	NA	chr1	-	5620311	5620393	5620330	5620393	5620166	5620230	8092	67,64,45	0,0,0	46,43	6,4	151	132	8.31898e-06	0.000341674	1.0,1.0,1.0	0.87,0.904	0.113
387	8103	AT1G51950	NA	chr1	+	19306596	19307000	19306596	19306729	19307095	19307369	8103	114,84,71	0,0,0	155,98	21,17	264	132	1.40998e-14	3.54601e-12	1.0,1.0,1.0	0.787,0.742	0.236
388	8136	AT1G73840	NA	chr1	-	27765871	27766093	27766015	27766093	27765703	27765742	8136	0,1,1	35,23,29	3,12	38,26	264	132	1.47624e-05	0.000558809	0.0,0.021,0.017	0.038,0.188	-0.1
389	8192	AT1G17410	NA	chr1	-	5969258	5969479	5969262	5969479	5969057	5969165	8192	0,1,1	11,3,4	2,4	4,7	136	132	0.000733379	0.0163598	0.0,0.244,0.195	0.327,0.357	-0.196
390	8219	AT2G45950	NA	chr2	-	18907589	18907792	18907653	18907792	18906931	18907206	8219	0,0,0	4,12,2	6,10	7,3	196	132	1.91277e-09	1.94014e-07	0.0,0.0,0.0	0.366,0.692	-0.529
391	8247	AT1G68190	NA	chr1	+	25559368	25559942	25559368	25559791	25560074	25560335	8247	3,7,0	24,24,11	12,32	26,15	264	132	0.000223672	0.00592554	0.059,0.127,0.0	0.188,0.516	-0.29
392	8319	AT1G20020	NA	chr1	+	6943581	6943869	6943581	6943715	6943954	6944241	8319	345229082060	0,0,0	18361546	17,19	264	132	0.00110544	0.0227775	1.0,1.0,1.0	0.982,0.976	0.021
393	8378	AT1G05940	NA	chr1	-	1802346	1802533	1802395	1802533	1802023	1802260	8378	12,7,5	0,0,0	8,2	4,4	181	132	1.13612e-08	9.4809e-07	1.0,1.0,1.0	0.593,0.267	0.57
394	8380	AT1G05940	NA	chr1	-	1802356	1802533	1802395	1802533	1802023	1802260	8380	121,119,75	0,0,0	60,67	4,4	171	132	0.000669598	0.0150836	1.0,1.0,1.0	0.921,0.928	0.075
395	8424	AT3G56450	NA	chr3	+	20930777	20931045	20930777	20930965	20931489	20931683	8424	10,6,4	2,4,2	3,12	0,0	212	132	7.53567e-06	0.000314426	0.757,0.483,0.555	1.0,1.0	-0.402
396	8425	AT3G56450	NA	chr3	+	20930777	20931349	20930777	20930965	20931489	20931683	8425	14,6,7	2,4,2	4,18	0,0	264	132	8.0589e-06	0.000333228	0.778,0.429,0.636	1.0,1.0	-0.386
397	8477	AT1G66330	NA	chr1	-	24732261	24732392	24732377	24732392	24731905	24732154	8477	0,2,0	22,33,24	7,5	14,23	248	132	4.89492e-06	0.00021499	0.0,0.031,0.0	0.21,0.104	-0.147
398	8478	AT1G66330	NA	chr1	-	24732265	24732514	24732377	24732514	24731905	24732154	8478	11,11,4	22,33,24	49,49	14,23	244	132	2.77524e-11	3.85989e-09	0.213,0.153,0.083	0.654,0.535	-0.445
399	8503	AT3G01120	NA	chr3	-	39463	39769	39673	39769	39055	39357	8503	292256190	0,0,0	343263	15,19	264	132	2.47791e-12	4.25158e-10	1.0,1.0,1.0	0.92,0.874	0.103
400	8557	AT3G04870	NA	chr3	+	1344855	1344988	1344855	1344943	1345089	1345289	8557	0,1,1	210235140	9,7	203182	177	132	0.00244834	0.0442413	0.0,0.003,0.005	0.032,0.028	-0.027
401	8588	AT5G42765	NA	chr5	-	17150905	17151339	17151106	17151339	17150719	17150779	8588	258231173	1,0,0	173148	8,13	264	132	3.74842e-10	4.41136e-08	0.992,1.0,1.0	0.915,0.851	0.114
402	8608	AT5G46110	NA	chr5	+	18697565	18697890	18697565	18697883	18697957	18698023	8608	8,14,13	557420495	7,5	917743	139	132	0.00193591	0.0363038	0.013,0.031,0.024	0.007,0.006	0.016
403	8625	AT3G13120	NA	chr3	-	4220272	4220621	4220288	4220621	4219900	4220100	8625	35,32,15	1109863752	328299	1078844	148	132	0	0	0.027,0.032,0.017	0.213,0.24	-0.201
404	8678	AT2G45170	NA	chr2	+	18624263	18624584	18624263	18624378	18624706	18624762	8678	230229169	0,0,0	401237	7,6	264	132	0.00105783	0.0220348	1.0,1.0,1.0	0.966,0.952	0.041
405	8693	AT4G32320	NA	chr4	+	15603896	15604013	15603896	15603967	15604125	15604168	8693	4,4,7	33,39,38	2,0	99,84	178	132	2.85779e-05	0.0010051	0.082,0.071,0.12	0.015,0.0	0.084
406	8704	AT3G03340	NA	chr3	+	788781	788993	788781	788840	789141	789223	8704	15,20,10	46,40,44	11,5	57,80	264	132	0.000534784	0.0124437	0.14,0.2,0.102	0.088,0.03	0.088
407	8706	AT1G61770	NA	chr1	+	22810859	22811093	22810859	22810919	22811185	22811266	8706	104,62,51	0,0,0	119,99	11,4	264	132	5.96907e-07	3.29087e-05	1.0,1.0,1.0	0.844,0.925	0.115
408	8709	AT1G51110	NA	chr1	+	18936277	18936469	18936277	18936440	18936546	18936635	8709	25,28,26	0,0,1	10,25	8,8	161	132	2.68888e-09	2.66591e-07	1.0,1.0,0.955	0.506,0.719	0.372
409	8733	AT1G43020	NA	chr1	+	16156694	16156803	16156694	16156751	16156933	16157020	8733	1,1,0	4,0,1	2,1	0,1	184	132	6.42297e-05	0.0020366	0.152,1.0,0.0	1.0,0.418	-0.325
410	8738	AT3G58640	NA	chr3	-	21688212	21688463	21688339	21688463	21687965	21688122	8738	34,31,25	0,0,0	38,32	3,7	259	132	7.42635e-07	3.99825e-05	1.0,1.0,1.0	0.866,0.7	0.217
411	8754	AT3G01690	NA	chr3	+	257456	257835	257456	257693	257917	258510	8754	184221124	1,0,2	174156	11,15	264	132	6.88191e-10	7.61114e-08	0.989,1.0,0.969	0.888,0.839	0.122
412	8785	AT3G17740	NA	chr3	-	6069453	6069808	6069697	6069808	6068980	6069338	8785	1,1,0	22,29,14	2,6	14,25	264	132	0.00111563	0.0229359	0.022,0.017,0.0	0.067,0.107	-0.074
413	8814	AT1G78140	NA	chr1	-	29402591	29402788	29402705	29402788	29402390	29402502	8814	46,78,55	1,2,0	66,59	6,9	246	132	8.9833e-06	0.00036327	0.961,0.954,1.0	0.855,0.779	0.155
414	8844	AT1G26850	NA	chr1	-	9303844	9304085	9303908	9304085	9302781	9303439	8844	498494385	90,83,75	416393	133137	196	132	4.13041e-06	0.000184952	0.788,0.8,0.776	0.678,0.659	0.119
415	8866	AT3G04920	NA	chr3	+	1360921	1361401	1360921	1361060	1361494	1361665	8866	1230929741	2,2,0	18071330	257235	264	132	0	0	0.997,0.996,1.0	0.779,0.739	0.239
416	8914	AT1G08125	NA	chr1	-	2541795	2542292	2542216	2542292	2541655	2541721	8914	28,20,21	0,0,0	20,19	1,6	264	132	9.75367e-06	0.000390126	1.0,1.0,1.0	0.909,0.613	0.239
417	8941	AT4G26650	NA	chr4	+	13445448	13445563	13445448	13445511	13445736	13445973	8941	170,128,77	2,0,0	129117	17,13	184	132	1.09973e-11	1.65412e-09	0.984,1.0,1.0	0.845,0.866	0.139
418	8942	AT1G75980	NA	chr1	-	28523501	28523845	28523718	28523845	28523332	28523405	8942	30,31,17	0,0,0	16,12	4,3	264	132	9.6482e-07	5.01788e-05	1.0,1.0,1.0	0.667,0.667	0.333
419	8978	AT4G39680	NA	chr4	-	18417125	18417527	18417346	18417527	18415785	18416961	8978	52,42,36	7,1,0	10,25	14,10	264	132	9.72447e-07	5.02906e-05	0.788,0.955,1.0	0.263,0.556	0.505
420	8979	AT4G39680	NA	chr4	-	18417125	18417527	18417390	18417527	18415785	18416961	8979	87,68,66	0,0,0	29,49	1,7	264	132	1.01341e-05	0.000402749	1.0,1.0,1.0	0.935,0.778	0.143
421	8980	AT4G39680	NA	chr4	-	18417346	18417527	18417390	18417527	18415785	18416961	8980	42,27,30	0,0,0	33,34	1,7	176	132	5.00416e-05	0.00164349	1.0,1.0,1.0	0.961,0.785	0.127
422	8990	AT1G29990	NA	chr1	+	10508025	10508132	10508025	10508115	10508387	10508448	8990	25,18,20	2,0,0	45,38	12,17	149	132	5.3825e-08	3.95269e-06	0.917,1.0,1.0	0.769,0.664	0.256
423	8991	AT1G29990	NA	chr1	+	10508025	10508150	10508025	10508115	10508387	10508448	8991	401359293	2,0,0	702511	12,17	167	132	5.84841e-05	0.00187058	0.994,1.0,1.0	0.979,0.96	0.028
424	8993	AT3G13360	NA	chr3	-	4340261	4340412	4340286	4340412	4339114	4339984	8993	43,30,30	3,1,0	43,35	9,9	157	132	2.45661e-05	0.00088607	0.923,0.962,1.0	0.801,0.766	0.178
425	9010	AT5G42030	NA	chr5	-	16812095	16812285	16812228	16812285	16811954	16812025	9010	301295141	2,0,0	182171	13,17	264	132	1.25344e-13	2.73952e-11	0.987,1.0,1.0	0.875,0.834	0.141
426	9013	AT3G51460	NA	chr3	+	19095100	19095353	19095100	19095187	19095504	19095575	9013	177134144	0,0,1	183222	4,6	264	132	0.002374	0.0431528	1.0,1.0,0.986	0.958,0.949	0.042
427	9016	AT4G00570	NA	chr4	-	243542	243770	243683	243770	243345	243417	9016	88,61,46	0,0,0	82,84	4,5	264	132	0.000100396	0.00301171	1.0,1.0,1.0	0.911,0.894	0.097
428	9033	AT1G66940	NA	chr1	-	24973578	24973819	24973729	24973819	24973464	24973491	9033	75,92,42	0,0,0	56,79	33,30	264	132	0	0	1.0,1.0,1.0	0.459,0.568	0.487
429	9040	AT3G05560	NA	chr3	+	1614199	1614491	1614199	1614268	1614625	1614870	9040	28,19,12	237618291677	120,95	23861946	264	132	7.32747e-14	1.74708e-11	0.006,0.005,0.004	0.025,0.024	-0.019
430	9102	AT1G67060	NA	chr1	+	25038271	25038507	25038271	25038393	25038585	25038669	9102	34,16,23	0,0,0	32,22	3,3	246	132	0.000180079	0.00491975	1.0,1.0,1.0	0.851,0.797	0.176
431	9196	AT2G04350	NA	chr2	+	1515808	1515934	1515808	1515930	1516074	1516601	9196	14,13,10	7,7,10	27,14	4,2	136	132	0.00130862	0.0260292	0.66,0.643,0.493	0.868,0.872	-0.271
432	9207	AT2G03420	NA	chr2	-	1035565	1035965	1035750	1035965	1035388	1035485	9207	834783612	0,0,0	608519	11,27	264	132	1.34226e-13	2.86541e-11	1.0,1.0,1.0	0.965,0.906	0.065
433	9217	AT5G08130	NA	chr5	-	2608279	2608382	2608298	2608382	2608058	2608195	9217	83,96,57	3,0,1	33,62	6,6	151	132	3.48642e-05	0.00119194	0.96,1.0,0.98	0.828,0.9	0.116
434	9220	AT5G63460	NA	chr5	-	25414412	25414619	25414573	25414619	25414202	25414326	9220	4,12,5	93,74,47	0,1	90,97	264	132	9.02983e-05	0.00272784	0.021,0.075,0.051	0.0,0.005	0.046
435	9234	AT4G00060	NA	chr4	+	27867	28076	27867	28019	28155	28281	9234	16,1,2	19,19,7	0,2	10,23	189	132	0.00230156	0.042086	0.37,0.035,0.166	0.0,0.057	0.162
436	9242	AT2G04039	NA	chr2	+	1333777	1334197	1333777	1333983	1334283	1334542	9242	324232202	4,0,0	223183	5,18	264	132	4.24352e-08	3.1414e-06	0.976,1.0,1.0	0.957,0.836	0.096
437	9251	AT1G79020	NA	chr1	-	29729507	29729615	29729512	29729615	29729088	29729212	9251	0,0,0	28,10,9	5,3	12,14	137	132	2.26641e-06	0.000108924	0.0,0.0,0.0	0.286,0.171	-0.228
438	9262	AT4G13575	NA	chr4	-	7893288	7893476	7893402	7893476	7893068	7893189	9262	8,5,2	0,0,1	23,7	5,2	246	132	0.000335503	0.00829004	1.0,1.0,0.518	0.712,0.653	0.157
439	9282	AT1G23310	NA	chr1	-	8270911	8271373	8271212	8271373	8270710	8270828	9282	14141197992	0,1,0	13581384	25,15	264	132	1.21606e-06	6.15034e-05	1.0,0.998,1.0	0.964,0.979	0.028
440	9285	AT3G54620	NA	chr3	-	20218483	20218789	20218713	20218789	20217904	20218390	9285	114,88,68	0,0,0	139107	7,1	264	132	0.00225427	0.0414691	1.0,1.0,1.0	0.908,0.982	0.055
441	9295	AT2G04690	NA	chr2	+	1645472	1645671	1645472	1645510	1645752	1645831	9295	146155104	0,5,4	212143	15,12	264	132	0.000219271	0.00583512	1.0,0.939,0.929	0.876,0.856	0.09
442	9300	AT3G05640	NA	chr3	-	1642848	1643018	1642889	1643018	1641978	1642265	9300	10,7,7	2,3,0	2,5	18,3	173	132	0.000632789	0.0143247	0.792,0.64,1.0	0.078,0.56	0.492
443	9328	AT2G05380	NA	chr2	+	1967542	1967635	1967542	1967590	1967695	1968096	9328	1092080617282	0,0,3	100557088	218,0	177	132	2.70471e-05	0.000962321	1.0,1.0,0.999	0.972,1.0	0.014
444	9352	AT3G25430	NA	chr3	+	9221825	9222019	9221825	9222017	9222113	9222226	9352	0,1,0	11,1,2	1,3	2,7	134	132	0.00110875	0.0228202	0.0,0.496,0.0	0.33,0.297	-0.148
445	9424	AT2G08485-AT2G31902	NA	chr2	+	13568235	13568628	13568235	13568489	13568742	13568819	9424	2,4,0	0,0,2	0,0	1,2	264	132	0.000105064	0.00313128	1.0,1.0,0.0	0.0,0.0	0.667
446	9425	AT2G08485-AT2G31902	NA	chr2	+	13568235	13568632	13568235	13568489	13568742	13568819	9425	2,5,0	0,0,2	0,0	1,2	264	132	5.50663e-05	0.00176985	1.0,1.0,0.0	0.0,0.0	0.667
447	9491	AT2G29020	NA	chr2	+	12470610	12470698	12470610	12470642	12471150	12471280	9491	35,28,35	0,1,0	34,29	7,0	188	132	0.000757036	0.0167451	1.0,0.952,1.0	0.773,1.0	0.097
448	9500	AT5G49970	NA	chr5	+	20331238	20331822	20331238	20331327	20331913	20332004	9500	74,46,67	0,0,0	49,57	6,6	264	132	8.00109e-08	5.64969e-06	1.0,1.0,1.0	0.803,0.826	0.185
449	9537	AT2G35260	NA	chr2	+	14850372	14850612	14850372	14850468	14850697	14850766	9537	206143124	0,0,0	361321	9,20	264	132	2.81468e-08	2.18037e-06	1.0,1.0,1.0	0.953,0.889	0.079
[truncated: 598 more rows]

## Sheet: A5SS_amiR_u1-70k
	ID	GeneID	geneSymbol	chr	strand	longExonStart_0base	longExonEnd	shortES	shortEE	flankingES	flankingEE	ID.1	IJC_SAMPLE_1	SJC_SAMPLE_1	IJC_SAMPLE_2	SJC_SAMPLE_2	IncFormLen	SkipFormLen	PValue	FDR	IncLevel1	IncLevel2	IncLevelDifference
[truncated: 1,071 more rows]

[truncated: 12 more sheets: MXE_amiR-u1-c, MXE_amiR-u1-70k, RI_amiR_u1-c, RI_amiR_u1-70k, SE_amiR_u1-c, SE_amiR_u1-70k, overlap_A3SS, overlap_A5SS, overlap_MXE, overlap_RI, overlap_SE, summary]
