# Supplementary material for: The Arabidopsis U1 snRNP regulates mRNA 3′-end processing
Source: Nat Plants. 2024 Sep 23;10(10):1514–31. doi: 10.1038/s41477-024-01796-8 (PMC11489095; doi:10.1038/s41477-024-01796-8)
Supplement: Supplementary file 7 — Overlap between alternatively spliced and differentially expressed genes in amiR-u1-70k and amiR-u1-c plants. [file 41477_2024_1796_MOESM7_ESM.xlsx]

## Sheet: Summary_DEG_AS
Total: Differentially splicied in amiR-u1-70k and amiR-u1-c lines compared to WT	overlap with DEGs in amiR-u1-70k and amiR-u1-c lines compared to WT (2374)	overlap with DEGs in amiR-u1-70k and amiR-u1-c lines compared to WT (2374)	unique gene names
Skipped exon (741)	159	0.214575	2730
Retained Intron (1313)	284	0.216299	3268
A3SS (305)	60	0.196721	2571
A5SS (432)	80	0.185185	2671
Mutually exclusive exons (20)	3	0.15	2384

## Sheet: overlap_a3ss_degs_up
	GeneID	baseMean_u1c	log2FoldChange_u1c	lfcSE_u1c	stat_u1c	pvalue_u1c	padj_u1c	baseMean_u170k	log2FoldChange_u170k	lfcSE_u170k	stat_u170k	pvalue_u170k	padj_u170k	longExonStart_0base	longExonEnd	shortES	shortEE	flankingES	flankingEE	FDR_amiR-u1-c	IncLevelDifference_amiR-u1-c	FDR_amirR-u1-70k	IncLevelDifference_amirR-u1-70k
1	AT1G08930	1425.42	0.338908	0.128572	2.63594	0.0083905	0.0452159	1425.42	0.535763	0.115038	4.65726	3.20453e-06	5.02597e-05	2874310	2874557	2874491	2874557	2874095	2874185	0.00498637	0.075	2.0629e-09	0.178
2	AT1G22740	244.098	0.51739	0.176032	2.93918	0.00329082	0.022208	244.098	0.784145	0.157708	4.97213	6.62223e-07	1.24465e-05	8049392	8049639	8049539	8049639	8049134	8049299	0.000334025	-0.187	0.0089853	-0.153
3	AT1G56170	524.213	1.42733	0.187861	7.59781	3.01192e-14	5.58748e-12	524.213	1.30145	0.169506	7.67791	1.61706e-14	1.28828e-12	21024883	21025007	21024900	21025007	21024763	21024796	0.00647333	0.151	0.0342039	0.143
4	AT1G64750	2428.44	0.588185	0.139609	4.21309	2.51904e-05	0.000463806	2428.44	0.461038	0.125119	3.6848	0.000228882	0.00200371	24053618	24053752	24053618	24053702	24053842	24053880	0.0461201	0.015	6.34578e-05	0.02
5	AT2G32640	545.019	0.60826	0.145797	4.17196	3.01995e-05	0.000535059	545.019	0.830756	0.130641	6.35906	2.02992e-10	8.37579e-09	13848409	13848507	13848409	13848443	13848608	13848676	0.00696858	0.256	0.00853612	0.232
6	AT2G34860	2270.78	0.593775	0.0983709	6.03609	1.57893e-09	1.09611e-07	2270.78	0.643202	0.0881111	7.2999	2.87976e-13	1.8469e-11	14709001	14709170	14709010	14709170	14708517	14708627	8.43066e-06	-0.092	0	-0.136
7	AT2G35260	4062.13	0.447257	0.0841975	5.312	1.0843e-07	4.41343e-06	4062.13	0.637477	0.0753682	8.45817	2.71606e-17	3.06542e-15	14850549	14850766	14850697	14850766	14850372	14850468	3.94703e-07	0.104	0	0.274
8	AT2G39250	321.166	0.572853	0.161817	3.54012	0.000399939	0.00430266	321.166	0.596121	0.145752	4.08996	4.31444e-05	0.000484328	16389614	16389694	16389614	16389680	16389826	16389954	0.0478336	0.05	0.0159092	0.053
9	AT3G05840	2442.72	0.268289	0.100982	2.65681	0.0078883	0.0430872	2442.72	0.228566	0.0905611	2.52388	0.0116067	0.0497889	1740699	1740906	1740728	1740906	1739980	1740161	0.000772864	0.061	0.000474537	0.061
10	AT3G20430	411.86	0.664878	0.145331	4.57492	4.76401e-06	0.000117116	411.86	0.925527	0.129942	7.12259	1.05915e-12	6.285e-11	7122082	7122650	7122506	7122650	7121868	7121974	2.99296e-05	0.096	3.63575e-05	0.087
11	AT3G27180	677.466	0.388886	0.121843	3.19171	0.00141431	0.0115639	677.466	0.701456	0.108739	6.45082	1.11244e-10	4.76075e-09	10027353	10029377	10027353	10029253	10029470	10029582	5.6358e-09	0.281	1.46426e-09	0.253
12	AT4G04570	1366.92	0.27947	0.0987119	2.83117	0.00463787	0.0286393	1366.92	0.390884	0.0885348	4.41504	1.00993e-05	0.000137265	2291047	2291628	2291234	2291628	2289955	2290885	5.73902e-06	0.119	2.40269e-12	0.223
13	AT4G15545	6506.44	0.451136	0.0989859	4.55758	5.17471e-06	0.000125644	6506.44	0.660116	0.0885542	7.45438	9.02933e-14	6.22429e-12	8876927	8877174	8876970	8877174	8876768	8876867	0.000473227	0.097	0.000158146	0.1
14	AT4G25080	8236.27	0.941867	0.120367	7.82497	5.07781e-15	1.05753e-12	8236.27	0.690422	0.107761	6.40699	1.48424e-10	6.22462e-09	12878338	12878612	12878381	12878612	12877744	12878145	0.00435235	0.129	4.45832e-05	0.152
15	AT5G06130	1551.19	0.302195	0.0931799	3.24313	0.00118224	0.0100227	1551.19	0.39819	0.0834584	4.77112	1.83204e-06	3.09859e-05	1854423	1854722	1854423	1854500	1854925	1855012	1.29911e-09	-0.06	2.0955e-10	-0.059
16	AT5G17780	93.2176	1.04234	0.257182	4.05293	5.05806e-05	0.000829582	93.2176	1.01853	0.234491	4.34357	1.40184e-05	0.000183177	5868115	5868453	5868115	5868447	5868558	5869050	0.0477638	0.173	0.013627	0.191
17	AT5G56670	4144.5	0.605082	0.144887	4.17622	2.96388e-05	0.00052724	4144.5	0.418313	0.129769	3.22351	0.00126628	0.00844579	22935292	22935899	22935292	22935875	22935977	22936063	0.0149515	-0.047	0.00141587	-0.052
18	AT5G63050	1089.86	0.408964	0.0985527	4.1497	3.32918e-05	0.000578468	1089.86	0.419955	0.088662	4.73659	2.17348e-06	3.61315e-05	25293065	25294224	25293302	25294224	25292444	25292653	7.23157e-11	0.334	3.08414e-10	0.345
19	AT5G64940	4850.37	0.597453	0.1043	5.72824	1.01476e-08	5.67135e-07	4850.37	0.794784	0.0933544	8.51362	1.6858e-17	1.96029e-15	25953426	25953779	25953481	25953779	25953209	25953337	0.0087224	0.117	2.50167e-09	0.188

## Sheet: overlap_a3ss_degs_down
	GeneID	baseMean_u1c	log2FoldChange_u1c	lfcSE_u1c	stat_u1c	pvalue_u1c	padj_u1c	baseMean_u170k	log2FoldChange_u170k	lfcSE_u170k	stat_u170k	pvalue_u170k	padj_u170k	longExonStart_0base	longExonEnd	shortES	shortEE	flankingES	flankingEE	FDR_amiR-u1-c	IncLevelDifference_amiR-u1-c	FDR_amirR-u1-70k	IncLevelDifference_amirR-u1-70k
1	AT1G05430	349.93	-0.435888	0.142798	-3.05249	0.00226954	0.0166012	349.93	-0.693601	0.129324	-5.36327	8.17305e-08	1.93398e-06	1594922	1595186	1594922	1595043	1595320	1595426	0.00460529	0.121	5.78864e-06	0.178
2	AT1G07110	1818.59	-0.786623	0.101375	-7.75953	8.52453e-15	1.7108e-12	1818.59	-0.808686	0.090694	-8.91665	4.80616e-19	6.66609e-17	2181378	2181606	2181378	2181582	2181760	2181814	7.05764e-08	-0.093	0	-0.231
3	AT1G13820	503.419	-1.27216	0.146114	-8.7066	3.13129e-18	1.00183e-15	503.419	-1.35581	0.130724	-10.3715	3.34208e-25	8.45583e-23	4736959	4737381	4737132	4737381	4736742	4736832	9.63041e-08	0.188	7.91873e-06	0.145
4	AT1G19350	1817.37	-0.358327	0.0997863	-3.59095	0.000329481	0.00369406	1817.37	-0.265967	0.0890538	-2.98659	0.00282109	0.0162585	6688774	6689104	6688833	6689104	6688521	6688644	0.00653118	0.089	0.0014959	0.093
5	AT1G20020	13825.9	-0.894692	0.0922088	-9.70289	2.93082e-22	1.61752e-19	13825.9	-1.01463	0.0825065	-12.2975	9.33931e-35	4.57507e-32	6943790	6944241	6943954	6944241	6943581	6943715	0.00502913	0.024	1.26951e-08	0.033
6	AT1G23360	316.503	-0.581494	0.158712	-3.66383	0.00024847	0.00295699	316.503	-0.825948	0.143786	-5.74431	9.22992e-09	2.6934e-07	8296241	8296498	8296241	8296342	8296593	8296658	0.0137574	0.175	1.23942e-05	0.351
7	AT2G22990	3709.2	-1.13575	0.115779	-9.80963	1.02346e-22	6.10646e-20	3709.2	-1.62983	0.104123	-15.6529	3.17255e-55	3.65223e-52	9787643	9787878	9787776	9787878	9787444	9787547	3.3818e-11	0.108	4.86247e-09	0.096
8	AT2G26840	141.787	-0.690492	0.209202	-3.30061	0.000964763	0.00860529	141.787	-0.669789	0.186953	-3.58266	0.000340112	0.00281985	11447634	11448438	11447634	11447766	11448541	11448949	1.03826e-06	0.845	7.21579e-10	0.903
9	AT2G39470	1134.1	-1.03001	0.147873	-6.96548	3.27291e-12	4.10527e-10	1134.1	-1.76879	0.134187	-13.1816	1.12013e-39	6.97025e-37	16477001	16477124	16477015	16477124	16476841	16476915	0.00422475	0.064	4.40187e-07	0.116
10	AT3G01500	56962.5	-0.239827	0.0881409	-2.72095	0.00650952	0.0370467	56962.5	-0.824795	0.0788783	-10.4566	1.36726e-25	3.53707e-23	194732	195347	194732	194891	195405	195511	0.000723418	0.073	0.00332638	0.071
11	AT3G01500	56962.5	-0.239827	0.0881409	-2.72095	0.00650952	0.0370467	56962.5	-0.824795	0.0788783	-10.4566	1.36726e-25	3.53707e-23	194732	195336	194732	194891	195405	195511	0.00123649	0.071	0.0040125	0.071
12	AT3G16260	545.889	-0.76474	0.126891	-6.02677	1.6727e-09	1.15395e-07	545.889	-0.375592	0.111661	-3.36369	0.00076909	0.00554053	5510037	5510228	5510173	5510228	5509870	5509960	0.00327213	0.346	1.06209e-08	0.598
13	AT3G23700	2085.73	-0.444427	0.0869878	-5.10907	3.23741e-07	1.11496e-05	2085.73	-0.200517	0.0775046	-2.58716	0.00967706	0.0431625	8532357	8533209	8532357	8532824	8533306	8533785	1.12977e-05	0.065	0	0.156
14	AT3G62750	520.186	-1.47558	0.171575	-8.60021	7.95726e-18	2.34219e-15	520.186	-1.01946	0.151123	-6.74593	1.52055e-11	7.43293e-10	23214868	23215111	23215039	23215111	23214746	23214796	8.02595e-11	0.357	0	0.492
15	AT3G62750	520.186	-1.47558	0.171575	-8.60021	7.95726e-18	2.34219e-15	520.186	-1.01946	0.151123	-6.74593	1.52055e-11	7.43293e-10	23215184	23215492	23215372	23215492	23214746	23215111	4.06965e-09	0.356	4.46797e-06	0.169
16	AT4G02120	511.852	-0.868155	0.160428	-5.4115	6.24974e-08	2.70528e-06	511.852	-0.726289	0.142909	-5.08217	3.7314e-07	7.43181e-06	942609	942827	942672	942827	942473	942543	3.3685e-11	0.486	8.00393e-14	0.532
17	AT4G24460	164.066	-1.23871	0.202698	-6.1111	9.89462e-10	7.25627e-08	164.066	-1.38623	0.182481	-7.59655	3.04131e-14	2.29584e-12	12643593	12643826	12643710	12643826	12643370	12643516	0.000246074	0.521	0.026252	0.713
18	AT4G29220	942.783	-0.56228	0.129534	-4.34079	1.4197e-05	0.000291548	942.783	-0.443536	0.115595	-3.837	0.000124547	0.00120133	14405255	14405529	14405255	14405393	14405614	14405654	0.00293365	0.174	0.00077907	0.158
19	AT4G30690	486.681	-1.12522	0.157606	-7.13947	9.36883e-13	1.26887e-10	486.681	-1.20193	0.141503	-8.49403	1.99598e-17	2.26381e-15	14961223	14961607	14961360	14961607	14960715	14961016	1.81087e-05	0.387	0.0250412	0.219
20	AT4G30690	486.681	-1.12522	0.157606	-7.13947	9.36883e-13	1.26887e-10	486.681	-1.20193	0.141503	-8.49403	1.99598e-17	2.26381e-15	14961102	14961413	14961360	14961413	14960717	14961016	0.000106608	0.234	0.0317495	0.252
21	AT4G30690	486.681	-1.12522	0.157606	-7.13947	9.36883e-13	1.26887e-10	486.681	-1.20193	0.141503	-8.49403	1.99598e-17	2.26381e-15	14961102	14961283	14961223	14961283	14960715	14961016	0.00238156	0.286	6.25808e-07	0.502
22	AT4G33180	153.875	-0.789754	0.200188	-3.94506	7.97814e-05	0.00120386	153.875	-1.23048	0.182643	-6.73706	1.61628e-11	7.8675e-10	16000719	16001438	16001120	16001438	16000230	16000608	8.44722e-07	-0.231	6.00957e-09	-0.392
23	AT5G04810	1615.91	-0.608289	0.12102	-5.02633	4.99954e-07	1.62548e-05	1615.91	-0.283523	0.107679	-2.63304	0.00846248	0.038968	1392013	1393100	1392154	1393100	1391771	1391925	4.93126e-05	0.117	5.31076e-06	0.109
24	AT5G08370	324.254	-1.11406	0.185011	-6.02156	1.7274e-09	1.18798e-07	324.254	-0.890541	0.164082	-5.42742	5.71737e-08	1.41241e-06	2692707	2692923	2692707	2692811	2693019	2693076	1.40698e-06	0.366	2.49561e-08	0.383
25	AT5G13980	1540.36	-0.692315	0.118741	-5.83048	5.52686e-09	3.32455e-07	1540.36	-0.468018	0.105855	-4.4213	9.811e-06	0.000133979	4513956	4514422	4514091	4514422	4513841	4513889	1.45645e-13	0.13	0.00139625	0.042
26	AT5G13980	1540.36	-0.692315	0.118741	-5.83048	5.52686e-09	3.32455e-07	1540.36	-0.468018	0.105855	-4.4213	9.811e-06	0.000133979	4513943	4514370	4514091	4514370	4513841	4513889	2.38695e-11	0.784	7.16095e-10	0.696
27	AT5G16350	51.2471	-0.869876	0.322763	-2.6951	0.00703682	0.0393377	51.2471	-1.67711	0.310563	-5.40021	6.65645e-08	1.61835e-06	5354071	5354190	5354131	5354190	5353856	5353923	0.0143976	-0.192	0.0193539	-0.127
28	AT5G21222	898.049	-0.42179	0.144625	-2.91643	0.00354057	0.0234368	898.049	-0.546651	0.129914	-4.20781	2.57859e-05	0.000312964	7211234	7211826	7211703	7211826	7211038	7211128	5.53707e-06	-0.075	0	-0.211
29	AT5G21222	898.049	-0.42179	0.144625	-2.91643	0.00354057	0.0234368	898.049	-0.546651	0.129914	-4.20781	2.57859e-05	0.000312964	7209057	7209565	7209387	7209565	7208698	7208928	0.00417741	-0.153	7.21046e-07	-0.235
30	AT5G21222	898.049	-0.42179	0.144625	-2.91643	0.00354057	0.0234368	898.049	-0.546651	0.129914	-4.20781	2.57859e-05	0.000312964	7211234	7211826	7211719	7211826	7211038	7211128	0.032613	-0.53	2.15599e-08	-0.658
31	AT5G22860	162.651	-1.03714	0.198068	-5.23629	1.63835e-07	6.24665e-06	162.651	-0.823033	0.174297	-4.72202	2.33512e-06	3.84027e-05	7639317	7639812	7639317	7639653	7639910	7639990	1.62248e-10	0.945	3.49506e-05	0.482
32	AT5G42030	828.677	-0.490853	0.146987	-3.33944	0.000839464	0.00771818	828.677	-0.421227	0.131591	-3.20104	0.00136933	0.00900788	16811954	16812138	16811954	16812025	16812228	16812285	4.11834e-10	0.137	1.56441e-13	0.15
33	AT5G42765	901.523	-0.967392	0.120898	-8.00169	1.22724e-15	2.79305e-13	901.523	-1.33526	0.109311	-12.2152	2.57885e-34	1.21175e-31	17150720	17151006	17150720	17150779	17151106	17151339	5.72029e-08	0.154	0	0.284
34	AT5G43745	586.735	-0.637398	0.139854	-4.55758	5.17454e-06	0.000125644	586.735	-0.375877	0.124132	-3.02803	0.00246153	0.0145468	17572824	17572945	17572824	17572923	17573045	17573118	0.00205963	-0.184	0.00644884	-0.109
35	AT5G50950	1243.56	-0.321459	0.100011	-3.21422	0.00130799	0.0108529	1243.56	-0.706866	0.090514	-7.80947	5.74311e-15	4.80834e-13	20733164	20733356	20733290	20733356	20732969	20733068	0	0.569	0	0.574
36	AT5G53850	1265.26	-0.376523	0.0972578	-3.87139	0.000108215	0.00152942	1265.26	-0.260626	0.0868888	-2.99954	0.00270392	0.0157123	21861562	21863700	21861562	21863128	21864088	21864225	0.00641325	0.087	2.32413e-05	0.1
37	AT5G66310	334.041	-0.866778	0.184408	-4.70033	2.59747e-06	6.91697e-05	334.041	-0.499812	0.163021	-3.06593	0.00216993	0.0131096	26490096	26490318	26490096	26490316	26490713	26490853	0.0049371	-0.211	0.0318197	-0.127

## Sheet: overlap_a5ss_degs_up
	GeneID	baseMean_u1c	log2FoldChange_u1c	lfcSE_u1c	stat_u1c	pvalue_u1c	padj_u1c	baseMean_u170k	log2FoldChange_u170k	lfcSE_u170k	stat_u170k	pvalue_u170k	padj_u170k	longExonStart_0base	longExonEnd	shortES	shortEE	flankingES	flankingEE	FDR_amiR-u1-c	IncLevelDifference_amiR-u1-c	FDR_amirR-u1-70k	IncLevelDifference_amirR-u1-70k
1	AT1G02780	21771.5	0.369971	0.093615	3.95205	7.7484e-05	0.00117725	21771.5	0.264407	0.0837619	3.15665	0.00159594	0.0101674	609278	609423	609280	609423	608815	608938	0.000124017	-0.557	0.000122034	-0.557
2	AT1G05870	319.003	0.636593	0.144356	4.40988	1.03428e-05	0.000225843	319.003	0.524317	0.13031	4.02361	5.73121e-05	0.00062077	1772706	1773302	1772738	1773302	1772355	1772533	3.56542e-05	-0.098	0.0145201	-0.055
3	AT1G15270	2734.9	0.786117	0.0991562	7.92807	2.22576e-15	4.86494e-13	2734.9	0.723687	0.0889477	8.13609	4.08248e-16	3.94937e-14	5251449	5251910	5251844	5251910	5250660	5250913	0	0.064	3.47189e-05	0.02
4	AT1G29990	880.496	0.804471	0.126425	6.36325	1.97535e-10	1.73047e-08	880.496	0.679812	0.113869	5.97014	2.37057e-09	7.80565e-08	10508025	10508150	10508025	10508115	10508387	10508448	0.00187058	0.028	1.58424e-06	0.038
5	AT1G29990	880.496	0.804471	0.126425	6.36325	1.97535e-10	1.73047e-08	880.496	0.679812	0.113869	5.97014	2.37057e-09	7.80565e-08	10508025	10508132	10508025	10508115	10508387	10508448	3.95269e-06	0.256	1.74564e-09	0.426
6	AT1G52100	3112.63	0.583811	0.10894	5.35904	8.36672e-08	3.51817e-06	3112.63	0.587027	0.0976272	6.01294	1.82191e-09	6.18696e-08	19385232	19385602	19385479	19385602	19384925	19385140	0.00256245	-0.064	1.86241e-08	-0.128
7	AT1G52100	3112.63	0.583811	0.10894	5.35904	8.36672e-08	3.51817e-06	3112.63	0.587027	0.0976272	6.01294	1.82191e-09	6.18696e-08	19385454	19385532	19385479	19385532	19384925	19385140	7.46714e-06	-0.049	0.000277584	-0.05
8	AT2G07340	474.75	0.516369	0.18827	2.74271	0.0060935	0.0352886	474.75	0.611522	0.168851	3.62167	0.000292713	0.00247351	3045767	3046233	3045767	3046147	3046313	3046398	0.0232351	0.205	0.0489404	0.333
9	AT2G21330	13370.9	0.895902	0.125479	7.13985	9.34299e-13	1.26887e-10	13370.9	0.559776	0.112315	4.98397	6.22926e-07	1.17771e-05	9128330	9128694	9128444	9128694	9127794	9128132	1.19614e-11	0.669	0	0.762
10	AT2G34860	2270.78	0.593775	0.0983709	6.03609	1.57893e-09	1.09611e-07	2270.78	0.643202	0.0881111	7.2999	2.87976e-13	1.8469e-11	14709673	14709812	14709673	14709808	14709930	14710197	0.0023276	-0.032	0.000986152	-0.03
11	AT2G34860	2270.78	0.593775	0.0983709	6.03609	1.57893e-09	1.09611e-07	2270.78	0.643202	0.0881111	7.2999	2.87976e-13	1.8469e-11	14708517	14708675	14708517	14708627	14709001	14709583	0.00122705	-0.025	9.65385e-14	-0.053
12	AT2G35260	4062.13	0.447257	0.0841975	5.312	1.0843e-07	4.41343e-06	4062.13	0.637477	0.0753682	8.45817	2.71606e-17	3.06542e-15	14850372	14850612	14850372	14850468	14850697	14850766	2.18037e-06	0.079	0	0.192
13	AT2G39250	321.166	0.572853	0.161817	3.54012	0.000399939	0.00430266	321.166	0.596121	0.145752	4.08996	4.31444e-05	0.000484328	16389614	16389948	16389826	16389948	16388607	16389257	8.22287e-08	0.283	1.92188e-07	0.252
14	AT2G39250	321.166	0.572853	0.161817	3.54012	0.000399939	0.00430266	321.166	0.596121	0.145752	4.08996	4.31444e-05	0.000484328	16389801	16389948	16389826	16389948	16389614	16389694	6.72738e-07	-0.142	0.0038469	-0.059
15	AT2G42220	7142.52	0.346618	0.11149	3.10897	0.00187743	0.0143362	7142.52	0.512693	0.0997326	5.14068	2.73746e-07	5.6375e-06	17592059	17593155	17592059	17593115	17593240	17593508	5.04653e-08	0.042	9.73738e-07	0.034
16	AT2G45990	1177.09	0.284794	0.107652	2.64551	0.00815681	0.044254	1177.09	0.474717	0.0962782	4.93068	8.19442e-07	1.50694e-05	18919315	18920863	18919315	18920737	18920942	18921511	4.82432e-07	0.71	1.03251e-09	0.753
17	AT2G45990	1177.09	0.284794	0.107652	2.64551	0.00815681	0.044254	1177.09	0.474717	0.0962782	4.93068	8.19442e-07	1.50694e-05	18919984	18920864	18919984	18920737	18920942	18921511	0	0.299	0	0.232
18	AT3G26950	489.066	0.470579	0.126771	3.71205	0.000205586	0.0025369	489.066	0.325526	0.114668	2.83886	0.00452745	0.0236963	9942826	9942999	9942836	9942999	9942517	9942718	0.00287741	0.194	0.000946941	0.189
19	AT4G02570	4281.9	0.221295	0.0846136	2.61536	0.00891338	0.0471774	4281.9	0.575873	0.075603	7.61707	2.59499e-14	2.00872e-12	1128621	1128858	1128621	1128813	1129282	1129445	0.00225092	0.022	0.0168771	0.016
20	AT4G19640	858.328	0.408492	0.128676	3.17459	0.0015005	0.0120895	858.328	0.334702	0.11574	2.89185	0.00382982	0.0206844	10688359	10688478	10688404	10688478	10687633	10687727	1.75788e-07	-0.063	0.0014472	-0.036
21	AT5G08760	69.6642	1.22153	0.296426	4.12086	3.77464e-05	0.00064297	69.6642	0.906989	0.272128	3.33295	0.000859308	0.00608948	2854939	2855048	2854939	2855043	2855219	2855282	0.017651	-0.095	0.013844	-0.15
22	AT5G19590	1958.65	0.491557	0.105952	4.63945	3.49338e-06	8.90529e-05	1958.65	0.80805	0.0946989	8.53283	1.42806e-17	1.67754e-15	6611694	6612101	6611792	6612101	6610792	6610956	0.0304708	0.355	2.43675e-07	0.803
23	AT5G46390	692.667	0.868966	0.119549	7.26869	3.62991e-13	5.41445e-11	692.667	0.947134	0.107757	8.78954	1.50177e-18	2.01028e-16	18818416	18818516	18818416	18818500	18818591	18818630	6.14529e-07	0.291	1.15846e-11	0.315
24	AT5G47435	747.946	0.712465	0.129538	5.50006	3.79666e-08	1.76082e-06	747.946	0.994419	0.116017	8.57131	1.02318e-17	1.2206e-15	19242171	19242322	19242171	19242265	19242399	19242473	0.0031619	0.062	0.0127428	0.044
25	AT5G48220	1284.01	0.75103	0.113657	6.60786	3.89921e-11	3.96677e-09	1284.01	0.505571	0.102501	4.93234	8.12502e-07	1.49656e-05	19549868	19550226	19549868	19550055	19550375	19550789	1.51907e-08	0.073	1.38565e-10	0.072
26	AT5G64140	642.806	0.646264	0.132309	4.88452	1.03683e-06	3.07649e-05	642.806	0.32058	0.119735	2.67742	0.00741915	0.0349966	25668128	25668280	25668213	25668280	25667354	25667724	3.37162e-05	-0.029	8.16954e-05	-0.025

## Sheet: overlap_a5ss_degs_down
	GeneID	baseMean_u1c	log2FoldChange_u1c	lfcSE_u1c	stat_u1c	pvalue_u1c	padj_u1c	baseMean_u170k	log2FoldChange_u170k	lfcSE_u170k	stat_u170k	pvalue_u170k	padj_u170k	longExonStart_0base	longExonEnd	shortES	shortEE	flankingES	flankingEE	FDR_amiR-u1-c	IncLevelDifference_amiR-u1-c	FDR_amirR-u1-70k	IncLevelDifference_amirR-u1-70k
1	AT1G05430	349.93	-0.435888	0.142798	-3.05249	0.00226954	0.0166012	349.93	-0.693601	0.129324	-5.36327	8.17305e-08	1.93398e-06	1595132	1595426	1595320	1595426	1594922	1595043	0.0100809	0.083	2.25134e-05	0.113
2	AT1G05940	380.848	-0.668096	0.161286	-4.14231	3.43829e-05	0.000592997	380.848	-0.711926	0.144271	-4.93464	8.0297e-07	1.48138e-05	1802346	1802533	1802395	1802533	1802023	1802260	9.4809e-07	0.57	1.56496e-06	0.424
3	AT1G05940	380.848	-0.668096	0.161286	-4.14231	3.43829e-05	0.000592997	380.848	-0.711926	0.144271	-4.93464	8.0297e-07	1.48138e-05	1802356	1802533	1802395	1802533	1802023	1802260	0.0150836	0.075	0.0355651	0.059
4	AT1G08125	248.247	-0.471994	0.165124	-2.85842	0.00425763	0.0268011	248.247	-0.473508	0.147787	-3.204	0.00135534	0.00892605	2541795	2542292	2542216	2542292	2541655	2541721	0.000390126	0.239	0.000149706	0.329
5	AT1G10890	469.691	-1.18939	0.262213	-4.53597	5.73398e-06	0.000136995	469.691	-0.588519	0.232399	-2.53236	0.0113297	0.0488035	3627996	3628972	3627996	3628229	3629097	3629304	1.49955e-06	0.456	5.23162e-11	0.448
6	AT1G10890	469.691	-1.18939	0.262213	-4.53597	5.73398e-06	0.000136995	469.691	-0.588519	0.232399	-2.53236	0.0113297	0.0488035	3627996	3628965	3627996	3628229	3629097	3630064	6.78094e-05	0.386	0.000216432	0.338
7	AT1G12520	496.929	-0.522315	0.136792	-3.81832	0.000134366	0.00180649	496.929	-0.523242	0.122234	-4.28065	1.86346e-05	0.000235868	4268045	4268277	4268142	4268277	4267616	4267840	2.20271e-08	-0.095	4.67918e-07	-0.076
8	AT1G13820	503.419	-1.27216	0.146114	-8.7066	3.13129e-18	1.00183e-15	503.419	-1.35581	0.130724	-10.3715	3.34208e-25	8.45583e-23	4736742	4737052	4736742	4736832	4737132	4737228	3.36327e-08	0.166	6.68458e-06	0.125
9	AT1G20020	13825.9	-0.894692	0.0922088	-9.70289	2.93082e-22	1.61752e-19	13825.9	-1.01463	0.0825065	-12.2975	9.33931e-35	4.57507e-32	6943581	6943869	6943581	6943715	6943954	6944241	0.0227775	0.021	1.60658e-06	0.027
10	AT1G20020	13825.9	-0.894692	0.0922088	-9.70289	2.93082e-22	1.61752e-19	13825.9	-1.01463	0.0825065	-12.2975	9.33931e-35	4.57507e-32	6943247	6943867	6943247	6943715	6943954	6944046	1.52408e-09	0.75	7.03876e-13	0.88
11	AT1G23360	316.503	-0.581494	0.158712	-3.66383	0.00024847	0.00295699	316.503	-0.825948	0.143786	-5.74431	9.22992e-09	2.6934e-07	8296418	8296658	8296593	8296658	8296253	8296342	0.0290392	0.106	0.000624936	0.165
12	AT1G35340	510.707	-0.732752	0.140094	-5.23044	1.69109e-07	6.38163e-06	510.707	-0.784666	0.126186	-6.21833	5.02474e-10	1.9411e-08	12978940	12979184	12978940	12979078	12979263	12979405	0.00528118	-0.052	0.0199226	-0.045
13	AT1G35340	510.707	-0.732752	0.140094	-5.23044	1.69109e-07	6.38163e-06	510.707	-0.784666	0.126186	-6.21833	5.02474e-10	1.9411e-08	12977764	12978355	12977764	12978148	12978439	12978514	1.55296e-12	0.177	0	0.238
14	AT1G51110	900.451	-1.31592	0.119256	-11.0344	2.6073e-28	2.87794e-25	900.451	-1.9813	0.109865	-18.034	1.05445e-72	2.42776e-69	18936277	18936469	18936277	18936440	18936546	18936635	2.66591e-07	0.372	1.29553e-10	0.541
15	AT1G72710	1744.55	-0.368143	0.10824	-3.40117	0.000670972	0.00644296	1744.55	-0.361384	0.0968938	-3.72969	0.000191712	0.00172219	27375584	27375753	27375584	27375721	27375902	27376524	0.0264707	-0.036	5.16501e-05	-0.062
16	AT1G73840	628.221	-0.553967	0.128352	-4.316	1.58881e-05	0.000319731	628.221	-0.527022	0.114667	-4.59612	4.30423e-06	6.46871e-05	27765871	27766093	27766015	27766093	27765703	27765742	0.000558809	-0.1	0.0208041	-0.053
17	AT2G06025	563.166	-0.53265	0.124357	-4.28322	1.84206e-05	0.000360829	563.166	-0.673645	0.112003	-6.01452	1.80421e-09	6.1359e-08	2351394	2351548	2351394	2351447	2351671	2351748	0.000998802	0.119	0.00127298	0.104
18	AT2G22990	3709.2	-1.13575	0.115779	-9.80963	1.02346e-22	6.10646e-20	3709.2	-1.62983	0.104123	-15.6529	3.17255e-55	3.65223e-52	9787444	9787681	9787444	9787547	9787776	9787878	2.24208e-11	0.101	3.16644e-09	0.092
19	AT2G22990	3709.2	-1.13575	0.115779	-9.80963	1.02346e-22	6.10646e-20	3709.2	-1.62983	0.104123	-15.6529	3.17255e-55	3.65223e-52	9787444	9787680	9787444	9787547	9787776	9787878	4.73831e-06	0.66	2.7843e-06	0.579
20	AT2G25840	844.725	-0.654323	0.109272	-5.98799	2.12446e-09	1.43864e-07	844.725	-0.85824	0.098473	-8.71548	2.89525e-18	3.78752e-16	11023118	11023280	11023118	11023190	11023413	11023526	0.0201411	-0.028	0	-0.108
21	AT2G25840	844.725	-0.654323	0.109272	-5.98799	2.12446e-09	1.43864e-07	844.725	-0.85824	0.098473	-8.71548	2.89525e-18	3.78752e-16	11023413	11023538	11023413	11023526	11023674	11023696	1.25312e-05	-0.115	0.0108072	-0.065
22	AT2G26210	243.575	-0.818827	0.166159	-4.92796	8.30923e-07	2.5477e-05	243.575	-0.69354	0.147161	-4.71279	2.4435e-06	3.98436e-05	11157331	11157821	11157331	11157762	11157897	11157983	6.96489e-07	0.159	2.76677e-07	0.149
23	AT2G27230	613.936	-0.43142	0.114578	-3.76531	0.000166343	0.00213623	613.936	-0.393201	0.102706	-3.82842	0.000128967	0.00123774	11650357	11650729	11650357	11650691	11650816	11650989	0.00740199	0.214	0.00448948	0.27
24	AT2G30695	547.994	-1.75241	0.142785	-12.2731	1.263e-34	2.78821e-31	547.994	-2.4633	0.132698	-18.5632	6.37789e-77	1.83556e-73	13079925	13080403	13080294	13080403	13079556	13079658	6.47832e-05	0.204	0.028275	0.162
25	AT3G01690	1672.65	-0.456124	0.114181	-3.99474	6.47657e-05	0.00100901	1672.65	-0.379862	0.10197	-3.72521	0.00019515	0.00174762	257456	257835	257456	257693	257917	258510	7.61114e-08	0.122	0	0.236
26	AT3G10260	615.352	-0.551161	0.158248	-3.48288	0.000496048	0.00509812	615.352	-0.789212	0.142374	-5.54325	2.96905e-08	7.79468e-07	3172072	3172253	3172121	3172253	3171846	3171988	2.37307e-06	0.072	8.02721e-06	0.069
27	AT3G12620	380.856	-0.46006	0.134464	-3.42144	0.000622901	0.00608189	380.856	-0.564633	0.121412	-4.65055	3.31058e-06	5.17115e-05	4011188	4011347	4011219	4011347	4010668	4011100	0.0225481	0.205	5.53761e-05	0.233
28	AT3G43540	326.535	-0.529779	0.15395	-3.44124	0.00057906	0.005735	326.535	-0.583998	0.138096	-4.22894	2.348e-05	0.000288015	15431387	15431585	15431387	15431445	15431882	15431958	0.00387393	0.125	5.05996e-06	0.177
29	AT3G53570	202.776	-0.769007	0.189467	-4.05879	4.93284e-05	0.000812667	202.776	-0.50537	0.166682	-3.03194	0.0024299	0.0143931	19862862	19863375	19863221	19863375	19862552	19862644	0.0194695	0.271	0.0195299	0.27
30	AT3G56040	1387.5	-0.812242	0.141309	-5.748	9.03044e-09	5.09862e-07	1387.5	-0.403173	0.125765	-3.20576	0.00134707	0.00888682	20796183	20796387	20796237	20796387	20795934	20796096	4.74308e-08	-0.152	0	-0.259
31	AT3G56140	777.887	-0.673076	0.132002	-5.09898	3.41484e-07	1.16516e-05	777.887	-0.777202	0.118317	-6.5688	5.07237e-11	2.27211e-09	20831598	20832178	20831598	20832147	20832279	20832393	0.0201265	-0.062	5.30047e-05	-0.081
32	AT3G62750	520.186	-1.47558	0.171575	-8.60021	7.95726e-18	2.34219e-15	520.186	-1.01946	0.151123	-6.74593	1.52055e-11	7.43293e-10	23215039	23215272	23215039	23215111	23215372	23215601	1.90589e-09	0.318	4.81177e-06	0.168
33	AT3G62750	520.186	-1.47558	0.171575	-8.60021	7.95726e-18	2.34219e-15	520.186	-1.01946	0.151123	-6.74593	1.52055e-11	7.43293e-10	23214746	23214944	23214746	23214796	23215039	23215111	4.67738e-11	0.353	0	0.474
34	AT4G00520	129.456	-0.742437	0.212685	-3.49078	0.000481615	0.00497294	129.456	-0.576077	0.187967	-3.06478	0.0021783	0.0131394	228703	230633	228703	230604	230804	230853	0.0322427	-0.079	0.00112252	-0.106
35	AT4G02120	511.852	-0.868155	0.160428	-5.4115	6.24974e-08	2.70528e-06	511.852	-0.726289	0.142909	-5.08217	3.7314e-07	7.43181e-06	942202	942386	942202	942265	942473	942543	0.0188984	0.159	0.000554405	0.174
36	AT4G16983	697.377	-0.546106	0.13097	-4.16969	3.05011e-05	0.000538673	697.377	-0.613695	0.117472	-5.22418	1.74931e-07	3.81403e-06	9557297	9557821	9557318	9557821	9557001	9557276	0.00189727	0.18	0.0107772	0.16
37	AT4G20260	3727.79	-0.527514	0.129814	-4.06361	4.83201e-05	0.000799038	3727.79	-0.827502	0.116294	-7.11562	1.1141e-12	6.56035e-11	10942212	10942580	10942212	10942297	10942835	10943561	0.00225596	-0.021	0.0017832	-0.022
38	AT4G29220	942.783	-0.56228	0.129534	-4.34079	1.4197e-05	0.000291548	942.783	-0.443536	0.115595	-3.837	0.000124547	0.00120133	14404100	14404503	14404234	14404503	14403861	14404016	1.5598e-05	0.128	0.00821393	0.088
39	AT4G29490	466.199	-0.803789	0.138599	-5.7994	6.6554e-09	3.85629e-07	466.199	-0.615623	0.12291	-5.00873	5.47896e-07	1.046e-05	14490210	14490352	14490210	14490281	14490475	14490529	0.000220819	-0.155	0.0062481	-0.091
40	AT4G33580	1209.34	-0.574435	0.108439	-5.29732	1.17516e-07	4.69127e-06	1209.34	-0.648214	0.0973384	-6.65939	2.74964e-11	1.28674e-09	16139368	16140608	16139368	16140470	16140810	16140893	0	0.27	0	0.251
41	AT5G11060	818.793	-0.603817	0.138202	-4.36908	1.24768e-05	0.000263074	818.793	-0.485542	0.123344	-3.93647	8.26895e-05	0.000849551	3512307	3512502	3512307	3512439	3512597	3512734	6.37484e-08	-0.075	7.10697e-12	-0.083
42	AT5G13980	1540.36	-0.692315	0.118741	-5.83048	5.52686e-09	3.32455e-07	1540.36	-0.468018	0.105855	-4.4213	9.811e-06	0.000133979	4509173	4514025	4509173	4513889	4514091	4514370	0	0.153	0.000233053	0.049
43	AT5G27710	96.7345	-1.08716	0.263503	-4.12579	3.69461e-05	0.000631287	96.7345	-0.935799	0.232191	-4.0303	5.57067e-05	0.00060614	9814271	9814369	9814271	9814342	9814459	9814555	0.000416296	-0.277	0.000175379	-0.248
44	AT5G37360	1062.24	-1.04168	0.11622	-8.96303	3.15875e-19	1.08957e-16	1062.24	-1.05887	0.103995	-10.182	2.3864e-24	5.49445e-22	14806228	14806379	14806302	14806379	14806012	14806111	5.02906e-05	-0.054	1.27824e-10	-0.094
45	AT5G42030	828.677	-0.490853	0.146987	-3.33944	0.000839464	0.00771818	828.677	-0.421227	0.131591	-3.20104	0.00136933	0.00900788	16812095	16812285	16812228	16812285	16811954	16812025	2.73952e-11	0.141	0	0.158
46	AT5G42765	901.523	-0.967392	0.120898	-8.00169	1.22724e-15	2.79305e-13	901.523	-1.33526	0.109311	-12.2152	2.57885e-34	1.21175e-31	17150905	17151339	17151106	17151339	17150719	17150779	4.41136e-08	0.114	0	0.217
47	AT5G50950	1243.56	-0.321459	0.100011	-3.21422	0.00130799	0.0108529	1243.56	-0.706866	0.090514	-7.80947	5.74311e-15	4.80834e-13	20730748	20733194	20730748	20733068	20733290	20733356	0	0.552	0	0.55
48	AT5G52920	3741.08	-0.511079	0.0873351	-5.85193	4.85898e-09	2.95501e-07	3741.08	-0.638076	0.0782747	-8.15175	3.58709e-16	3.51443e-14	21463538	21463928	21463538	21463922	21464104	21464392	0.00125501	-0.036	0.00322374	-0.03
49	AT5G53850	1265.26	-0.376523	0.0972578	-3.87139	0.000108215	0.00152942	1265.26	-0.260626	0.0868888	-2.99954	0.00270392	0.0157123	21863652	21864225	21864088	21864225	21863032	21863128	5.74569e-10	0.198	2.1816e-06	0.15
50	AT5G60600	6963.1	-0.309333	0.0988239	-3.13015	0.00174719	0.0135766	6963.1	-0.22677	0.088375	-2.56599	0.0102881	0.0452914	24359056	24359257	24359056	24359156	24359424	24359654	0.00171777	-0.027	0.00235033	-0.02
51	AT5G64330	768.183	-0.478518	0.1328	-3.60329	0.00031421	0.00355718	768.183	-0.338049	0.118419	-2.85468	0.004308	0.0227964	25727360	25729858	25727360	25729789	25729925	25730421	0.0416025	0.255	0.0490981	0.215
52	AT5G65010	6352.34	-0.823109	0.105573	-7.79656	6.36171e-15	1.31253e-12	6352.34	-0.993884	0.0945109	-10.5161	7.28434e-26	1.92775e-23	25969190	25969381	25969190	25969303	25969479	25969618	2.76993e-09	-0.032	0	-0.082

## Sheet: overlap_mxe_degs_up
	GeneID	baseMean_u1c	log2FoldChange_u1c	lfcSE_u1c	stat_u1c	pvalue_u1c	padj_u1c	baseMean_u170k	log2FoldChange_u170k	lfcSE_u170k	stat_u170k	pvalue_u170k	padj_u170k	X1stExonStart_0base	X1stExonEnd	X2ndExonStart_0base	X2ndExonEnd	upstreamES	upstreamEE	downstreamES	downstreamEE	FDR_amiR-u1-c	IncLevelDifference_amiR-u1-c	FDR_amirR-u1-70k	IncLevelDifference_amirR-u1-70k
1	AT1G78070	407.903	0.405993	0.138392	2.93365	0.00335	0.0224724	407.903	0.727925	0.123271	5.90508	3.52478e-09	1.12402e-07	29355456	29355630	29355738	29356708	29355210	29355362	29357084	29357219	2.92103e-05	-0.141	0.0226187	-0.099

## Sheet: overlap_mxe_degs_down
	GeneID	baseMean_u1c	log2FoldChange_u1c	lfcSE_u1c	stat_u1c	pvalue_u1c	padj_u1c	baseMean_u170k	log2FoldChange_u170k	lfcSE_u170k	stat_u170k	pvalue_u170k	padj_u170k	X1stExonStart_0base	X1stExonEnd	X2ndExonStart_0base	X2ndExonEnd	upstreamES	upstreamEE	downstreamES	downstreamEE	FDR_amiR-u1-c	IncLevelDifference_amiR-u1-c	FDR_amirR-u1-70k	IncLevelDifference_amirR-u1-70k
1	AT4G02120	511.852	-0.868155	0.160428	-5.4115	6.24974e-08	2.70528e-06	511.852	-0.726289	0.142909	-5.08217	3.7314e-07	7.43181e-06	942081	942132	942206	942386	941928	942012	942484	942543	0.0290422	-0.212	0.0362589	-0.149
2	AT5G27390	545.383	-0.394319	0.128493	-3.06879	0.00214925	0.0159754	545.383	-0.954503	0.117716	-8.10855	5.12277e-16	4.85377e-14	9674999	9675022	9675022	9675057	9674819	9674892	9675128	9675186	0.00447572	-0.148	0.000754717	-0.148

## Sheet: overlap_ri_degs_up
	GeneID	baseMean_u1c	log2FoldChange_u1c	lfcSE_u1c	stat_u1c	pvalue_u1c	padj_u1c	baseMean_u170k	log2FoldChange_u170k	lfcSE_u170k	stat_u170k	pvalue_u170k	padj_u170k	riExonStart_0base	riExonEnd	upstreamES	upstreamEE	downstreamES	downstreamEE	FDR_amiR-u1-c	IncLevelDifference_amiR-u1-c	FDR_amirR-u1-70k	IncLevelDifference_amirR-u1-70k
1	AT1G01550	2091.29	0.283359	0.0882618	3.21044	0.00132532	0.0109416	2091.29	0.347519	0.0791898	4.38843	1.14169e-05	0.000153019	199889	201754	199889	199959	200510	201754	6.71625e-05	-0.021	3.2929e-09	-0.029
2	AT1G01770	198.74	0.943191	0.253342	3.72299	0.000196878	0.00245008	198.74	1.22113	0.226981	5.37987	7.45403e-08	1.77662e-06	278901	282766	278901	282189	282483	282766	0.0038682	-0.365	1.46007e-05	-0.414
3	AT1G02780	21771.5	0.369971	0.093615	3.95205	7.7484e-05	0.00117725	21771.5	0.264407	0.0837619	3.15665	0.00159594	0.0101674	608815	609434	608815	608938	609280	609434	0.0169985	-0.267	0.0125653	-0.267
4	AT1G05870	319.003	0.636593	0.144356	4.40988	1.03428e-05	0.000225843	319.003	0.524317	0.13031	4.02361	5.73121e-05	0.00062077	1772096	1772533	1772096	1772141	1772308	1772533	0.00352738	-0.289	0.000596	-0.282
5	AT1G05870	319.003	0.636593	0.144356	4.40988	1.03428e-05	0.000225843	319.003	0.524317	0.13031	4.02361	5.73121e-05	0.00062077	1772096	1772533	1772096	1772141	1772355	1772533	0.0233531	-0.185	0.0100179	-0.18
6	AT1G10570	376.741	0.62163	0.217437	2.8589	0.00425113	0.0267678	376.741	1.0308	0.194274	5.30593	1.12101e-07	2.54928e-06	3487584	3488377	3487584	3487974	3488328	3488377	0.0486703	0.303	0.0491734	0.159
7	AT1G14250	193.252	2.49138	0.220814	11.2827	1.59814e-29	2.07532e-26	193.252	1.92013	0.205236	9.35567	8.30676e-21	1.4167e-18	4868498	4869251	4868498	4868524	4868653	4869251	0.0294271	-0.079	0.000316835	-0.217
8	AT1G26670	691.633	0.424377	0.1504	2.82166	0.00477756	0.0292564	691.633	0.67989	0.134405	5.0585	4.22573e-07	8.30146e-06	9215982	9216918	9215982	9216199	9216859	9216918	0.0319105	-0.027	0.00264241	-0.032
9	AT1G43670	4854.36	0.34951	0.108471	3.22215	0.00127234	0.0106153	4854.36	0.313221	0.0971364	3.22455	0.00126173	0.00841786	16468564	16468903	16468564	16468612	16468841	16468903	3.61133e-09	0.429	1.83536e-13	0.579
10	AT1G45201	3849.31	0.868639	0.142594	6.09171	1.11711e-09	8.1123e-08	3849.31	0.471998	0.127845	3.69196	0.000222536	0.00196009	17127016	17128602	17127016	17127488	17128177	17128602	4.08662e-07	-0.03	0	-0.069
11	AT1G52510	1257.4	0.327987	0.0942054	3.48161	0.0004984	0.00511752	1257.4	0.39775	0.0844229	4.7114	2.46024e-06	4.00882e-05	19563967	19564271	19563967	19564095	19564224	19564271	0.00113285	0.451	0.0441782	0.307
12	AT1G52510	1257.4	0.327987	0.0942054	3.48161	0.0004984	0.00511752	1257.4	0.39775	0.0844229	4.7114	2.46024e-06	4.00882e-05	19561881	19563078	19561881	19562781	19563010	19563078	0.0329081	-0.162	0.0496053	-0.114
13	AT1G55520	455.621	0.688868	0.154603	4.45573	8.36069e-06	0.000189109	455.621	0.64542	0.139589	4.62373	3.76899e-06	5.78516e-05	20726143	20726589	20726143	20726405	20726496	20726589	0	-0.275	0	-0.31
14	AT1G56170	524.213	1.42733	0.187861	7.59781	3.01192e-14	5.58748e-12	524.213	1.30145	0.169506	7.67791	1.61706e-14	1.28828e-12	21024792	21025851	21024792	21025007	21025104	21025851	0.00427013	0.28	0.0247939	0.188
15	AT1G56170	524.213	1.42733	0.187861	7.59781	3.01192e-14	5.58748e-12	524.213	1.30145	0.169506	7.67791	1.61706e-14	1.28828e-12	21024763	21025007	21024763	21024796	21024900	21025007	0.00251605	0.164	0.00582885	0.18
16	AT1G59840	597.22	0.851493	0.133831	6.36244	1.98569e-10	1.73266e-08	597.22	0.546044	0.121455	4.49587	6.92862e-06	9.82294e-05	22027153	22028251	22027153	22027995	22028084	22028251	0	-0.108	0	-0.304
17	AT1G61740	3273.34	0.464611	0.152887	3.03893	0.00237423	0.0172527	3273.34	0.472355	0.136871	3.45109	0.00055832	0.0042636	22798167	22798913	22798167	22798673	22798757	22798913	0.00723702	0.028	3.89164e-14	0.046
18	AT1G64750	2428.44	0.588185	0.139609	4.21309	2.51904e-05	0.000463806	2428.44	0.461038	0.125119	3.6848	0.000228882	0.00200371	24053618	24053880	24053618	24053702	24053842	24053880	0.00190841	0.026	2.89883e-06	0.035
19	AT1G64860	3056.11	0.29285	0.0816873	3.58501	0.00033706	0.00376375	3056.11	0.282475	0.0732796	3.85476	0.000115843	0.00113207	24099291	24099844	24099291	24099450	24099715	24099844	0.03161	0.364	1.03344e-08	0.667
20	AT1G65032-AT1G65040	233.806	0.648815	0.183619	3.53349	0.000410114	0.00438333	233.806	1.05158	0.164357	6.39814	1.57278e-10	6.57199e-09	24162832	24163379	24162832	24162882	24162951	24163379	0.000123657	0.334	0.00197506	0.219
21	AT1G69530	2370.6	0.839121	0.122575	6.84579	7.60529e-12	8.74954e-10	2370.6	0.709912	0.11	6.45377	1.09104e-10	4.69535e-09	26142744	26143034	26142744	26142917	26143007	26143034	2.14937e-06	-0.106	1.05017e-06	-0.103
22	AT1G70290	995.942	0.416109	0.108911	3.82064	0.000133105	0.0017961	995.942	0.315129	0.098184	3.20958	0.00132931	0.00879062	26471082	26474118	26471082	26471609	26471756	26474118	0.0236361	-0.028	0.000919338	-0.037
23	AT1G70290	995.942	0.416109	0.108911	3.82064	0.000133105	0.0017961	995.942	0.315129	0.098184	3.20958	0.00132931	0.00879062	26471756	26474118	26471756	26472030	26472105	26474118	1.29314e-07	-0.203	0.020999	-0.069
24	AT1G77710	633.324	0.657904	0.165163	3.98336	6.79488e-05	0.0010534	633.324	0.700649	0.148082	4.73148	2.22888e-06	3.68662e-05	29206899	29208020	29206899	29207454	29207812	29208020	0.00242389	0.063	0.000226061	0.069
25	AT1G78070	407.903	0.405993	0.138392	2.93365	0.00335	0.0224724	407.903	0.727925	0.123271	5.90508	3.52478e-09	1.12402e-07	29355738	29356363	29355738	29355825	29356299	29356363	0.0194222	0.408	0.00201436	0.461
26	AT2G19750	2295.39	0.652999	0.108178	6.03636	1.57625e-09	1.09611e-07	2295.39	0.547898	0.0970537	5.6453	1.6489e-08	4.55207e-07	8515158	8516138	8515158	8515321	8515759	8516138	2.41361e-13	0.984	7.37043e-12	0.9
27	AT2G21100	105.394	1.0221	0.244357	4.18281	2.87933e-05	0.000515106	105.394	0.689216	0.22425	3.07343	0.00211613	0.0128757	9048626	9049398	9048626	9048928	9049014	9049398	0.0201516	0.078	0.000359858	0.092
28	AT2G21330	13370.9	0.895902	0.125479	7.13985	9.34299e-13	1.26887e-10	13370.9	0.559776	0.112315	4.98397	6.22926e-07	1.17771e-05	9128205	9129046	9128205	9128694	9128776	9129046	0.00760172	0.009	0.00303182	0.008
29	AT2G24600	147.128	0.977195	0.208623	4.68403	2.81292e-06	7.41026e-05	147.128	0.689831	0.191407	3.60399	0.00031337	0.0026246	10452115	10452749	10452115	10452300	10452420	10452749	0.0471881	-0.375	0.0402068	-0.356
30	AT2G32295	422.95	0.467643	0.167475	2.79232	0.00523313	0.031501	422.95	0.643335	0.150049	4.28748	1.80708e-05	0.000229615	13720415	13720712	13720415	13720511	13720598	13720712	0.00211622	-0.188	0.000292997	-0.302
31	AT2G32295	422.95	0.467643	0.167475	2.79232	0.00523313	0.031501	422.95	0.643335	0.150049	4.28748	1.80708e-05	0.000229615	13720415	13720712	13720415	13720513	13720598	13720712	0.00450726	-0.163	0.00147765	-0.274
32	AT2G32640	545.019	0.60826	0.145797	4.17196	3.01995e-05	0.000535059	545.019	0.830756	0.130641	6.35906	2.02992e-10	8.37579e-09	13848409	13848885	13848409	13848443	13848608	13848885	0.0366444	0.137	0.00312773	0.159
33	AT2G34860	2270.78	0.593775	0.0983709	6.03609	1.57893e-09	1.09611e-07	2270.78	0.643202	0.0881111	7.2999	2.87976e-13	1.8469e-11	14709001	14709583	14709001	14709158	14709490	14709583	0.00627015	0.238	2.47358e-07	0.281
34	AT2G35260	4062.13	0.447257	0.0841975	5.312	1.0843e-07	4.41343e-06	4062.13	0.637477	0.0753682	8.45817	2.71606e-17	3.06542e-15	14850372	14850766	14850372	14850468	14850697	14850766	4.59278e-08	0.504	0	0.771
35	AT2G35830	801.355	0.705886	0.150857	4.67917	2.88042e-06	7.53671e-05	801.355	0.403449	0.135936	2.96793	0.00299812	0.0170266	15052666	15053276	15052666	15053009	15053085	15053276	0	-0.275	0	-0.454
36	AT2G35830	801.355	0.705886	0.150857	4.67917	2.88042e-06	7.53671e-05	801.355	0.403449	0.135936	2.96793	0.00299812	0.0170266	15052271	15053276	15052271	15052592	15052681	15053276	0.0358174	-0.093	0.0218367	-0.093
37	AT2G39250	321.166	0.572853	0.161817	3.54012	0.000399939	0.00430266	321.166	0.596121	0.145752	4.08996	4.31444e-05	0.000484328	16389614	16389948	16389614	16389680	16389826	16389948	0.000980982	0.264	0.000606812	0.252
38	AT2G39250	321.166	0.572853	0.161817	3.54012	0.000399939	0.00430266	321.166	0.596121	0.145752	4.08996	4.31444e-05	0.000484328	16389614	16389948	16389614	16389694	16389801	16389948	4.01596e-10	0.951	2.95262e-10	0.869
39	AT2G41100	953.136	1.11944	0.1266	8.8424	9.3683e-19	3.08678e-16	953.136	0.787445	0.114639	6.86891	6.4696e-12	3.36649e-10	17138077	17138943	17138077	17138206	17138673	17138943	2.68197e-05	-0.406	0.00195857	-0.25
40	AT2G45990	1177.09	0.284794	0.107652	2.64551	0.00815681	0.044254	1177.09	0.474717	0.0962782	4.93068	8.19442e-07	1.50694e-05	18919984	18921511	18919984	18920737	18920942	18921511	4.84909e-09	0.724	4.15509e-11	0.749
41	AT2G46420	332.073	0.804694	0.155517	5.17431	2.28756e-07	8.30594e-06	332.073	0.717183	0.141035	5.08512	3.67392e-07	7.33001e-06	19053668	19054905	19053668	19054065	19054760	19054905	1.08491e-05	-0.296	5.2452e-11	-0.395
42	AT3G04940	909.81	0.29661	0.111702	2.65536	0.00792226	0.0432163	909.81	0.320657	0.100231	3.19918	0.00137819	0.00905059	1366548	1367004	1366548	1366812	1366924	1367004	0.0319293	0.052	0.0276902	0.043
43	AT3G05840	2442.72	0.268289	0.100982	2.65681	0.0078883	0.0430872	2442.72	0.228566	0.0905611	2.52388	0.0116067	0.0497889	1739980	1740906	1739980	1740161	1740699	1740906	1.83939e-11	-0.059	0	-0.075
44	AT3G17590	276.825	0.647684	0.166482	3.89042	0.000100073	0.00143291	276.825	0.576972	0.15086	3.82456	0.000131008	0.00125524	6018059	6018493	6018059	6018142	6018409	6018493	0.00586162	0.656	0.00497688	0.639
45	AT3G20430	411.86	0.664878	0.145331	4.57492	4.76401e-06	0.000117116	411.86	0.925527	0.129942	7.12259	1.05915e-12	6.285e-11	7122082	7122650	7122082	7122142	7122506	7122650	0.00415386	-0.366	0.00231907	-0.366
46	AT3G20430	411.86	0.664878	0.145331	4.57492	4.76401e-06	0.000117116	411.86	0.925527	0.129942	7.12259	1.05915e-12	6.285e-11	7121868	7122650	7121868	7121974	7122506	7122650	0.00171489	0.072	0.00403428	0.063
47	AT3G21390	214.699	0.557335	0.181596	3.06909	0.00214714	0.0159651	214.699	0.484044	0.164391	2.94447	0.00323505	0.0180962	7531456	7532102	7531456	7531608	7531947	7532102	0.0418335	-0.151	0.0035011	-0.163
48	AT3G26950	489.066	0.470579	0.126771	3.71205	0.000205586	0.0025369	489.066	0.325526	0.114668	2.83886	0.00452745	0.0236963	9942517	9942999	9942517	9942718	9942826	9942999	0.0416081	-0.198	0.0254803	-0.184
49	AT3G27180	677.466	0.388886	0.121843	3.19171	0.00141431	0.0115639	677.466	0.701456	0.108739	6.45082	1.11244e-10	4.76075e-09	10027352	10027659	10027352	10027432	10027505	10027659	0	-0.195	0	-0.287
50	AT3G27930	218.724	0.568864	0.183312	3.10326	0.00191403	0.0145314	218.724	0.634398	0.164794	3.84965	0.000118286	0.00115252	10371390	10371627	10371390	10371474	10371573	10371627	0.0173762	-0.097	0.00546169	-0.155
51	AT3G44310	9305.13	0.578585	0.118923	4.86522	1.14331e-06	3.35188e-05	9305.13	0.408427	0.106453	3.83667	0.000124712	0.00120242	15987118	15989024	15987118	15987305	15987931	15989024	9.84594e-05	0.401	8.2245e-07	0.404
52	AT3G44310	9305.13	0.578585	0.118923	4.86522	1.14331e-06	3.35188e-05	9305.13	0.408427	0.106453	3.83667	0.000124712	0.00120242	15987118	15989202	15987118	15988984	15989172	15989202	1.67225e-05	0.084	1.05031e-08	0.114
53	AT3G52720	977.772	0.649015	0.119215	5.44408	5.20739e-08	2.31379e-06	977.772	0.499015	0.107601	4.63766	3.52384e-06	5.46349e-05	19540430	19541284	19540430	19541149	19541255	19541284	2.37099e-07	-0.292	0.0460105	-0.16
54	AT3G56720	926.181	0.601462	0.136328	4.41187	1.0248e-05	0.000224218	926.181	0.804518	0.12214	6.58687	4.492e-11	2.0319e-09	21011670	21012461	21011670	21012294	21012374	21012461	5.22475e-07	-0.237	5.76381e-05	-0.164
55	AT3G56720	926.181	0.601462	0.136328	4.41187	1.0248e-05	0.000224218	926.181	0.804518	0.12214	6.58687	4.492e-11	2.0319e-09	21011670	21012461	21011670	21012294	21012377	21012461	1.24996e-05	-0.184	5.4609e-06	-0.182
56	AT3G56750	498.335	0.707164	0.127051	5.56596	2.60708e-08	1.28756e-06	498.335	0.43077	0.115696	3.72329	0.000196641	0.00175824	21018117	21018922	21018117	21018554	21018692	21018922	0.0122304	0.049	0.0251465	0.048
57	AT3G57170	309.361	0.709495	0.269873	2.62899	0.00856382	0.0457622	309.361	1.36382	0.24061	5.66819	1.44316e-08	4.03245e-07	21162157	21162798	21162157	21162524	21162618	21162798	0.00924578	0.129	0.00187935	0.134
58	AT3G61110	2134.52	0.741776	0.132817	5.58494	2.33781e-08	1.17294e-06	2134.52	0.597858	0.119096	5.01995	5.16849e-07	9.92176e-06	22611989	22612414	22611989	22612238	22612385	22612414	0.00296676	-0.304	0.00543867	-0.237
59	AT4G02060	287.252	2.85609	0.682596	4.18416	2.86219e-05	0.000512454	287.252	3.31053	0.61236	5.40619	6.43811e-08	1.57191e-06	904891	905479	904891	905113	905198	905479	1.81983e-11	-0.136	0	-0.249
60	AT4G02570	4281.9	0.221295	0.0846136	2.61536	0.00891338	0.0471774	4281.9	0.575873	0.075603	7.61707	2.59499e-14	2.00872e-12	1128621	1129449	1128621	1128813	1129282	1129449	0.0217222	0.263	1.55383e-05	0.293
61	AT4G04570	1366.92	0.27947	0.0987119	2.83117	0.00463787	0.0286393	1366.92	0.390884	0.0885348	4.41504	1.00993e-05	0.000137265	2291241	2292898	2291241	2291628	2291745	2292898	7.61071e-10	0.829	8.41737e-09	0.643
62	AT4G04570	1366.92	0.27947	0.0987119	2.83117	0.00463787	0.0286393	1366.92	0.390884	0.0885348	4.41504	1.00993e-05	0.000137265	2289955	2291628	2289955	2290885	2291234	2291628	2.55448e-10	0.901	4.04255e-12	0.956
63	AT4G04570	1366.92	0.27947	0.0987119	2.83117	0.00463787	0.0286393	1366.92	0.390884	0.0885348	4.41504	1.00993e-05	0.000137265	2291234	2291666	2291234	2291368	2291455	2291666	0.00907697	0.027	1.50677e-08	0.039
64	AT4G08980	984.441	0.443759	0.11152	3.97917	6.91555e-05	0.00106835	984.441	0.671031	0.0998079	6.72322	1.7775e-11	8.57969e-10	5758362	5759303	5758362	5758484	5758981	5759303	0.00835544	-0.123	0.000517249	-0.204
65	AT4G12720	405.386	0.440464	0.144197	3.05459	0.00225368	0.0164961	405.386	0.415609	0.129957	3.19804	0.00138365	0.0090761	7488154	7488445	7488154	7488295	7488382	7488445	0.0087873	0.418	4.67526e-06	0.376
66	AT4G15545	6506.44	0.451136	0.0989859	4.55758	5.17471e-06	0.000125644	6506.44	0.660116	0.0885542	7.45438	9.02933e-14	6.22429e-12	8876768	8877174	8876768	8876867	8876970	8877174	0.000138983	0.119	4.71634e-05	0.12
67	AT4G17090	15115.6	0.316284	0.0807674	3.91599	9.00352e-05	0.0013177	15115.6	0.496954	0.0722573	6.87756	6.0886e-12	3.21523e-10	9604988	9606057	9604988	9605409	9605488	9606057	8.53076e-07	0.018	0.000389248	0.011
68	AT4G18480	17977.5	0.398279	0.0918144	4.33787	1.43869e-05	0.00029408	17977.5	0.378574	0.0821637	4.60755	4.07432e-06	6.18373e-05	10201779	10202952	10201779	10202447	10202558	10202952	5.59836e-05	0.075	0	0.068
69	AT4G18480	17977.5	0.398279	0.0918144	4.33787	1.43869e-05	0.00029408	17977.5	0.378574	0.0821637	4.60755	4.07432e-06	6.18373e-05	10202130	10203176	10202130	10202447	10202537	10203176	0.00137002	0.035	0.000612395	0.041
70	AT4G21560	469.75	0.895105	0.138903	6.44409	1.16295e-10	1.06972e-08	469.75	0.874882	0.125728	6.95851	3.43885e-12	1.8586e-10	11470114	11470528	11470114	11470327	11470442	11470528	0.0087084	-0.107	0.0209035	-0.091
71	AT4G21980	943.984	0.523461	0.13609	3.84645	0.000119843	0.00166708	943.984	0.499796	0.122075	4.09417	4.23686e-05	0.000476781	11655705	11655949	11655705	11655775	11655895	11655949	0.00809259	-0.077	1.55496e-06	-0.146
72	AT4G25080	8236.27	0.941867	0.120367	7.82497	5.07781e-15	1.05753e-12	8236.27	0.690422	0.107761	6.40699	1.48424e-10	6.22462e-09	12877744	12878612	12877744	12878145	12878338	12878612	0	-0.463	0	-0.502
73	AT4G25080	8236.27	0.941867	0.120367	7.82497	5.07781e-15	1.05753e-12	8236.27	0.690422	0.107761	6.40699	1.48424e-10	6.22462e-09	12877744	12878612	12877744	12878145	12878384	12878612	6.53211e-09	-0.213	4.0055e-11	-0.218
74	AT4G25080	8236.27	0.941867	0.120367	7.82497	5.07781e-15	1.05753e-12	8236.27	0.690422	0.107761	6.40699	1.48424e-10	6.22462e-09	12877744	12878612	12877744	12878145	12878381	12878612	0	-0.346	0	-0.363
75	AT4G27000	1953.8	0.691913	0.122032	5.66995	1.42837e-08	7.70971e-07	1953.8	0.496858	0.109573	4.5345	5.77397e-06	8.38738e-05	13555791	13557361	13555791	13555847	13556559	13557361	0.000652973	-0.451	0.00204993	-0.321
76	AT4G36190-AT4G36195	12.4314	7.0127	1.42643	4.91627	8.82077e-07	2.67116e-05	12.4314	6.4481	1.38398	4.65912	3.17571e-06	4.98416e-05	17125816	17129922	17125816	17129557	17129671	17129922	0.00558432	-0.06	0.0145455	-0.043
77	AT4G37610	726.771	1.21599	0.16806	7.23542	4.64097e-13	6.78503e-11	726.771	0.663864	0.152143	4.36343	1.28038e-05	0.000169715	17671548	17672340	17671548	17671999	17672154	17672340	0.000589852	-0.119	0.000314729	-0.145
78	AT5G06130	1551.19	0.302195	0.0931799	3.24313	0.00118224	0.0100227	1551.19	0.39819	0.0834584	4.77112	1.83204e-06	3.09859e-05	1854423	1855012	1854423	1854500	1854925	1855012	0.000118276	-0.034	7.57119e-06	-0.037
79	AT5G08760	69.6642	1.22153	0.296426	4.12086	3.77464e-05	0.00064297	69.6642	0.906989	0.272128	3.33295	0.000859308	0.00608948	2854939	2855282	2854939	2855048	2855219	2855282	0.0172599	0.497	0.0034035	0.596
80	AT5G10860	3359.54	0.305272	0.112183	2.7212	0.00650449	0.0370276	3359.54	0.265874	0.100481	2.646	0.00814491	0.0377321	3429719	3430149	3429719	3429801	3429890	3430149	0.00832234	0.219	0.019783	0.208
81	AT5G13240	617.157	0.436654	0.136197	3.20605	0.00134568	0.0110931	617.157	0.542383	0.1221	4.44213	8.90726e-06	0.00012332	4225764	4226112	4225764	4225827	4226024	4226112	0.00079416	0.065	0.0292759	0.052
82	AT5G16710	2548.04	0.723876	0.126897	5.70442	1.16738e-08	6.42668e-07	2548.04	0.483456	0.113907	4.24429	2.19282e-05	0.000271967	5484583	5485064	5484583	5484724	5484839	5485064	0.00923115	-0.017	1.03396e-10	-0.033
83	AT5G17310	1407.06	0.557817	0.103488	5.39014	7.04045e-08	3.00766e-06	1407.06	0.32608	0.0933471	3.4932	0.000477274	0.00373387	5699401	5699612	5699401	5699479	5699551	5699612	0.0307089	-0.025	0.0453477	-0.021
84	AT5G40930	416.866	0.766536	0.158965	4.82205	1.42089e-06	4.07371e-05	416.866	0.879993	0.142918	6.15732	7.39846e-10	2.75189e-08	16405234	16405634	16405234	16405282	16405580	16405634	0.0426789	0.037	8.99791e-05	0.048
85	AT5G41760	307.637	0.613475	0.15319	4.00467	6.21044e-05	0.000975812	307.637	0.796506	0.137501	5.79274	6.9246e-09	2.07324e-07	16708900	16709222	16708900	16708978	16709060	16709222	0.000738818	-0.062	1.01027e-09	-0.15
86	AT5G41760	307.637	0.613475	0.15319	4.00467	6.21044e-05	0.000975812	307.637	0.796506	0.137501	5.79274	6.9246e-09	2.07324e-07	16708645	16708978	16708645	16708809	16708900	16708978	6.127e-10	-0.215	0	-0.361
87	AT5G43850	724.57	0.579274	0.138604	4.17936	2.92334e-05	0.000520868	724.57	0.486391	0.12468	3.90111	9.57532e-05	0.000961876	17627204	17627897	17627204	17627492	17627627	17627897	0.000349295	0.036	1.45489e-06	0.039
88	AT5G49730	1608.43	0.993327	0.12027	8.25912	1.4675e-16	3.9032e-14	1608.43	1.26463	0.10778	11.7334	8.59039e-32	3.29642e-29	20201726	20202872	20201726	20202512	20202592	20202872	0.000176954	-0.117	0.0181214	-0.055
89	AT5G49740	683.715	0.490228	0.127467	3.84593	0.000120097	0.00166851	683.715	0.345506	0.115167	3.00004	0.00269943	0.0156988	20206785	20207482	20206785	20207065	20207154	20207482	0.000414164	-0.153	0.0224513	-0.107
90	AT5G51720	1151.77	1.44094	0.176816	8.14936	3.65864e-16	9.07506e-14	1151.77	1.30927	0.158744	8.24766	1.61531e-16	1.65934e-14	21009606	21010307	21009606	21009812	21010124	21010307	0.00108979	0.212	1.07213e-07	0.405
91	AT5G57330	1205.53	0.320484	0.111455	2.87547	0.00403426	0.0257531	1205.53	0.280486	0.100045	2.80361	0.00505342	0.0259162	23219828	23220951	23219828	23220712	23220791	23220951	1.88045e-06	-0.047	2.01376e-07	-0.046
92	AT5G64140	642.806	0.646264	0.132309	4.88452	1.03683e-06	3.07649e-05	642.806	0.32058	0.119735	2.67742	0.00741915	0.0349966	25667354	25668002	25667354	25667724	25667938	25668002	0.0456915	0.231	0.0326225	0.256

## Sheet: overlap_ri_degs_down
		GeneID	baseMean_u1c	log2FoldChange_u1c	lfcSE_u1c	stat_u1c	pvalue_u1c	padj_u1c	baseMean_u170k	log2FoldChange_u170k	lfcSE_u170k	stat_u170k	pvalue_u170k	padj_u170k	riExonStart_0base	riExonEnd	upstreamES	upstreamEE	downstreamES	downstreamEE	FDR_amiR-u1-c	IncLevelDifference_amiR-u1-c	FDR_amirR-u1-70k	IncLevelDifference_amirR-u1-70k
	1	AT1G01080	618.262	-0.786918	0.118589	-6.63569	3.22987e-11	3.3319e-09	618.262	-1.51595	0.110034	-13.777	3.50339e-43	2.44431e-40	45351	45954	45351	45559	45645	45954	4.81106e-07	-0.249	0.00094593	-0.19
	2	AT1G01080	618.262	-0.786918	0.118589	-6.63569	3.22987e-11	3.3319e-09	618.262	-1.51595	0.110034	-13.777	3.50339e-43	2.44431e-40	46043	46760	46043	46145	46375	46760	0.00350525	-0.046	2.93857e-09	-0.096
	3	AT1G01790	1652.1	-0.58704	0.111224	-5.278	1.30602e-07	5.11199e-06	1652.1	-0.723426	0.0997124	-7.25512	4.01307e-13	2.53142e-11	284486	286351	284486	284635	284721	286351	0.0034745	-0.15	0.0295244	-0.189
	4	AT1G01820	418.652	-0.764885	0.139	-5.50276	3.73902e-08	1.7414e-06	418.652	-1.11385	0.126127	-8.8312	1.03563e-18	1.40261e-16	296781	296988	296781	296862	296950	296988	0.000136951	-0.065	1.83426e-07	-0.074
	5	AT1G01820	418.652	-0.764885	0.139	-5.50276	3.73902e-08	1.7414e-06	418.652	-1.11385	0.126127	-8.8312	1.03563e-18	1.40261e-16	296361	296700	296361	296538	296625	296700	3.30348e-06	-0.509	4.12026e-10	-0.67
	6	AT1G01820	418.652	-0.764885	0.139	-5.50276	3.73902e-08	1.7414e-06	418.652	-1.11385	0.126127	-8.8312	1.03563e-18	1.40261e-16	296361	296700	296361	296535	296625	296700	2.83331e-06	-0.07	5.99819e-10	-0.097
	7	AT1G02100	350.151	-0.41257	0.151831	-2.7173	0.00658162	0.0373032	350.151	-0.508743	0.136718	-3.72112	0.000198344	0.00177209	390351	390564	390351	390399	390482	390564	0.00153911	-0.069	0.0492624	-0.04
	8	AT1G02120	888.785	-0.570436	0.121771	-4.6845	2.80645e-06	7.40206e-05	888.785	-0.334444	0.10832	-3.08757	0.00201802	0.0123802	396609	399393	396609	399110	399181	399393	0.000219066	-0.07	3.30118e-06	-0.069
	9	AT1G02280	1036.34	-0.43201	0.0993073	-4.35024	1.3599e-05	0.000280571	1036.34	-0.834379	0.0901884	-9.25151	2.21336e-20	3.61422e-18	448811	449123	448811	448973	449054	449123	4.22752e-07	-0.04	0	-0.067
	10	AT1G05430	349.93	-0.435888	0.142798	-3.05249	0.00226954	0.0166012	349.93	-0.693601	0.129324	-5.36327	8.17305e-08	1.93398e-06	1594055	1594676	1594055	1594442	1594539	1594676	0.000199289	0.427	3.98543e-05	0.498
	11	AT1G05940	380.848	-0.668096	0.161286	-4.14231	3.43829e-05	0.000592997	380.848	-0.711926	0.144271	-4.93464	8.0297e-07	1.48138e-05	1802023	1802533	1802023	1802260	1802395	1802533	4.43903e-08	0.666	4.65507e-07	0.487
	12	AT1G07110	1818.59	-0.786623	0.101375	-7.75953	8.52453e-15	1.7108e-12	1818.59	-0.808686	0.090694	-8.91665	4.80616e-19	6.66609e-17	2180253	2180624	2180253	2180351	2180576	2180624	0.0245048	-0.027	0.00505211	-0.032
	13	AT1G07110	1818.59	-0.786623	0.101375	-7.75953	8.52453e-15	1.7108e-12	1818.59	-0.808686	0.090694	-8.91665	4.80616e-19	6.66609e-17	2181378	2181814	2181378	2181606	2181760	2181814	0.0306701	0.119	4.73213e-05	0.14
	14	AT1G07110	1818.59	-0.786623	0.101375	-7.75953	8.52453e-15	1.7108e-12	1818.59	-0.808686	0.090694	-8.91665	4.80616e-19	6.66609e-17	2181378	2181606	2181378	2181469	2181528	2181606	0.00285023	0.357	5.59786e-09	0.727
	15	AT1G07110	1818.59	-0.786623	0.101375	-7.75953	8.52453e-15	1.7108e-12	1818.59	-0.808686	0.090694	-8.91665	4.80616e-19	6.66609e-17	2181085	2181575	2181085	2181177	2181506	2181575	1.14187e-07	0.623	6.46493e-11	0.83
	16	AT1G08125	248.247	-0.471994	0.165124	-2.85842	0.00425763	0.0268011	248.247	-0.473508	0.147787	-3.204	0.00135534	0.00892605	2539579	2540469	2539579	2539759	2539851	2540469	0.000112723	-0.243	5.98606e-06	-0.27
	17	AT1G08530	169.118	-1.22013	0.198275	-6.15373	7.5683e-10	5.70231e-08	169.118	-1.17618	0.176783	-6.65325	2.86685e-11	1.33346e-09	2702272	2703148	2702272	2702681	2702806	2703148	3.89566e-13	-0.268	0	-0.306
	18	AT1G10070	240.615	-1.34552	0.181683	-7.40588	1.30284e-13	2.16252e-11	240.615	-1.66867	0.165164	-10.1031	5.35215e-24	1.18488e-21	3288085	3288504	3288085	3288320	3288430	3288504	0.0432201	0.154	0.000859489	0.17
	19	AT1G10070	240.615	-1.34552	0.181683	-7.40588	1.30284e-13	2.16252e-11	240.615	-1.66867	0.165164	-10.1031	5.35215e-24	1.18488e-21	3288085	3288779	3288085	3288504	3288601	3288779	0.000732057	0.198	0.00711307	0.153
	20	AT1G10890	469.691	-1.18939	0.262213	-4.53597	5.73398e-06	0.000136995	469.691	-0.588519	0.232399	-2.53236	0.0113297	0.0488035	3627996	3629304	3627996	3628229	3629097	3629304	2.88813e-07	0.517	8.88284e-06	0.405
	21	AT1G15290	1767.34	-0.682356	0.163243	-4.18	2.91507e-05	0.000520616	1767.34	-0.455711	0.145778	-3.12605	0.00177172	0.0110939	5259089	5259365	5259089	5259171	5259252	5259365	0.00349347	-0.278	0.00295903	-0.324
	22	AT1G16080-AT1G16090	77.3926	-0.958161	0.325929	-2.93979	0.00328438	0.0221799	77.3926	-0.933243	0.290503	-3.21251	0.00131582	0.00872566	5515418	5515779	5515418	5515550	5515647	5515779	0.00247576	0.021	0.00123722	0.021
	23	AT1G19350	1817.37	-0.358327	0.0997863	-3.59095	0.000329481	0.00369406	1817.37	-0.265967	0.0890538	-2.98659	0.00282109	0.0162585	6688521	6689104	6688521	6688644	6688833	6689104	0.0195324	0.105	0.0122754	0.101
	24	AT1G20020	13825.9	-0.894692	0.0922088	-9.70289	2.93082e-22	1.61752e-19	13825.9	-1.01463	0.0825065	-12.2975	9.33931e-35	4.57507e-32	6943581	6944241	6943581	6943715	6943954	6944241	3.18355e-13	0.66	0	0.786
	25	AT1G22430	486.598	-0.567335	0.129581	-4.37822	1.1965e-05	0.000253981	486.598	-0.450651	0.115657	-3.89643	9.76196e-05	0.00097764	7920195	7920892	7920195	7920498	7920827	7920892	1.87675e-08	-0.128	3.10365e-05	-0.076
	26	AT1G22430	486.598	-0.567335	0.129581	-4.37822	1.1965e-05	0.000253981	486.598	-0.450651	0.115657	-3.89643	9.76196e-05	0.00097764	7919508	7920034	7919508	7919555	7919661	7920034	0.00478259	-0.519	0.0130998	-0.539
	27	AT1G23360	316.503	-0.581494	0.158712	-3.66383	0.00024847	0.00295699	316.503	-0.825948	0.143786	-5.74431	9.22992e-09	2.6934e-07	8296241	8296658	8296241	8296509	8296593	8296658	0.00129718	-0.088	9.90456e-08	-0.12
	28	AT1G23360	316.503	-0.581494	0.158712	-3.66383	0.00024847	0.00295699	316.503	-0.825948	0.143786	-5.74431	9.22992e-09	2.6934e-07	8296241	8296658	8296241	8296342	8296593	8296658	0.0106557	0.154	2.40107e-05	0.279
	29	AT1G26230	282.628	-1.67753	0.180101	-9.31438	1.22672e-20	5.64189e-18	282.628	-1.432	0.157907	-9.06867	1.20477e-19	1.78959e-17	9073015	9073268	9073015	9073116	9073196	9073268	0.0343391	-0.102	0.00593695	-0.102
	30	AT1G26230	282.628	-1.67753	0.180101	-9.31438	1.22672e-20	5.64189e-18	282.628	-1.432	0.157907	-9.06867	1.20477e-19	1.78959e-17	9072846	9073120	9072846	9072939	9073015	9073120	3.74125e-10	-0.367	0	-0.449
	31	AT1G26230	282.628	-1.67753	0.180101	-9.31438	1.22672e-20	5.64189e-18	282.628	-1.432	0.157907	-9.06867	1.20477e-19	1.78959e-17	9073336	9073731	9073336	9073414	9073561	9073731	0.00549775	-0.201	0.0236391	-0.415
	32	AT1G32070	724.105	-0.465689	0.131907	-3.53043	0.000414879	0.00442672	724.105	-0.490035	0.118422	-4.13804	3.50285e-05	0.000406688	11535224	11535569	11535224	11535368	11535457	11535569	0.00386886	-0.178	0.00370738	-0.148
	33	AT1G35340	510.707	-0.732752	0.140094	-5.23044	1.69109e-07	6.38163e-06	510.707	-0.784666	0.126186	-6.21833	5.02474e-10	1.9411e-08	12978940	12979405	12978940	12979184	12979263	12979405	0.00098768	0.395	3.058e-05	0.597
	34	AT1G51110	900.451	-1.31592	0.119256	-11.0344	2.6073e-28	2.87794e-25	900.451	-1.9813	0.109865	-18.034	1.05445e-72	2.42776e-69	18936277	18936635	18936277	18936440	18936546	18936635	1.85657e-08	0.442	1.02671e-10	0.593
	35	AT1G51110	900.451	-1.31592	0.119256	-11.0344	2.6073e-28	2.87794e-25	900.451	-1.9813	0.109865	-18.034	1.05445e-72	2.42776e-69	18936277	18936815	18936277	18936635	18936722	18936815	0.000465491	-0.065	2.67763e-10	-0.119
	36	AT1G56460	419.264	-0.550937	0.147043	-3.74678	0.000179121	0.00226737	419.264	-0.388383	0.130487	-2.97641	0.00291649	0.0166623	21149118	21149628	21149118	21149246	21149347	21149628	5.17749e-05	-0.225	6.43642e-09	-0.315
	37	AT1G59560	64.358	-0.834588	0.304572	-2.7402	0.00614021	0.0355125	64.358	-0.694384	0.26998	-2.57198	0.0101119	0.0446862	21882979	21883241	21882979	21883111	21883197	21883241	3.00043e-07	-0.76	1.72969e-05	-0.404
	38	AT1G60995	472.905	-0.372	0.139001	-2.67624	0.00744523	0.0411519	472.905	-0.354659	0.124567	-2.84714	0.00441138	0.0232208	22465638	22466401	22465638	22466238	22466324	22466401	1.7466e-09	-0.122	2.66134e-12	-0.125
	39	AT1G62330	378.726	-0.521804	0.15496	-3.36734	0.000758971	0.00712375	378.726	-0.576061	0.13906	-4.14253	3.43503e-05	0.000399839	23048749	23049305	23048749	23048893	23048969	23049305	0.0149236	-0.629	0.0151043	-0.535
	40	AT1G64430	406.769	-0.58213	0.137335	-4.23876	2.2476e-05	0.000423001	406.769	-0.600996	0.122861	-4.89169	9.99754e-07	1.80536e-05	23935578	23935821	23935578	23935646	23935733	23935821	0.00367502	-0.087	2.63302e-05	-0.106
	41	AT1G64770	846.973	-1.62511	0.122636	-13.2516	4.41943e-40	1.21954e-36	846.973	-2.70937	0.116195	-23.3174	2.95181e-120	1.35925e-116	24057521	24058472	24057521	24057962	24058037	24058472	0.0037898	-0.069	2.91475e-07	-0.154
	42	AT1G64770	846.973	-1.62511	0.122636	-13.2516	4.41943e-40	1.21954e-36	846.973	-2.70937	0.116195	-23.3174	2.95181e-120	1.35925e-116	24057521	24059545	24057521	24058472	24059217	24059545	0.010419	-0.031	1.64337e-09	-0.109
	43	AT1G70480	390.475	-0.467264	0.138467	-3.37456	0.000739335	0.00698392	390.475	-0.505976	0.124176	-4.07466	4.60812e-05	0.000513043	26562524	26563753	26562524	26563110	26563188	26563753	0.00197767	-0.11	0.000482603	-0.113
	44	AT1G70760	2976.59	-0.335301	0.0990413	-3.38547	0.000710559	0.00675842	2976.59	-0.801382	0.0891628	-8.98785	2.52104e-19	3.6506e-17	26687493	26687772	26687493	26687583	26687664	26687772	2.16719e-10	-0.031	0	-0.095
	45	AT1G73840	628.221	-0.553967	0.128352	-4.316	1.58881e-05	0.000319731	628.221	-0.527022	0.114667	-4.59612	4.30423e-06	6.46871e-05	27765703	27766093	27765703	27765742	27765871	27766093	8.97908e-07	0.89	0.000608466	0.61
	46	AT1G74960	1404.98	-0.728314	0.0997572	-7.30086	2.85928e-13	4.3532e-11	1404.98	-0.438431	0.0885412	-4.95172	7.35601e-07	1.36805e-05	28152003	28152680	28152003	28152273	28152511	28152680	1.0365e-05	-0.16	0	-0.354
	47	AT1G75380	2304.45	-0.568403	0.100348	-5.6643	1.47628e-08	7.94887e-07	2304.45	-0.323984	0.0894925	-3.62023	0.000294336	0.00248598	28281397	28282119	28281397	28281708	28281783	28282119	0	-0.1	0	-0.371
	48	AT1G79600	970.939	-1.4154	0.147839	-9.57398	1.02869e-21	5.40701e-19	970.939	-1.65937	0.132805	-12.4948	7.97071e-36	4.26785e-33	29951880	29952677	29951880	29952108	29952183	29952677	7.17911e-07	-0.115	2.25984e-06	-0.148
	49	AT1G80030	1341.73	-0.658677	0.113238	-5.81675	6.00027e-09	3.54176e-07	1341.73	-0.253407	0.100406	-2.52382	0.0116087	0.0497889	30104915	30105443	30104915	30105250	30105376	30105443	0.00645572	0.193	0	0.339
	50	AT2G03390	997.503	-0.341124	0.103145	-3.30721	0.000942294	0.00846645	997.503	-0.705682	0.093359	-7.55879	4.06823e-14	2.99255e-12	1030849	1031042	1030849	1030890	1030996	1031042	0.00839332	-0.043	0	-0.166
	51	AT2G03420	1485.39	-1.00091	0.139859	-7.15661	8.26949e-13	1.14098e-10	1485.39	-1.71524	0.126767	-13.5306	1.03142e-41	6.78499e-39	1035565	1035965	1035565	1035655	1035750	1035965	0.00775546	-0.017	4.15503e-12	-0.041
	52	AT2G03420	1485.39	-1.00091	0.139859	-7.15661	8.26949e-13	1.14098e-10	1485.39	-1.71524	0.126767	-13.5306	1.03142e-41	6.78499e-39	1035388	1035965	1035388	1035485	1035750	1035965	3.74125e-10	0.533	8.10455e-05	0.212
	53	AT2G06025	563.166	-0.53265	0.124357	-4.28322	1.84206e-05	0.000360829	563.166	-0.673645	0.112003	-6.01452	1.80421e-09	6.1359e-08	2350194	2350933	2350194	2350674	2350896	2350933	0.0329644	-0.069	0.0418213	-0.058
	54	AT2G07050	1767.59	-0.686831	0.107757	-6.37391	1.84271e-10	1.63372e-08	1767.59	-0.489344	0.0960719	-5.09352	3.51481e-07	7.03695e-06	2927067	2927679	2927067	2927234	2927490	2927679	0.00386721	-0.091	0.000177675	-0.108
	55	AT2G20830	331.602	-0.852255	0.189536	-4.49653	6.9071e-06	0.000160676	331.602	-0.911824	0.16937	-5.38362	7.30007e-08	1.74716e-06	8969416	8970430	8969416	8969811	8970017	8970430	0.000934227	0.213	2.27378e-05	0.312
	56	AT2G21385	1429.4	-0.328878	0.113672	-2.89322	0.00381309	0.0247627	1429.4	-0.275388	0.101786	-2.70555	0.00681912	0.0327773	9150492	9150763	9150492	9150543	9150646	9150763	0.00386385	0.113	0.0205688	0.132
	57	AT2G22990	3709.2	-1.13575	0.115779	-9.80963	1.02346e-22	6.10646e-20	3709.2	-1.62983	0.104123	-15.6529	3.17255e-55	3.65223e-52	9787444	9787987	9787444	9787547	9787776	9787987	2.15679e-06	0.631	2.56927e-06	0.532
	58	AT2G22990	3709.2	-1.13575	0.115779	-9.80963	1.02346e-22	6.10646e-20	3709.2	-1.62983	0.104123	-15.6529	3.17255e-55	3.65223e-52	9787444	9787681	9787444	9787547	9787643	9787681	4.47251e-06	-0.036	5.27191e-07	-0.041
	59	AT2G23370	130.182	-1.1485	0.218516	-5.25591	1.47297e-07	5.7048e-06	130.182	-0.820036	0.190306	-4.30903	1.63968e-05	0.000211141	9953292	9953571	9953292	9953403	9953489	9953571	2.66148e-11	-0.287	0	-0.328
	60	AT2G25840	844.725	-0.654323	0.109272	-5.98799	2.12446e-09	1.43864e-07	844.725	-0.85824	0.098473	-8.71548	2.89525e-18	3.78752e-16	11023413	11023696	11023413	11023538	11023674	11023696	9.4336e-11	0.848	8.13749e-08	0.637
	61	AT2G26210	243.575	-0.818827	0.166159	-4.92796	8.30923e-07	2.5477e-05	243.575	-0.69354	0.147161	-4.71279	2.4435e-06	3.98436e-05	11157619	11157983	11157619	11157762	11157897	11157983	2.08149e-07	0.529	2.75926e-08	0.566
	62	AT2G26210	243.575	-0.818827	0.166159	-4.92796	8.30923e-07	2.5477e-05	243.575	-0.69354	0.147161	-4.71279	2.4435e-06	3.98436e-05	11158297	11159186	11158297	11158808	11158945	11159186	4.69105e-05	-0.089	3.17952e-11	-0.134
	63	AT2G26550	980.468	-0.480364	0.110541	-4.34558	1.38906e-05	0.000286052	980.468	-0.414818	0.0990048	-4.18987	2.79111e-05	0.000335399	11291530	11291868	11291530	11291676	11291760	11291868	1.25329e-05	-0.131	5.52122e-10	-0.163
	64	AT2G26980	1091.29	-0.477196	0.102426	-4.65895	3.17829e-06	8.18715e-05	1091.29	-0.502669	0.0918419	-5.47319	4.41996e-08	1.11462e-06	11515562	11515817	11515562	11515619	11515703	11515817	0.000106632	-0.137	7.62317e-10	-0.191
	65	AT2G27900	618.593	-0.596592	0.12013	-4.9662	6.82773e-07	2.15635e-05	618.593	-0.372395	0.106624	-3.49259	0.000478359	0.00374108	11884025	11884233	11884025	11884088	11884160	11884233	2.18745e-06	-0.152	3.17771e-07	-0.144
	66	AT2G28390	587.834	-0.505421	0.116418	-4.34143	1.41559e-05	0.000290973	587.834	-0.579383	0.104759	-5.53065	3.19047e-08	8.31908e-07	12140740	12140967	12140740	12140805	12140885	12140967	5.84256e-07	-0.13	0	-0.256
	67	AT2G30695	547.994	-1.75241	0.142785	-12.2731	1.263e-34	2.78821e-31	547.994	-2.4633	0.132698	-18.5632	6.37789e-77	1.83556e-73	13081047	13081362	13081047	13081131	13081295	13081362	1.52606e-06	-0.054	0	-0.157
	68	AT2G32850	492.754	-0.631219	0.139295	-4.53152	5.85613e-06	0.000139461	492.754	-0.578646	0.124513	-4.64726	3.36369e-06	5.23635e-05	13937118	13937420	13937118	13937169	13937254	13937420	8.98103e-07	-0.25	9.04576e-05	-0.139
	69	AT2G38040	5739.94	-0.803887	0.0986071	-8.15243	3.56687e-16	8.94797e-14	5739.94	-0.474466	0.0879938	-5.39204	6.96642e-08	1.68129e-06	15919591	15921147	15919591	15920771	15920847	15921147	0	-0.28	0	-0.403
	70	AT2G39130	435.857	-0.385413	0.131377	-2.93364	0.0033501	0.0224724	435.857	-0.506244	0.118453	-4.27379	1.9218e-05	0.00024232	16324329	16327289	16324329	16326762	16327155	16327289	2.76956e-10	0.812	8.07805e-12	0.786
	71	AT2G39470	1134.1	-1.03001	0.147873	-6.96548	3.27291e-12	4.10527e-10	1134.1	-1.76879	0.134187	-13.1816	1.12013e-39	6.97025e-37	16477367	16477748	16477367	16477464	16477549	16477748	0	-0.243	0	-0.467
	72	AT2G39470	1134.1	-1.03001	0.147873	-6.96548	3.27291e-12	4.10527e-10	1134.1	-1.76879	0.134187	-13.1816	1.12013e-39	6.97025e-37	16476339	16476558	16476339	16476394	16476480	16476558	0.00335798	-0.441	0.000254304	-0.482
	73	AT2G39470	1134.1	-1.03001	0.147873	-6.96548	3.27291e-12	4.10527e-10	1134.1	-1.76879	0.134187	-13.1816	1.12013e-39	6.97025e-37	16476841	16477124	16476841	16476915	16477001	16477124	2.0992e-06	-0.088	0	-0.187
	74	AT2G39470	1134.1	-1.03001	0.147873	-6.96548	3.27291e-12	4.10527e-10	1134.1	-1.76879	0.134187	-13.1816	1.12013e-39	6.97025e-37	16476334	16476558	16476334	16476394	16476476	16476558	0	-0.088	0	-0.188
	75	AT2G39470	1134.1	-1.03001	0.147873	-6.96548	3.27291e-12	4.10527e-10	1134.1	-1.76879	0.134187	-13.1816	1.12013e-39	6.97025e-37	16477211	16477464	16477211	16477283	16477367	16477464	0	-0.401	0	-0.606
	76	AT2G40430	1363.22	-0.549641	0.142169	-3.86612	0.00011058	0.00155489	1363.22	-0.343678	0.126806	-2.71027	0.00672285	0.0323958	16879554	16879795	16879554	16879634	16879728	16879795	0.000857487	-0.098	7.96669e-07	-0.187
	77	AT2G40430	1363.22	-0.549641	0.142169	-3.86612	0.00011058	0.00155489	1363.22	-0.343678	0.126806	-2.71027	0.00672285	0.0323958	16879728	16880053	16879728	16879795	16879930	16880053	0.049021	0.031	0.0438237	0.025
	78	AT2G40640	79.494	-0.836075	0.282609	-2.95841	0.00309227	0.0212003	79.494	-0.704216	0.251192	-2.8035	0.00505515	0.0259162	16961161	16961589	16961161	16961446	16961518	16961589	0.00122944	-0.603	4.95393e-05	-0.66
	79	AT2G42880	1380.88	-0.53206	0.112516	-4.72875	2.2591e-06	6.12676e-05	1380.88	-0.519305	0.100706	-5.15666	2.51394e-07	5.2476e-06	17840383	17842589	17840383	17841005	17841092	17842589	6.77346e-06	-0.349	0	-0.526
	80	AT2G42880	1380.88	-0.53206	0.112516	-4.72875	2.2591e-06	6.12676e-05	1380.88	-0.519305	0.100706	-5.15666	2.51394e-07	5.2476e-06	17840455	17842589	17840455	17841008	17841092	17842589	2.43974e-09	-0.154	0	-0.371
	81	AT2G47320	424.256	-0.543185	0.146951	-3.69637	0.000218705	0.00266306	424.256	-0.854967	0.133225	-6.41748	1.3855e-10	5.85318e-09	19428376	19428920	19428376	19428505	19428601	19428920	0.0056982	-0.041	0.00122429	-0.042
	82	AT3G01500	56962.5	-0.239827	0.0881409	-2.72095	0.00650952	0.0370467	56962.5	-0.824795	0.0788783	-10.4566	1.36726e-25	3.53707e-23	194925	195511	194925	195337	195405	195511	0.0114144	-0.015	0	-0.072
	83	AT3G01500	56962.5	-0.239827	0.0881409	-2.72095	0.00650952	0.0370467	56962.5	-0.824795	0.0788783	-10.4566	1.36726e-25	3.53707e-23	194753	195511	194753	195347	195405	195511	0.00543695	-0.027	0.00404404	-0.022
	84	AT3G01500	56962.5	-0.239827	0.0881409	-2.72095	0.00650952	0.0370467	56962.5	-0.824795	0.0788783	-10.4566	1.36726e-25	3.53707e-23	194974	195511	194974	195337	195462	195511	0	0.034	3.80404e-06	0.018
	85	AT3G02030	83.2528	-1.24529	0.364633	-3.4152	0.000637364	0.00618691	83.2528	-1.11114	0.323038	-3.43968	0.000582412	0.00441391	345920	346351	345920	346025	346244	346351	0.0321336	0.407	0.0381979	-0.094
	86	AT3G02870	599.348	-0.342309	0.124518	-2.74908	0.00597622	0.0347461	599.348	-0.503165	0.112523	-4.47167	7.76127e-06	0.000109094	629530	629705	629530	629586	629669	629705	1.40613e-05	-0.04	0.0147507	-0.025
	87	AT3G04910	1133.63	-0.706534	0.118068	-5.98413	2.17547e-09	1.46556e-07	1133.63	-0.472785	0.105192	-4.49451	6.97294e-06	9.87969e-05	1356333	1357093	1356333	1356491	1356573	1357093	1.52223e-05	-0.173	1.02985e-10	-0.222
	88	AT3G09090	949.917	-0.38236	0.107166	-3.56792	0.000359823	0.00397372	949.917	-0.460688	0.0961699	-4.79035	1.66487e-06	2.867e-05	2782680	2785102	2782680	2783229	2783300	2785102	3.59868e-05	-0.117	4.41266e-06	-0.113
	89	AT3G10260	615.352	-0.551161	0.158248	-3.48288	0.000496048	0.00509812	615.352	-0.789212	0.142374	-5.54325	2.96905e-08	7.79468e-07	3171846	3172253	3171846	3171988	3172121	3172253	8.66669e-07	0.318	2.34042e-08	0.334
	90	AT3G10260	615.352	-0.551161	0.158248	-3.48288	0.000496048	0.00509812	615.352	-0.789212	0.142374	-5.54325	2.96905e-08	7.79468e-07	3171288	3171744	3171288	3171582	3171674	3171744	1.63164e-08	-0.085	0	-0.139
	91	AT3G10940	392.339	-0.827688	0.14915	-5.54936	2.86717e-08	1.39418e-06	392.339	-0.953689	0.134179	-7.10758	1.18097e-12	6.91875e-11	3422542	3423009	3422542	3422713	3422803	3423009	1.31356e-06	-0.134	5.35991e-09	-0.159
	92	AT3G11945	532.534	-0.587178	0.132962	-4.41612	1.0049e-05	0.000220958	532.534	-0.575376	0.118917	-4.83849	1.30831e-06	2.30824e-05	3781391	3782057	3781391	3781617	3781910	3782057	0.00286877	-0.056	0.00457021	-0.045
	93	AT3G12620	380.856	-0.46006	0.134464	-3.42144	0.000622901	0.00608189	380.856	-0.564633	0.121412	-4.65055	3.31058e-06	5.17115e-05	4010668	4011347	4010668	4011100	4011219	4011347	0.0203223	0.179	0.000176399	0.292
	94	AT3G13450	278.292	-0.58466	0.181376	-3.22346	0.00126651	0.0105707	278.292	-0.531235	0.162078	-3.27765	0.00104675	0.00718345	4383890	4384333	4383890	4384038	4384125	4384333	0.00719286	0.063	0.0402721	0.05
	95	AT3G14660	1730.8	-0.809637	0.133601	-6.0601	1.36037e-09	9.71891e-08	1730.8	-0.842922	0.11948	-7.05491	1.7271e-12	9.83085e-11	4926036	4926932	4926036	4926406	4926485	4926932	0	-0.228	0	-0.28
	96	AT3G20390	2058.8	-0.293696	0.112106	-2.61981	0.0087978	0.0467438	2058.8	-0.357727	0.100511	-3.5591	0.000372129	0.00305016	7109948	7110639	7109948	7110321	7110565	7110639	6.88284e-09	0.836	4.23078e-06	0.515
	97	AT3G26510	374.142	-0.871608	0.154319	-5.64808	1.62254e-08	8.58974e-07	374.142	-1.22275	0.140113	-8.72687	2.61811e-18	3.44454e-16	9711709	9712653	9711709	9712331	9712443	9712653	2.23355e-05	-0.221	1.87898e-12	-0.376
	98	AT3G26580	1358.81	-0.891016	0.09508	-9.37122	7.16992e-21	3.44094e-18	1358.81	-0.795883	0.0846084	-9.40667	5.1212e-21	8.86545e-19	9759855	9760514	9759855	9760061	9760141	9760514	0.00125091	-0.059	0	-0.179
	99	AT3G46510	1016.49	-0.410342	0.107647	-3.81194	0.000137883	0.00184144	1016.49	-0.467232	0.0965967	-4.83693	1.31858e-06	2.32281e-05	17123788	17125791	17123788	17125251	17125341	17125791	0.0332036	-0.037	0.000172866	-0.06
	100	AT3G51950	2195.24	-0.435117	0.102512	-4.24457	2.19016e-05	0.000413955	2195.24	-0.271695	0.091534	-2.96824	0.00299509	0.0170143	19279733	19281286	19279733	19281043	19281139	19281286	0.000406626	-0.315	0.000452952	-0.314
	101	AT3G51950	2195.24	-0.435117	0.102512	-4.24457	2.19016e-05	0.000413955	2195.24	-0.271695	0.091534	-2.96824	0.00299509	0.0170143	19279733	19281292	19279733	19281037	19281139	19281292	0.00036592	-0.112	2.83068e-09	-0.167
	102	AT3G51950	2195.24	-0.435117	0.102512	-4.24457	2.19016e-05	0.000413955	2195.24	-0.271695	0.091534	-2.96824	0.00299509	0.0170143	19279733	19281037	19279733	19280538	19280944	19281037	0.0341827	0.101	0.0330836	0.083
	103	AT3G54920	1322.24	-0.80833	0.11723	-6.89523	5.37794e-12	6.41748e-10	1322.24	-0.887886	0.105039	-8.45292	2.84101e-17	3.17531e-15	20345070	20346430	20345070	20345447	20345529	20346430	0	-0.434	0	-0.57
	104	AT3G55460	1161.46	-0.354626	0.131312	-2.70064	0.00692062	0.0387962	1161.46	-0.547284	0.117699	-4.64986	3.32162e-06	5.18137e-05	20561610	20563646	20561610	20563314	20563399	20563646	0	-0.081	0	-0.161
	105	AT3G56130	849.816	-0.863784	0.116944	-7.38628	1.50992e-13	2.48753e-11	849.816	-1.15019	0.105685	-10.8832	1.38535e-27	3.98704e-25	20828798	20829228	20828798	20828844	20828939	20829228	0.00279372	-0.059	0.00854372	-0.046
	106	AT3G56140	777.887	-0.673076	0.132002	-5.09898	3.41484e-07	1.16516e-05	777.887	-0.777202	0.118317	-6.5688	5.07237e-11	2.27211e-09	20829322	20830276	20829322	20830062	20830146	20830276	0.0070372	-0.128	0.0261314	-0.111
	107	AT3G56590	1156.41	-0.830736	0.168485	-4.93061	8.19722e-07	2.52036e-05	1156.41	-0.529929	0.150254	-3.52688	0.000420486	0.00337444	20966973	20968100	20966973	20967625	20967695	20968100	1.14357e-05	-0.329	1.1373e-06	-0.32
	108	AT3G60190	771.039	-0.500972	0.113848	-4.40034	1.08081e-05	0.000234381	771.039	-0.683738	0.102925	-6.64304	3.07283e-11	1.42066e-09	22245063	22245417	22245063	22245114	22245191	22245417	0.0318831	-0.069	0.0244483	-0.087
	109	AT3G62750	520.186	-1.47558	0.171575	-8.60021	7.95726e-18	2.34219e-15	520.186	-1.01946	0.151123	-6.74593	1.52055e-11	7.43293e-10	23214746	23214944	23214746	23214796	23214868	23214944	0.0387897	-0.11	0.00412207	-0.106
	110	AT3G62750	520.186	-1.47558	0.171575	-8.60021	7.95726e-18	2.34219e-15	520.186	-1.01946	0.151123	-6.74593	1.52055e-11	7.43293e-10	23214746	23215111	23214746	23214796	23215039	23215111	0.00136122	0.517	9.90456e-08	0.712
	111	AT3G63520	2388.85	-0.479976	0.0935315	-5.13171	2.87127e-07	1.00933e-05	2388.85	-0.32109	0.083487	-3.84599	0.000120067	0.00116692	23454942	23455237	23454942	23455013	23455135	23455237	0.00198738	0.068	0.0011244	0.067
	112	AT3G63520	2388.85	-0.479976	0.0935315	-5.13171	2.87127e-07	1.00933e-05	2388.85	-0.32109	0.083487	-3.84599	0.000120067	0.00116692	23453930	23456028	23453930	23455788	23455866	23456028	0.0156984	-0.025	0.000124417	-0.029
	113	AT3G63520	2388.85	-0.479976	0.0935315	-5.13171	2.87127e-07	1.00933e-05	2388.85	-0.32109	0.083487	-3.84599	0.000120067	0.00116692	23453921	23454319	23453921	23454038	23454208	23454319	0.00163405	0.333	2.17149e-05	0.367
	114	AT4G02120	511.852	-0.868155	0.160428	-5.4115	6.24974e-08	2.70528e-06	511.852	-0.726289	0.142909	-5.08217	3.7314e-07	7.43181e-06	943410	943787	943410	943496	943706	943787	3.64834e-07	0.678	5.89811e-08	0.723
	115	AT4G02120	511.852	-0.868155	0.160428	-5.4115	6.24974e-08	2.70528e-06	511.852	-0.726289	0.142909	-5.08217	3.7314e-07	7.43181e-06	942473	942827	942473	942543	942672	942827	3.00806e-05	0.62	1.75321e-07	0.64
	116	AT4G04890	2145.91	-0.405677	0.0948045	-4.27909	1.87655e-05	0.000366609	2145.91	-0.48863	0.0850254	-5.74687	9.09112e-09	2.65627e-07	2476531	2477371	2476531	2476882	2476958	2477371	0	-0.154	0	-0.248
	117	AT4G09150	824.589	-0.465881	0.132256	-3.52258	0.000427362	0.00452709	824.589	-0.782785	0.119337	-6.55947	5.39994e-11	2.40946e-09	5829211	5832918	5829211	5832507	5832734	5832918	0.0365256	-0.067	0.0181951	-0.07
	118	AT4G11960	284.722	-0.399459	0.151208	-2.64179	0.00824699	0.0446117	284.722	-0.400787	0.135812	-2.95105	0.00316697	0.0177845	7175824	7176272	7175824	7176094	7176195	7176272	3.2348e-05	-0.218	3.34502e-10	-0.344
	119	AT4G12830	602.653	-0.805246	0.122717	-6.56179	5.31639e-11	5.17326e-09	602.653	-1.27821	0.112138	-11.3985	4.25461e-30	1.44056e-27	7532133	7532347	7532133	7532190	7532279	7532347	1.73018e-09	-0.163	0	-0.266
	120	AT4G13250	3180.25	-0.567916	0.108541	-5.23226	1.67447e-07	6.35149e-06	3180.25	-0.784747	0.0973365	-8.06221	7.49293e-16	6.95588e-14	7684699	7685091	7684699	7684892	7684968	7685091	1.3617e-11	-0.09	0	-0.298
	121	AT4G13550	425.354	-0.613416	0.17933	-3.42059	0.000624859	0.00609549	425.354	-0.440524	0.159781	-2.75705	0.00583247	0.028953	7875660	7875901	7875660	7875742	7875831	7875901	0.000204482	-0.18	1.30928e-07	-0.242
	122	AT4G13550	425.354	-0.613416	0.17933	-3.42059	0.000624859	0.00609549	425.354	-0.440524	0.159781	-2.75705	0.00583247	0.028953	7871584	7875735	7871584	7875275	7875660	7875735	0.000652973	-0.175	6.19181e-07	-0.177
	123	AT4G13670	1658.85	-0.617325	0.14452	-4.27155	1.9412e-05	0.000375582	1658.85	-0.520196	0.129139	-4.02819	5.62072e-05	0.000611008	7950141	7950591	7950141	7950388	7950553	7950591	0.00256884	-0.103	0	-0.258
	124	AT4G13670	1658.85	-0.617325	0.14452	-4.27155	1.9412e-05	0.000375582	1658.85	-0.520196	0.129139	-4.02819	5.62072e-05	0.000611008	7950553	7950876	7950553	7950591	7950683	7950876	1.80196e-08	-0.116	0	-0.47
	125	AT4G14920	358.42	-0.714773	0.192458	-3.71392	0.000204074	0.00252601	358.42	-0.554892	0.171439	-3.23668	0.0012093	0.00811177	8533299	8535842	8533299	8533417	8533697	8535842	0.0419116	-0.374	0.0012488	-0.474
	126	AT4G18975	243.664	-0.519553	0.16614	-3.1272	0.00176481	0.0136845	243.664	-0.804212	0.150937	-5.32815	9.92196e-08	2.30592e-06	10392491	10393520	10392491	10393314	10393418	10393520	9.6784e-06	0.74	0.0276808	0.512
	127	AT4G18975	243.664	-0.519553	0.16614	-3.1272	0.00176481	0.0136845	243.664	-0.804212	0.150937	-5.32815	9.92196e-08	2.30592e-06	10393608	10393880	10393608	10393695	10393767	10393880	1.99738e-11	-0.379	7.62539e-12	-0.459
	128	AT4G19160	693.965	-0.454365	0.130848	-3.47246	0.00051571	0.00523552	693.965	-0.625302	0.117877	-5.3047	1.12855e-07	2.56251e-06	10477974	10478904	10477974	10478347	10478540	10478904	0.025574	0.27	0.000657964	0.296
	129	AT4G24460	164.066	-1.23871	0.202698	-6.1111	9.89462e-10	7.25627e-08	164.066	-1.38623	0.182481	-7.59655	3.04131e-14	2.29584e-12	12642887	12643516	12642887	12643285	12643370	12643516	0.00129237	-0.341	0.00364803	-0.43
	130	AT4G29220	942.783	-0.56228	0.129534	-4.34079	1.4197e-05	0.000291548	942.783	-0.443536	0.115595	-3.837	0.000124547	0.00120133	14405255	14405654	14405255	14405393	14405614	14405654	8.98347e-05	0.519	0.000193803	0.481
	131	AT4G30690	486.681	-1.12522	0.157606	-7.13947	9.36883e-13	1.26887e-10	486.681	-1.20193	0.141503	-8.49403	1.99598e-17	2.26381e-15	14960683	14961142	14960683	14961016	14961102	14961142	0.0241104	-0.084	0.0123703	-0.135
	132	AT4G30690	486.681	-1.12522	0.157606	-7.13947	9.36883e-13	1.26887e-10	486.681	-1.20193	0.141503	-8.49403	1.99598e-17	2.26381e-15	14961508	14961706	14961508	14961558	14961672	14961706	0.0112616	-0.171	1.86875e-08	-0.326
	133	AT4G30690	486.681	-1.12522	0.157606	-7.13947	9.36883e-13	1.26887e-10	486.681	-1.20193	0.141503	-8.49403	1.99598e-17	2.26381e-15	14961508	14961883	14961508	14961706	14961810	14961883	0.0418623	-0.156	2.75837e-08	-0.269
	134	AT4G31990	2757.2	-0.304768	0.0845774	-3.60342	0.000314054	0.00355718	2757.2	-0.384702	0.0758428	-5.07236	3.92918e-07	7.78532e-06	15470777	15471205	15470777	15470911	15471082	15471205	0.0259981	0.048	2.55833e-13	0.134
	135	AT4G32570	766.826	-0.533915	0.135359	-3.94444	7.99872e-05	0.00120615	766.826	-0.65233	0.121438	-5.3717	7.79957e-08	1.85322e-06	15716231	15716956	15716231	15716521	15716687	15716956	0.0353184	0.402	0	0.571
	136	AT4G33580	1209.34	-0.574435	0.108439	-5.29732	1.17516e-07	4.69127e-06	1209.34	-0.648214	0.0973384	-6.65939	2.74964e-11	1.28674e-09	16140810	16141085	16140810	16140893	16140982	16141085	0.0467849	-0.314	0.0430498	-0.242
	137	AT4G33760	698.393	-0.757761	0.168185	-4.50552	6.621e-06	0.00015533	698.393	-0.99267	0.150934	-6.57687	4.80462e-11	2.16481e-09	16189868	16190124	16189868	16189949	16190025	16190124	0.00302582	-0.057	9.37681e-10	-0.124
	138	AT4G34090	766.856	-0.591133	0.107818	-5.48269	4.18901e-08	1.9186e-06	766.856	-0.493681	0.0961216	-5.136	2.80642e-07	5.75379e-06	16328760	16329064	16328760	16328823	16328982	16329064	0.00298478	0.135	0.000980791	0.166
	139	AT4G35770	504.289	-1.48115	0.232912	-6.35927	2.02714e-10	1.76186e-08	504.289	-2.48934	0.212616	-11.7082	1.15776e-31	4.29938e-29	16945021	16945674	16945021	16945513	16945603	16945674	6.17808e-05	-0.139	6.77111e-05	-0.136
	140	AT4G35770	504.289	-1.48115	0.232912	-6.35927	2.02714e-10	1.76186e-08	504.289	-2.48934	0.212616	-11.7082	1.15776e-31	4.29938e-29	16945603	16945828	16945603	16945674	16945774	16945828	0.000126938	-0.132	4.84789e-09	-0.188
	141	AT4G35770	504.289	-1.48115	0.232912	-6.35927	2.02714e-10	1.76186e-08	504.289	-2.48934	0.212616	-11.7082	1.15776e-31	4.29938e-29	16945021	16945513	16945021	16945224	16945316	16945513	0.033136	-0.025	5.88154e-08	-0.081
	142	AT4G36400	115.069	-1.74411	0.239222	-7.29073	3.08269e-13	4.6612e-11	115.069	-1.69259	0.212811	-7.9535	1.81316e-15	1.59337e-13	17200379	17200921	17200379	17200473	17200621	17200921	0.0416309	-0.109	3.79569e-06	-0.298
	143	AT4G37550	474.944	-0.558149	0.128188	-4.35415	1.33586e-05	0.000276906	474.944	-1.4477	0.119987	-12.0655	1.60665e-33	6.72574e-31	17644640	17645449	17644640	17645228	17645341	17645449	3.42434e-07	-0.129	4.64379e-10	-0.178
	144	AT4G38160	501.38	-0.630813	0.131741	-4.78829	1.68206e-06	4.72432e-05	501.38	-0.902073	0.119304	-7.56115	3.99512e-14	2.9482e-12	17902272	17903676	17902272	17902331	17902401	17903676	0	-0.47	0	-0.609
	145	AT4G38550	1552.25	-0.853233	0.116605	-7.31729	2.53029e-13	3.96161e-11	1552.25	-0.76939	0.103971	-7.40004	1.36147e-13	9.08591e-12	18027238	18027708	18027238	18027385	18027501	18027708	0.0251483	-0.02	0.0339862	-0.029
	146	AT5G06278	47.5658	-1.97049	0.396433	-4.97054	6.67654e-07	2.11465e-05	47.5658	-1.33577	0.346373	-3.85646	0.000115041	0.00112519	1917839	1918112	1917839	1918025	1918107	1918112	3.025e-06	-0.5	7.46411e-06	-0.474
	147	AT5G06690	610.504	-1.0192	0.140092	-7.27521	3.45878e-13	5.19429e-11	610.504	-1.30324	0.126496	-10.3026	6.85747e-25	1.6277e-22	2060938	2061909	2060938	2061210	2061582	2061909	2.30139e-10	-0.133	0	-0.154
	148	AT5G06690	610.504	-1.0192	0.140092	-7.27521	3.45878e-13	5.19429e-11	610.504	-1.30324	0.126496	-10.3026	6.85747e-25	1.6277e-22	2060513	2061047	2060513	2060889	2060980	2061047	2.13579e-07	-0.244	1.06625e-07	-0.203
	149	AT5G08415	773.012	-0.509673	0.111382	-4.57591	4.7416e-06	0.000116695	773.012	-0.770193	0.100613	-7.65501	1.933e-14	1.51896e-12	2711163	2711568	2711163	2711274	2711396	2711568	2.48968e-12	-0.145	1.12079e-13	-0.147
	150	AT5G11060	818.793	-0.603817	0.138202	-4.36908	1.24768e-05	0.000263074	818.793	-0.485542	0.123344	-3.93647	8.26895e-05	0.000849551	3512307	3512734	3512307	3512502	3512597	3512734	3.61133e-09	0.763	1.05785e-09	0.789
	151	AT5G12150	2831.3	-0.457984	0.0856475	-5.34731	8.92728e-08	3.71146e-06	2831.3	-0.323571	0.0764863	-4.23044	2.33233e-05	0.000286703	3924849	3925211	3924849	3924932	3925046	3925211	3.2016e-05	-0.041	7.60719e-14	-0.069
	152	AT5G12950	1241.21	-0.389679	0.10819	-3.60178	0.000316041	0.00357527	1241.21	-0.536495	0.0971741	-5.52097	3.37132e-08	8.71169e-07	4094129	4094815	4094129	4094327	4094414	4094815	0.0375924	-0.049	0.0186313	-0.057
	153	AT5G13710	2639.81	-0.426576	0.114075	-3.73942	0.000184444	0.00231878	2639.81	-0.628	0.102304	-6.13856	8.32748e-10	3.03854e-08	4424605	4425722	4424605	4425553	4425637	4425722	0.00054657	-0.029	2.40779e-06	-0.035
	154	AT5G13980	1540.36	-0.692315	0.118741	-5.83048	5.52686e-09	3.32455e-07	1540.36	-0.468018	0.105855	-4.4213	9.811e-06	0.000133979	4509173	4514370	4509173	4513889	4514091	4514370	0	0.767	3.63362e-11	0.628
	155	AT5G17920	37989.4	-0.374254	0.103701	-3.60896	0.000307427	0.00349652	37989.4	-0.487265	0.0927645	-5.25271	1.49877e-07	3.31806e-06	5935133	5937634	5935133	5935203	5935761	5937634	0.0130669	-0.181	0.00729725	-0.125
	156	AT5G18590	470.095	-0.711547	0.137118	-5.18931	2.11075e-07	7.74036e-06	470.095	-0.328147	0.120727	-2.71809	0.0065661	0.0318336	6178684	6182410	6178684	6182224	6182324	6182410	4.89862e-07	-0.749	0.0134755	-0.416
	157	AT5G19220	3988.13	-0.513635	0.0954278	-5.38244	7.34825e-08	3.12563e-06	3988.13	-0.919541	0.0857312	-10.7259	7.69666e-27	2.13503e-24	6465742	6465987	6465742	6465826	6465894	6465987	4.02634e-06	-0.032	8.265e-11	-0.047
	158	AT5G19620	751.579	-0.630479	0.171581	-3.67453	0.000238289	0.00285346	751.579	-0.634553	0.153494	-4.13405	3.56432e-05	0.000411972	6624516	6625462	6624516	6625091	6625368	6625462	2.351e-08	-0.096	0	-0.132
	159	AT5G21222	898.049	-0.42179	0.144625	-2.91643	0.00354057	0.0234368	898.049	-0.546651	0.129914	-4.20781	2.57859e-05	0.000312964	7208693	7209565	7208693	7208928	7209387	7209565	0.000130192	-0.123	5.76844e-10	-0.194
	160	AT5G22860	162.651	-1.03714	0.198068	-5.23629	1.63835e-07	6.24665e-06	162.651	-0.823033	0.174297	-4.72202	2.33512e-06	3.84027e-05	7639317	7639990	7639317	7639653	7639910	7639990	1.12507e-10	0.9	8.54688e-06	0.511
	161	AT5G24630	188.897	-1.18659	0.272339	-4.35704	1.31835e-05	0.000274047	188.897	-0.802993	0.240422	-3.33993	0.000838008	0.00596274	8433248	8433407	8433248	8433275	8433360	8433407	0.0254582	-0.244	0.0100421	-0.168
	162	AT5G24630	188.897	-1.18659	0.272339	-4.35704	1.31835e-05	0.000274047	188.897	-0.802993	0.240422	-3.33993	0.000838008	0.00596274	8435631	8435998	8435631	8435730	8435859	8435998	0.00849272	0.357	0.00634832	0.331
	163	AT5G27710	96.7345	-1.08716	0.263503	-4.12579	3.69461e-05	0.000631287	96.7345	-0.935799	0.232191	-4.0303	5.57067e-05	0.00060614	9814271	9814555	9814271	9814369	9814459	9814555	1.72611e-05	0.791	1.00168e-05	0.756
	164	AT5G35180	1232.23	-0.742132	0.133832	-5.54526	2.93523e-08	1.4179e-06	1232.23	-0.497811	0.11923	-4.17522	2.97701e-05	0.000354742	13432606	13433018	13432606	13432693	13432781	13433018	0.000243893	-0.117	2.21996e-07	-0.146
	165	AT5G35730	463.308	-0.570782	0.137884	-4.13958	3.47941e-05	0.000598686	463.308	-0.416979	0.122858	-3.39399	0.00068881	0.0050652	13894134	13894651	13894134	13894277	13894534	13894651	3.14576e-05	0.567	2.12862e-08	0.722
	166	AT5G40850	2501.46	-0.352381	0.0933433	-3.7751	0.000159941	0.00207209	2501.46	-0.328148	0.0834678	-3.93143	8.44404e-05	0.000865994	16368006	16368481	16368006	16368076	16368203	16368481	0.015558	0.019	0.000426797	0.022
	167	AT5G42030	828.677	-0.490853	0.146987	-3.33944	0.000839464	0.00771818	828.677	-0.421227	0.131591	-3.20104	0.00136933	0.00900788	16811954	16812285	16811954	16812025	16812228	16812285	2.65045e-06	0.571	4.26445e-10	0.708
	168	AT5G42030	828.677	-0.490853	0.146987	-3.33944	0.000839464	0.00771818	828.677	-0.421227	0.131591	-3.20104	0.00136933	0.00900788	16812228	16812694	16812228	16812471	16812632	16812694	0.00445551	0.17	1.14692e-05	0.226
	169	AT5G42030	828.677	-0.490853	0.146987	-3.33944	0.000839464	0.00771818	828.677	-0.421227	0.131591	-3.20104	0.00136933	0.00900788	16812228	16812694	16812228	16812471	16812543	16812694	0.0042143	-0.054	0.00727783	-0.045
	170	AT5G42080	1928.48	-0.632493	0.0935794	-6.75889	1.39051e-11	1.51965e-09	1928.48	-0.854722	0.0842106	-10.1498	3.31998e-24	7.56825e-22	16820310	16821999	16820310	16820789	16820874	16821999	7.32846e-13	-0.083	0	-0.149
	171	AT5G42765	901.523	-0.967392	0.120898	-8.00169	1.22724e-15	2.79305e-13	901.523	-1.33526	0.109311	-12.2152	2.57885e-34	1.21175e-31	17150719	17151330	17150719	17150779	17151106	17151330	7.62626e-07	0.702	4.08656e-07	0.681
	172	AT5G44290	945.896	-0.453816	0.104875	-4.32719	1.51024e-05	0.000306716	945.896	-0.547358	0.0943259	-5.80284	6.52023e-09	1.9701e-07	17840438	17841598	17840438	17841293	17841382	17841598	0.00560251	-0.073	3.36238e-11	-0.157
	173	AT5G45040	210.164	-0.679853	0.183269	-3.70959	0.000207598	0.00255317	210.164	-1.31609	0.169919	-7.74538	9.52957e-15	7.83603e-13	18175462	18175857	18175462	18175700	18175793	18175857	0.0115222	-0.257	0.00354874	-0.269
	174	AT5G45040	210.164	-0.679853	0.183269	-3.70959	0.000207598	0.00255317	210.164	-1.31609	0.169919	-7.74538	9.52957e-15	7.83603e-13	18176565	18176812	18176565	18176701	18176788	18176812	2.35792e-05	-0.284	0.0200232	-0.137
	175	AT5G49555	360.387	-0.590803	0.142585	-4.14352	3.42012e-05	0.000590786	360.387	-0.797249	0.128798	-6.18993	6.01894e-10	2.26809e-08	20109092	20109490	20109092	20109180	20109407	20109490	0.00136409	-0.127	0.004254	-0.133
	176	AT5G49650	743.713	-0.655526	0.111713	-5.86794	4.41231e-09	2.71326e-07	743.713	-0.348047	0.0985581	-3.53139	0.00041338	0.00332669	20152837	20153729	20152837	20152956	20153074	20153729	1.6316e-05	-0.047	0.000107042	-0.037
	177	AT5G49970	580.808	-0.424248	0.12789	-3.31729	0.000908943	0.0082136	580.808	-0.595742	0.11501	-5.1799	2.22006e-07	4.66376e-06	20332398	20332656	20332398	20332469	20332560	20332656	0.0267895	0.063	0.009313	0.063
	178	AT5G49970	580.808	-0.424248	0.12789	-3.31729	0.000908943	0.0082136	580.808	-0.595742	0.11501	-5.1799	2.22006e-07	4.66376e-06	20330445	20332004	20330445	20331327	20331913	20332004	5.96132e-09	0.829	1.32131e-08	0.746
	179	AT5G50950	1243.56	-0.321459	0.100011	-3.21422	0.00130799	0.0108529	1243.56	-0.706866	0.090514	-7.80947	5.74311e-15	4.80834e-13	20729548	20730052	20729548	20729850	20729934	20730052	0.000125814	-0.033	0.0106406	-0.026
	180	AT5G50950	1243.56	-0.321459	0.100011	-3.21422	0.00130799	0.0108529	1243.56	-0.706866	0.090514	-7.80947	5.74311e-15	4.80834e-13	20732969	20733356	20732969	20733068	20733290	20733356	1.14979e-12	0.867	8.88841e-11	0.816
	181	AT5G50950	1243.56	-0.321459	0.100011	-3.21422	0.00130799	0.0108529	1243.56	-0.706866	0.090514	-7.80947	5.74311e-15	4.80834e-13	20732969	20733356	20732969	20733068	20733164	20733356	0.000512308	-0.064	3.3313e-09	-0.121
	182	AT5G53450	1568.29	-0.684068	0.175002	-3.90891	9.27116e-05	0.00134651	1568.29	-1.06854	0.157055	-6.80364	1.02009e-11	5.07271e-10	21689587	21689789	21689587	21689631	21689710	21689789	6.72224e-07	-0.195	2.25643e-06	-0.196
	183	AT5G56850	610.615	-0.791794	0.231746	-3.41665	0.000633969	0.0061627	610.615	-0.956984	0.207912	-4.60283	4.16782e-06	6.309e-05	22985163	22985695	22985163	22985491	22985566	22985695	0.00881858	-0.173	0.00409878	-0.172
	184	AT5G57120	1538.18	-0.661957	0.12921	-5.12311	3.00541e-07	1.04649e-05	1538.18	-0.326377	0.115104	-2.8355	0.00457543	0.0239202	23122573	23122971	23122573	23122875	23122962	23122971	0	1	1.86736e-11	0.867
	185	AT5G64330	768.183	-0.478518	0.1328	-3.60329	0.00031421	0.00355718	768.183	-0.338049	0.118419	-2.85468	0.004308	0.0227964	25727425	25729417	25727425	25727704	25727802	25729417	0.000128435	-0.122	4.52635e-10	-0.196
	186	AT5G65010	6352.34	-0.823109	0.105573	-7.79656	6.36171e-15	1.31253e-12	6352.34	-0.993884	0.0945109	-10.5161	7.28434e-26	1.92775e-23	25970445	25970817	25970445	25970540	25970655	25970817	0.0360096	0.016	0.00545979	0.018
	187	AT5G66060	630.072	-0.383274	0.114202	-3.3561	0.000790492	0.00736607	630.072	-0.606023	0.103244	-5.8698	4.36317e-09	1.37425e-07	26420739	26421599	26420739	26421157	26421309	26421599	9.42841e-07	0.807	5.25763e-11	0.778
	188	G3963	49.6517	-1.45607	0.350202	-4.15779	3.21335e-05	0.000563	49.6517	-2.41559	0.342585	-7.05105	1.77577e-12	1.00703e-10	11554520	11555604	11554520	11554693	11554780	11555604	0.000306085	-0.398	9.94093e-06	-0.398
	189	G3963	49.6517	-1.45607	0.350202	-4.15779	3.21335e-05	0.000563	49.6517	-2.41559	0.342585	-7.05105	1.77577e-12	1.00703e-10	11554520	11556478	11554520	11555604	11556247	11556478	0.000839985	-0.522	2.17634e-10	-0.713

## Sheet: overlap_se_degs_up
	GeneID	baseMean_u1c	log2FoldChange_u1c	lfcSE_u1c	stat_u1c	pvalue_u1c	padj_u1c	baseMean_u170k	log2FoldChange_u170k	lfcSE_u170k	stat_u170k	pvalue_u170k	padj_u170k	exonStart_0base	exonEnd	upstreamES	upstreamEE	downstreamES	downstreamEE	FDR_amiR-u1-c	IncLevelDifference_amiR-u1-c	FDR_amirR-u1-70k	IncLevelDifference_amirR-u1-70k
1	AT1G01550	2091.29	0.283359	0.0882618	3.21044	0.00132532	0.0109416	2091.29	0.347519	0.0791898	4.38843	1.14169e-05	0.000153019	199889	199959	199638	199763	200510	200754	0.000168834	0.035	3.3754e-07	0.046
2	AT1G01550	2091.29	0.283359	0.0882618	3.21044	0.00132532	0.0109416	2091.29	0.347519	0.0791898	4.38843	1.14169e-05	0.000153019	199902	199959	199646	199763	200510	201754	1.80764e-05	0.071	1.09579e-07	0.089
3	AT1G08930	1425.42	0.338908	0.128572	2.63594	0.0083905	0.0452159	1425.42	0.535763	0.115038	4.65726	3.20453e-06	5.02597e-05	2874310	2874370	2874095	2874185	2874491	2874554	0.0212097	0.039	4.16565e-09	0.09
4	AT1G08930	1425.42	0.338908	0.128572	2.63594	0.0083905	0.0452159	1425.42	0.535763	0.115038	4.65726	3.20453e-06	5.02597e-05	2874344	2874370	2874095	2874185	2874491	2874557	0.000278937	0.151	2.15264e-09	0.313
5	AT1G22740	244.098	0.51739	0.176032	2.93918	0.00329082	0.022208	244.098	0.784145	0.157708	4.97213	6.62223e-07	1.24465e-05	8049392	8049419	8049042	8049299	8049539	8049639	5.98606e-05	-0.13	0.00860951	-0.102
6	AT1G43670	4854.36	0.34951	0.108471	3.22215	0.00127234	0.0106153	4854.36	0.313221	0.0971364	3.22455	0.00126173	0.00841786	16468680	16468737	16468564	16468612	16468841	16468903	2.68268e-06	0.079	7.69176e-09	0.086
7	AT1G68830	2169.83	0.37944	0.0945418	4.01347	5.98331e-05	0.000950269	2169.83	0.824423	0.0843433	9.77461	1.44716e-22	2.77661e-20	25874901	25874988	25874522	25874821	25875080	25875505	0.00734079	0.03	4.67116e-14	0.074
8	AT2G18290	411.886	0.505435	0.159132	3.1762	0.00149218	0.0120412	411.886	0.949745	0.141882	6.69388	2.17323e-11	1.0381e-09	7949414	7949485	7948332	7948782	7949756	7949817	0.000278631	0.109	3.88515e-05	0.124
9	AT2G18290	411.886	0.505435	0.159132	3.1762	0.00149218	0.0120412	411.886	0.949745	0.141882	6.69388	2.17323e-11	1.0381e-09	7949582	7949675	7948677	7948782	7949756	7949817	1.92549e-05	0.234	8.0718e-06	0.222
10	AT2G18290	411.886	0.505435	0.159132	3.1762	0.00149218	0.0120412	411.886	0.949745	0.141882	6.69388	2.17323e-11	1.0381e-09	7949414	7949675	7948677	7948782	7949756	7949817	0.000222934	0.107	5.43557e-05	0.109
11	AT2G20490	952.58	0.878486	0.132909	6.60966	3.85212e-11	3.93701e-09	952.58	0.625614	0.119792	5.22249	1.76533e-07	3.83573e-06	8832501	8832541	8831883	8831950	8832625	8832916	6.32069e-08	0.1	0	0.378
12	AT2G20490	952.58	0.878486	0.132909	6.60966	3.85212e-11	3.93701e-09	952.58	0.625614	0.119792	5.22249	1.76533e-07	3.83573e-06	8832498	8832541	8831883	8831950	8832625	8832858	0.00747517	0.022	0	0.104
13	AT2G26580	611.755	0.795486	0.121051	6.57152	4.98055e-11	4.88946e-09	611.755	0.869558	0.109304	7.95542	1.78528e-15	1.57488e-13	11303918	11303991	11303541	11303810	11304550	11304626	8.23717e-06	0.083	3.63381e-08	0.103
14	AT2G35260	4062.13	0.447257	0.0841975	5.312	1.0843e-07	4.41343e-06	4062.13	0.637477	0.0753682	8.45817	2.71606e-17	3.06542e-15	14850549	14850606	14850131	14850468	14850697	14850963	2.51679e-09	0.173	0	0.394
15	AT2G35260	4062.13	0.447257	0.0841975	5.312	1.0843e-07	4.41343e-06	4062.13	0.637477	0.0753682	8.45817	2.71606e-17	3.06542e-15	14850549	14850612	14850131	14850468	14850697	14850766	1.15388e-05	0.047	0	0.121
16	AT2G39250	321.166	0.572853	0.161817	3.54012	0.000399939	0.00430266	321.166	0.596121	0.145752	4.08996	4.31444e-05	0.000484328	16389601	16389694	16388861	16389257	16389826	16389954	2.71402e-08	0.245	3.56825e-08	0.227
17	AT2G39250	321.166	0.572853	0.161817	3.54012	0.000399939	0.00430266	321.166	0.596121	0.145752	4.08996	4.31444e-05	0.000484328	16389614	16389694	16388862	16389257	16389826	16389954	1.34015e-07	0.151	2.77997e-07	0.136
18	AT2G39250	321.166	0.572853	0.161817	3.54012	0.000399939	0.00430266	321.166	0.596121	0.145752	4.08996	4.31444e-05	0.000484328	16389614	16389677	16388900	16389257	16389826	16389954	1.14002e-08	0.383	3.83971e-09	0.412
19	AT2G39250	321.166	0.572853	0.161817	3.54012	0.000399939	0.00430266	321.166	0.596121	0.145752	4.08996	4.31444e-05	0.000484328	16389614	16389674	16388607	16389257	16389826	16389954	1.1216e-09	0.472	4.08165e-10	0.624
20	AT2G39250	321.166	0.572853	0.161817	3.54012	0.000399939	0.00430266	321.166	0.596121	0.145752	4.08996	4.31444e-05	0.000484328	16389614	16389680	16388904	16389257	16389826	16389954	1.11583e-08	0.407	3.67464e-09	0.484
21	AT2G45640	1191.51	0.508758	0.129136	3.93971	8.15818e-05	0.00122652	1191.51	0.361295	0.116002	3.11454	0.0018423	0.0114579	18801065	18801098	18800842	18800953	18801212	18801368	3.08591e-12	0.134	0.0279566	0.037
22	AT3G01150	410.566	0.496674	0.162891	3.04912	0.0022951	0.0167438	410.566	0.621681	0.146053	4.25656	2.07599e-05	0.000258645	52644	52746	51648	52364	52888	52951	0.0259569	0.225	0.0117356	0.232
23	AT3G02990	108.898	1.11627	0.235567	4.73867	2.15123e-06	5.87538e-05	108.898	1.4195	0.212137	6.69141	2.21032e-11	1.05363e-09	674459	674598	673440	673859	674827	676020	0.00378927	0.544	0.00324364	0.601
24	AT3G09860	1752.05	0.626046	0.113069	5.53685	3.07956e-08	1.48438e-06	1752.05	0.380469	0.101701	3.74107	0.000183238	0.0016564	3026771	3026837	3026103	3026291	3026934	3027210	0.0490504	0.043	0.00583509	0.062
25	AT3G11500	723.603	0.960113	0.146321	6.56171	5.31949e-11	5.17326e-09	723.603	0.76998	0.131979	5.8341	5.40823e-09	1.66692e-07	3621773	3621876	3621409	3621685	3622281	3622304	6.24405e-05	0.048	3.76796e-05	0.048
26	AT3G11500	723.603	0.960113	0.146321	6.56171	5.31949e-11	5.17326e-09	723.603	0.76998	0.131979	5.8341	5.40823e-09	1.66692e-07	3621773	3621890	3621506	3621685	3622281	3622304	0.000394327	0.038	0.000303511	0.037
27	AT3G11500	723.603	0.960113	0.146321	6.56171	5.31949e-11	5.17326e-09	723.603	0.76998	0.131979	5.8341	5.40823e-09	1.66692e-07	3621773	3621842	3621412	3621685	3622281	3622304	4.50644e-06	0.087	1.35278e-06	0.091
28	AT3G17590	276.825	0.647684	0.166482	3.89042	0.000100073	0.00143291	276.825	0.576972	0.15086	3.82456	0.000131008	0.00125524	6018267	6018306	6018059	6018142	6018409	6018493	1.43654e-13	0.336	6.74598e-10	0.236
29	AT3G24730	123.916	0.659522	0.237013	2.78264	0.0053918	0.0322224	123.916	0.58691	0.21511	2.72842	0.00636378	0.0310357	9030345	9030412	9030006	9030250	9030496	9030654	0	0.358	5.28554e-12	0.262
30	AT3G27180	677.466	0.388886	0.121843	3.19171	0.00141431	0.0115639	677.466	0.701456	0.108739	6.45082	1.11244e-10	4.76075e-09	10029332	10029377	10029185	10029253	10029470	10029582	1.53581e-08	0.132	1.33157e-09	0.125
31	AT3G54840	677.308	0.367144	0.12722	2.88591	0.00390288	0.0251783	677.308	0.413468	0.114354	3.61569	0.00029955	0.00252631	20318855	20318929	20318447	20318621	20319373	20319457	0.0361173	0.119	0.000641858	0.219
32	AT3G54840	677.308	0.367144	0.12722	2.88591	0.00390288	0.0251783	677.308	0.413468	0.114354	3.61569	0.00029955	0.00252631	20318852	20318935	20318448	20318621	20319373	20319457	0.0157739	0.107	4.70247e-05	0.202
33	AT3G54840	677.308	0.367144	0.12722	2.88591	0.00390288	0.0251783	677.308	0.413468	0.114354	3.61569	0.00029955	0.00252631	20318855	20318935	20318447	20318621	20319373	20319457	0.0206752	0.038	0.000171003	0.063
34	AT3G54840	677.308	0.367144	0.12722	2.88591	0.00390288	0.0251783	677.308	0.413468	0.114354	3.61569	0.00029955	0.00252631	20318789	20318935	20318448	20318621	20319373	20319457	0.0212307	0.124	7.31897e-05	0.228
35	AT3G54840	677.308	0.367144	0.12722	2.88591	0.00390288	0.0251783	677.308	0.413468	0.114354	3.61569	0.00029955	0.00252631	20318855	20319163	20318455	20318621	20319373	20319457	0.0213104	0.135	0.000785261	0.225
36	AT4G02060	287.252	2.85609	0.682596	4.18416	2.86219e-05	0.000512454	287.252	3.31053	0.61236	5.40619	6.43811e-08	1.57191e-06	901776	901836	901421	901673	901924	902148	1.86837e-12	0.381	0.00354535	0.096
37	AT4G04570	1366.92	0.27947	0.0987119	2.83117	0.00463787	0.0286393	1366.92	0.390884	0.0885348	4.41504	1.00993e-05	0.000137265	2291047	2291164	2289955	2290885	2291234	2291368	0.00115772	0.04	2.55304e-08	0.066
38	AT4G16695	329.847	0.983586	0.199674	4.92596	8.39451e-07	2.57028e-05	329.847	0.758901	0.180712	4.1995	2.67503e-05	0.000323306	9395060	9395142	9394420	9394573	9395232	9395498	1.18031e-05	0.139	0.00136669	0.118
39	AT4G16695	329.847	0.983586	0.199674	4.92596	8.39451e-07	2.57028e-05	329.847	0.758901	0.180712	4.1995	2.67503e-05	0.000323306	9395060	9395142	9394420	9394569	9395232	9395498	0.000199226	0.076	0.0156393	0.06
40	AT4G19350	330.356	0.538422	0.146884	3.66564	0.000246725	0.00294098	330.356	0.40073	0.133413	3.00369	0.00266729	0.0155472	10563077	10563281	10562913	10562946	10563568	10563743	0.0343832	0.086	2.54502e-05	0.202
41	AT4G19350	330.356	0.538422	0.146884	3.66564	0.000246725	0.00294098	330.356	0.40073	0.133413	3.00369	0.00266729	0.0155472	10563077	10563107	10562913	10562946	10563568	10563716	0.0151281	0.109	5.40759e-05	0.2
42	AT5G06130	1551.19	0.302195	0.0931799	3.24313	0.00118224	0.0100227	1551.19	0.39819	0.0834584	4.77112	1.83204e-06	3.09859e-05	1854611	1854722	1854423	1854500	1854925	1855012	0.001844	-0.03	0.00193518	-0.027
43	AT5G27760	418.627	0.698424	0.156149	4.4728	7.72013e-06	0.000176428	418.627	0.493275	0.140973	3.49907	0.000466888	0.00367007	9830792	9830883	9830329	9830465	9831429	9831783	6.64751e-06	0.07	0.000285473	0.055
44	AT5G41760	307.637	0.613475	0.15319	4.00467	6.21044e-05	0.000975812	307.637	0.796506	0.137501	5.79274	6.9246e-09	2.07324e-07	16707554	16707638	16706860	16707037	16707738	16707959	0.000260866	0.093	0.00147352	0.061
45	AT5G48220	1284.01	0.75103	0.113657	6.60786	3.89921e-11	3.96677e-09	1284.01	0.505571	0.102501	4.93234	8.12502e-07	1.49656e-05	19550131	19550226	19549675	19550055	19550375	19550789	1.59995e-09	0.076	5.87916e-07	0.064
46	AT5G48220	1284.01	0.75103	0.113657	6.60786	3.89921e-11	3.96677e-09	1284.01	0.505571	0.102501	4.93234	8.12502e-07	1.49656e-05	19550177	19550226	19549868	19550055	19550375	19550789	3.32924e-05	0.055	0.00307158	0.038
47	AT5G55570	103.604	1.43869	0.25154	5.71952	1.06827e-08	5.94033e-07	103.604	1.38867	0.230695	6.01952	1.74933e-09	5.97577e-08	22514872	22514922	22514719	22514801	22515007	22515263	0.000705835	0.171	0.000374662	0.18
48	AT5G63050	1089.86	0.408964	0.0985527	4.1497	3.32918e-05	0.000578468	1089.86	0.419955	0.088662	4.73659	2.17348e-06	3.61315e-05	25293065	25293135	25292431	25292653	25293302	25293436	1.19779e-13	0.216	0	0.228

[truncated: 1 more sheets: overlap_se_degs_down]
