# Supplementary material for: The Arabidopsis U1 snRNP regulates mRNA 3′-end processing
Source: Nat Plants. 2024 Sep 23;10(10):1514–31. doi: 10.1038/s41477-024-01796-8 (PMC11489095; doi:10.1038/s41477-024-01796-8)
Supplement: Supplementary file 8 — Alternative polyadenylation events detected in WT, amiR-u1-70k and amiR-u1-c plants. [file 41477_2024_1796_MOESM8_ESM.xlsx]

## Sheet: APA_amiR_u1c
chr	strand	gene_locus	gene_id	gene_name	gene_biotype	polyA_sites_in_gene	proximal_pos	proximal_pas	proximal_feature	proximal_exp	distal_pos	distal_pas	distal_feature	distal_exp	s1	s2	proximal_control	proximal_control_sum	distal_control	distal_control_sum	proximal_test	proximal_test_sum	distal_test	distal_test_sum	proximal_polyA_type	distal_polyA_type	proximal_fc	distal_fc	proximal_perc_inc	distal_perc_inc	proximal_padj	distal_padj	pair_type	gene_class
4	-	chr4:15728083-15730432	AT4G32610		protein_coding	2	15728664		exon	72	15728196		[Add to Citavi project by ISBN] utr3	1376	15728909	15728737	16;13;18	47	427;319;372	1118	13;12	25	143;115	258	noclass	less	-1.03374	0.17379	0.65	0.81	0.02167	0.01799	same	repressed
5	-	chr5:26347592-26349055	AT5G65860		protein_coding	2	26348690		exon	178	26347633		utr3	1992	None	None	25;17;36	78	449;329;451	1229	65;35	100	410;353	763	noclass	less	-0.68865	0.36216	0.44	0.62	0.02771	0.02444	same	repressed
4	+	chr4:13285736-13286790	AT4G26230	RPL31B	protein_coding	2	13286324		exon	540	13286675		utr3	1369	13286105	13286272	21;8;11	40	349;215;307	871	283;217	500	288;210	498	noclass	noclass	-3.10186	1.34483	0.07	0.64	0	0	same	repressed
5	+	chr5:612462-614561	AT5G02710		protein_coding	2	613616		utr3	80	614497		utr3	261	613240	613382	19;9;12	40	87;49;73	209	9;31	40	22;30	52	strong	noclass	-1.27628	0.72804	0.5	0.8	0.00214	0.00141	same	repressed
3	-	chr3:1433127-1435525	AT3G05130		protein_coding	4	1434727		exon	33	1433318		utr3	160	None	None	3;5;2	10	53;41;41	135	12;11	23	6;19	25	noclass	noclass	-2.30514	1.3256	0.3	0.84	0.00031	0.00016	same	repressed
2	+	chr2:18484073-18485872	AT2G44820		protein_coding	3	18485474		exon	131	18485794		utr3	492	18485117	18485195	19;19;28	66	144;98;129	371	35;30	65	63;58	121	strong	weak	-1.17722	0.4099	0.5	0.75	0.00075	0.00016	same	repressed
1	-	chr1:8308964-8310915	AT1G23390		protein_coding	3	8309289		utr3	1153	8309109		utr3	1755	None	None	241;158;241	640	359;362;540	1261	274;239	513	243;251	494	noclass	noclass	-0.79458	0.26096	0.56	0.72	0.00094	0.01293	same	repressed
1	+	chr1:835766-841372	AT1G03380	ATG18G	protein_coding	4	840578		utr3	57	840972		utr3	78	840411	840506	4;2;9	15	22;27;22	71	26;16	42	4;3	7	weak	strong	-3.00013	1.85005	0.26	0.91	0	0.0057	same	repressed
1	+	chr1:29404647-29406751	AT1G78150		protein_coding	2	29406552		utr3	2251	29406679		utr3	412	29406009	29406091	536;453;556	1545	110;86;137	333	364;342	706	38;41	79	noclass	noclass	-0.27853	0.65844	0.69	0.81	0.00088	0.00101	same	repressed
2	-	chr2:16566585-16568959	AT2G39720	RHC2A	protein_coding	2	16567341		utr3	731	16567152		utr3	144	None	None	177;135;171	483	38;26;51	115	120;128	248	18;11	29	weak	noclass	-0.29503	0.72331	0.66	0.8	0.03946	0.04733	same	repressed
3	-	chr3:20604615-20606649	AT3G55560	AHL15	protein_coding	2	20605855		utr5	31	20604683		utr3	566	20606242	20606066	6;1;6	13	160;108;187	455	7;11	18	66;45	111	noclass	noclass	-1.98385	0.53108	0.42	0.8	0.00274	0.00131	same	repressed
2	-	chr2:15781231-15783479	AT2G37630	AS1	protein_coding	2	15782764		exon	129	15781532		utr3	594	15783279	15782951	17;0;4	21	182;137;156	475	49;59	108	56;63	119	noclass	strong	-2.38912	2.09341	0.16	0.8	0.00076	0.00064	same	repressed
2	+	chr2:16836103-16839445	AT2G40316		protein_coding	2	16838934		utr3	40	16839068		utr3	252	16838518	16838606	13;6;8	27	83;57;80	220	8;5	13	20;12	32	noclass	noclass	-1.33089	0.39968	0.68	0.87	0.02704	0.02258	same	repressed
2	+	chr2:19481253-19484014	AT2G47470	PDIL2-1	protein_coding	2	19483874		utr3	3605	19484008		utr3	1114	19483426	19483507	953;754;945	2652	351;260;297	908	543;410	953	102;104	206	noclass	strong	-0.26571	0.39405	0.74	0.82	0.00511	0.00533	same	repressed
3	-	chr3:20341356-20342463	AT3G54900	GRXS14	protein_coding	2	20341682		utr3	5633	20341503		utr3	459	None	None	809;618;967	2394	104;74;114	292	1833;1406	3239	95;72	167	less	noclass	-0.26855	0.97204	0.42	0.64	0	0	same	repressed
1	-	chr1:20858609-20859482	AT1G55805	BOLA1	protein_coding	2	20858865		utr3	783	20858722		utr3	1227	None	None	204;141;228	573	336;236;431	1003	110;100	210	113;111	224	noclass	noclass	-0.39061	0.32276	0.73	0.82	0.00204	0.00199	same	repressed
3	-	chr3:20797870-20801427	AT3G56050		protein_coding	2	20798177		utr3	265	20798002		utr3	3785	20799008	20798917	69;58;56	183	1017;894;1299	3210	41;41	82	289;286	575	less	noclass	-0.88012	0.44493	0.69	0.85	0.00042	0.00034	same	repressed
5	-	chr5:1303166-1306144	AT5G04550		protein_coding	2	1303381		utr3	1733	1303246		utr3	1061	1305671	1305567	449;321;536	1306	302;237;329	868	228;199	427	108;85	193	less	less	-0.23864	0.32303	0.75	0.82	0.0097	0.00989	same	repressed
3	-	chr3:21048726-21052319	AT3G56860	UBA2A	protein_coding	4	21052042		exon	183	21050156		utr3	151	None	None	27;15;10	52	55;28;38	121	73;58	131	12;18	30	noclass	less	-1.62137	1.70714	0.28	0.8	0	0.02829	same	repressed
2	+	chr2:18364651-18367834	AT2G44490	BGLU26	protein_coding	2	18367340		exon	869	18367632		utr3	8771	18367053	18367144	215;131;168	514	2314;2033;2509	6856	231;124	355	1031;884	1915	noclass	less	-0.71762	0.61292	0.59	0.78	0.00131	0.00124	same	repressed
4	-	chr4:38479-40297	AT4G00110	GAE3	protein_coding	2	40053		utr5	37	38515		utr3	291	None	None	6;5;9	20	91;62;88	241	5;12	17	22;28	50	noclass	less	-1.60912	0.42197	0.54	0.83	0.00634	0.00418	same	repressed
3	+	chr3:1488328-1491771	AT3G05220	HIPP34	protein_coding	2	1490456		exon	266	1491315		utr3	2461	1488837	1488945	13;5;20	38	720;566;706	1992	115;113	228	219;250	469	noclass	less	-2.94802	1.74308	0.14	0.81	0	0	same	repressed
1	-	chr1:23825327-23827135	AT1G64190		protein_coding	2	23826071		exon	150	23825409		utr3	1615	None	None	50;24;23	97	541;280;480	1301	26;27	53	157;157	314	noclass	less	-0.77798	0.39078	0.65	0.81	0.01784	0.0151	same	repressed
1	+	chr1:24551806-24557729	AT1G65960	GAD2	protein_coding	2	24557155		exon	858	24557419		utr3	15173	24556659	24556778	291;162;185	638	4280;3628;4741	12649	117;103	220	1314;1210	2524	noclass	noclass	-0.44765	0.36762	0.74	0.83	0.04552	0.04444	same	repressed
3	+	chr3:616379-617321	AT3G02832		ncRNA	3	616907		exon	101	617150		exon	64	None	None	6;3;3	12	18;10;21	49	52;37	89	5;10	15	noclass	noclass	-0.9249	3.66357	0.12	0.77	0.02886	0	same	repressed
1	+	chr1:22911158-22913121	AT1G61990		protein_coding	2	22912847		utr3	114	22912998		utr3	91	None	None	26;22;34	82	24;15;42	81	14;18	32	4;6	10	noclass	noclass	-0.64386	1.00647	0.72	0.89	0.02931	0.03114	same	repressed
3	-	chr3:17130299-17133461	AT3G46530	RPP13	protein_coding	5	17132220		exon	28	17131443		exon	99	None	None	3;1;5	9	29;34;27	90	13;6	19	8;1	9	noclass	noclass	-2.22348	2.22127	0.32	0.91	0.00207	0.00847	same	repressed
5	+	chr5:4445422-4447475	AT5G13770		protein_coding	2	4446890		exon	324	4447423		utr3	487	None	None	42;30;32	104	128;87;141	356	124;96	220	70;61	131	noclass	noclass	-1.38533	1.13385	0.32	0.73	0	0	same	repressed
5	+	chr5:26296024-26298090	AT5G65720	NIFS1	protein_coding	2	26297940		utr3	247	26298071		utr3	3056	26296057	26296076	44;60;50	154	782;686;883	2351	49;44	93	331;374	705	strong	strong	-0.64973	0.3453	0.62	0.77	0.01085	0.00958	same	repressed
1	-	chr1:5116522-5123558	AT1G14850	NUP155	protein_coding	2	5116695		utr3	307	5116567		utr3	205	5117150	5117029	79;55;73	207	62;51;54	167	45;55	100	14;24	38	less	less	-0.4292	0.66213	0.67	0.81	0.00884	0.00936	same	repressed
4	+	chr4:1104428-1111783	AT4G02510	TOC159	protein_coding	5	1105471		exon	303	1109454		utr3	725	1104829	1104911	29;21;10	60	230;127;248	605	105;138	243	42;78	120	noclass	strong	-3.09846	1.2284	0.2	0.83	0	0.02336	same	repressed
2	-	chr2:11131577-11135464	AT2G26140	FTSH4	protein_coding	2	11131705		utr3	1857	11131577		utr3	4467	11132974	11132865	406;375;478	1259	1272;955;1375	3602	313;285	598	399;466	865	noclass	weak	-0.51772	0.45353	0.68	0.81	1e-05	1e-05	same	repressed
2	+	chr2:13518198-13520363	AT2G31790	UGT74C1	protein_coding	2	13520041		exon	151	13520256		utr3	1176	13519353	13519440	43;28;44	115	361;268;377	1006	24;12	36	96;74	170	noclass	less	-0.69426	0.19829	0.76	0.86	0.04128	0.0373	same	repressed
4	+	chr4:16394599-16396702	AT4G34250	KCS16	protein_coding	2	16396298		utr3	35	16396491		utr3	154	None	None	8;2;7	17	56;26;49	131	13;5	18	9;14	23	less	less	-1.73165	0.85708	0.49	0.85	0.00679	0.00392	same	repressed
5	-	chr5:20342504-20345301	AT5G50000		protein_coding	3	20342760		utr3	466	20342615		utr3	2810	20343448	20343376	89;49;67	205	686;515;740	1941	131;130	261	462;407	869	less	strong	-0.71736	0.7988	0.44	0.69	0	7e-05	same	repressed
5	+	chr5:22282765-22284390	AT5G54855		protein_coding	2	22284029		exon	55	22284386		utr3	264	22283061	22283969	2;1;6	9	88;57;67	212	31;15	46	28;24	52	noclass	noclass	-2.89692	1.48492	0.16	0.8	0	0	same	repressed
5	+	chr5:10636611-10637383	AT5G28630		protein_coding	2	10636931		exon	81	10637306		utr3	233	None	None	8;3;8	19	48;30;40	118	38;24	62	74;41	115	noclass	noclass	-1.24579	0.49821	0.23	0.51	0.00117	0.00095	same	repressed
3	-	chr3:10976107-10977526	AT3G28950	AIG2C	protein_coding	2	10976440		exon	112	10976178		utr3	1053	10976732	10976484	24;12;29	65	284;220;329	833	30;17	47	107;113	220	noclass	noclass	-1.01291	0.45379	0.58	0.79	0.00546	0.00407	same	repressed
5	-	chr5:26695567-26699425	AT5G66850	MAPKKK5	protein_coding	2	26695758		utr3	599	26695620		utr3	150	26696299	26696171	165;151;155	471	57;30;51	138	61;67	128	6;6	12	less	strong	-0.46637	1.14606	0.79	0.92	0.0085	0.01034	same	repressed
2	-	chr2:10955429-10956089	AT2G25720		protein_coding	3	10955939		exon	465	10955609		utr3	175	None	None	109;51;61	221	49;37;40	126	116;128	244	29;20	49	noclass	weak	-0.49894	1.0238	0.48	0.72	4e-05	0.00408	same	repressed
3	-	chr3:2848182-2849685	AT3G09270	GSTU8	protein_coding	2	2848715		exon	141	2848333		utr3	2620	2848901	2848757	33;9;15	57	757;490;656	1903	41;43	84	377;340	717	noclass	weak	-1.29091	0.70021	0.4	0.73	9e-05	6e-05	same	repressed
1	-	chr1:1771384-1773384	AT1G05870		protein_coding	2	1772236		utr3	569	1771454		utr3	110	1772737	1772533	146;109;109	364	48;26;21	95	105;100	205	9;6	15	strong	noclass	-0.45067	1.37118	0.64	0.86	0.0009	0.00142	same	repressed
2	-	chr2:12936967-12938833	AT2G30360	CIPK11	protein_coding	3	12937493		exon	54	12937127		utr3	203	None	None	8;1;2	11	48;51;45	144	27;16	43	35;24	59	noclass	strong	-2.24495	1.05384	0.2	0.71	0.00471	0	same	repressed
4	+	chr4:12876821-12878702	AT4G25080	CHLM	protein_coding	2	12878247		utr3	2486	12878650		utr3	1865	12877569	12877743	360;322;437	1119	501;439;696	1636	768;599	1367	113;116	229	noclass	strong	-1.40399	1.71854	0.45	0.88	0	0	same	repressed
4	-	chr4:4073716-4074734	AT4G06746	RAP2-9	protein_coding	2	4074439		exon	171	4073980		utr3	678	None	None	13;5;7	25	136;157;192	485	76;70	146	106;87	193	noclass	noclass	-2.47094	1.44481	0.15	0.72	0	0	same	repressed
4	-	chr4:16369356-16371528	AT4G34180		protein_coding	2	16369987		utr3	173	16369860		utr3	910	16370376	16370185	50;25;39	114	292;173;264	729	31;28	59	102;79	181	noclass	strong	-0.77615	0.28019	0.66	0.8	0.00333	0.00289	same	repressed
1	+	chr1:26429732-26430068	AT1G70185		ncRNA	2	26429855		exon	144	26430025		exon	33	None	None	6;2;4	12	6;5;6	17	82;50	132	7;9	16	noclass	less	-1.16999	2.38625	0.08	0.52	2e-05	7e-05	same	repressed
4	-	chr4:18069463-18071447	AT4G38670		protein_coding	2	18069674		utr3	125	18069533		utr3	75	18070374	18069946	28;19;22	69	22;14;26	62	28;28	56	6;7	13	less	noclass	-0.68318	1.26666	0.55	0.83	0.00234	0.00288	same	repressed
2	+	chr2:17143156-17145282	AT2G41130	BHLH106	protein_coding	2	17144821		utr3	53	17144948		utr3	90	17143653	17144217	11;5;10	26	37;21;24	82	18;9	27	7;1	8	less	weak	-1.69383	1.71802	0.49	0.91	1e-05	1e-05	same	repressed
1	-	chr1:30109058-30111283	AT1G80040		protein_coding	2	30109400		utr3	43	30109146		utr3	496	30109691	30109533	7;2;6	15	123;78;147	348	19;9	28	86;62	148	strong	noclass	-1.77735	0.35458	0.35	0.7	0.00105	0.00054	same	repressed
2	+	chr2:8491191-8492919	AT2G19640	ASHR2	protein_coding	2	8492354		exon	43	8492919		utr3	293	None	None	13;5;9	27	99;49;103	251	11;5	16	15;27	42	noclass	less	-1.25818	0.55886	0.63	0.86	0.04289	0.03119	same	repressed
2	+	chr2:13778319-13781397	AT2G32450		protein_coding	3	13779095		exon	67	13781260		utr3	490	None	None	17;10;14	41	100;141;160	401	11;15	26	44;45	89	noclass	strong	-1.02698	0.53283	0.61	0.82	0.03088	0.03936	same	repressed
3	-	chr3:194425-198320	AT3G01500	BCA1	protein_coding	2	194970		utr3	52213	194790		utr3	9954	195404	195337	16376;9338;16741	42455	3316;2283;3322	8921	4821;4937	9758	509;524	1033	weak	noclass	-0.47575	0.5291	0.81	0.9	0	0	same	repressed
1	+	chr1:10762707-10769615	AT1G30450	CCC1	protein_coding	3	10769197		utr3	37	10769492		utr3	123	10767817	10767981	7;8;14	29	36;33;50	119	5;3	8	1;3	4	less	noclass	-1.54571	1.49065	0.78	0.97	0.03757	0.00745	same	repressed
5	+	chr5:18974021-18976589	AT5G46760	MYC3	protein_coding	2	18975639		exon	33	18976331		utr3	625	None	None	4;5;7	16	192;119;179	490	7;10	17	53;82	135	noclass	less	-1.68291	0.25177	0.48	0.78	0.00699	0.00448	same	repressed
2	+	chr2:14097368-14098750	AT2G33250		protein_coding	2	14098367		exon	141	14098715		utr3	180	14097858	14098182	31;17;17	65	47;33;55	135	40;36	76	29;16	45	noclass	noclass	-0.9293	0.88648	0.46	0.75	0.002	0.00199	same	repressed
5	+	chr5:8277699-8279399	AT5G24314	PTAC7	protein_coding	2	8278820		exon	439	8279188		utr3	6020	8278082	8278762	94;40;44	178	1766;1269;1505	4540	132;129	261	767;713	1480	noclass	less	-1.26228	0.93332	0.41	0.75	0	0	same	repressed
3	+	chr3:19822678-19823540	AT3G53470		protein_coding	2	19823176		exon	81	19823401		utr3	433	19822942	19823016	8;1;5	14	115;80;95	290	36;31	67	73;70	143	noclass	strong	-2.57163	0.71421	0.17	0.67	0	0	same	repressed
3	-	chr3:8016050-8017507	AT3G22660	EBP2	protein_coding	2	8016585		exon	43	8016073		utr3	573	8017395	8017118	12;5;3	20	189;112;152	453	14;9	23	56;64	120	noclass	less	-1.57075	0.54661	0.47	0.79	0.00558	0.00342	same	repressed
1	+	chr1:24057062-24059620	AT1G64770	NDF2	protein_coding	2	24058577		utr3	542	24059539		utr3	2112	24057962	24058036	125;109;142	376	740;541;641	1922	77;89	166	100;90	190	strong	weak	-1.26647	0.88788	0.69	0.91	0	0	same	repressed
3	-	chr3:2217621-2221955	AT3G07020	UGT80A2	protein_coding	2	2217938		utr3	448	2217639		utr3	237	2218440	2218290	111;67;121	299	69;61;78	208	69;80	149	19;10	29	less	weak	-0.72865	1.13018	0.67	0.88	0.00013	0.00016	same	repressed
4	+	chr4:10103865-10104836	AT4G18280		protein_coding	2	10104526		exon	143	10104669		utr3	321	None	None	21;12;16	49	58;63;63	184	55;39	94	72;65	137	weak	less	-0.86901	0.51715	0.34	0.57	0.00263	0.00224	same	repressed
2	-	chr2:17646856-17649061	AT2G42380	BZIP34	protein_coding	2	17647489		utr3	27	17646899		utr3	22	17648084	17647905	5;2;5	12	5;9;5	19	4;11	15	0;3	3	less	less	-1.19966	1.83718	0.44	0.86	0.03204	0.03718	same	repressed
2	-	chr2:10063154-10063862	AT2G23670	YCF37	protein_coding	2	10063562		exon	307	10063252		utr3	5832	None	None	73;32;70	175	1665;1274;1848	4787	70;62	132	542;503	1045	noclass	weak	-1.17467	0.6351	0.57	0.82	0	0	same	repressed
3	-	chr3:8694866-8697141	AT3G24080		protein_coding	5	8696416		exon	162	8695784		exon	2352	None	None	34;14;10	58	687;475;627	1789	42;62	104	249;314	563	noclass	noclass	-1.96697	0.56383	0.36	0.76	0.00047	0	same	repressed
1	+	chr1:2152797-2155268	AT1G07010		protein_coding	3	2154965		exon	66	2155235		utr3	496	2154788	2154880	5;5;7	17	142;110;120	372	33;16	49	43;81	124	noclass	less	-2.34331	0.76744	0.26	0.75	0.00142	0.00412	same	repressed
2	+	chr2:17582672-17584491	AT2G42190		protein_coding	2	17583755		exon	629	17584193		utr3	652	None	None	194;126;127	447	220;163;187	570	106;76	182	49;33	82	noclass	less	-0.69392	0.81174	0.71	0.87	0	0	same	repressed
3	+	chr3:19692756-19695641	AT3G53130	CYP97C1	protein_coding	3	19695335		utr3	90	19695471		utr3	464	19695153	19695247	29;12;17	58	137;115;151	403	14;18	32	38;23	61	noclass	less	-1.45832	0.4392	0.64	0.87	0.00955	0.00294	same	repressed
4	+	chr4:17785253-17787476	AT4G37820		protein_coding	3	17785945		exon	91	17787396		utr3	98	17785511	17785641	23;10;17	50	34;25;33	92	18;23	41	3;3	6	noclass	less	-1.07444	2.58689	0.55	0.94	0.00045	0	same	repressed
4	-	chr4:16569367-16573954	AT4G34730		protein_coding	2	16570139		exon	235	16569509		utr3	2261	16570446	16570153	41;29;30	100	749;485;648	1882	86;49	135	193;186	379	strong	noclass	-1.73402	1.00288	0.43	0.83	0	0	same	repressed
2	-	chr2:14209981-14211692	AT2G33550	ASR3	protein_coding	2	14210398		exon	69	14210044		utr3	159	14210764	14210490	18;11;13	42	56;46;37	139	17;10	27	7;13	20	noclass	less	-1.26653	0.90746	0.61	0.87	0.00262	0.00195	same	repressed
4	+	chr4:1476283-1476588	ENSRNA049493835	Plant_SRP	SRP_RNA	2	1476368		exon	242	1476587		exon	2066	None	None	12;1;4	17	352;161;397	910	120;105	225	685;471	1156	noclass	noclass	-2.02577	1.35748	0.07	0.44	0	0	same	repressed
4	-	chr4:1318878-1319184	ENSRNA049493837	Plant_SRP	SRP_RNA	2	1319026		exon	2662	1318879		exon	16578	None	None	48;23;49	120	3197;1917;3346	8460	1466;1076	2542	4711;3407	8118	noclass	noclass	-3.22668	1.22627	0.05	0.51	0	0	same	repressed
3	-	chr3:1288154-1290890	AT3G04730	IAA16	protein_coding	4	1288964		utr3	83	1288625		utr3	1346	1289110	1289030	26;15;6	47	462;301;385	1148	18;18	36	92;106	198	noclass	less	-1.70489	0.44666	0.57	0.85	0.02918	0	same	repressed
2	+	chr2:7401116-7403660	AT2G17033		protein_coding	3	7402238		exon	33	7403276		utr3	483	7402054	7402141	3;2;11	16	118;120;164	402	10;7	17	34;47	81	strong	noclass	-1.79507	0.62853	0.48	0.83	0.04576	0.00139	same	repressed
2	+	chr2:993747-996127	AT2G03270		protein_coding	2	994992		exon	31	996127		utr3	149	993875	994051	6;4;3	13	56;28;39	123	10;8	18	9;17	26	noclass	noclass	-1.96162	0.73499	0.42	0.83	0.00112	0.00064	same	repressed
4	+	chr4:17440176-17442150	AT4G36990	HSFB1	protein_coding	2	17441459		exon	47	17441927		utr3	630	17440878	17441069	5;3;6	14	190;121;168	479	20;13	33	81;70	151	noclass	strong	-2.45809	0.43956	0.3	0.76	0	0	same	repressed
1	+	chr1:852150-854296	AT1G03440		protein_coding	2	853993		utr3	561	854133		utr3	228	None	None	124;128;156	408	64;45;85	194	73;80	153	18;16	34	weak	less	-0.38314	0.69289	0.73	0.85	0.01733	0.01917	same	repressed
5	-	chr5:313189-315404	AT5G01820	CIPK14	protein_coding	2	313384		utr3	38	313214		utr3	103	None	None	8;5;8	21	27;32;33	92	7;10	17	2;9	11	strong	strong	-1.69372	1.08733	0.55	0.89	0.00117	0.00089	same	repressed
3	-	chr3:9761671-9765569	AT3G26590	DTX29	protein_coding	2	9761826		utr3	121	9761700		utr3	128	9762094	9761998	29;28;16	73	30;43;27	100	22;26	48	17;11	28	less	strong	-0.6019	0.6466	0.6	0.78	0.04101	0.04137	same	repressed
2	-	chr2:9837119-9839823	AT2G23100		protein_coding	2	9838973		exon	37	9837219		utr3	52	None	None	5;10;8	23	14;20;15	49	11;3	14	1;2	3	noclass	less	-1.40224	1.91621	0.62	0.94	0.00333	0.00324	same	repressed
1	-	chr1:25251165-25253681	AT1G67410		protein_coding	2	25251442		utr3	28	25251263		utr3	30	25253093	25252809	5;4;8	17	7;13;9	29	7;4	11	0;1	1	weak	noclass	-1.39515	2.86669	0.61	0.97	0.00772	0.00824	same	repressed
5	+	chr5:2046784-2047960	AT5G06660		protein_coding	2	2047655		utr3	1353	2047914		utr3	347	None	None	361;246;369	976	99;58;126	283	208;169	377	31;33	64	noclass	noclass	-0.2691	0.497	0.72	0.82	0.04538	0.04824	same	repressed
5	-	chr5:14534584-14540440	AT5G36880	ACS	protein_coding	2	14534782		utr3	1700	14534586		utr3	99	14535260	14535146	440;402;476	1318	35;27;27	89	195;187	382	8;2	10	strong	strong	-0.19604	1.15786	0.78	0.9	0.02069	0.02586	same	repressed
2	-	chr2:17400021-17403049	AT2G41710		protein_coding	2	17400798		exon	136	17400032		utr3	420	17401126	17401044	23;15;21	59	140;135;118	393	29;48	77	14;13	27	noclass	less	-2.44367	1.827	0.43	0.94	0	0	same	repressed
4	+	chr4:8167350-8173416	AT4G14160		protein_coding	2	8173202		utr3	190	8173367		utr3	915	8172780	8172878	47;47;51	145	294;212;321	827	20;25	45	44;44	88	less	less	-1.04146	0.49194	0.76	0.9	0.00024	0.00019	same	repressed
2	-	chr2:697942-700974	AT2G02570		protein_coding	2	698148		utr3	325	697965		utr3	83	698598	698525	104;61;50	215	33;25;17	75	58;52	110	4;4	8	noclass	less	-0.4417	1.82823	0.66	0.9	0.00018	0.00026	same	repressed
5	-	chr5:24653260-24654939	AT5G61310		protein_coding	2	24654180		utr5	71	24653408		utr3	803	None	None	9;7;16	32	220;173;161	554	20;19	39	126;123	249	noclass	noclass	-1.02733	0.42415	0.45	0.69	0.02678	0.0211	same	repressed
1	+	chr1:2135809-2137837	AT1G06960		protein_coding	2	2136931		exon	37	2137703		utr3	208	2136773	2136869	2;7;9	18	49;43;73	165	14;5	19	24;19	43	noclass	noclass	-1.45569	0.54643	0.49	0.79	0.021	0.01206	same	repressed
5	-	chr5:2727612-2732924	AT5G08450		protein_coding	5	2731770		exon	417	2731513		exon	723	2732739	2732642	71;65;73	209	260;150;162	572	95;113	208	73;78	151	noclass	noclass	-1.2301	0.66454	0.5	0.79	2e-05	0	same	repressed
2	+	chr2:123022-126610	AT2G01220		protein_coding	2	126332		utr3	34	126465		utr3	196	125986	126086	9;5;5	19	79;26;68	173	9;6	15	11;12	23	noclass	noclass	-1.87033	0.67062	0.56	0.88	0.00197	0.00115	same	repressed
5	-	chr5:2524686-2529420	AT5G07920	DGK1	protein_coding	3	2525193		utr3	91	2524917		utr3	251	2525757	2525663	18;11;21	50	91;49;68	208	22;19	41	17;26	43	noclass	weak	-1.15102	0.82738	0.55	0.83	0.00209	0.00311	same	repressed
2	-	chr2:9904505-9906031	AT2G23290	AtMYB70	protein_coding	2	9905123		exon	72	9904783		utr3	998	None	None	13;0;2	15	215;207;281	703	34;23	57	139;156	295	noclass	strong	-1.81993	1.49992	0.21	0.7	0.0331	0.0293	same	repressed
5	-	chr5:4655902-4657906	AT5G14440		protein_coding	3	4656115		exon	805	4655944		utr3	978	4656496	4656176	210;146;134	490	341;229;185	755	158;157	315	122;101	223	noclass	noclass	-0.47618	0.64575	0.61	0.77	5e-05	0	same	repressed
2	+	chr2:18280579-18283013	AT2G44210		protein_coding	2	18282677		utr3	1212	18282853		utr3	789	18282115	18282209	358;255;336	949	226;213;231	670	128;135	263	69;50	119	weak	weak	-0.29811	0.36129	0.78	0.85	0.04871	0.04932	same	repressed
1	+	chr1:1954673-1958865	AT1G06410	TPS7	protein_coding	2	1958471		utr3	162	1958713		utr3	2019	1957750	1957840	31;34;33	98	520;437;562	1519	22;42	64	237;263	500	noclass	weak	-0.69001	0.29459	0.6	0.75	0.03031	0.02573	same	repressed
1	-	chr1:2173951-2175037	AT1G07090	LSH6	protein_coding	2	2174856		utr5	59	2174071		utr3	405	None	None	2;0;14	16	103;60;120	283	23;20	43	68;54	122	noclass	strong	-1.53146	1.13098	0.27	0.7	0.03847	0.0289	same	repressed
5	-	chr5:23279138-23281270	AT5G57480		protein_coding	2	23279639		exon	124	23279330		utr3	847	None	None	16;8;12	36	168;141;173	482	49;39	88	204;161	365	noclass	less	-1.3335	0.36708	0.29	0.57	1e-05	1e-05	same	repressed
5	-	chr5:18897444-18899645	AT5G46580		protein_coding	2	18898542		exon	85	18898205		exon	29	None	None	19;17;1	37	13;8;7	28	26;22	48	0;1	1	noclass	noclass	-1.55572	3.58131	0.44	0.97	0.0022	0.00394	same	repressed
4	+	chr4:8517130-8517953	AT4G14870	SECE1	protein_coding	2	8517533		exon	153	8517904		utr3	1410	None	None	41;21;18	80	375;309;363	1047	41;32	73	205;158	363	noclass	noclass	-0.9042	0.51436	0.52	0.74	0.00531	0.00442	same	repressed
5	+	chr5:17731004-17732297	AT5G44060		protein_coding	2	17731108		utr5	47	17731778		utr3	238	None	None	4;5;6	15	59;59;74	192	17;15	32	25;21	46	strong	less	-2.40422	0.7585	0.32	0.81	0	0	same	repressed
1	+	chr1:20918682-20922785	AT1G55930	CBSDUFCH2	protein_coding	2	20922119		utr3	276	20922272		utr3	34	20921559	20921669	75;66;58	199	13;9;9	31	33;44	77	1;2	3	noclass	noclass	-0.22341	1.76456	0.72	0.91	0.04131	0.04925	same	repressed
3	-	chr3:1146567-1153649	AT3G04340	FTSHI5	protein_coding	5	1152777		exon	71	1152374		exon	32	None	None	18;3;7	28	15;6;6	27	21;22	43	2;3	5	noclass	noclass	-1.23706	1.835	0.39	0.84	0.01788	0.04765	same	repressed
5	-	chr5:7387984-7390612	AT5G22320		protein_coding	2	7388279		exon	239	7388001		utr3	395	7388896	7388801	65;59;51	175	162;104;80	346	28;36	64	27;22	49	noclass	noclass	-0.71221	0.64115	0.73	0.88	0.00707	0.00674	same	repressed
1	-	chr1:30169455-30171333	AT1G80230	COX5B-2	protein_coding	2	30169707		utr3	54	30169570		utr3	895	30169935	30169840	10;6;20	36	298;180;297	775	6;12	18	47;73	120	weak	less	-1.29352	0.39059	0.67	0.87	0.01612	0.01198	same	repressed
5	+	chr5:7156062-7157888	AT5G21070		protein_coding	2	7157671		utr3	557	7157811		utr3	103	7157157	7157287	133;109;191	433	32;19;44	95	69;55	124	5;3	8	less	less	-0.30065	1.45771	0.78	0.92	0.00432	0.00532	same	repressed
3	-	chr3:5013290-5015341	AT3G14900		protein_coding	4	5013845		exon	79	5013305		utr3	236	None	None	12;2;9	23	57;53;62	172	22;34	56	33;31	64	noclass	less	-1.36138	1.38519	0.29	0.73	0.02963	0	same	repressed
4	+	chr4:11288891-11292388	AT4G21180	ERDJ2B	protein_coding	2	11292039		exon	50	11292302		utr3	425	11291228	11291305	8;9;4	21	121;103;112	336	19;10	29	36;53	89	noclass	weak	-1.57838	0.79682	0.42	0.79	0.00523	0.00349	same	repressed
2	+	chr2:17224509-17224814	ENSRNA049495734	Plant_SRP	SRP_RNA	2	17224674		exon	284	17224814		exon	1354	None	None	12;5;15	32	161;66;157	384	140;112	252	581;389	970	noclass	noclass	-1.1927	0.42963	0.11	0.28	0	0	same	repressed
1	+	chr1:20180609-20182373	AT1G54060	ASIL1	protein_coding	2	20182015		exon	94	20182274		utr3	870	None	None	18;12;22	52	258;198;311	767	27;15	42	52;51	103	noclass	strong	-1.95565	0.63579	0.55	0.88	0	0	same	repressed
5	-	chr5:26547226-26547792	AT5G66490		protein_coding	2	26547549		exon	274	26547226		utr3	701	None	None	24;10;42	76	171;138;153	462	110;88	198	129;110	239	noclass	noclass	-1.26312	1.109	0.28	0.66	0.0005	0.00046	same	repressed
1	+	chr1:187144-190406	AT1G01510	AN	protein_coding	2	190018		utr3	369	190156		utr3	822	189675	189763	82;56;90	228	271;184;247	702	78;63	141	57;63	120	less	noclass	-1.05847	0.79616	0.62	0.85	0	0	same	repressed
1	-	chr1:9285024-9286394	AT1G26800		protein_coding	2	9285704		exon	39	9285489		utr3	673	None	None	2;1;8	11	177;163;211	551	16;12	28	61;61	122	noclass	noclass	-2.94335	0.59874	0.28	0.82	0	0	same	repressed
3	+	chr3:20189793-20192939	AT3G54540	ABCF4	protein_coding	2	20192717		utr3	504	20192843		utr3	118	20189892	20190379	147;104;106	357	45;26;37	108	74;73	147	7;3	10	less	less	-0.43151	1.71456	0.71	0.92	7e-05	0.00011	same	repressed
1	+	chr1:2248966-2250528	AT1G07320	RPL4	protein_coding	2	2250165		utr3	3553	2250414		utr3	7108	None	None	285;276;372	933	1880;1443;2113	5436	1359;1261	2620	894;778	1672	less	noclass	-1.68725	1.49404	0.26	0.76	0	0	same	repressed
2	-	chr2:17024301-17027021	AT2G40800		protein_coding	2	17025042		utr3	28	17024429		utr3	89	17026174	17025736	7;4;6	17	45;15;20	80	7;4	11	4;5	9	less	noclass	-1.59482	0.90544	0.61	0.9	0.01612	0.01274	same	repressed
1	-	chr1:6560561-6562790	AT1G19000		protein_coding	2	6560959		utr3	277	6560799		utr3	4026	6561981	6561682	83;61;73	217	1094;1141;1277	3512	32;28	60	280;234	514	less	less	-0.68014	0.26367	0.78	0.87	0.01051	0.00941	same	repressed
4	+	chr4:11773220-11776038	AT4G22270	MRB1	protein_coding	2	11775821		utr3	106	11775976		utr3	30	11775686	11775767	27;23;39	89	10;11;9	30	5;12	17	0;0	0	noclass	weak	-0.1151	11.3551	0.84	1	0.02209	0.02544	same	repressed
3	-	chr3:18474304-18477031	AT3G49810	PUB30	protein_coding	2	18476458		utr5	82	18474601		utr3	201	None	None	16;6;10	32	52;54;53	159	13;37	50	25;17	42	strong	noclass	-1.42651	1.19785	0.39	0.79	0.01907	0.01745	same	repressed
1	+	chr1:8117285-8122150	AT1G22930		protein_coding	3	8121712		exon	157	8122124		utr3	2239	8121343	8121426	23;9;10	42	615;602;635	1852	65;50	115	167;220	387	noclass	weak	-2.44054	1.31935	0.27	0.83	0	0	same	repressed
5	-	chr5:26820120-26821963	AT5G67220		protein_coding	2	26820588		exon	64	26820125		utr3	706	26821316	26821020	11;9;3	23	171;131;181	483	27;14	41	119;104	223	noclass	less	-1.26762	0.67362	0.36	0.68	0.02128	0.01612	same	repressed
3	-	chr3:8927863-8929375	AT3G24506		protein_coding	2	8928221		utr3	302	8927866		utr3	43	8929022	8928557	70;64;65	199	13;13;12	38	55;48	103	4;1	5	noclass	strong	-0.26793	1.70364	0.66	0.88	0.01192	0.01525	same	repressed
5	+	chr5:1427116-1428513	AT5G04890	RTM2	protein_coding	2	1428210		exon	132	1428487		utr3	233	1427334	1427406	22;5;25	52	61;43;51	155	53;27	80	48;30	78	noclass	strong	-0.89813	0.75296	0.39	0.67	0.02146	0.0198	same	repressed
2	+	chr2:16556800-16558267	AT2G39705	RTFL8	protein_coding	3	16557571		utr3	290	16557858		utr3	18	None	None	50;48;64	162	8;5;5	18	59;69	128	0;0	0	weak	strong	-0.23166	13.1114	0.56	1	0.016	0.00103	same	repressed
3	-	chr3:2666062-2667559	AT3G08780		protein_coding	3	2666428		utr3	27	2666078		utr3	185	None	None	3;4;5	12	50;47;52	149	7;8	15	19;17	36	noclass	noclass	-1.72991	0.6502	0.44	0.81	0.00859	0.02414	same	repressed
4	-	chr4:10568322-10572515	AT4G19380		protein_coding	2	10569326		exon	83	10568324		utr3	216	10570690	10570208	12;1;15	28	62;46;53	161	23;32	55	29;26	55	noclass	strong	-1.41771	1.16902	0.34	0.75	0.01306	0.01163	same	repressed
3	+	chr3:5965868-5969295	AT3G17430		protein_coding	2	5969063		utr3	39	5969229		utr3	501	5968651	5968802	4;5;14	23	164;107;148	419	8;8	16	38;44	82	noclass	less	-1.28318	0.5346	0.59	0.84	0.04128	0.03252	same	repressed
1	+	chr1:7285041-7289942	AT1G20920	RH42	protein_coding	6	7286000		utr5	38	7289777		utr3	337	None	None	2;6;1	9	108;94;59	261	12;17	29	37;39	76	noclass	noclass	-2.7646	0.70036	0.24	0.77	1e-05	0.04218	same	repressed
1	-	chr1:11601670-11605173	AT1G32200	ATS1	protein_coding	2	11602055		utr3	244	11601781		utr3	345	11602446	11602357	68;57;65	190	130;74;116	320	22;32	54	7;18	25	less	noclass	-0.88927	0.95565	0.78	0.93	0.00018	0.00017	same	repressed
2	+	chr2:16510272-16517199	AT2G39580		protein_coding	2	16516883		exon	50	16517072		utr3	163	16514897	16515186	10;9;5	24	56;48;22	126	11;15	26	16;21	37	noclass	less	-1.31355	0.57699	0.48	0.77	0.00382	0.00309	same	repressed
1	-	chr1:5297874-5298165	AT1G15405		ncRNA	2	5298094		exon	478	5297875		exon	2083	None	None	13;6;15	34	143;76;196	415	271;173	444	1057;611	1668	noclass	noclass	-1.25611	0.43485	0.07	0.2	0	0	same	repressed
3	-	chr3:2986397-2987989	AT3G09735	S1FA3	protein_coding	2	2986872		exon	181	2986661		utr3	3457	2987841	2987019	47;24;20	91	1035;661;879	2575	50;40	90	451;431	882	noclass	noclass	-1.00846	0.52387	0.5	0.74	0.00044	0.00033	same	repressed
2	+	chr2:16710928-16713338	AT2G40020		protein_coding	2	16712814		utr3	20	16712988		utr3	254	16712192	16712363	3;1;5	9	67;72;63	202	5;6	11	23;29	52	noclass	noclass	-1.93862	0.33892	0.45	0.8	0.02058	0.01278	same	repressed
3	-	chr3:2062130-2067416	AT3G06620		protein_coding	2	2062394		utr3	52	2062256		utr3	200	2063101	2062962	13;5;5	23	48;55;52	155	16;13	29	19;26	45	noclass	noclass	-1.36454	0.80439	0.44	0.78	0.01113	0.00877	same	repressed
5	+	chr5:16945164-16953352	AT5G42390	SPP	protein_coding	3	16952882		utr3	400	16953012		utr3	205	16952480	16952554	127;81;83	291	86;40;51	177	48;61	109	13;15	28	weak	less	-0.41544	0.81961	0.73	0.86	0.01169	0.00646	same	repressed
2	-	chr2:15082854-15084558	AT2G35930	PUB23	protein_coding	2	15082986		utr3	23	15082854		utr3	193	None	None	6;0;2	8	68;31;45	144	9;6	15	25;24	49	less	weak	-2.02224	0.4379	0.35	0.75	0.00645	0.0037	same	repressed
3	+	chr3:19030925-19033133	AT3G51260	PAD1	protein_coding	2	19032907		utr3	1160	19033036		utr3	3199	19032203	19032580	257;217;271	745	880;645;904	2429	191;224	415	427;343	770	noclass	less	-0.43598	0.36855	0.64	0.76	0.00315	0.00307	same	repressed
5	+	chr5:2667360-2669922	AT5G08300		protein_coding	2	2669717		utr3	518	2669847		utr3	1550	2669439	2669528	130;91;100	321	389;324;423	1136	96;101	197	222;192	414	noclass	strong	-0.44531	0.31479	0.62	0.73	0.01218	0.01168	same	repressed
1	+	chr1:114201-116406	AT1G01290	CNX3	protein_coding	2	115545		utr3	64	116150		utr3	183	114433	114617	13;18;13	44	54;57;57	168	10;10	20	6;9	15	less	noclass	-1.43491	0.91562	0.69	0.92	0.0007	0.00059	same	repressed
5	+	chr5:22681237-22684251	AT5G56010	HSP90-3	protein_coding	2	22683391		exon	552	22684034		utr3	5776	22681977	22682075	188;71;102	361	1715;1126;1648	4489	102;89	191	642;645	1287	noclass	less	-0.50689	0.40755	0.65	0.78	0.03538	0.03401	same	repressed
3	+	chr3:19429685-19430258	AT3G52420	OEP7	protein_coding	2	19430062		utr3	390	19430191		utr3	53	None	None	68;57;50	175	11;17;12	40	121;94	215	7;6	13	less	less	-0.36181	1.56415	0.45	0.75	0.00142	0.00254	same	repressed
1	+	chr1:18504756-18506183	AT1G49975		protein_coding	2	18505508		utr3	1094	18505873		utr3	59	18505193	18505295	300;231;249	780	16;12;25	53	156;158	314	1;5	6	weak	noclass	-0.41956	1.39988	0.71	0.9	0.03756	0.0477	same	repressed
1	-	chr1:10297749-10300072	AT1G29410	PAI3	protein_coding	2	10298693		utr3	33	10298353		utr3	57	10299090	10299001	3;3;6	12	14;6;30	50	11;10	21	1;6	7	noclass	strong	-1.90619	1.71105	0.36	0.88	0.00082	0.00075	same	repressed
5	+	chr5:23593058-23596237	AT5G58370		protein_coding	2	23595758		utr3	50	23595944		utr3	290	23595458	23595537	12;6;10	28	74;61;93	228	7;15	22	28;34	62	strong	weak	-1.16485	0.37519	0.56	0.79	0.0241	0.01819	same	repressed
5	+	chr5:26253407-26256543	AT5G65670	IAA9	protein_coding	2	26256283		utr3	1264	26256415		utr3	7388	26255795	26256089	297;241;330	868	2028;1418;2535	5981	208;188	396	684;723	1407	strong	noclass	-0.54478	0.39851	0.69	0.81	2e-05	2e-05	same	repressed
5	-	chr5:7005666-7007501	AT5G20700		protein_coding	3	7006016		utr3	895	7005857		utr3	3000	7006397	7006319	166;139;178	483	850;558;863	2271	242;170	412	443;286	729	weak	strong	-0.86938	0.52848	0.54	0.76	0	0	same	repressed
4	-	chr4:18426491-18428577	AT4G39710	PNSL4	protein_coding	2	18427070		utr3	311	18426919		utr3	142	18427412	18427331	85;72;83	240	43;27;65	135	37;34	71	3;4	7	less	strong	-0.82875	1.66104	0.77	0.95	0.00122	0.00148	same	repressed
5	-	chr5:17993534-17994721	AT5G44610	PCAP2	protein_coding	3	17994027		exon	164	17993573		utr3	541	17994333	17994240	25;12;20	57	127;126;129	382	63;44	107	84;75	159	noclass	weak	-1.07	1.13069	0.35	0.71	0	0	same	repressed
2	-	chr2:8933316-8935495	AT2G20725		protein_coding	2	8934021		utr3	777	8933874		utr3	83	8934516	8934445	206;164;254	624	33;15;31	79	77;76	153	1;3	4	noclass	noclass	-0.33262	1.92607	0.8	0.95	0.00451	0.0061	same	repressed
3	+	chr3:7096309-7099797	AT3G20350		protein_coding	2	7098338		exon	37	7099796		utr3	172	7097467	7097850	8;7;3	18	43;44;48	135	5;14	19	17;20	37	noclass	weak	-1.34871	0.60811	0.49	0.78	0.03538	0.02573	same	repressed
3	+	chr3:20564080-20566328	AT3G55470		protein_coding	2	20566180		utr3	70	20566309		utr3	502	20565935	20566031	14;20;22	56	170;159;153	482	5;9	14	9;11	20	strong	weak	-1.86789	0.72703	0.8	0.96	0.00045	0.00032	same	repressed
5	+	chr5:9149072-9153502	AT5G26180		protein_coding	2	9152704		utr3	161	9153294		utr3	81	9152270	9152349	49;36;49	134	23;20;34	77	18;9	27	3;1	4	noclass	less	-0.52443	1.43339	0.83	0.95	0.03349	0.03579	same	repressed
1	-	chr1:2573817-2576843	AT1G08200	AXS2	protein_coding	2	2573995		utr3	4903	2573857		utr3	254	2574456	2574371	1155;936;1313	3404	65;57;83	205	694;805	1499	22;27	49	less	weak	-0.13924	0.73923	0.69	0.81	0.00325	0.00377	same	repressed
1	-	chr1:2939567-2942344	AT1G09130		protein_coding	2	2939926		utr3	168	2939677		utr3	2134	2940363	2940152	24;22;26	72	664;390;543	1597	58;38	96	258;279	537	noclass	less	-1.29678	0.66893	0.43	0.75	1e-05	1e-05	same	repressed
3	+	chr3:16475956-16477523	AT3G45050		protein_coding	2	16477252		utr3	725	16477450		utr3	622	16476696	16476785	174;122;163	459	179;135;216	530	144;122	266	57;35	92	less	noclass	-0.77502	0.96543	0.63	0.85	0	0	same	repressed
5	-	chr5:16425882-16427796	AT5G41020		protein_coding	4	16427637		exon	54	16427155		exon	114	None	None	9;4;6	19	45;27;19	91	13;22	35	7;16	23	noclass	noclass	-1.79219	1.07375	0.35	0.8	0.00021	0.00884	same	repressed
2	-	chr2:12415667-12417614	AT2G28910	CXIP4	protein_coding	3	12416510		exon	312	12415799		utr3	3409	None	None	23;4;5	32	831;711;910	2452	150;130	280	458;499	957	noclass	less	-4.00643	0.55757	0.1	0.72	1e-05	0	same	repressed
4	-	chr4:9329619-9331645	AT4G16563		protein_coding	2	9330125		exon	42	9329658		utr3	780	None	None	6;6;10	22	196;175;230	601	13;7	20	88;91	179	noclass	strong	-1.37596	0.24284	0.52	0.77	0.01625	0.01093	same	repressed
2	-	chr2:12860146-12861970	AT2G30120		protein_coding	2	12860540		utr3	135	12860271		utr3	97	12861023	12860938	39;29;24	92	39;19;27	85	14;29	43	6;6	12	less	less	-0.64693	1.06494	0.68	0.88	0.01333	0.01506	same	repressed
5	-	chr5:9632702-9635173	AT5G27330		protein_coding	7	9634224		exon	170	9633425		exon	145	None	None	17;4;2	23	70;25;19	114	72;75	147	16;15	31	noclass	strong	-2.92039	1.63186	0.14	0.79	0	0.03017	same	repressed
1	-	chr1:24259879-24262997	AT1G65320	CBSX6	protein_coding	2	24260158		utr3	51	24259969		utr3	346	24262293	24261095	14;7;9	30	124;84;97	305	13;8	21	27;14	41	strong	noclass	-1.82303	0.56024	0.59	0.88	0.00014	9e-05	same	repressed
3	+	chr3:995061-997409	AT3G03870		protein_coding	2	996302		utr3	46	997372		utr3	170	None	None	4;1;6	11	35;20;26	81	21;14	35	51;38	89	less	weak	-1.15419	0.37907	0.24	0.48	0.03707	0.03107	same	repressed
1	+	chr1:2001381-2002801	AT1G06530	PMD2	protein_coding	2	2002168		exon	336	2002709		utr3	2353	None	None	75;45;49	169	669;534;646	1849	71;96	167	264;240	504	noclass	less	-1.12461	0.74836	0.5	0.79	0	0	same	repressed
4	-	chr4:17280527-17282729	AT4G36648		ncRNA	4	17282142		exon	431	17281538		exon	288	17282509	17282412	51;18;27	96	112;83;57	252	162;173	335	9;27	36	strong	less	-2.81879	1.82573	0.22	0.88	0	0	same	repressed
3	+	chr3:19889296-19890250	AT3G53650		protein_coding	2	19889467		exon	62	19889878		utr3	929	None	None	18;10;13	41	337;162;264	763	8;13	21	78;88	166	noclass	noclass	-1.029	0.1874	0.66	0.82	0.03544	0.02928	same	repressed
5	+	chr5:3580395-3582089	AT5G11230		protein_coding	2	3581505		exon	42	3581929		utr3	538	None	None	6;3;3	12	114;95;179	388	11;19	30	66;84	150	noclass	less	-2.25213	0.44588	0.29	0.72	7e-05	2e-05	same	repressed
1	-	chr1:9527500-9528877	AT1G27435		protein_coding	2	9527799		utr3	301	9527611		utr3	685	9528666	9528054	73;42;56	171	255;118;192	565	67;63	130	66;54	120	less	less	-1.08296	0.74376	0.57	0.82	0	0	same	repressed
5	-	chr5:21872700-21873453	AT5G53880		protein_coding	2	21873103		exon	3322	21872852		utr3	1231	None	None	114;95;98	307	201;139;113	453	1503;1512	3015	397;381	778	noclass	less	-1.17421	1.33629	0.09	0.37	0	0	same	repressed
2	-	chr2:10928585-10931089	AT2G25670		protein_coding	6	10929361		exon	227	10928938		utr3	56	10929652	10929441	59;30;41	130	21;8;23	52	44;53	97	0;4	4	noclass	weak	-0.74786	2.51168	0.57	0.93	0.00198	0.01794	same	repressed
1	+	chr1:20707306-20709026	AT1G55460	KIN17	protein_coding	4	20708415		exon	31	20708896		utr3	320	None	None	8;1;3	12	92;88;85	265	9;10	19	27;28	55	noclass	less	-1.93849	1.03223	0.39	0.83	0.01206	0.0001	same	repressed
2	+	chr2:6518748-6521548	AT2G15050	LTP7	protein_coding	5	6520129		utr3	1374	6521043		utr3	141	None	None	281;226;305	812	43;46;34	123	326;236	562	9;9	18	less	weak	-0.53288	1.72978	0.59	0.87	0	0.00316	same	repressed
2	-	chr2:16683831-16686814	AT2G39970	PXN	protein_coding	2	16683978		utr3	45	16683840		utr3	765	16684280	16684198	10;5;5	20	189;158;184	531	15;10	25	107;127	234	strong	strong	-1.2358	0.28394	0.44	0.69	0.02676	0.0188	same	repressed
5	+	chr5:9803646-9805265	AT5G27690	HIPP36	protein_coding	3	9804492		exon	142	9805187		utr3	31	9804060	9804142	31;17;31	79	15;7;8	30	29;34	63	0;1	1	noclass	weak	-1.45481	3.13113	0.56	0.97	0.00516	0.0007	same	repressed
1	+	chr1:5837589-5840331	AT1G17070	STIPL1	protein_coding	3	5838409		exon	60	5840273		utr3	255	None	None	13;5;2	20	68;61;63	192	27;13	40	30;33	63	noclass	less	-1.45788	1.19178	0.33	0.75	0.02336	0.00708	same	repressed
1	+	chr1:30069518-30073439	AT1G79940	ERDJ2A	protein_coding	2	30073119		exon	308	30073338		utr3	1610	30072181	30072396	86;37;54	177	456;311;418	1185	66;65	131	233;192	425	noclass	noclass	-0.65246	0.4095	0.57	0.74	0.00395	0.00339	same	repressed
5	-	chr5:1676888-1679106	AT5G05610	AL1	protein_coding	2	1677217		utr3	296	1677025		utr3	666	1677702	1677582	65;52;72	189	227;129;169	525	61;46	107	82;59	141	noclass	weak	-0.61521	0.44602	0.64	0.79	0.00371	0.00341	same	repressed
2	-	chr2:9697130-9699943	AT2G22795		protein_coding	8	9698891		exon	184	9697219		utr3	680	9699731	9699597	28;16;13	57	194;196;134	524	69;58	127	66;90	156	noclass	less	-1.67192	1.27039	0.31	0.77	0	0.00305	same	repressed
2	+	chr2:9112797-9113596	AT2G21290		protein_coding	2	9113042		exon	734	9113308		utr3	2691	None	None	51;27;37	115	738;443;636	1817	335;284	619	481;393	874	noclass	noclass	-2.42115	1.05659	0.16	0.68	0	0	same	repressed
1	+	chr1:27982452-27984279	AT1G74450		protein_coding	3	27983755		exon	77	27983970		utr3	34	None	None	9;5;3	17	9;14;10	33	42;18	60	1;0	1	noclass	noclass	-2.24062	4.66246	0.22	0.97	0	0.00061	same	repressed
3	+	chr3:10162959-10167545	AT3G27470		protein_coding	2	10166702		utr3	61	10166905		utr3	51	10166328	10166432	19;8;21	48	31;11;8	50	7;6	13	0;1	1	weak	less	-1.28668	2.46153	0.79	0.98	0.04038	0.04242	same	repressed
4	-	chr4:9538232-9544754	AT4G16950	RPP5	protein_coding	2	9539076		utr3	62	9538805		utr3	508	9541073	9540879	12;9;12	33	134;123;130	387	18;11	29	57;64	121	noclass	noclass	-1.17844	0.32654	0.53	0.76	0.00975	0.00695	same	repressed
2	-	chr2:8373765-8375954	AT2G19340		protein_coding	2	8375122		utr3	253	8374944		utr3	41	None	None	59;54;61	174	12;13;11	36	42;37	79	3;2	5	noclass	noclass	-0.25458	1.45284	0.69	0.88	0.03993	0.04725	same	repressed
2	+	chr2:17765177-17766887	AT2G42650		protein_coding	3	17766494		exon	63	17766773		utr3	385	None	None	5;8;11	24	100;76;105	281	21;18	39	54;50	104	noclass	less	-1.63981	0.48957	0.38	0.73	0.00034	0.00066	same	repressed
5	-	chr5:3877679-3879656	AT5G12010		protein_coding	2	3878136		exon	83	3877838		utr3	801	None	None	12;5;5	22	230;147;241	618	41;20	61	101;82	183	noclass	strong	-2.2338	0.99346	0.27	0.77	0	0	same	repressed
5	+	chr5:24126876-24128161	AT5G59910	HTB4	protein_coding	2	24127353		exon	3560	24127841		utr3	9170	None	None	767;496;822	2085	2589;2020;2780	7389	807;668	1475	962;819	1781	noclass	less	-0.83287	0.73295	0.59	0.81	0	0	same	repressed
4	+	chr4:18533733-18536617	AT4G39960		protein_coding	2	18536247		exon	41	18536374		utr3	113	18535382	18535461	14;6;6	26	49;28;29	106	7;8	15	4;3	7	noclass	noclass	-1.79516	1.3326	0.63	0.94	0.00033	0.00027	same	repressed
2	-	chr2:8690292-8692489	AT2G20130	LCV1	protein_coding	2	8690581		utr3	43	8690419		utr3	126	8690812	8690699	3;5;6	14	25;30;40	95	20;9	29	18;13	31	strong	less	-1.83635	0.83702	0.33	0.75	0.00018	0.00012	same	repressed
3	-	chr3:18532300-18534414	AT3G49990		protein_coding	4	18533847		exon	80	18532327		utr3	684	18534226	18534037	13;8;8	29	189;140;163	492	34;17	51	100;92	192	noclass	noclass	-1.78685	0.39012	0.36	0.72	0.00102	0.00212	same	repressed
4	-	chr4:17900569-17902281	AT4G38150		protein_coding	3	17901110		utr3	276	17900578		utr3	104	None	None	68;42;69	179	28;24;32	84	42;55	97	7;13	20	less	weak	-0.36084	0.83308	0.65	0.81	0.03222	0.03938	same	repressed
1	-	chr1:18756971-18758707	AT1G50640	ERF3	protein_coding	3	18758472		utr5	42	18757324		utr3	132	None	None	6;5;7	18	43;33;43	119	16;8	24	3;10	13	strong	less	-2.50698	1.10183	0.43	0.9	0.00012	0.01435	same	repressed
2	+	chr2:12542932-12543834	AT2G29180		protein_coding	2	12543602		exon	194	12543788		utr3	3018	12543410	12543521	47;26;25	98	806;590;827	2223	67;29	96	435;360	795	noclass	noclass	-0.86544	0.59897	0.51	0.74	0.01946	0.0173	same	repressed
2	+	chr2:18641562-18642738	AT2G45210	SAUR36	protein_coding	2	18642227		exon	106	18642472		utr3	222	None	None	24;18;31	73	86;43;68	197	25;8	33	12;13	25	noclass	less	-0.98748	0.82429	0.69	0.89	0.02392	0.02127	same	repressed
1	+	chr1:591681-594263	AT1G02720	GATL5	protein_coding	2	593315		utr3	29	594224		utr3	507	None	None	5;1;3	9	145;101;152	398	5;15	20	39;70	109	strong	noclass	-2.61346	0.41216	0.31	0.79	0.00012	3e-05	same	repressed
1	-	chr1:3384117-3388375	AT1G10320		protein_coding	2	3388248		exon	70	3388060		exon	38	None	None	12;4;7	23	8;16;13	37	18;29	47	1;0	1	noclass	noclass	-1.93652	4.39517	0.33	0.97	5e-05	0.0001	same	repressed
3	-	chr3:1912804-1914441	AT3G06310		protein_coding	2	1913133		utr3	659	1912998		utr3	371	1914313	1914231	164;97;148	409	113;66;107	286	119;131	250	39;46	85	noclass	weak	-0.38887	0.65212	0.62	0.77	0.00017	0.00018	same	repressed
1	-	chr1:4854223-4855286	AT1G14200		protein_coding	3	4854597		exon	51	4854383		utr3	847	None	None	3;4;6	13	197;144;252	593	24;14	38	128;126	254	noclass	strong	-2.39686	0.36726	0.25	0.7	3e-05	1e-05	same	repressed
2	-	chr2:10901182-10902918	AT2G25610		protein_coding	2	10901413		utr3	1574	10901280		utr3	239	10901847	10901750	360;255;356	971	71;44;63	178	339;264	603	37;24	61	less	noclass	-0.1923	0.66355	0.62	0.74	0.00479	0.00547	same	repressed
5	+	chr5:25881032-25886727	AT5G64740	CESA6	protein_coding	4	25886448		utr3	3300	25886629		utr3	2840	25885591	25885750	767;510;715	1992	676;591;758	2025	654;654	1308	382;433	815	weak	less	-0.25004	0.47313	0.6	0.71	0	0.04138	same	repressed
5	+	chr5:23577127-23579785	AT5G58320	NET4A	protein_coding	2	23579295		exon	92	23579754		utr3	64	23577947	23578090	23;16;14	53	18;12;23	53	21;18	39	4;7	11	noclass	strong	-0.72095	1.09924	0.58	0.83	0.02596	0.0297	same	repressed
4	+	chr4:455611-458509	AT4G01050	TROL	protein_coding	2	458344		utr3	3563	458509		utr3	2161	457944	458126	1144;793;1062	2999	640;509;756	1905	283;281	564	119;137	256	noclass	weak	-0.22669	0.26439	0.84	0.88	0.04777	0.04802	same	repressed
2	+	chr2:19498228-19502487	AT2G47510	FUM1	protein_coding	2	19502107		utr3	129	19502241		utr3	695	19501758	19501932	35;24;38	97	240;136;226	602	14;18	32	44;49	93	strong	noclass	-0.8074	0.27708	0.75	0.87	0.01964	0.01764	same	repressed
5	+	chr5:20823643-20829643	AT5G51230	EMF2	protein_coding	2	20829369		utr3	70	20829567		utr3	106	20829154	20829243	17;8;8	33	36;27;24	87	16;21	37	11;8	19	less	noclass	-1.25661	1.11351	0.47	0.82	0.00028	0.00026	same	repressed
2	-	chr2:15212969-15214339	AT2G36300		protein_coding	2	15213142		utr3	1828	15213009		utr3	97	None	None	343;249;407	999	26;17;32	75	413;416	829	7;15	22	less	noclass	-0.2217	1.27816	0.55	0.77	0.0007	0.00118	same	repressed
1	-	chr1:21309894-21311520	AT1G57540		protein_coding	2	21310367		utr3	223	21310163		utr3	34	21311066	21310641	51;36;50	137	10;11;10	31	50;36	86	1;2	3	less	noclass	-0.35044	2.35647	0.61	0.91	0.00329	0.00505	same	repressed
1	-	chr1:12150673-12152459	AT1G33490		protein_coding	2	12151154		utr3	29	12150689		utr3	210	12151619	12151466	5;5;6	16	81;39;64	184	5;8	13	16;10	26	less	noclass	-1.90777	0.59148	0.55	0.88	0.00471	0.0027	same	repressed
1	+	chr1:4084161-4085184	AT1G12080		protein_coding	2	4084686		exon	201	4085041		utr3	1008	4084303	4084485	47;29;33	109	294;208;304	806	51;41	92	99;103	202	noclass	noclass	-1.1809	0.57199	0.54	0.8	0	0	same	repressed
5	-	chr5:5696477-5700992	AT5G17310	UGP1	protein_coding	2	5696816		utr3	454	5696645		utr3	109	5697068	5696981	134;84;99	317	45;35;18	98	70;67	137	2;9	11	less	less	-0.74115	1.22649	0.7	0.9	0.02735	0.03204	same	repressed
3	-	chr3:3090805-3091921	AT3G10020		protein_coding	2	3091215		utr3	406	3091040		utr3	5421	None	None	24;13;23	60	813;836;1188	2837	198;148	346	1427;1157	2584	noclass	noclass	-2.01375	0.67053	0.15	0.52	0	0	same	repressed
2	+	chr2:12897053-12898171	AT2G30230		protein_coding	2	12897784		utr3	43	12897917		utr3	58	None	None	10;5;6	21	21;8;24	53	11;11	22	1;4	5	less	noclass	-1.5487	1.9099	0.49	0.91	0.00037	0.0004	same	repressed
4	-	chr4:18574502-18575584	AT4G40065		ncRNA	2	18575034		exon	47	18574530		exon	39	None	None	11;10;8	29	9;7;21	37	15;3	18	1;1	2	less	noclass	-1.2621	2.23711	0.62	0.95	0.02691	0.03081	same	repressed
1	-	chr1:24046552-24048821	AT1G64720	CP5	protein_coding	2	24046908		exon	1529	24046748		utr3	15406	24047379	24047308	291;130;233	654	3940;3063;4642	11645	516;359	875	2046;1715	3761	noclass	noclass	-1.09272	0.99139	0.43	0.76	0	0	same	repressed
3	-	chr3:21034533-21036165	AT3G56800	CAM5	protein_coding	2	21034877		utr3	405	21034738		utr3	5975	21035843	21035354	89;75;93	257	1542;1212;2000	4754	87;61	148	667;554	1221	weak	less	-0.81159	0.34994	0.63	0.8	1e-05	1e-05	same	repressed
5	-	chr5:16807341-16810692	AT5G42020	BIP	protein_coding	3	16807920		exon	210	16807621		utr3	854	16808292	16808204	57;28;34	119	266;199;241	706	46;45	91	62;86	148	noclass	less	-0.82909	1.04861	0.57	0.83	0.01343	0	same	repressed
4	+	chr4:985122-991505	AT4G02260	RSH1	protein_coding	2	991320		utr3	97	991490		utr3	400	990965	991072	24;15;13	52	116;83;89	288	25;20	45	54;58	112	less	weak	-0.82905	0.32763	0.54	0.72	0.01518	0.01292	same	repressed
1	+	chr1:1510403-1511682	AT1G05210		protein_coding	2	1511489		utr3	84	1511681		utr3	313	1510792	1511301	11;15;13	39	77;57;93	227	21;24	45	43;43	86	noclass	noclass	-1.10573	0.48969	0.46	0.73	0.0023	0.00167	same	repressed
2	+	chr2:13014529-13017328	AT2G30550		protein_coding	2	13016338		utr3	37	13017092		utr3	196	None	None	2;6;3	11	36;38;45	119	11;15	26	37;40	77	less	strong	-1.4671	0.40299	0.3	0.61	0.01291	0.00941	same	repressed
5	-	chr5:5047514-5057665	AT5G15540	EMB2773	protein_coding	2	5047730		utr3	84	5047530		utr3	149	5048214	5048117	17;14;20	51	33;41;45	119	14;19	33	16;14	30	noclass	strong	-0.78976	0.58425	0.61	0.8	0.0252	0.0236	same	repressed
1	-	chr1:6465486-6466453	AT1G18745		ncRNA	2	6465778		exon	108	6465522		exon	87	None	None	10;4;6	20	29;19;20	68	39;49	88	9;10	19	noclass	strong	-1.84411	2.1362	0.19	0.78	0	0	same	repressed
1	-	chr1:27228058-27233166	AT1G72320	APUM23	protein_coding	2	27228858		utr3	106	27228158		utr3	1773	27229633	27229371	29;22;18	69	508;428;563	1499	20;17	37	113;161	274	strong	less	-1.1019	0.45633	0.65	0.85	0.00392	0.00288	same	repressed
1	-	chr1:22975529-22977884	AT1G62180	APR2	protein_coding	2	22975788		utr3	512	22975570		utr3	8532	22976898	22976808	96;48;64	208	1999;1181;2186	5366	192;112	304	1664;1502	3166	strong	less	-0.73422	0.57451	0.41	0.63	0.00334	0.00311	same	repressed
1	-	chr1:23699368-23701012	AT1G63855		protein_coding	3	23700229		utr3	64	23699371		utr3	27	23700426	23700331	1;6;3	10	12;5;5	22	28;26	54	3;2	5	less	noclass	-1.95515	2.58059	0.16	0.81	0.00015	0.00181	same	repressed
4	+	chr4:16186790-16189122	AT4G33740		protein_coding	4	16187775		exon	224	16188933		utr3	245	16186954	16186967	53;26;27	106	77;51;74	202	74;44	118	18;25	43	noclass	noclass	-1.06592	1.32992	0.47	0.82	0.00025	0.00233	same	repressed
4	-	chr4:1204088-1205891	AT4G02720		protein_coding	5	1205535		exon	244	1204139		utr3	40	None	None	27;17;17	61	20;7;11	38	93;90	183	2;0	2	noclass	noclass	-1.81152	3.99556	0.25	0.95	0	0.0007	same	repressed
3	+	chr3:17446817-17450741	AT3G47350	ATHSD2	protein_coding	2	17449896		utr3	3481	17450544		utr3	13615	17448792	17448886	598;395;791	1784	2748;2092;3355	8195	936;761	1697	2782;2638	5420	less	weak	-0.28451	0.24959	0.51	0.6	0.0051	0.00505	same	repressed
4	-	chr4:16345149-16347433	AT4G34135	UGT73B2	protein_coding	2	16346028		exon	77	16345365		utr3	1167	None	None	9;10;6	25	314;218;256	788	29;23	52	212;167	379	noclass	noclass	-1.77069	0.33708	0.32	0.68	0	0	same	repressed
4	-	chr4:16343056-16344817	AT4G34131	UGT73B3	protein_coding	2	16343723		exon	157	16343056		utr3	1703	None	None	30;13;11	54	435;402;427	1264	46;57	103	201;238	439	noclass	weak	-1.51488	0.9826	0.34	0.74	1e-05	1e-05	same	repressed
4	+	chr4:744803-748553	AT4G01720	WRKY47	protein_coding	2	748293		utr3	55	748499		utr3	244	747151	747573	15;14;5	34	48;81;89	218	11;10	21	8;18	26	less	weak	-1.37349	1.02478	0.62	0.89	0.03638	0.03121	same	repressed
3	+	chr3:2354639-2356883	AT3G07360	PUB9	protein_coding	2	2356467		exon	117	2356826		utr3	825	None	None	33;21;16	70	216;187;217	620	24;23	47	102;103	205	noclass	strong	-0.71002	0.32667	0.6	0.75	0.04871	0.04264	same	repressed
1	-	chr1:9885399-9887477	AT1G28280	VQ4	protein_coding	2	9886489		utr3	572	9885925		utr3	81	None	None	166;83;123	372	18;16;37	71	98;102	200	6;4	10	less	less	-0.64484	1.31344	0.65	0.88	0.0238	0.02896	same	repressed
5	+	chr5:15256242-15258813	AT5G38200		protein_coding	3	15257636		exon	46	15258622		utr3	218	15257475	15257555	5;2;4	11	78;30;55	163	17;18	35	25;30	55	strong	noclass	-2.00086	1.20835	0.24	0.75	0.00017	0.00172	same	repressed
5	-	chr5:4726640-4728745	AT5G14660	PDF1B	protein_coding	2	4726841		utr3	540	4726707		utr3	701	4727037	4726996	151;113;153	417	235;163;204	602	67;56	123	39;60	99	less	less	-0.42734	0.41255	0.77	0.86	0.02334	0.02302	same	repressed
4	+	chr4:8310318-8312383	AT4G14455	BET12	protein_coding	3	8312080		utr3	72	8312213		utr3	58	8311805	8311912	18;12;15	45	15;18;21	54	17;10	27	2;2	4	noclass	less	-0.90508	2.12801	0.62	0.93	0.01228	0.00367	same	repressed
3	+	chr3:19184925-19186659	AT3G51720		protein_coding	3	19185979		exon	233	19186633		utr3	1585	19185259	19185434	69;29;67	165	487;407;480	1374	31;37	68	83;128	211	noclass	less	-0.7674	0.69584	0.71	0.87	0.00861	0.00065	same	repressed
5	+	chr5:26732794-26736174	AT5G66950		protein_coding	4	26735181		exon	51	26736089		utr3	392	None	None	6;8;7	21	119;85;113	317	16;14	30	43;32	75	noclass	noclass	-2.04789	0.54035	0.41	0.81	1e-05	0.01346	same	repressed
3	+	chr3:21701519-21703113	AT3G58660		protein_coding	3	21702477		exon	97	21703112		utr3	1462	None	None	22;15;15	52	410;302;383	1095	22;23	45	131;236	367	noclass	noclass	-0.76504	0.60572	0.54	0.75	0.00968	0.00569	same	repressed
3	-	chr3:5252698-5254561	AT3G15530		protein_coding	3	5252983		utr3	509	5252701		utr3	28	5253705	5253632	127;87;155	369	4;0;6	10	59;81	140	10;8	18	less	noclass	0.31154	-1.94324	0.72	0.36	0.02524	0.00884	same	enhanced
3	+	chr3:8603211-8605809	AT3G23820	GAE6	protein_coding	3	8605268		utr3	1310	8605421		utr3	8267	None	None	407;320;481	1208	2123;1655;2319	6097	63;39	102	994;1176	2170	weak	weak	1.6045	-0.47028	0.92	0.74	0	0	same	enhanced
1	-	chr1:26533823-26538436	AT1G70410	BCA4	protein_coding	2	26534019		utr3	979	26533827	[Add to Citavi project by ISBN]	utr3	76	26534410	26534334	349;192;328	869	18;16;16	50	41;69	110	16;10	26	strong	less	0.65539	-1.35205	0.89	0.66	0.00292	0.00432	same	enhanced
4	-	chr4:57139-59494	AT4G00150	SCL6	protein_coding	2	57351		utr3	148	57211		utr3	188	None	None	64;42;31	137	52;35;39	126	4;7	11	23;39	62	weak	weak	1.68317	-0.93314	0.93	0.67	1e-05	1e-05	same	enhanced
1	-	chr1:29962644-29965794	AT1G79630		protein_coding	2	29962810		utr3	145	29962648		utr3	57	29963503	29963410	53;30;34	117	14;10;8	32	13;15	28	9;16	25	less	less	0.61366	-1.08615	0.81	0.56	0.0094	0.01085	same	enhanced
4	-	chr4:17042768-17044598	AT4G36020	CSP1	protein_coding	2	17043420		utr3	188	17043204		utr3	1870	None	None	85;45;43	173	425;351;599	1375	9;6	15	203;292	495	less	less	1.21554	-0.81827	0.92	0.74	0.01822	0.0161	same	enhanced
2	-	chr2:11170415-11173277	AT2G26250	FDH	protein_coding	2	11170574		utr3	5459	11170416		utr3	313	11171490	11171417	1582;1245;1755	4582	61;54;92	207	515;362	877	52;54	106	strong	strong	0.48225	-0.93789	0.84	0.66	1e-05	1e-05	same	enhanced
1	+	chr1:18305444-18307556	AT1G49450		protein_coding	2	18307353		utr3	75	18307538		utr3	112	None	None	23;16;21	60	29;14;23	66	5;10	15	24;22	46	noclass	less	0.91727	-0.57002	0.8	0.59	0.02732	0.02487	same	enhanced
5	-	chr5:1840754-1843871	AT5G06110		protein_coding	3	1841710		exon	180	1840826		utr3	1791	1843626	1843063	73;43;47	163	601;377;446	1424	5;12	17	175;192	367	noclass	less	0.9623	-0.34365	0.91	0.8	0.01649	1e-05	same	enhanced
5	+	chr5:7301223-7303875	AT5G22050		protein_coding	2	7303276		utr3	56	7303410		utr3	337	7302832	7302900	25;21;9	55	99;77;86	262	1;0	1	48;27	75	less	less	3.28093	-0.7011	0.98	0.78	0.00447	0.00316	same	enhanced
5	-	chr5:20880557-20883907	AT5G51410		protein_coding	3	20882114		exon	832	20881447		utr3	123	20882222	20882126	251;210;236	697	34;25;20	79	72;63	135	22;22	44	noclass	less	0.75697	-0.77563	0.84	0.64	1e-05	0.00621	same	enhanced
2	+	chr2:11021691-11025450	AT2G25840	OVA4	protein_coding	2	11025280		utr3	724	11025408		utr3	59	11024643	11024765	249;166;257	672	15;9;18	42	27;25	52	10;7	17	noclass	noclass	0.44312	-1.94149	0.93	0.71	0.0001	0.00014	same	enhanced
1	+	chr1:5398925-5402732	AT1G15690	AVP1	protein_coding	2	5402358		utr3	17768	5402513		utr3	13261	5401897	5401977	5028;3795;6091	14914	3783;2419;3827	10029	1384;1470	2854	1581;1651	3232	less	less	0.37875	-0.38298	0.84	0.76	0	0	same	enhanced
3	-	chr3:21407781-21411903	AT3G57800	BHLH60	protein_coding	2	21407953		utr3	313	21407825		utr3	481	21409005	21408306	96;75;88	259	125;89;110	324	31;23	54	81;76	157	weak	strong	0.7516	-0.46749	0.83	0.67	0.0002	0.00019	same	enhanced
1	+	chr1:1164909-1167134	AT1G04350		protein_coding	2	1166623		utr3	155	1166764		utr3	1294	1166194	1166282	61;32;41	134	316;247;302	865	9;12	21	194;235	429	less	strong	1.26049	-0.3859	0.86	0.67	0.00042	0.00029	same	enhanced
5	+	chr5:32779-34375	AT5G01090		protein_coding	2	34106		exon	324	34302		utr3	1902	None	None	130;54;97	281	358;341;492	1191	20;23	43	370;341	711	weak	less	1.09669	-0.81651	0.87	0.63	0.00151	0.00132	same	enhanced
3	+	chr3:20206127-20208782	AT3G54590	EXT2	protein_coding	2	20208548		utr3	233	20208674		utr3	897	None	None	87;52;39	178	192;172;145	509	25;30	55	188;200	388	weak	weak	0.8104	-0.46788	0.76	0.57	0.00389	0.0032	same	enhanced
3	-	chr3:7210309-7213473	AT3G20640	BHLH123	protein_coding	2	7210570		utr3	139	7210418		utr3	65	7211529	7211290	39;29;44	112	18;7;14	39	11;16	27	14;12	26	noclass	less	0.58703	-0.89192	0.81	0.6	0.02798	0.03098	same	enhanced
2	+	chr2:13697456-13700647	AT2G32260	CCT1	protein_coding	3	13700483		utr3	1109	13700638		utr3	145	13699904	13700012	353;287;339	979	44;25;31	100	52;78	130	27;18	45	noclass	weak	0.53611	-1.24298	0.88	0.69	0.00194	0.00095	same	enhanced
3	-	chr3:90395-93587	AT3G01300		protein_coding	3	90611		utr3	261	90471		utr3	51	91512	91328	96;65;65	226	9;8;7	24	16;19	35	15;12	27	noclass	less	0.60887	-2.24886	0.87	0.47	0.03235	0	same	enhanced
5	-	chr5:17639775-17643981	AT5G43880		protein_coding	2	17639921		utr3	607	17639785		utr3	360	17640735	17640651	135;149;164	448	80;52;61	193	100;59	159	86;81	167	less	less	0.62594	-0.69209	0.74	0.54	0.00561	0.00578	same	enhanced
3	-	chr3:7055352-7056846	AT3G20230		protein_coding	2	7055599		utr3	1292	7055371		utr3	1444	7056513	7056037	485;311;331	1127	461;307;322	1090	94;71	165	174;180	354	strong	noclass	0.6323	-0.51537	0.87	0.75	0	0	same	enhanced
3	-	chr3:20845673-20848694	AT3G56190	ASNAP2	protein_coding	2	20845892		utr3	2891	20845759		utr3	2256	20846287	20846199	719;548;898	2165	464;359;641	1464	338;388	726	445;347	792	noclass	strong	0.34152	-0.34894	0.75	0.65	0.01097	0.01099	same	enhanced
2	-	chr2:12431337-12433795	AT2G28950	EXPA6	protein_coding	3	12431561		utr3	376	12431419		utr3	3892	12432822	12432149	121;78;116	315	814;699;956	2469	32;29	61	755;668	1423	noclass	weak	0.88841	-0.67037	0.84	0.63	0.00025	0	same	enhanced
2	-	chr2:18823166-18825762	AT2G45690	PEX16	protein_coding	2	18823369		utr3	41	18823223		utr3	147	18823625	18823526	19;8;13	40	37;44;34	115	1;0	1	21;11	32	noclass	strong	2.77059	-0.64918	0.98	0.78	0.0226	0.01803	same	enhanced
1	-	chr1:7894806-7897760	AT1G22360	UGT85A2	protein_coding	3	7895191		exon	337	7894906		utr3	488	7897018	7896005	99;70;122	291	141;78;113	332	26;20	46	98;58	156	noclass	strong	0.82548	-0.75415	0.86	0.68	0.00142	9e-05	same	enhanced
2	+	chr2:7821584-7822329	AT2G17972		protein_coding	2	7822175		utr3	3110	7822321		utr3	1264	None	None	868;760;875	2503	354;269;321	944	294;313	607	170;150	320	noclass	noclass	0.20594	-0.28693	0.8	0.75	0.01466	0.01498	same	enhanced
5	+	chr5:26861265-26863896	AT5G67330	NRAMP4	protein_coding	2	26863644		utr3	347	26863831		utr3	361	26862619	26862701	120;80;95	295	92;71;76	239	24;28	52	66;56	122	less	strong	0.85302	-0.67652	0.85	0.66	1e-05	1e-05	same	enhanced
1	-	chr1:26111687-26113255	AT1G69460		protein_coding	2	26111941		utr3	287	26111802		utr3	3329	26112269	26112198	77;59;88	224	776;605;931	2312	29;34	63	546;471	1017	less	strong	0.51845	-0.12522	0.78	0.69	0.03028	0.02783	same	enhanced
5	-	chr5:23200590-23203907	AT5G57270		protein_coding	2	23200800		utr3	58	23200632		utr3	352	23201206	23201121	19;15;21	55	113;53;113	279	0;3	3	36;37	73	less	weak	1.95179	-0.33324	0.95	0.79	0.01607	0.01279	same	enhanced
1	-	chr1:5988279-5997032	AT1G17450		protein_coding	2	5988493		utr3	27	5988360		utr3	197	5989041	5988950	8;10;9	27	63;45;62	170	0;0	0	7;20	27	strong	less	10.2538	-0.07634	1	0.86	0.04739	0.04167	same	enhanced
2	-	chr2:10326917-10330047	AT2G24270	ALDH11A3	protein_coding	2	10327141		utr3	1820	10326999		utr3	227	10327517	10327438	560;372;618	1550	45;44;63	152	138;132	270	32;43	75	less	less	0.47003	-1.01662	0.85	0.67	2e-05	4e-05	same	enhanced
3	-	chr3:19779977-19782749	AT3G53350	RIP4	protein_coding	2	19780160		utr3	32	19780013		utr3	65	19782536	19782230	14;8;10	32	15;15;17	47	0;0	0	9;9	18	strong	less	12.8989	-0.13414	1	0.72	0.00171	0.00134	same	enhanced
1	+	chr1:24385551-24391207	AT1G65590	HEXO3	protein_coding	2	24391080		utr3	210	24391206		utr3	251	24390721	24390821	64;51;67	182	56;45;66	167	9;19	28	38;46	84	less	noclass	1.0156	-0.69386	0.87	0.67	8e-05	7e-05	same	enhanced
2	-	chr2:11025344-11030807	AT2G25850	PAPS2	protein_coding	3	11025883		utr3	325	11025509		utr3	349	11027895	11027761	100;75;88	263	69;86;71	226	24;38	62	58;65	123	noclass	noclass	0.46391	-0.71234	0.81	0.65	0.00901	0.0149	same	enhanced
1	+	chr1:27092892-27094034	AT1G71970		protein_coding	2	27093866		utr3	335	27093992		utr3	644	None	None	84;92;122	298	163;138;178	479	25;12	37	94;71	165	less	weak	0.93796	-0.54147	0.89	0.74	0.00013	0.00011	same	enhanced
5	-	chr5:5003225-5006881	AT5G15410	CNGC2	protein_coding	2	5003440		utr3	289	5003313		utr3	689	5004084	5003969	72;72;103	247	144;139;177	460	26;16	42	112;117	229	strong	less	1.04665	-0.5001	0.85	0.67	1e-05	0	same	enhanced
4	+	chr4:13130290-13131859	AT4G25820	XTH14	protein_coding	2	13131646		utr3	72	13131787		utr3	762	13130949	13131226	31;14;18	63	151;109;201	461	2;7	9	191;110	301	less	noclass	1.40327	-0.76864	0.88	0.6	0.04471	0.03586	same	enhanced
1	+	chr1:195644-198786	AT1G01540		protein_coding	2	198531		utr3	263	198683		utr3	190	198183	198265	85;59;80	224	48;36;50	134	15;24	39	26;30	56	noclass	noclass	0.61099	-0.6506	0.85	0.71	0.00423	0.00432	same	enhanced
1	-	chr1:20729124-20731355	AT1G55530		protein_coding	2	20729611		exon	199	20729242		utr3	192	20730994	20730724	69;41;57	167	61;28;49	138	18;14	32	32;22	54	noclass	noclass	0.55025	-0.4849	0.84	0.72	0.03399	0.03385	same	enhanced
1	+	chr1:6142401-6146520	AT1G17840	ABCG11	protein_coding	2	6146082		utr3	513	6146214		utr3	545	6145444	6145542	164;121;160	445	160;106;162	428	33;35	68	76;41	117	weak	noclass	0.44836	-0.39668	0.87	0.79	0.03711	0.03666	same	enhanced
2	-	chr2:18025246-18031254	AT2G43410	FPA	protein_coding	4	18025894		utr3	134	18025269		utr3	95	18027927	18027699	58;36;28	122	17;21;19	57	3;9	12	18;20	38	noclass	weak	1.28086	-1.45643	0.91	0.6	0.00905	0.00044	same	enhanced
5	+	chr5:14302661-14305181	AT5G36290		protein_coding	2	14305043		utr3	325	14305173		utr3	428	14304712	14304782	87;66;123	276	113;84;128	325	25;24	49	48;55	103	weak	strong	0.482	-0.35317	0.85	0.76	0.0348	0.03401	same	enhanced
5	-	chr5:26101817-26104613	AT5G65310	ATHB-5	protein_coding	2	26102101		utr3	1936	26101958		utr3	251	26103427	26102915	477;437;500	1414	44;40;55	139	288;234	522	51;61	112	noclass	less	0.35444	-0.78321	0.73	0.55	0.00041	0.00052	same	enhanced
5	+	chr5:19226768-19228894	AT5G47390	KUA1	protein_coding	2	19228687		utr3	1804	19228857		utr3	1219	19227653	19227939	470;420;655	1545	231;291;267	789	128;131	259	229;201	430	weak	strong	0.83006	-0.83889	0.86	0.65	0	0	same	enhanced
3	-	chr3:385236-387050	AT3G02140	AFP4	protein_coding	2	385465		utr3	45	385326		utr3	690	None	None	17;4;17	38	87;96;143	326	2;5	7	207;157	364	noclass	less	1.71227	-0.81683	0.84	0.47	0.0355	0.02479	same	enhanced
3	-	chr3:8207286-8209328	AT3G23080		protein_coding	2	8207510		utr3	268	8207366		utr3	337	8208223	8208121	97;59;98	254	96;90;86	272	4;10	14	36;29	65	noclass	weak	1.20642	-0.8776	0.95	0.81	0.00173	0.00161	same	enhanced
4	+	chr4:17507003-17509746	AT4G37190		protein_coding	2	17509603		utr3	136	17509746		utr3	174	17508595	17508699	43;33;37	113	31;30;40	101	8;15	23	40;33	73	noclass	noclass	1.06309	-0.75975	0.83	0.58	0.00112	0.00095	same	enhanced
4	-	chr4:10687195-10689747	AT4G19640	RABF2B	protein_coding	2	10687358		utr3	370	10687229		utr3	609	10687632	10687541	124;88;88	300	151;63;146	360	32;38	70	143;106	249	less	strong	0.85385	-0.75337	0.81	0.59	0.00778	0.00741	same	enhanced
5	-	chr5:7554688-7560189	AT5G22740	CSLA2	protein_coding	3	7555308		utr3	775	7554927		utr3	462	7555624	7555538	235;172;244	651	120;83;102	305	64;60	124	73;84	157	strong	less	0.64528	-0.78988	0.84	0.66	0	0	same	enhanced
5	-	chr5:24112155-24113616	AT5G59850	RPS15AA	protein_coding	2	24112343		utr3	1606	24112217		utr3	14776	24112691	24112597	391;265;477	1133	2809;1959;3234	8002	236;237	473	3794;2980	6774	less	noclass	0.61494	-0.40471	0.71	0.54	0	0	same	enhanced
3	+	chr3:6948773-6957725	AT3G19960	ATM1	protein_coding	2	6956957		utr3	752	6957665		utr3	402	6955953	6956063	212;213;177	602	73;59;92	224	75;75	150	117;61	178	less	weak	0.8212	-0.87961	0.8	0.56	0.00414	0.00427	same	enhanced
3	-	chr3:5296840-5297850	AT3G15630		protein_coding	2	5296981		utr3	3013	5296849		utr3	673	None	None	814;631;1088	2533	112;126;242	480	262;218	480	116;77	193	less	weak	0.48023	-0.59103	0.84	0.71	0.00299	0.00315	same	enhanced
5	-	chr5:8013084-8014349	AT5G23760		protein_coding	2	8013333		exon	1859	8013105		utr3	1292	8013963	8013465	601;445;437	1483	369;315;221	905	181;195	376	166;221	387	noclass	strong	0.36102	-0.38022	0.8	0.7	0.00828	0.00835	same	enhanced
1	+	chr1:7734660-7738771	AT1G21980	PIP5K1	protein_coding	2	7738535		utr3	170	7738671		utr3	457	7737740	7738007	47;50;56	153	74;119;91	284	7;10	17	79;94	173	less	weak	1.70505	-0.72135	0.9	0.62	0	0	same	enhanced
2	-	chr2:7898011-7899241	AT2G18160	BZIP2	protein_coding	2	7898267		utr3	3379	7898049		utr3	5590	None	None	1049;827;1123	2999	938;1093;1204	3235	192;188	380	1230;1125	2355	strong	less	1.30028	-1.19269	0.89	0.58	0	0	same	enhanced
1	-	chr1:29200416-29203417	AT1G77690	LAX3	protein_coding	2	29201058		utr3	330	29200918		utr3	377	29201641	29201426	101;74;88	263	91;60;98	249	37;30	67	68;60	128	less	less	0.55768	-0.45991	0.8	0.66	0.00447	0.00434	same	enhanced
4	-	chr4:9604961-9607401	AT4G17090	BAM3	protein_coding	2	9605189		utr3	1047	9605032		utr3	11944	9606199	9606057	337;210;329	876	3175;2366;3219	8760	105;66	171	1698;1486	3184	noclass	less	0.5541	-0.33225	0.84	0.73	0.00018	0.00016	same	enhanced
1	+	chr1:23899993-23902280	AT1G64385		protein_coding	2	23902091		utr3	46	23902280		utr3	28	23901047	23901451	18;14;14	46	10;5;7	22	0;0	0	5;1	6	weak	noclass	11.5938	-0.45106	1	0.79	0.00582	0.00609	same	enhanced
4	-	chr4:14451350-14453981	AT4G29360		protein_coding	2	14451492		utr3	385	14451353		utr3	83	14451807	14451718	83;65;104	252	6;8;7	21	66;67	133	25;37	62	noclass	noclass	0.6628	-1.81601	0.65	0.25	0	0	same	enhanced
2	-	chr2:10107706-10113326	AT2G23760	BLH4	protein_coding	3	10107867		utr3	90	10107726		utr3	41	10109400	10108424	31;32;21	84	12;2;11	25	4;2	6	12;4	16	less	less	0.9857	-2.25668	0.93	0.61	0.03633	0.02253	same	enhanced
2	-	chr2:9128121-9130618	AT2G21330	FBA1	protein_coding	2	9128308		utr3	25094	9128151		utr3	2115	9129131	9129046	5733;3907;6151	15791	427;248;377	1052	4750;4553	9303	557;506	1063	weak	noclass	0.31873	-0.46319	0.63	0.5	0	0	same	enhanced
1	+	chr1:15976804-15979951	AT1G42550	PMI1	protein_coding	2	15979618		exon	2430	15979885		utr3	2422	15978816	15978887	770;500;735	2005	394;485;568	1447	214;211	425	491;484	975	noclass	less	0.81899	-0.80492	0.83	0.6	4e-05	4e-05	same	enhanced
5	-	chr5:25515661-25517890	AT5G63760	ARI15	protein_coding	2	25516092		utr3	162	25515791		utr3	40	25517022	25516918	57;27;61	145	14;2;12	28	3;14	17	5;7	12	noclass	strong	0.59389	-1.28449	0.9	0.7	0.0265	0.03299	same	enhanced
2	-	chr2:17237726-17240608	AT2G41370	NPR5	protein_coding	2	17237952		utr3	240	17237738		utr3	57	17239716	17239008	82;51;72	205	8;14;14	36	13;22	35	6;15	21	strong	less	0.5896	-1.15024	0.85	0.63	0.02122	0.02865	same	enhanced
4	-	chr4:11178991-11181048	AT4G20880		protein_coding	2	11179722		exon	259	11179089		utr3	701	None	None	73;62;96	231	155;143;200	498	11;17	28	91;112	203	noclass	noclass	1.28004	-0.46483	0.89	0.71	0	0	same	enhanced
3	+	chr3:10121233-10123127	AT3G27340		protein_coding	2	10122879		utr3	614	10123031		utr3	109	10121595	10122352	193;124;176	493	17;10;18	45	57;64	121	35;29	64	noclass	strong	0.67105	-1.86073	0.8	0.41	0	0	same	enhanced
5	-	chr5:19836298-19838234	AT5G48930	HST	protein_coding	2	19836598		utr3	154	19836389		utr3	2526	19837683	19837547	44;43;50	137	659;456;700	1815	7;10	17	336;375	711	noclass	noclass	1.39789	-0.27294	0.89	0.72	0.00022	0.00014	same	enhanced
4	+	chr4:8334054-8337639	AT4G14500		protein_coding	2	8337107		utr3	131	8337257		utr3	1160	8336518	8336599	36;38;44	118	309;265;352	926	8;5	13	132;102	234	less	weak	1.01475	-0.18134	0.9	0.8	0.02298	0.02058	same	enhanced
3	-	chr3:20140024-20142762	AT3G54400		protein_coding	2	20140190		utr3	1821	20140055		utr3	328	20140879	20140646	555;330;556	1441	108;44;75	227	185;195	380	54;47	101	less	noclass	0.28459	-0.47847	0.79	0.69	0.03448	0.03657	same	enhanced
2	-	chr2:16598071-16603318	AT2G39800	P5CSA	protein_coding	3	16598380		utr3	133	16598204		utr3	412	16598699	16598597	44;38;40	122	123;61;115	299	3;8	11	49;64	113	less	noclass	1.68115	-0.41748	0.92	0.73	0.00064	0.0274	same	enhanced
1	-	chr1:23100118-23101334	AT1G62422		protein_coding	3	23100647		exon	89	23100141		utr3	65	None	None	38;10;32	80	13;10;9	32	4;5	9	20;13	33	noclass	less	1.51051	-1.64118	0.9	0.49	0.03057	0.00356	same	enhanced
3	+	chr3:18997599-18999903	AT3G51140		protein_coding	2	18999631		utr3	587	18999867		utr3	30	18998511	18998757	213;109;171	493	8;1;8	17	51;43	94	9;4	13	noclass	strong	0.29075	-1.70951	0.84	0.57	0.00863	0.01539	same	enhanced
3	+	chr3:10284807-10285873	AT3G27750	THA8	protein_coding	3	10285546		utr3	590	10285685		utr3	125	None	None	160;101;172	433	22;18;21	61	77;80	157	33;31	64	noclass	weak	0.45116	-1.07407	0.73	0.49	0.00021	0.00044	same	enhanced
1	+	chr1:8915914-8918266	AT1G25420		protein_coding	2	8918089		utr3	60	8918231		utr3	334	8917195	8917607	21;17;19	57	96;65;97	258	2;1	3	43;33	76	noclass	less	2.16616	-0.32151	0.95	0.77	0.00501	0.00408	same	enhanced
1	-	chr1:24774112-24775983	AT1G66410	CAM4	protein_coding	2	24774426		utr3	6087	24774218		utr3	13998	None	None	2324;1432;1613	5369	3651;3100;3857	10608	360;358	718	1645;1745	3390	strong	noclass	0.63137	-0.60419	0.88	0.76	2e-05	2e-05	same	enhanced
1	-	chr1:2952596-2955744	AT1G09160		protein_coding	2	2952965		utr3	380	2952811		utr3	90	2953528	2953418	95;99;125	319	21;21;18	60	27;34	61	15;15	30	noclass	less	0.41474	-0.97965	0.84	0.67	0.00869	0.01044	same	enhanced
2	+	chr2:9657338-9660802	AT2G22720		protein_coding	2	9660481		exon	32	9660719		utr3	186	9660346	9660431	13;10;8	31	51;35;57	143	1;0	1	12;31	43	noclass	less	2.85875	-0.36935	0.97	0.77	0.02756	0.0204	same	enhanced
3	-	chr3:6168966-6172004	AT3G18035	HON4	protein_coding	3	6169249		utr3	1661	6169120		utr3	4380	6169770	6169668	619;466;477	1562	1400;769;1291	3460	51;48	99	450;470	920	weak	less	1.20599	-0.89143	0.94	0.79	0	1e-05	same	enhanced
3	-	chr3:20104351-20106214	AT3G54290		protein_coding	2	20104537		utr3	279	20104396		utr3	974	20104959	20104880	80;53;93	226	154;194;236	584	32;21	53	230;160	390	strong	noclass	0.89016	-0.58045	0.81	0.6	0.00109	0.00092	same	enhanced
5	+	chr5:6033483-6035545	AT5G18250		protein_coding	2	6035379		utr3	50	6035530		utr3	43	6034969	6035090	19;8;13	40	8;5;8	21	6;4	10	15;7	22	noclass	noclass	1.0632	-0.9949	0.8	0.49	0.02073	0.0202	same	enhanced
5	+	chr5:20216331-20221381	AT5G49760		protein_coding	2	20221144		utr3	631	20221298		utr3	419	20220504	20220577	145;152;226	523	80;74;100	254	56;52	108	72;93	165	noclass	weak	0.79285	-0.86666	0.83	0.61	0	0	same	enhanced
5	-	chr5:25736170-25738675	AT5G64360		protein_coding	3	25737606		exon	26	25737047		utr3	510	None	None	9;5;10	24	102;93;123	318	0;2	2	94;98	192	noclass	noclass	2.49941	-0.34234	0.92	0.62	0.01282	0.00041	same	enhanced
4	-	chr4:1059798-1062158	AT4G02410	LECRK43	protein_coding	2	1059958		utr3	666	1059827		utr3	40	None	None	128;140;173	441	4;8;4	16	115;110	225	14;10	24	less	noclass	0.23147	-1.33359	0.66	0.4	0.0159	0.02357	same	enhanced
2	-	chr2:16539383-16540416	AT2G39681	TAS2	ncRNA	2	16540027		exon	116	16539387		exon	384	None	None	32;30;39	101	104;92;73	269	10;5	15	52;63	115	strong	less	1.01135	-0.50544	0.87	0.7	0.02312	0.01964	same	enhanced
4	-	chr4:17340931-17343034	AT4G36800	RCE1	protein_coding	3	17341092		utr3	1275	17340965		utr3	717	17341452	17341374	429;200;439	1068	187;98;190	475	77;130	207	107;135	242	noclass	weak	0.71932	-0.66027	0.84	0.66	0	0	same	enhanced
1	-	chr1:1303466-1307972	AT1G04680		protein_coding	3	1303954		utr3	222	1303528		utr3	454	1304371	1304279	70;52;75	197	105;67;147	319	8;17	25	81;54	135	less	strong	0.93995	-0.80705	0.89	0.7	0.01122	0.00558	same	enhanced
3	+	chr3:489669-491926	AT3G02400		protein_coding	2	491103		exon	45	491804		utr3	57	None	None	18;10;11	39	9;7;16	32	2;4	6	8;17	25	noclass	noclass	1.41486	-0.92264	0.87	0.56	0.02428	0.02153	same	enhanced
3	-	chr3:2245163-2250795	AT3G07100	ERMO2	protein_coding	2	2245342		utr3	1244	2245172		utr3	676	2245673	2245584	345;309;351	1005	156;159;174	489	77;162	239	72;115	187	less	strong	0.29582	-0.38834	0.81	0.72	0.00442	0.00455	same	enhanced
1	+	chr1:24637195-24638607	AT1G66160	PUB20	protein_coding	2	24638185		exon	88	24638565		utr3	125	None	None	26;17;23	66	20;9;23	52	8;14	22	38;35	73	noclass	noclass	1.22069	-0.86129	0.75	0.42	0.0006	0.00045	same	enhanced
5	+	chr5:17451487-17453123	AT5G43420	ATL16	protein_coding	2	17452989		utr3	94	17453123		utr3	109	None	None	29;21;37	87	31;17;34	82	4;3	7	17;10	27	less	noclass	1.28675	-0.75124	0.93	0.75	0.0081	0.00778	same	enhanced
2	+	chr2:15445293-15446620	AT2G36830	TIP1-1	protein_coding	2	15446406		utr3	2078	15446560		utr3	7846	15445873	15445963	583;332;748	1663	1970;1237;2483	5690	218;197	415	1044;1112	2156	less	less	0.36807	-0.23396	0.8	0.73	0.00015	0.00015	same	enhanced
2	+	chr2:12484657-12487109	AT2G29065	SCL34	protein_coding	2	12485747		exon	33	12487059		utr3	98	12484859	12485010	12;6;12	30	15;24;16	55	3;0	3	25;18	43	noclass	weak	2.10602	-0.7976	0.91	0.56	0.01603	0.01037	same	enhanced
1	-	chr1:24811079-24812660	AT1G66500	PCFS1	protein_coding	2	24812212		exon	43	24811148		utr3	55	None	None	21;4;13	38	13;4;7	24	0;5	5	7;24	31	noclass	less	2.10345	-1.17703	0.88	0.44	0.00042	0.00029	same	enhanced
1	-	chr1:8233952-8235018	AT1G23205		protein_coding	2	8234165		utr3	222	8233996		utr3	2007	None	None	79;56;72	207	474;361;657	1492	10;5	15	296;219	515	less	less	1.66448	-0.58923	0.93	0.74	0	0	same	enhanced
1	-	chr1:26477742-26481629	AT1G70300	POT6	protein_coding	3	26477911		utr3	110	26477783		utr3	362	26479153	26479062	28;27;35	90	70;77;76	223	11;9	20	68;71	139	weak	less	0.90289	-0.56749	0.82	0.62	0.00742	0.01007	same	enhanced
2	-	chr2:8737704-8739676	AT2G20270		protein_coding	2	8737838		utr3	1640	8737704		utr3	216	8738240	8738077	510;357;518	1385	57;34;59	150	146;109	255	42;24	66	noclass	noclass	0.31166	-0.94679	0.84	0.69	0.0001	0.00012	same	enhanced
4	+	chr4:12503671-12505773	AT4G24060	DOF4.6	protein_coding	2	12505518		utr3	152	12505645		utr3	1201	12503993	12504411	34;54;53	141	316;310;370	996	4;7	11	93;112	205	less	weak	1.08957	-0.31897	0.93	0.83	0.02166	0.01898	same	enhanced
2	-	chr2:12339850-12343442	AT2G28780		protein_coding	2	12340076		utr3	1121	12339948		utr3	318	12341891	12341784	280;239;377	896	75;61;92	228	123;102	225	42;48	90	weak	strong	0.21442	-0.44135	0.8	0.72	0.03499	0.03692	same	enhanced
2	-	chr2:10847374-10850796	AT2G25490	EBF1	protein_coding	2	10847513		utr3	127	10847384		utr3	1891	10850249	10849879	33;23;58	114	374;397;558	1329	6;7	13	284;278	562	strong	strong	1.42762	-0.43563	0.9	0.7	0.00151	0.00105	same	enhanced
4	+	chr4:12514898-12519877	AT4G24100		protein_coding	2	12519592		utr3	70	12519821		utr3	177	12519198	12519293	32;17;17	66	54;19;53	126	1;3	4	26;25	51	strong	less	1.93128	-0.83298	0.94	0.71	0.00551	0.00422	same	enhanced
1	+	chr1:27435305-27437191	AT1G72910		protein_coding	2	27436971		utr3	42	27437143		utr3	408	27436088	27436198	20;4;12	36	69;35;46	150	1;5	6	110;148	258	weak	strong	2.83386	-0.51874	0.86	0.37	3e-05	0	same	enhanced
4	+	chr4:1258531-1260695	AT4G02820		protein_coding	2	1260504		utr3	168	1260664		utr3	54	1258922	1259007	65;33;57	155	16;9;17	42	7;6	13	8;4	12	strong	less	0.6231	-1.13784	0.92	0.78	0.03395	0.03685	same	enhanced
1	-	chr1:21086500-21088553	AT1G56330	SAR1B	protein_coding	2	21086703		utr3	356	21086554		utr3	1226	21088061	21087165	117;67;110	294	266;217;359	842	23;39	62	197;187	384	less	noclass	0.64844	-0.44727	0.83	0.69	0.01387	0.01276	same	enhanced
3	+	chr3:22453667-22457457	AT3G60750	TKL-1	protein_coding	2	22456948		utr3	11340	22457077		utr3	29880	22455778	22455863	3659;2661;3943	10263	7891;5761;8590	22242	529;548	1077	3524;4114	7638	strong	noclass	1.02388	-0.68661	0.91	0.74	0	0	same	enhanced
1	-	chr1:7566228-7570013	AT1G21590		protein_coding	2	7566484		utr3	225	7566281		utr3	747	7566961	7566858	89;52;66	207	192;185;197	574	7;11	18	87;86	173	less	noclass	1.1812	-0.58203	0.92	0.77	0.0009	0.00073	same	enhanced
2	-	chr2:13371657-13374017	AT2G31360	ADS2	protein_coding	2	13372035		utr3	502	13371893		utr3	1620	13372498	13372319	143;114;159	416	475;246;439	1160	49;37	86	214;246	460	less	weak	0.55975	-0.40845	0.83	0.72	0.01637	0.01551	same	enhanced
4	+	chr4:15490565-15493435	AT4G32030		protein_coding	2	15493175		utr3	28	15493312		utr3	29	15492409	15492503	8;10;8	26	3;5;9	17	0;2	2	8;4	12	less	weak	1.98895	-1.21975	0.93	0.59	0.03274	0.02986	same	enhanced
3	+	chr3:7377390-7380212	AT3G21060	RBL	protein_coding	2	7380025		utr3	579	7380212		utr3	43	7379559	7379750	155;151;142	448	6;3;6	15	57;74	131	7;21	28	noclass	noclass	0.65968	-2.04638	0.77	0.35	0.00027	0.00061	same	enhanced
5	+	chr5:23204376-23206662	AT5G57280	RID2	protein_coding	2	23206415		exon	585	23206643		utr3	258	23206211	23206319	209;124;166	499	101;43;46	190	42;44	86	31;37	68	noclass	less	0.46862	-0.5983	0.85	0.74	0.02164	0.02282	same	enhanced
1	-	chr1:16425411-16430286	AT1G43620	UGT80B1	protein_coding	2	16425565		utr3	41	16425431		utr3	636	16425998	16425866	18;8;13	39	138;133;156	427	2;0	2	109;100	209	strong	strong	2.82595	-0.39298	0.95	0.67	0.00277	0.00146	same	enhanced
5	+	chr5:23717774-23719777	AT5G58710	CYP20-1	protein_coding	2	23719616		utr3	6543	23719764		utr3	433	23719185	23719355	1764;1248;1799	4811	97;70;119	286	941;791	1732	75;72	147	less	less	0.12815	-0.38442	0.74	0.66	0.03114	0.03346	same	enhanced
5	-	chr5:10540122-10543557	AT5G28540	MED37A	protein_coding	3	10540593		utr3	1277	10540463		utr3	2029	10541264	10541175	389;264;405	1058	519;353;487	1359	91;128	219	337;333	670	less	noclass	0.79606	-0.45351	0.83	0.67	2e-05	0	same	enhanced
5	+	chr5:3884948-3888076	AT5G12040	NLP3	protein_coding	2	3887907		utr3	199	3888053		utr3	457	3887612	3887692	66;35;49	150	131;75;85	291	24;25	49	82;84	166	strong	weak	0.53566	-0.26871	0.75	0.64	0.03606	0.03395	same	enhanced
5	-	chr5:4937464-4939206	AT5G15210	ZHD8	protein_coding	2	4937752		utr3	28	4937599		utr3	406	None	None	12;9;6	27	101;73;110	284	1;0	1	62;60	122	less	less	3.26498	-0.26908	0.96	0.7	0.0106	0.00575	same	enhanced
3	+	chr3:17935255-17940791	AT3G48430	REF6	protein_coding	2	17940044		exon	210	17940708		utr3	347	17938968	17939048	60;57;75	192	91;72;104	267	6;12	18	31;49	80	noclass	noclass	1.12679	-0.55367	0.91	0.77	0.00034	0.00032	same	enhanced
5	-	chr5:22264593-22266901	AT5G54810	TSB1	protein_coding	2	22264746		utr3	573	22264617		utr3	2776	22265075	22264980	196;135;187	518	780;516;723	2019	30;25	55	392;365	757	noclass	strong	1.4269	-0.39626	0.9	0.73	0	0	same	enhanced
1	+	chr1:7873866-7876017	AT1G22280	PAPP2C	protein_coding	2	7875648		utr3	45	7875833		utr3	573	7875255	7875357	10;8;22	40	114;116;100	330	1;4	5	136;107	243	noclass	weak	1.7483	-0.77063	0.89	0.58	0.03982	0.03009	same	enhanced
5	+	chr5:2803832-2805605	AT5G08640	FLS1	protein_coding	2	2805309		utr3	3547	2805487		utr3	899	2804874	2804958	1058;727;1026	2811	218;155;209	582	372;364	736	166;151	317	strong	noclass	0.34794	-0.70652	0.79	0.65	0	0	same	enhanced
1	-	chr1:12980688-12984739	AT1G35350	PHO1-H8	protein_coding	2	12981092		utr3	137	12980900		utr3	52	12981437	12981350	53;35;32	120	13;9;5	27	7;10	17	10;15	25	noclass	less	1.04527	-1.6616	0.88	0.52	5e-05	7e-05	same	enhanced
1	+	chr1:25272121-25273859	AT1G67470		protein_coding	2	25273480		utr3	115	25273659		utr3	48	None	None	38;24;35	97	13;2;12	27	10;8	18	8;13	21	noclass	less	0.84039	-1.25079	0.84	0.56	0.01153	0.01473	same	enhanced
5	-	chr5:4071895-4074618	AT5G12900	IRKI	protein_coding	2	4072080		utr3	70	4071929		utr3	248	4074225	4073620	24;25;18	67	48;59;40	147	2;1	3	43;58	101	less	less	3.35237	-0.57698	0.96	0.59	0	0	same	enhanced
3	+	chr3:10911131-10913189	AT3G28910	MYB30	protein_coding	2	10912973		utr3	400	10913133		utr3	346	10912031	10912146	114;95;104	313	78;71;64	213	55;32	87	75;58	133	weak	strong	0.5867	-0.57893	0.78	0.62	0.0003	0.0003	same	enhanced
2	+	chr2:7945997-7948467	AT2G18280	TULP2	protein_coding	2	7948322		utr3	249	7948452		utr3	278	7947462	7947541	92;53;80	225	69;68;83	220	11;13	24	28;30	58	noclass	noclass	0.71725	-0.56323	0.9	0.79	0.02061	0.02014	same	enhanced
3	+	chr3:7967988-7969704	AT3G22480	PDF2	protein_coding	2	7969442		exon	128	7969665		utr3	415	7968218	7969065	49;39;30	118	143;113;85	341	4;6	10	34;40	74	noclass	noclass	1.05023	-0.30304	0.92	0.82	0.02506	0.02345	same	enhanced
2	+	chr2:9995464-9999121	AT2G23460	XLG1	protein_coding	2	9998958		utr3	31	9999105		utr3	448	9998298	9998379	16;5;8	29	109;69;119	297	0;2	2	72;79	151	noclass	noclass	2.45569	-0.41083	0.94	0.66	0.02096	0.01333	same	enhanced
3	-	chr3:696241-698163	AT3G03070		protein_coding	2	696447		utr3	2942	696308		utr3	514	696806	696702	805;546;972	2323	123;97;154	374	336;283	619	69;71	140	weak	weak	0.14229	-0.3405	0.79	0.73	0.04631	0.0484	same	enhanced
5	+	chr5:1519704-1523136	AT5G05140	MED26B	protein_coding	2	1522667		utr3	116	1522803		utr3	92	1522089	1522177	41;24;44	109	24;22;24	70	4;3	7	13;9	22	noclass	strong	1.29034	-0.98606	0.94	0.76	0.00454	0.00458	same	enhanced
1	+	chr1:20439382-20441158	AT1G54780	TLP18.3	protein_coding	2	20440977		utr3	3470	20441117		utr3	1533	20440225	20440704	1048;760;1131	2939	458;308;466	1232	263;268	531	159;142	301	noclass	noclass	0.17565	-0.26189	0.85	0.8	0.01146	0.01163	same	enhanced
1	-	chr1:21548139-21553265	AT1G58200	MSL3	protein_coding	2	21548628		exon	52	21548186		utr3	244	21549405	21549107	24;14;13	51	75;39;68	182	0;1	1	32;30	62	noclass	less	3.64852	-0.47955	0.98	0.75	0.00064	0.00039	same	enhanced
2	+	chr2:12589865-12591486	AT2G29310		protein_coding	2	12591334		utr3	468	12591470		utr3	55	12590757	12590853	157;87;132	376	5;4;11	20	52;40	92	23;12	35	noclass	noclass	0.74047	-2.08257	0.8	0.36	0	1e-05	same	enhanced
2	-	chr2:11187725-11191423	AT2G26280	CID7	protein_coding	2	11188008		utr3	427	11187758		utr3	458	11189804	11189724	160;108;118	386	137;127;103	367	15;26	41	45;46	91	noclass	less	0.65959	-0.54391	0.9	0.8	0.00481	0.00471	same	enhanced
3	-	chr3:2768640-2771374	AT3G09070		protein_coding	2	2768817		utr3	34	2768690		utr3	469	None	None	13;16;5	34	126;90;141	357	0;0	0	55;57	112	less	strong	11.6661	-0.28159	1	0.76	0.01242	0.00885	same	enhanced
1	-	chr1:29882120-29887413	AT1G79440	ALDH5F1	protein_coding	2	29882345		utr3	1078	29882207		utr3	64	29882830	29882563	277;257;320	854	11;14;15	40	121;103	224	17;7	24	weak	weak	0.20922	-0.99064	0.79	0.62	0.03586	0.04738	same	enhanced
4	-	chr4:6837910-6840035	AT4G11220	RTNLB2	protein_coding	2	6838047		utr3	714	6837910		utr3	190	6838431	6838345	177;118;217	512	29;24;52	105	107;95	202	51;34	85	noclass	less	0.3506	-0.67933	0.72	0.55	0.00602	0.00701	same	enhanced
1	-	chr1:19572754-19574058	AT1G52550		protein_coding	2	19573074		utr3	628	19572936		utr3	407	19573754	19573336	156;132;189	477	62;42;60	164	75;76	151	142;101	243	noclass	noclass	1.03921	-1.19569	0.76	0.4	0	0	same	enhanced
5	+	chr5:20949290-20951511	AT5G51570	HIR4	protein_coding	2	20951311		utr3	28	20951449		utr3	224	20950648	20950859	11;5;11	27	44;50;70	164	1;0	1	26;34	60	less	less	2.9448	-0.3291	0.96	0.73	0.02301	0.01557	same	enhanced
5	+	chr5:24128490-24131080	AT5G59920	ULI3	protein_coding	2	24130898		utr3	166	24131026		utr3	1473	None	None	37;34;55	126	285;235;371	891	29;11	40	317;265	582	less	noclass	0.75861	-0.28296	0.76	0.6	0.01442	0.01161	same	enhanced
1	-	chr1:27851459-27853268	AT1G74070	CYP26-2	protein_coding	2	27851727		utr3	402	27851600		utr3	1254	27852596	27852518	125;97;131	353	344;216;310	870	30;19	49	256;128	384	noclass	noclass	1.18009	-0.49736	0.88	0.69	0	0	same	enhanced
2	-	chr2:13391880-13392926	AT2G31410		protein_coding	2	13392405		exon	371	13392072		utr3	4682	None	None	120;86;118	324	1081;976;1105	3162	16;31	47	840;680	1520	noclass	weak	1.0396	-0.66922	0.87	0.68	0.00029	0.00024	same	enhanced
5	-	chr5:19522237-19524787	AT5G48150	PAT1	protein_coding	2	19522387		utr3	455	19522258		utr3	227	19523030	19522947	127;97;150	374	47;33;58	138	35;46	81	46;43	89	noclass	strong	0.66206	-0.91439	0.82	0.61	0	1e-05	same	enhanced
5	+	chr5:3644546-3647410	AT5G11420		protein_coding	2	3647062		utr3	1957	3647296		utr3	7439	3645986	3646463	614;396;686	1696	1737;1505;1918	5160	144;117	261	1316;963	2279	weak	weak	0.82612	-0.67172	0.87	0.69	0	0	same	enhanced
1	-	chr1:7660946-7662724	AT1G21830		protein_coding	2	7661263		utr3	389	7661118		utr3	131	7662255	7661784	93;100;141	334	23;31;38	92	29;26	55	24;15	39	less	noclass	0.47722	-0.88948	0.86	0.7	0.00341	0.00389	same	enhanced
1	+	chr1:21237838-21241013	AT1G56660		protein_coding	6	21239203		exon	102	21240596		utr3	191	21237949	21238798	34;37;18	89	42;59;29	130	3;10	13	32;29	61	strong	less	0.87628	-0.78511	0.87	0.68	0.04244	0.02713	same	enhanced
1	+	chr1:18451745-18454462	AT1G49840		protein_coding	2	18454302		utr3	158	18454448		utr3	108	18453448	18453526	53;35;46	134	20;14;35	69	17;7	24	26;13	39	less	noclass	0.80563	-0.8537	0.85	0.64	0.01167	0.01205	same	enhanced
4	+	chr4:5448048-5448637	AT4G08555		protein_coding	2	5448293		exon	663	5448521		utr3	966	None	None	235;131;176	542	207;206;219	632	61;60	121	181;153	334	noclass	less	0.63957	-0.56471	0.82	0.65	0.00414	0.00402	same	enhanced
1	-	chr1:28830901-28836747	AT1G76810		protein_coding	4	28835459		exon	2463	28834930		exon	292	28836511	28836383	873;619;576	2068	94;43;63	200	165;230	395	39;53	92	noclass	noclass	0.36723	-0.91955	0.84	0.68	0.00509	0.00088	same	enhanced
4	+	chr4:16842173-16844358	AT4G35460	NTR1	protein_coding	2	16843894		utr3	593	16844037		utr3	138	16843274	16843668	178;133;202	513	32;27;42	101	41;39	80	16;21	37	noclass	weak	0.35774	-0.87292	0.87	0.73	0.00522	0.00591	same	enhanced
3	-	chr3:1579418-1583072	AT3G05470	FH11	protein_coding	2	1579585		utr3	145	1579430		utr3	178	1580484	1580401	46;44;45	135	53;40;27	120	4;6	10	35;23	58	less	noclass	1.66152	-1.05235	0.93	0.67	7e-05	6e-05	same	enhanced
2	+	chr2:7248137-7250307	AT2G16710		protein_coding	2	7250120		utr3	1724	7250288		utr3	96	7249830	7249909	467;372;462	1301	18;18;12	48	225;198	423	29;19	48	weak	weak	0.33806	-1.28246	0.75	0.5	0.00022	0.0004	same	enhanced
2	+	chr2:9293260-9297860	AT2G21790	RNR1	protein_coding	2	9297711		utr3	479	9297837		utr3	1163	9297370	9297459	162;99;159	420	244;238;246	728	29;30	59	167;268	435	less	weak	1.17663	-0.87747	0.88	0.63	0	0	same	enhanced
1	+	chr1:898479-899793	AT1G03600	PSB27-1	protein_coding	2	899522		utr3	376	899652		utr3	6573	None	None	111;68;132	311	1535;1381;1882	4798	34;31	65	918;857	1775	less	less	0.54626	-0.25455	0.83	0.73	0.0253	0.02325	same	enhanced
5	+	chr5:7116454-7122773	AT5G20960	AAO1	protein_coding	4	7122612		utr3	882	7122771		utr3	82	7122015	7122107	218;244;280	742	9;19;16	44	59;81	140	18;20	38	weak	weak	0.45653	-1.7442	0.84	0.54	0.00549	0.00024	same	enhanced
5	-	chr5:24954215-24955502	AT5G62140		protein_coding	2	24954521		utr3	479	24954360		utr3	48	24954931	24954844	158;100;136	394	14;8;8	30	53;32	85	9;9	18	weak	weak	0.27412	-1.19836	0.82	0.62	0.01998	0.02505	same	enhanced
4	+	chr4:14246259-14249871	AT4G28860	CKL4	protein_coding	2	14249495		utr3	529	14249838		utr3	86	14248478	14248661	175;151;157	483	25;18;26	69	25;21	46	10;7	17	less	strong	0.33432	-1.04829	0.91	0.8	0.02559	0.02849	same	enhanced
2	+	chr2:10183866-10185330	AT2G23940		protein_coding	2	10185030		exon	83	10185262		utr3	339	10184919	10185003	20;23;24	67	60;74;72	206	6;10	16	85;48	133	noclass	noclass	1.07412	-0.34922	0.81	0.61	0.01739	0.01271	same	enhanced
3	-	chr3:4778958-4782451	AT3G14330	PCMP-H57	protein_coding	3	4779505		utr3	98	4779041		utr3	161	4781756	4781618	39;29;29	97	45;25;55	125	0;1	1	23;13	36	noclass	less	3.55291	-1.26157	0.99	0.78	0.00361	0	same	enhanced
2	+	chr2:8692566-8695110	AT2G20140	RPT2B	protein_coding	3	8694956		utr3	487	8695084		utr3	132	8694660	8694752	164;89;173	426	31;20;47	98	37;24	61	14;20	34	less	less	0.29348	-0.9762	0.87	0.74	0.02918	0.02301	same	enhanced
4	-	chr4:103822-105220	AT4G00238	STKL1	protein_coding	2	103980		utr3	78	103835		utr3	580	None	None	23;21;27	71	166;98;161	425	5;2	7	57;98	155	noclass	less	1.58165	-0.32278	0.91	0.73	0.00794	0.00544	same	enhanced
1	+	chr1:26171855-26174021	AT1G69580		protein_coding	2	26173685		utr3	207	26173891		utr3	372	26172986	26173071	53;71;54	178	90;79;98	267	16;13	29	47;58	105	weak	noclass	0.77925	-0.51611	0.86	0.72	0.01626	0.01503	same	enhanced
2	+	chr2:10910460-10914509	AT2G25640		protein_coding	3	10913905		utr3	17	10914507		utr3	139	10913480	10913706	7;5;5	17	30;32;37	99	0;0	0	26;14	40	noclass	noclass	11.381	-0.40646	1	0.71	0.02424	0.01118	same	enhanced
5	+	chr5:8042852-8044933	AT5G23860	TUBB8	protein_coding	2	8044691		utr3	349	8044818		utr3	1600	8043754	8043841	91;82;105	278	358;301;462	1121	39;32	71	268;211	479	less	less	0.54432	-0.19815	0.8	0.7	0.00914	0.00843	same	enhanced
5	+	chr5:24707444-24709395	AT5G61440	ACHT5	protein_coding	2	24708762		utr3	67	24708892		utr3	465	24708137	24708225	21;19;20	60	103;70;121	294	2;5	7	59;112	171	less	less	1.95641	-0.37165	0.9	0.63	0.00052	0.0003	same	enhanced
3	-	chr3:6790730-6792987	AT3G19553		protein_coding	2	6790891		utr3	35	6790741		utr3	448	6791526	6791447	10;10;13	33	117;74;155	346	1;1	2	56;46	102	less	less	2.1025	-0.19431	0.94	0.77	0.04255	0.03544	same	enhanced
4	-	chr4:10288797-10291057	AT4G18700	CIPK12	protein_coding	2	10288936		utr3	87	10288801		utr3	1473	None	None	28;20;31	79	329;326;428	1083	5;3	8	193;197	390	less	strong	1.61204	-0.2007	0.91	0.74	0.00276	0.00197	same	enhanced
4	-	chr4:8389039-8390832	AT4G14620		protein_coding	2	8389181		utr3	170	8389047		utr3	53	8389849	8389751	50;45;64	159	13;17;10	40	3;8	11	3;10	13	strong	less	0.86434	-1.35305	0.94	0.75	0.01463	0.01799	same	enhanced
4	-	chr4:9030485-9033647	AT4G15920	SWEET17	protein_coding	2	9030667		utr3	226	9030529		utr3	3864	9031451	9030900	81;38;65	184	806;674;1004	2484	23;19	42	793;587	1380	weak	less	0.82835	-0.427	0.81	0.64	0.009	0.00773	same	enhanced
1	+	chr1:7835780-7837410	AT1G22190	RAP2-13	protein_coding	2	7837148		utr3	451	7837278		utr3	190	None	None	144;87;150	381	38;30;49	117	27;43	70	34;39	73	less	noclass	0.70716	-1.04758	0.84	0.62	0	0	same	enhanced
2	-	chr2:19018263-19019363	AT2G46330	AGP16	protein_coding	2	19018600		utr3	7577	19018456		utr3	465	None	None	1481;1348;2276	5105	60;50;79	189	1125;1347	2472	158;118	276	weak	noclass	0.64658	-0.95121	0.67	0.41	0	0	same	enhanced
5	-	chr5:21390411-21391560	AT5G52780		protein_coding	2	21390872		utr3	1607	21390692		utr3	103	None	None	534;354;485	1373	19;21;22	62	122;112	234	19;22	41	noclass	noclass	0.39779	-1.54569	0.85	0.6	0	1e-05	same	enhanced
5	+	chr5:25778029-25778991	AT5G64480		protein_coding	3	25778532		exon	82	25778916		utr3	525	None	None	28;25;20	73	128;120;127	375	6;3	9	77;73	150	noclass	noclass	1.33564	-0.35779	0.89	0.71	0.0154	0.00057	same	enhanced
2	+	chr2:11041330-11043255	AT2G25900	ATCTH	protein_coding	3	11042915		utr3	238	11043210		utr3	23	11041473	11041564	79;58;84	221	1;2;9	12	5;12	17	5;6	11	weak	weak	1.25953	-2.3121	0.93	0.52	0.00026	0.01996	same	enhanced
5	+	chr5:18182037-18187080	AT5G45060		protein_coding	2	18185931		exon	138	18186547		utr3	367	18185247	18185352	55;32;35	122	119;69;86	274	8;8	16	40;53	93	noclass	strong	1.00671	-0.36755	0.88	0.75	0.00804	0.00721	same	enhanced
1	+	chr1:29338529-29339759	AT1G78020		protein_coding	2	29339593		utr3	4251	29339757		utr3	3068	29339115	29339330	1339;923;1341	3603	533;531;631	1695	327;321	648	738;635	1373	weak	weak	1.07284	-1.07225	0.85	0.55	0	0	same	enhanced
4	+	chr4:18324456-18328830	AT4G39400	BRI1	protein_coding	2	18328565		utr3	1569	18328706		utr3	1456	None	None	414;331;466	1211	284;263;284	831	174;184	358	338;287	625	less	strong	0.6768	-0.65946	0.77	0.57	0	0	same	enhanced
3	-	chr3:10672040-10674455	AT3G28460		protein_coding	2	10672203		utr3	2453	10672040		utr3	474	10672564	10672393	748;548;778	2074	106;90;95	291	181;198	379	87;96	183	noclass	noclass	0.61647	-1.16089	0.85	0.61	0	0	same	enhanced
5	+	chr5:23096023-23098601	AT5G57070		protein_coding	2	23098309		utr3	57	23098435		utr3	344	None	None	15;16;20	51	100;70;76	246	1;5	6	50;48	98	noclass	noclass	1.43064	-0.33858	0.89	0.72	0.03262	0.02428	same	enhanced
1	-	chr1:4816927-4818111	AT1G14060		protein_coding	2	4817419		exon	391	4817190		utr3	619	None	None	124;88;121	333	181;114;144	439	34;24	58	98;82	180	noclass	less	0.7614	-0.47745	0.85	0.71	9e-05	8e-05	same	enhanced
3	-	chr3:16533427-16534264	AT3G45160		protein_coding	2	16533607		utr3	527	16533434		utr3	2119	16534029	16533947	188;101;92	381	256;340;303	899	81;65	146	744;476	1220	strong	less	0.92399	-0.83354	0.72	0.42	0.00834	0.00794	same	enhanced
1	-	chr1:4226238-4229210	AT1G12420	ACR8	protein_coding	2	4226496		utr3	26	4226361		utr3	494	4227114	4227029	14;6;5	25	115;98;126	339	0;1	1	76;79	155	less	less	3.01996	-0.46539	0.96	0.69	0.02636	0.0176	same	enhanced
4	+	chr4:17554492-17556047	AT4G37300	MEE59	protein_coding	2	17555578		utr3	5134	17555860		utr3	911	17555209	17555299	1665;1074;1630	4369	222;200;227	649	397;368	765	140;122	262	strong	weak	0.50209	-0.6805	0.85	0.71	1e-05	1e-05	same	enhanced
4	+	chr4:17691686-17693858	AT4G37650	SHR	protein_coding	2	17693618		utr3	359	17693783		utr3	281	None	None	105;94;114	313	52;56;79	187	19;27	46	45;49	94	less	less	0.91339	-0.85951	0.87	0.67	0	0	same	enhanced
2	-	chr2:15142652-15144220	AT2G36060	MMZ3	protein_coding	2	15142885		utr3	566	15142737		utr3	121	15143224	15143152	157;95;196	448	31;17;33	81	67;51	118	22;18	40	noclass	noclass	0.23741	-0.66477	0.79	0.67	0.04028	0.04408	same	enhanced
1	+	chr1:25693448-25696249	AT1G68490		protein_coding	4	25695457		utr3	1554	25695586		utr3	97	25694254	25694630	395;326;478	1199	21;13;20	54	170;185	355	22;21	43	less	strong	0.44888	-0.98613	0.77	0.56	0.02058	0.00612	same	enhanced
1	-	chr1:3127761-3131093	AT1G09660		protein_coding	2	3127930		utr3	58	3127793		utr3	481	3128849	3128402	19;13;20	52	132;112;113	357	1;5	6	61;63	124	less	less	1.34787	-0.22939	0.9	0.74	0.04343	0.03495	same	enhanced
1	+	chr1:20673767-20676448	AT1G55370	NDF5	protein_coding	2	20676090		utr3	904	20676304		utr3	117	20675089	20675167	267;208;298	773	21;21;27	69	84;47	131	23;25	48	noclass	noclass	0.60441	-1.42897	0.86	0.59	0	1e-05	same	enhanced
1	-	chr1:16764391-16767684	AT1G44100	AAP5	protein_coding	2	16764528		utr3	774	16764399		utr3	73	16765475	16765304	239;157;210	606	19;10;13	42	72;96	168	12;19	31	strong	weak	0.25626	-1.15571	0.78	0.58	0.00394	0.00513	same	enhanced
4	-	chr4:14323295-14325360	AT4G29080	IAA27	protein_coding	2	14323457		utr3	962	14323329		utr3	223	14324004	14323702	282;196;315	793	48;29;66	143	76;93	169	44;36	80	less	noclass	0.49201	-0.90308	0.82	0.64	0.00012	0.00016	same	enhanced
1	-	chr1:8427256-8429497	AT1G23860	RSZ21	protein_coding	3	8427904		utr3	538	8427778		utr3	923	8428233	8428097	141;99;173	413	222;104;235	561	77;48	125	200;162	362	noclass	noclass	0.69165	-0.41734	0.77	0.61	0.00255	2e-05	same	enhanced
3	-	chr3:7432192-7434742	AT3G21190	MSR1	protein_coding	2	7432438		utr3	72	7432298		utr3	317	7432939	7432857	20;13;32	65	78;60;86	224	3;4	7	55;38	93	less	noclass	1.52331	-0.4162	0.9	0.71	0.0106	0.00773	same	enhanced
3	+	chr3:5796929-5799746	AT3G17000	UBC32	protein_coding	2	5799556		utr3	319	5799682		utr3	2024	5798512	5799028	115;72;91	278	454;361;510	1325	21;20	41	370;329	699	strong	less	1.29134	-0.53754	0.87	0.65	0	0	same	enhanced
2	-	chr2:9173490-9179165	AT2G21440		protein_coding	2	9174182		exon	42	9173595		utr3	105	9174535	9174343	29;5;6	40	33;22;16	71	1;1	2	20;14	34	noclass	noclass	2.26162	-0.92875	0.95	0.68	0.04079	0.03195	same	enhanced
3	-	chr3:21797057-21798302	AT3G58990	IPMI1	protein_coding	2	21797426		utr3	319	21797132		utr3	370	None	None	84;57;90	231	77;45;80	202	36;52	88	70;98	168	strong	less	0.61768	-0.51155	0.72	0.55	0.00031	0.00029	same	enhanced
3	+	chr3:7812860-7816010	AT3G22150	PCMP-E95	protein_coding	3	7815247		exon	290	7815929		utr3	392	None	None	105;54;94	253	99;91;86	276	20;17	37	67;49	116	noclass	weak	1.12206	-0.36486	0.87	0.7	0.00432	0.02695	same	enhanced
3	+	chr3:2083393-2087792	AT3G66652	FIPS3	protein_coding	2	2087329		exon	45	2087763		utr3	44	2086963	2087207	22;9;10	41	13;6;7	26	1;3	4	13;5	18	noclass	less	1.70959	-1.11029	0.91	0.59	0.00861	0.00782	same	enhanced
3	-	chr3:2324602-2327658	AT3G07300		protein_coding	2	2324798		utr3	40	2324610		utr3	262	2325145	2325039	18;12;9	39	101;42;64	207	1;0	1	17;38	55	noclass	noclass	3.05306	-0.34441	0.97	0.79	0.01278	0.0094	same	enhanced
5	-	chr5:16130880-16135392	AT5G40340		protein_coding	9	16134406		exon	934	16133288		exon	115	16134858	16134692	297;256;250	803	33;16;14	63	62;69	131	34;18	52	noclass	noclass	0.95378	-1.4144	0.86	0.55	7e-05	0.00886	same	enhanced
5	+	chr5:25692424-25694136	AT5G64230		protein_coding	2	25693590		exon	62	25694052		utr3	115	25693364	25693561	22;8;20	50	20;16;21	57	11;1	12	30;28	58	noclass	less	1.21067	-0.83338	0.81	0.5	0.04697	0.03673	same	enhanced
3	+	chr3:7445603-7448497	AT3G21220	MKK5	protein_coding	2	7447198		utr3	405	7447343		utr3	1375	None	None	122;68;132	322	339;216;331	886	39;44	83	243;246	489	less	strong	0.75826	-0.33859	0.8	0.64	5e-05	4e-05	same	enhanced
1	-	chr1:180016-182748	AT1G01490		protein_coding	4	180245		utr3	61	180119		utr3	1061	181345	180852	19;15;20	54	213;245;275	733	3;4	7	177;151	328	noclass	noclass	0.98995	-0.76554	0.89	0.69	0.03479	0.03957	same	enhanced
5	+	chr5:5157840-5161362	AT5G15810		protein_coding	2	5161015		exon	282	5161350		utr3	245	5160722	5160820	86;54;83	223	56;30;72	158	26;33	59	43;44	87	noclass	less	0.53402	-0.52817	0.79	0.64	0.01198	0.01202	same	enhanced
2	+	chr2:14685169-14687215	AT2G34810		protein_coding	2	14687001		utr3	303	14687147		utr3	753	None	None	80;56;96	232	148;161;160	469	44;27	71	151;133	284	strong	strong	0.54938	-0.40228	0.77	0.62	0.03882	0.03657	same	enhanced
4	+	chr4:15479378-15485353	AT4G32010	VAL2	protein_coding	2	15485197		utr3	559	15485327		utr3	312	15484207	15484282	150;152;162	464	74;63;78	215	48;47	95	48;49	97	noclass	less	0.49627	-0.65288	0.83	0.69	0.00034	0.00035	same	enhanced
2	-	chr2:19043410-19044954	AT2G46400	WRKY46	protein_coding	2	19043602		utr3	48	19043413		utr3	54	19044285	19044192	23;7;5	35	13;4;3	20	8;5	13	14;20	34	less	strong	1.19165	-0.99503	0.73	0.37	0.01033	0.00897	same	enhanced
4	-	chr4:16940461-16942059	AT4G35750		protein_coding	2	16940730		utr3	782	16940549		utr3	14355	16941198	16941084	256;149;236	641	3358;2733;4278	10369	83;58	141	2188;1798	3986	weak	less	0.47464	-0.31318	0.82	0.72	0.01057	0.0101	same	enhanced
5	+	chr5:26416125-26416923	AT5G66052		protein_coding	3	26416460		utr3	280	26416911		utr3	4725	None	None	56;59;119	234	962;811;1367	3140	28;18	46	926;659	1585	noclass	strong	1.18689	-0.17627	0.84	0.66	0.00039	0.03914	same	enhanced
4	+	chr4:8977894-8978943	AT4G15770		protein_coding	2	8978749		utr3	3832	8978881		utr3	1349	None	None	1081;866;1212	3159	255;249;379	883	350;323	673	266;200	466	noclass	noclass	0.60265	-0.69886	0.82	0.65	0	0	same	enhanced
3	-	chr3:22879719-22881774	AT3G61820		protein_coding	3	22880012		utr3	265	22879885		utr3	756	None	None	66;56;112	234	151;145;238	534	13;18	31	122;100	222	noclass	noclass	1.16404	-0.47711	0.88	0.71	0	0.04715	same	enhanced
5	+	chr5:24386009-24387303	AT5G60680		protein_coding	2	24386766		utr3	50	24386914		utr3	400	None	None	10;13;22	45	90;54;111	255	3;2	5	88;57	145	noclass	less	1.9773	-0.40087	0.9	0.64	0.00505	0.00305	same	enhanced
5	-	chr5:1963071-1964466	AT5G06430		protein_coding	2	1963393		utr3	103	1963142		utr3	150	1963818	1963732	31;23;45	99	42;25;36	103	0;4	4	33;14	47	weak	noclass	2.1644	-1.34003	0.96	0.69	0.00272	0.0021	same	enhanced
5	+	chr5:21755250-21758949	AT5G53550	YSL3	protein_coding	2	21758797		utr3	97	21758926		utr3	913	21757760	21757837	30;24;26	80	199;192;194	585	12;5	17	171;157	328	weak	strong	1.1565	-0.2286	0.82	0.64	0.00533	0.004	same	enhanced
5	+	chr5:22124389-22126617	AT5G54500	FQR1	protein_coding	2	22126283		utr3	1281	22126495		utr3	2745	22125937	22126020	443;243;375	1061	676;571;797	2044	131;89	220	388;313	701	weak	less	0.37218	-0.3263	0.83	0.74	0.04501	0.04444	same	enhanced
3	-	chr3:19989291-19991185	AT3G53990		protein_coding	3	19989643		utr3	7253	19989483		utr3	3639	19990447	19989736	2160;1189;2002	5351	875;615;879	2369	1036;866	1902	680;590	1270	strong	weak	0.19845	-0.37675	0.74	0.65	0.01128	0.00066	same	enhanced
5	-	chr5:2621973-2622899	AT5G08150	SOB5	protein_coding	2	2622359		exon	452	2622036		utr3	474	None	None	107;83;171	361	92;89;136	317	44;47	91	87;70	157	weak	less	0.51052	-0.45401	0.8	0.67	0.00517	0.00508	same	enhanced
3	+	chr3:5234456-5236195	AT3G15500	NAC055	protein_coding	2	5235921		utr3	102	5236110		utr3	174	5235273	5235377	34;24;31	89	49;42;35	126	7;6	13	19;29	48	less	less	0.89665	-0.47782	0.87	0.72	0.03586	0.03299	same	enhanced
3	-	chr3:588265-589692	AT3G02730	TRXF1	protein_coding	2	588419		utr3	15131	588282		utr3	1083	588887	588713	4396;2878;4285	11559	259;195;289	743	1822;1750	3572	160;180	340	noclass	noclass	0.18628	-0.37157	0.76	0.69	0.00181	0.00193	same	enhanced
5	+	chr5:4488475-4490263	AT5G13930	CHS	protein_coding	2	4490121		utr3	2880	4490247		utr3	12447	4488954	4489039	766;494;880	2140	3358;1907;3507	8772	318;422	740	1640;2035	3675	less	strong	0.1733	-0.11436	0.74	0.7	0.03963	0.03927	same	enhanced
3	-	chr3:19310530-19312280	AT3G52060		protein_coding	2	19310726		utr3	513	19310537		utr3	3457	19310965	19310879	185;94;141	420	746;694;966	2406	48;45	93	547;504	1051	noclass	weak	0.53418	-0.40886	0.82	0.7	0.04855	0.04676	same	enhanced
1	+	chr1:10758742-10762428	AT1G30440		protein_coding	2	10762119		exon	754	10762399		utr3	1160	10761481	10761571	246;175;238	659	318;247;339	904	53;42	95	128;128	256	noclass	less	0.58703	-0.38404	0.87	0.78	8e-05	8e-05	same	enhanced
1	+	chr1:8692629-8694704	AT1G24530		protein_coding	2	8694554		utr3	351	8694682		utr3	1799	None	None	93;62;117	272	396;336;477	1209	45;34	79	303;287	590	strong	weak	0.51276	-0.2243	0.77	0.67	0.01804	0.01626	same	enhanced
5	+	chr5:1169152-1174991	AT5G04240	ELF6	protein_coding	2	1174741		utr3	46	1174877		utr3	104	1172503	1172646	21;15;10	46	24;27;26	77	0;0	0	12;15	27	less	noclass	12.6315	-0.16555	1	0.74	0.00038	0.00027	same	enhanced
5	+	chr5:21110332-21111423	AT5G51960		protein_coding	2	21111244		utr3	701	21111392		utr3	284	21110913	21111001	205;144;215	564	55;66;74	195	70;67	137	52;37	89	less	noclass	0.38151	-0.50248	0.8	0.69	0.04721	0.04935	same	enhanced
4	+	chr4:8984786-8985994	AT4G15800	RALFL33	protein_coding	3	8985341		utr3	635	8985481		utr3	602	None	None	169;117;228	514	115;129;144	388	67;54	121	114;100	214	less	less	0.76116	-0.43355	0.81	0.64	0.0021	0.02501	same	enhanced
1	+	chr1:20905913-20907413	AT1G55910	ZIP11	protein_coding	2	20907272		utr3	273	20907412		utr3	120	20906626	20906709	68;53;76	197	22;20;26	68	43;33	76	28;24	52	less	noclass	0.358	-0.62793	0.72	0.57	0.0294	0.03115	same	enhanced
2	+	chr2:18115063-18118877	AT2G43700	LECRK54	protein_coding	2	18118714		utr3	26	18118860		utr3	92	18115261	18115478	12;7;7	26	13;17;29	59	0;0	0	16;17	33	less	weak	12.7645	-0.19973	1	0.64	0.00307	0.0019	same	enhanced
3	-	chr3:1861758-1864565	AT3G06150		protein_coding	2	1861885		utr3	195	1861758		utr3	886	1863886	1863755	50;49;54	153	205;161;223	589	27;15	42	160;137	297	less	weak	0.64522	-0.2368	0.78	0.66	0.02164	0.01909	same	enhanced
2	+	chr2:8779666-8782788	AT2G20340	ELI5	protein_coding	2	8782596		utr3	53	8782774		utr3	302	8782263	8782369	16;13;19	48	69;52;89	210	2;3	5	50;42	92	strong	strong	1.76888	-0.30509	0.91	0.7	0.00804	0.00632	same	enhanced
3	+	chr3:16504313-16507414	AT3G45100	PIGA	protein_coding	2	16507002		utr3	178	16507227		utr3	87	16506683	16506764	44;52;56	152	21;11;26	58	15;11	26	16;13	29	noclass	weak	0.68448	-0.8994	0.85	0.67	0.02328	0.02559	same	enhanced
3	+	chr3:1225918-1227435	AT3G04550	RAF1.2	protein_coding	2	1226768		exon	775	1227401		utr3	9410	None	None	262;156;262	680	2312;1875;2607	6794	56;39	95	1420;1196	2616	noclass	less	0.93311	-0.51134	0.88	0.72	0	0	same	enhanced
2	-	chr2:18411423-18414152	AT2G44610	RABH1B	protein_coding	2	18411597		utr3	124	18411434		utr3	1990	18412203	18411924	52;24;37	113	536;365;610	1511	8;3	11	229;250	479	less	strong	1.2721	-0.41995	0.91	0.76	0.00998	0.0078	same	enhanced
1	+	chr1:4105222-4109600	AT1G12110	NPF6.3	protein_coding	2	4109396		utr3	2053	4109537		utr3	5518	4106701	4108424	475;417;748	1640	941;712;1226	2879	235;178	413	1447;1192	2639	less	weak	1.07978	-0.79003	0.8	0.52	0	0	same	enhanced
5	-	chr5:7957248-7960445	AT5G23610		protein_coding	2	7957539		utr3	483	7957339		utr3	635	7958015	7957757	170;116;159	445	176;159;130	465	22;16	38	78;92	170	noclass	less	1.16291	-0.91051	0.92	0.73	1e-05	1e-05	same	enhanced
5	+	chr5:17007365-17014845	AT5G42540	XRN2	protein_coding	3	17014457		exon	126	17014727		utr3	655	17013894	17013989	56;24;40	120	236;150;163	549	1;5	6	45;61	106	noclass	weak	1.60034	-0.33667	0.95	0.84	0.00646	0.02697	same	enhanced
4	-	chr4:13219914-13222375	AT4G26080	ABI1	protein_coding	3	13220160		utr3	234	13219974		utr3	589	13220680	13220589	73;62;53	188	102;110;115	327	31;15	46	148;114	262	weak	weak	1.05106	-0.64687	0.8	0.56	0	0.00966	same	enhanced
1	+	chr1:3999156-4000023	AT1G11850		protein_coding	2	3999660		utr3	2968	3999798		utr3	6481	None	None	657;516;751	1924	1051;812;1279	3142	606;438	1044	1893;1446	3339	strong	less	0.56893	-0.40177	0.65	0.48	0	0	same	enhanced
2	+	chr2:10713806-10724105	AT2G25170	PKL	protein_coding	2	10723707		exon	52	10723905		utr3	554	10723323	10723402	27;9;14	50	153;135;123	411	0;2	2	60;83	143	noclass	less	2.46287	-0.60352	0.96	0.74	0.01068	0.00754	same	enhanced
1	+	chr1:26450165-26452038	AT1G70230	AXY4	protein_coding	2	26451836		utr3	458	26451977		utr3	172	26450575	26450659	112;91;137	340	28;27;41	96	70;48	118	40;36	76	less	weak	0.42214	-0.76695	0.74	0.56	0.00126	0.00144	same	enhanced
1	+	chr1:8741835-8755603	AT1G24706	THO2	protein_coding	3	8755448		utr3	193	8755575		utr3	66	8754475	8754714	74;30;58	162	15;7;9	31	15;16	31	22;13	35	less	noclass	0.81775	-1.73491	0.84	0.47	2e-05	0.00035	same	enhanced
1	+	chr1:474372-476611	AT1G02370		protein_coding	2	476474		utr3	77	476608		utr3	62	474887	475140	23;20;25	68	16;10;9	35	3;6	9	8;19	27	less	less	1.37916	-1.17137	0.88	0.56	0.00127	0.00125	same	enhanced
4	+	chr4:929868-932396	AT4G02100		protein_coding	2	932168		utr3	214	932329		utr3	110	930787	930871	54;53;67	174	26;16;17	59	16;24	40	23;28	51	less	less	0.83027	-1.09604	0.81	0.54	0.00032	0.00038	same	enhanced
4	-	chr4:17571815-17573937	AT4G37380	ELI1	protein_coding	2	17571968		utr3	78	17571824		utr3	23	None	None	26;19;23	68	6;5;1	12	4;6	10	7;4	11	noclass	noclass	0.9119	-1.72136	0.87	0.52	0.01453	0.02092	same	enhanced
4	+	chr4:12864451-12866826	AT4G25030		protein_coding	2	12866689		utr3	95	12866823		utr3	962	12865803	12865995	31;26;36	93	193;249;276	718	1;1	2	126;118	244	less	strong	3.59435	-0.35822	0.98	0.75	0	0	same	enhanced
2	+	chr2:306250-309266	AT2G01680		protein_coding	2	308425		exon	152	308572		utr3	464	307465	307559	42;35;61	138	126;90;131	347	7;7	14	58;59	117	less	strong	1.28825	-0.44741	0.91	0.75	0.00092	0.00075	same	enhanced
3	+	chr3:6772569-6775444	AT3G19520		protein_coding	2	6774308		utr3	1719	6774438		utr3	97	6773625	6773714	577;363;488	1428	20;9;29	58	134;157	291	15;24	39	noclass	less	0.55221	-1.17743	0.83	0.6	0.00257	0.0035	same	enhanced
2	-	chr2:94726-96862	AT2G01140	FBA3	protein_coding	2	94949		utr3	168	94810		utr3	790	95747	95645	49;43;62	154	219;149;223	591	7;7	14	102;97	199	less	less	1.51379	-0.3825	0.92	0.75	6e-05	4e-05	same	enhanced
1	+	chr1:7346155-7347282	AT1G21010		protein_coding	2	7346970		utr3	38	7347120		utr3	167	None	None	16;9;11	36	49;32;33	114	2;0	2	29;24	53	weak	noclass	2.65079	-0.41115	0.95	0.68	0.00349	0.0026	same	enhanced
2	+	chr2:17165190-17166109	AT2G41180	SIB2	protein_coding	3	17165883		utr3	265	17166024		utr3	86	None	None	71;76;79	226	16;15;21	52	24;15	39	17;17	34	less	noclass	0.78468	-1.15431	0.85	0.6	0.01205	0.00151	same	enhanced
1	-	chr1:5231344-5236885	AT1G15210	ABCG35	protein_coding	2	5231492		utr3	631	5231349		utr3	40	5232566	5232479	204;136;182	522	12;5;2	19	43;66	109	7;14	21	strong	weak	0.7054	-1.70885	0.83	0.47	0.00368	0.00593	same	enhanced
2	+	chr2:1679306-1680542	AT2G04790		protein_coding	2	1680223		utr3	77	1680533		utr3	250	None	None	30;23;20	73	58;57;75	190	3;1	4	27;33	60	less	strong	1.90835	-0.60934	0.95	0.76	0.00491	0.00383	same	enhanced
3	+	chr3:21836405-21838619	AT3G59080		protein_coding	2	21838488		utr3	46	21838619		utr3	141	None	None	16;10;17	43	16;34;40	90	0;3	3	17;34	51	less	less	2.08905	-0.87408	0.93	0.64	0.01012	0.00739	same	enhanced
3	+	chr3:2492259-2495958	AT3G07810		protein_coding	2	2495387		utr3	208	2495746		utr3	2377	2494557	2495037	80;56;54	190	520;467;596	1583	10;8	18	397;397	794	weak	weak	1.70718	-0.68397	0.91	0.67	0	0	same	enhanced
3	-	chr3:3098724-3102047	AT3G10050	OMR1	protein_coding	2	3098906		utr3	1558	3098728		utr3	717	3099388	3099304	445;355;439	1239	211;122;175	508	136;183	319	106;103	209	strong	noclass	0.31552	-0.37954	0.8	0.71	0.02992	0.03059	same	enhanced
5	+	chr5:20900858-20904646	AT5G51460	TPPA	protein_coding	2	20904406		utr3	123	20904538		utr3	341	20904155	20904240	37;30;37	104	87;72;89	248	11;8	19	48;45	93	noclass	noclass	0.75201	-0.28336	0.85	0.73	0.0455	0.04242	same	enhanced
5	-	chr5:23683783-23685830	AT5G58600	PMR5	protein_coding	2	23683934		utr3	341	23683794		utr3	132	23684606	23684534	114;74;122	310	26;28;26	80	10;21	31	29;23	52	noclass	weak	1.22102	-1.44883	0.91	0.61	3e-05	4e-05	same	enhanced
2	-	chr2:12950953-12954147	AT2G30390	FC2	protein_coding	2	12951362		exon	132	12951056		utr3	1102	12951554	12951463	41;23;50	114	308;219;274	801	13;5	18	175;126	301	noclass	strong	0.90114	-0.33827	0.86	0.73	0.03321	0.02825	same	enhanced
1	+	chr1:19813789-19819563	AT1G53165	ATMAP4KALPHA1	protein_coding	2	19819349		utr3	26	19819548		utr3	82	19819101	19819192	14;5;7	26	24;17;27	68	0;0	0	7;7	14	weak	less	11.5479	-0.12891	1	0.83	0.04073	0.03456	same	enhanced
5	-	chr5:5659553-5662996	AT5G17230	PSY	protein_coding	2	5659717		utr3	1437	5659569		utr3	92	5660105	5660009	470;304;420	1194	19;25;11	55	148;95	243	22;15	37	less	less	0.62024	-1.05561	0.83	0.6	0.01509	0.01848	same	enhanced
3	-	chr3:8267919-8268960	AT3G23170		protein_coding	2	8268100		utr3	608	8267947		utr3	70	None	None	167;90;221	478	16;4;17	37	61;69	130	21;12	33	strong	strong	0.47823	-1.2332	0.79	0.53	0.00348	0.00527	same	enhanced
4	-	chr4:10183670-10185382	AT4G18430	RABA1E	protein_coding	2	10183843		utr3	27	10183717		utr3	335	10185001	10184335	12;5;6	23	54;56;55	165	2;2	4	85;85	170	less	noclass	2.16817	-0.36413	0.85	0.49	0.01188	0.00612	same	enhanced
1	+	chr1:19434479-19439030	AT1G52190	NPF1.2	protein_coding	2	19438747		utr3	81	19438932		utr3	1117	19437366	19437723	15;28;36	79	283;282;382	947	2;0	2	69;101	170	strong	less	2.40759	-0.4294	0.98	0.85	0.00947	0.00731	same	enhanced
4	-	chr4:14992395-14998648	AT4G30790	ATG11	protein_coding	3	14998518		utr5	169	14998268		utr5	72	None	None	54;36;41	131	5;5;2	12	21;17	38	24;36	60	noclass	noclass	0.94702	-3.15582	0.78	0.17	0.02133	0	same	enhanced
3	+	chr3:15509526-15512573	AT3G43590		protein_coding	2	15511833		exon	108	15512565		utr3	796	15511626	15511726	51;27;25	103	232;222;188	642	2;3	5	78;76	154	noclass	weak	1.74594	-0.52053	0.95	0.81	0.00542	0.00437	same	enhanced
5	+	chr5:25328118-25329881	AT5G63140	PAP29	protein_coding	2	25329483		exon	545	25329793		utr3	1067	25329064	25329144	174;113;162	449	223;190;263	676	57;39	96	199;192	391	noclass	weak	0.83879	-0.5841	0.82	0.63	0	0	same	enhanced
5	+	chr5:22686472-22689670	AT5G56030	HSP81-2	protein_coding	2	22688913		exon	5736	22689611		utr3	8271	22687492	22687597	1892;1075;1484	4451	1867;1563;1977	5407	679;606	1285	1334;1530	2864	noclass	less	0.42798	-0.41966	0.78	0.65	0.00824	0.00822	same	enhanced
3	+	chr3:21832191-21833040	AT3G59068		lncRNA	3	21832442		exon	340	21832602		exon	167	None	None	142;48;80	270	19;9;10	38	47;23	70	68;61	129	noclass	noclass	1.88103	-1.79376	0.79	0.23	0	0	same	enhanced
1	-	chr1:24060639-24062803	AT1G64780	AMT1-2	protein_coding	2	24060816		utr3	1348	24060679		utr3	95	None	None	344;256;395	995	16;10;12	38	159;194	353	28;29	57	less	noclass	0.3737	-1.70744	0.74	0.4	0	0	same	enhanced
5	+	chr5:793973-796217	AT5G03290	IDH5	protein_coding	2	796043		utr3	114	796173		utr3	726	795611	795746	32;28;41	101	210;126;225	561	5;8	13	74;91	165	strong	less	0.97662	-0.22963	0.89	0.77	0.0334	0.02933	same	enhanced
3	+	chr3:19412018-19413057	AT3G52360		protein_coding	2	19412777		utr3	120	19412917		utr3	1713	19412463	19412554	33;26;30	89	278;267;412	957	16;15	31	407;349	756	less	strong	0.91951	-0.25197	0.74	0.56	0.00839	0.00636	same	enhanced
3	+	chr3:19083979-19086299	AT3G51420	SSL4	protein_coding	2	19085594		utr3	1037	19085821		utr3	2974	19085075	19085171	307;198;328	833	690;522;907	2119	103;101	204	462;393	855	noclass	noclass	0.43202	-0.28304	0.8	0.71	0.00117	0.00112	same	enhanced
1	-	chr1:12157053-12159124	AT1G33520	MOS2	protein_coding	4	12158324		exon	195	12157961		exon	699	None	None	84;32;49	165	150;92;133	375	15;15	30	152;172	324	noclass	noclass	1.33867	-0.88204	0.85	0.54	0.02446	0	same	enhanced
5	+	chr5:22923803-22926962	AT5G56630	PFK7	protein_coding	2	22926818		utr3	62	22926951		utr3	765	22926426	22926535	31;12;15	58	204;154;230	588	1;3	4	92;85	177	less	strong	1.59054	-0.50663	0.94	0.77	0.04925	0.04048	same	enhanced
5	+	chr5:19116718-19118743	AT5G47060		protein_coding	2	19117737		utr3	36	19118045		utr3	198	19117195	19117457	13;9;13	35	57;38;50	145	0;1	1	21;32	53	noclass	less	3.34201	-0.33646	0.97	0.73	0.00343	0.00265	same	enhanced
4	-	chr4:17527641-17530588	AT4G37250		protein_coding	2	17527776		utr3	64	17527649		utr3	82	17528578	17528483	18;21;20	59	22;5;19	46	2;3	5	20;16	36	less	less	1.91808	-1.37154	0.92	0.56	0.00577	0.00505	same	enhanced
5	+	chr5:23087121-23089630	AT5G57050	ABI2	protein_coding	2	23089316		utr3	123	23089442		utr3	119	23088611	23088756	41;24;41	106	37;18;22	77	8;9	17	25;17	42	weak	weak	0.97363	-0.79519	0.86	0.65	0.00544	0.00526	same	enhanced
4	-	chr4:15153153-15155741	AT4G31170		protein_coding	2	15153443		utr3	1337	15153181		utr3	293	15153946	15153838	440;269;401	1110	71;57;82	210	108;119	227	38;45	83	noclass	noclass	0.29843	-0.64075	0.83	0.72	0.00285	0.0032	same	enhanced
5	+	chr5:16706849-16709908	AT5G41760		protein_coding	2	16709420		utr3	380	16709799		utr3	51	16708978	16709059	106;81;99	286	9;8;2	19	43;51	94	16;16	32	noclass	strong	0.5508	-1.80379	0.75	0.37	0.00011	0.00032	same	enhanced
5	-	chr5:7950201-7952618	AT5G23580	CPK12	protein_coding	2	7950347		utr3	44	7950205		utr3	174	7950608	7950525	19;3;15	37	25;15;46	86	2;5	7	38;50	88	noclass	less	1.67543	-0.728	0.84	0.49	0.01879	0.01228	same	enhanced
5	-	chr5:6966177-6968032	AT5G20600		protein_coding	2	6966683		exon	338	6966201		utr3	1503	None	None	132;57;110	299	470;285;450	1205	21;18	39	156;142	298	noclass	strong	0.6461	-0.26935	0.88	0.8	0.01784	0.01609	same	enhanced
4	+	chr4:8320537-8322351	AT4G14465	AHL20	protein_coding	2	8322065		utr3	62	8322243		utr3	256	None	None	21;10;26	57	60;51;74	185	3;2	5	48;23	71	strong	less	1.69956	-0.4135	0.92	0.72	0.0119	0.00859	same	enhanced
5	+	chr5:3676547-3679737	AT5G11500		protein_coding	3	3679247		utr3	1254	3679610		utr3	130	3678706	3678792	334;302;336	972	10;2;9	21	118;164	282	62;47	109	noclass	strong	0.71956	-3.48711	0.78	0.16	0.01168	0	same	enhanced
3	-	chr3:19818974-19821518	AT3G53460	CP29	protein_coding	2	19819307		utr3	63580	19819105		utr3	6775	19819666	19819600	16116;11819;16065	44000	1177;895;1257	3329	8816;10764	19580	1575;1871	3446	less	noclass	0.46462	-0.75273	0.69	0.49	0	0	same	enhanced
5	+	chr5:26519436-26521695	AT5G66410	PLP3B	protein_coding	2	26521359		exon	380	26521574		utr3	155	26521269	26521348	146;75;128	349	47;25;42	114	22;9	31	22;19	41	noclass	less	0.84065	-1.17001	0.92	0.74	2e-05	2e-05	same	enhanced
5	+	chr5:21688762-21692479	AT5G53450	PAP14	protein_coding	2	21692295		utr3	5278	21692430		utr3	1982	21691332	21691424	1363;1635;1432	4430	486;574;531	1591	441;407	848	195;196	391	less	less	0.14108	-0.23207	0.84	0.8	0.01395	0.01413	same	enhanced
2	+	chr2:16583002-16586259	AT2G39760	BPM3	protein_coding	3	16586107		utr3	296	16586259		utr3	101	16585279	16585356	103;66;67	236	26;19;14	59	32;28	60	20;22	42	noclass	noclass	0.64803	-0.83381	0.8	0.58	0.00017	0.01191	same	enhanced
2	-	chr2:17929606-17931026	AT2G43130	RABA5C	protein_coding	2	17929789		utr3	224	17929655		utr3	2420	17930569	17930209	86;44;66	196	538;432;577	1547	16;12	28	453;420	873	weak	less	1.40229	-0.55861	0.88	0.64	0	0	same	enhanced
2	-	chr2:10364450-10366901	AT2G24360		protein_coding	3	10364592		utr3	726	10364456		utr3	453	10365178	10365081	218;163;229	610	104;84;131	319	46;70	116	59;75	134	weak	noclass	0.55906	-0.58269	0.84	0.7	0.02158	0.01145	same	enhanced
2	-	chr2:8911859-8913746	AT2G20670		protein_coding	2	8912092		utr3	553	8911887		utr3	4128	8912912	8912602	129;111;201	441	722;722;1035	2479	48;64	112	800;849	1649	noclass	weak	0.9491	-0.42628	0.8	0.6	0	0	same	enhanced
2	-	chr2:15787522-15790138	AT2G37640	EXPA3	protein_coding	2	15787892		utr3	383	15787707		utr3	1110	15789172	15788386	105;63;152	320	284;204;301	789	39;24	63	166;155	321	less	weak	0.60233	-0.43171	0.84	0.71	0.0297	0.02788	same	enhanced
3	+	chr3:18417567-18421262	AT3G49670	BAM2	protein_coding	2	18420926		utr3	82	18421102		utr3	895	18420327	18420413	29;17;29	75	229;187;268	684	4;3	7	96;115	211	noclass	noclass	1.50385	-0.21156	0.91	0.76	0.00992	0.00778	same	enhanced
1	-	chr1:4612730-4615352	AT1G13450	GT-1	protein_coding	2	4612888		utr3	51	4612756		utr3	202	4613284	4613198	18;14;14	46	41;46;50	137	2;3	5	37;28	65	noclass	strong	1.70549	-0.40736	0.9	0.68	0.01072	0.00817	same	enhanced
1	+	chr1:19508937-19511640	AT1G52380	NUP50A	protein_coding	5	19510388		exon	38	19511084		exon	29	None	None	17;9;10	36	3;6;3	12	0;2	2	12;5	17	noclass	noclass	2.10971	-2.53076	0.95	0.41	0.03114	0.01175	same	enhanced
3	-	chr3:21742070-21746323	AT3G58790	GAUT15	protein_coding	2	21742431		utr3	49	21742072		utr3	118	21742830	21742739	23;10;14	47	29;25;20	74	1;1	2	20;24	44	noclass	less	3.02296	-0.75837	0.96	0.63	0.00026	0.00015	same	enhanced
3	+	chr3:7031170-7037009	AT3G20150	KIN12F	protein_coding	2	7036353		utr3	48	7036759		utr3	318	7035417	7035506	22;14;12	48	137;82;73	292	0;0	0	11;15	26	noclass	less	11	-0.05763	1	0.92	0.03612	0.03441	same	enhanced
1	-	chr1:26341493-26343230	AT1G69935	SHW1	protein_coding	3	26341990		utr3	77	26341833		utr3	838	26342422	26342191	22;19;29	70	204;174;222	600	1;6	7	107;131	238	weak	less	1.76803	-0.21492	0.91	0.72	0.00258	0.00848	same	enhanced
3	+	chr3:3318974-3320186	AT3G10610	RPS17C	protein_coding	2	3320017		utr3	862	3320148		utr3	628	3319093	3319435	272;221;249	742	158;107;155	420	43;77	120	113;95	208	less	noclass	0.81274	-0.81683	0.86	0.67	0.00033	0.00033	same	enhanced
2	+	chr2:12972681-12975541	AT2G30440	TPP1	protein_coding	2	12975342		utr3	66	12975468		utr3	1056	12974786	12974902	16;15;33	64	328;210;313	851	1;1	2	100;105	205	weak	less	2.46985	-0.48898	0.97	0.81	0.00836	0.00634	same	enhanced
3	-	chr3:3583781-3585849	AT3G11410	PP2CA	protein_coding	2	3584086		utr3	348	3583882		utr3	195	3584585	3584494	82;74;104	260	42;24;48	114	50;38	88	46;35	81	less	noclass	0.45879	-0.6237	0.75	0.58	0.00672	0.00718	same	enhanced
2	+	chr2:18374161-18376798	AT2G44500	OFUT20	protein_coding	2	18376623		utr3	356	18376789		utr3	764	18375382	18375476	96;79;134	309	128;145;202	475	18;29	47	162;127	289	weak	strong	1.17491	-0.80577	0.87	0.62	0	0	same	enhanced
1	-	chr1:24770418-24771392	AT1G66400	CML23	protein_coding	2	24770762		utr3	206	24770609		utr3	157	None	None	31;45;47	123	18;20;23	61	46;37	83	50;46	96	less	weak	0.55101	-0.68001	0.6	0.39	0.00394	0.00402	same	enhanced
1	+	chr1:24631337-24634780	AT1G66150	TMK1	protein_coding	2	24634575		utr3	734	24634748		utr3	222	24633798	24633881	261;179;189	629	60;30;48	138	50;55	105	57;27	84	less	weak	0.83509	-1.05017	0.86	0.62	0.00102	0.00119	same	enhanced
1	+	chr1:18416473-18420110	AT1G49760	PAB8	protein_coding	2	18419939		utr3	858	18420079		utr3	76	18419421	18419509	274;168;260	702	10;18;10	38	68;88	156	20;18	38	less	weak	0.78786	-1.32201	0.82	0.5	0.00447	0.00584	same	enhanced
1	-	chr1:23890569-23892192	AT1G64380	ERF061	protein_coding	3	23890941		utr3	213	23890795		utr3	50	None	None	67;36;86	189	7;8;17	32	10;14	24	8;10	18	noclass	less	1.01278	-1.11742	0.89	0.64	0.00101	0.03172	same	enhanced
1	-	chr1:18320489-18322504	AT1G49500		protein_coding	2	18321890		utr3	834	18321762		utr3	8074	None	None	178;147;288	613	1007;803;1527	3337	131;90	221	2694;2043	4737	less	weak	1.49014	-0.48784	0.74	0.41	0	0	same	enhanced
4	+	chr4:1324062-1327519	AT4G03000	RF298	protein_coding	2	1326129		exon	130	1327511		utr3	619	None	None	52;26;36	114	181;130;162	473	8;8	16	56;90	146	noclass	strong	0.8619	-0.26503	0.88	0.76	0.04521	0.03912	same	enhanced
2	+	chr2:221012-223808	AT2G01490	PAHX	protein_coding	2	223401		utr3	1079	223771		utr3	70	223040	223140	337;270;341	948	20;16;15	51	56;75	131	12;7	19	strong	less	0.26781	-1.16669	0.88	0.73	0.01449	0.01932	same	enhanced
2	+	chr2:1050705-1054612	AT2G03480	QUL2	protein_coding	2	1054477		utr3	213	1054611		utr3	44	1053848	1053939	52;42;75	169	7;6;10	23	27;17	44	10;11	21	weak	less	0.46346	-1.34683	0.79	0.52	0.00616	0.00805	same	enhanced
1	-	chr1:104439-105329	AT1G01250	ERF023	protein_coding	2	104632		utr3	127	104501		utr3	161	None	None	28;22;55	105	30;14;38	82	14;8	22	47;32	79	less	less	1.30588	-0.90392	0.83	0.51	4e-05	3e-05	same	enhanced
5	+	chr5:10477555-10479383	AT5G28500	RAF1.1	protein_coding	2	10479217		utr3	18792	10479381		utr3	1732	None	None	4447;4046;5635	14128	284;254;336	874	2162;2502	4664	431;427	858	weak	strong	0.57999	-0.9989	0.75	0.5	0	0	same	enhanced
3	+	chr3:1591114-1593046	AT3G05490	RALFL22	protein_coding	2	1591881		utr3	898	1592077		utr3	222	None	None	272;133;316	721	44;34;53	131	96;81	177	48;43	91	weak	strong	0.50973	-0.96756	0.8	0.59	2e-05	2e-05	same	enhanced
1	+	chr1:24251372-24252939	AT1G65295		protein_coding	3	24252720		utr3	4226	24252888		utr3	864	24252077	24252156	1044;849;1269	3162	155;183;213	551	538;526	1064	173;140	313	less	less	0.37317	-0.36304	0.75	0.64	0.00914	0.02116	same	enhanced
4	-	chr4:8329905-8331801	AT4G14480	BLUS1	protein_coding	3	8330551		exon	319	8330197		exon	47	None	None	109;55;115	279	10;5;9	24	23;17	40	18;5	23	noclass	noclass	1.32937	-1.39402	0.87	0.51	0.00032	0.0406	same	enhanced
4	+	chr4:5723650-5727267	AT4G08920	CRY1	protein_coding	2	5727071		utr3	252	5727235		utr3	3018	5726551	5726900	73;46;84	203	659;603;809	2071	29;20	49	524;423	947	less	weak	0.66983	-0.23231	0.81	0.69	0.01191	0.01025	same	enhanced
3	-	chr3:19876231-19878791	AT3G53610	RABE1A	protein_coding	2	19876468		utr3	78	19876271		utr3	1183	19876738	19876614	31;15;19	65	283;178;267	728	5;8	13	223;232	455	weak	noclass	1.39423	-0.24933	0.83	0.62	0.0043	0.00274	same	enhanced
4	+	chr4:17368914-17374010	AT4G36870	BLH2	protein_coding	3	17373208		utr3	111	17373951		utr3	103	17371839	17372309	41;31;28	100	18;24;22	64	3;8	11	16;23	39	noclass	less	1.03947	-1.41313	0.9	0.62	0.03047	0.0016	same	enhanced
1	-	chr1:8938386-8940612	AT1G25450	KCS5	protein_coding	2	8938660		utr3	257	8938476		utr3	1097	8939251	8939127	86;45;107	238	186;201;333	720	16;3	19	189;188	377	noclass	weak	1.49545	-1.17361	0.93	0.66	0.00151	0.00127	same	enhanced
1	-	chr1:159627-162952	AT1G01440		protein_coding	2	159858		utr3	42	159641		utr3	76	160077	159992	15;13;13	41	14;19;21	54	0;1	1	6;16	22	less	strong	3.26907	-0.78217	0.98	0.71	0.0021	0.00169	same	enhanced
5	-	chr5:22819935-22822903	AT5G56350		protein_coding	2	22820136		utr3	83	22820005		utr3	1078	22821162	22821066	35;15;29	79	342;191;268	801	1;3	4	152;125	277	less	less	2.51346	-0.26067	0.95	0.74	0.00012	7e-05	same	enhanced
5	-	chr5:17379485-17385595	AT5G43310		protein_coding	4	17382706		exon	70	17382461		exon	48	17383129	17383017	33;20;14	67	14;5;13	32	0;3	3	7;9	16	noclass	noclass	2.02754	-1.4647	0.96	0.67	0.01547	0.02248	same	enhanced
3	+	chr3:2838942-2840613	AT3G09250		protein_coding	2	2840324		utr3	194	2840582		utr3	1504	2839626	2839739	60;54;62	176	365;340;446	1151	14;4	18	196;157	353	noclass	strong	1.28588	-0.29106	0.91	0.77	0.00022	0.00016	same	enhanced
3	-	chr3:8875783-8878480	AT3G24440	VIL1	protein_coding	2	8875991		utr3	223	8875856		utr3	182	8877373	8877297	70;53;68	191	53;20;40	113	20;12	32	31;38	69	less	less	0.96907	-0.92926	0.86	0.62	0.00162	0.00163	same	enhanced
1	+	chr1:10467955-10472210	AT1G29900	CARB	protein_coding	2	10472075		utr3	2344	10472208		utr3	288	10470348	10470451	709;458;655	1822	56;46;44	146	227;295	522	82;60	142	weak	noclass	0.72019	-1.02528	0.78	0.51	6e-05	8e-05	same	enhanced
3	-	chr3:6348627-6350831	AT3G18490	ASPG1	protein_coding	3	6349031		utr3	1295	6348903		utr3	1836	None	None	407;230;432	1069	399;341;403	1143	118;108	226	333;360	693	weak	weak	0.66185	-0.82678	0.83	0.62	1e-05	0.0001	same	enhanced
1	+	chr1:30191537-30194604	AT1G80300	AATP1	protein_coding	2	30194369		utr3	207	30194512		utr3	2504	30193862	30193940	60;41;65	166	470;384;652	1506	29;12	41	483;515	998	noclass	noclass	0.89286	-0.52392	0.8	0.6	0.00676	0.00556	same	enhanced
1	-	chr1:20984272-20986951	AT1G56110	NOP56	protein_coding	3	20984706		exon	746	20984579		exon	544	20984900	20984812	282;171;209	662	157;75;138	370	36;48	84	91;83	174	noclass	noclass	0.7786	-1.12693	0.89	0.68	1e-05	0.00036	same	enhanced
1	-	chr1:9846746-9848014	AT1G28190		protein_coding	3	9847312		exon	38	9846902		utr3	138	None	None	22;5;11	38	58;23;24	105	0;0	0	21;12	33	noclass	noclass	12.2666	-0.28036	1	0.76	0.00197	0.0018	same	enhanced
2	+	chr2:15590740-15592281	AT2G37100		protein_coding	2	15592106		utr3	44	15592242		utr3	53	None	None	13;10;15	38	15;8;9	32	4;2	6	8;13	21	less	less	1.24828	-0.81456	0.86	0.6	0.03965	0.03642	same	enhanced
3	+	chr3:17710159-17712945	AT3G47980		protein_coding	2	17712800		utr3	505	17712945		utr3	34	17712502	17712588	183;108;124	415	7;6;4	17	34;56	90	8;9	17	weak	strong	0.32691	-1.86675	0.82	0.5	0.00116	0.00194	same	enhanced
5	-	chr5:19302189-19304949	AT5G47620		protein_coding	2	19302486		utr3	160	19302269		utr3	562	19302657	19302561	55;37;49	141	132;111;120	363	9;10	19	100;99	199	strong	weak	1.54625	-0.46975	0.88	0.65	0	0	same	enhanced
1	+	chr1:9329492-9330611	AT1G26920		protein_coding	2	9330145		utr3	180	9330341		utr3	580	None	None	59;50;62	171	115;110;155	380	7;2	9	105;95	200	weak	strong	2.63741	-0.67938	0.95	0.66	0	0	same	enhanced
5	-	chr5:1859278-1861702	AT5G06150	CYCB1-2	protein_coding	2	1859425		utr3	266	1859278		utr3	328	1859809	1859710	79;73;84	236	72;99;71	242	20;10	30	40;46	86	less	weak	0.80194	-0.65036	0.89	0.74	0.00929	0.00885	same	enhanced
2	+	chr2:8581087-8585499	AT2G19880		protein_coding	2	8585341		utr3	354	8585493		utr3	431	8584863	8584964	100;68;116	284	91;79;135	305	26;44	70	59;67	126	less	less	0.40425	-0.33308	0.8	0.71	0.04871	0.04792	same	enhanced
3	-	chr3:22025002-22028522	AT3G59630		protein_coding	2	22025210		utr3	123	22025075		utr3	82	22025692	22025599	36;32;49	117	19;6;31	56	5;1	6	14;12	26	less	strong	1.71525	-1.50753	0.95	0.68	0.00098	0.00106	same	enhanced
1	-	chr1:23347560-23352830	AT1G63010		protein_coding	2	23347881		utr3	431	23347716		utr3	178	23348285	23348210	153;90;117	360	38;29;49	116	26;45	71	26;36	62	weak	strong	0.5936	-0.83464	0.84	0.65	0.00174	0.002	same	enhanced
1	-	chr1:4061362-4063548	AT1G12020		protein_coding	3	4062573		utr3	722	4062426		utr3	557	None	None	218;146;223	587	99;90;120	309	69;66	135	139;109	248	strong	noclass	1.13852	-0.65455	0.81	0.55	0	0	same	enhanced
1	-	chr1:3366492-3369124	AT1G10280		protein_coding	2	3366662		utr3	42	3366492		utr3	85	3368141	3367436	11;6;22	39	20;15;14	49	2;1	3	16;20	36	less	noclass	2.15217	-1.07905	0.93	0.58	0.01557	0.01211	same	enhanced
2	+	chr2:3781327-3782334	AT2G09990	RPS16A	protein_coding	2	3782004		utr3	4411	3782153		utr3	472	None	None	1167;925;1376	3468	125;67;114	306	475;468	943	88;78	166	less	noclass	0.37205	-0.64096	0.79	0.65	0.0005	0.00057	same	enhanced
1	+	chr1:7324470-7329440	AT1G20980	SPL14	protein_coding	3	7328983		utr3	1754	7329385		utr3	159	7328431	7328512	581;397;586	1564	27;24;25	76	105;85	190	29;54	83	weak	noclass	1.33202	-1.82383	0.89	0.48	0	0	same	enhanced
3	+	chr3:5781417-5786309	AT3G16940		protein_coding	3	5786137		utr3	58	5786275		utr3	277	5785853	5785954	22;10;20	52	57;35;51	143	4;2	6	65;69	134	strong	strong	2.06252	-0.96015	0.9	0.52	2e-05	0.02178	same	enhanced
1	-	chr1:26239259-26240842	AT1G69760		protein_coding	2	26240085		utr3	2362	26239882		utr3	416	None	None	729;516;720	1965	70;74;92	236	244;153	397	86;94	180	noclass	less	0.83705	-1.05829	0.83	0.57	0	0	same	enhanced
2	+	chr2:11120522-11122145	AT2G26110		protein_coding	2	11121421		exon	46	11121984		utr3	310	None	None	19;10;16	45	95;75;74	244	1;0	1	33;33	66	noclass	strong	3.2802	-0.30924	0.98	0.79	0.00398	0.00293	same	enhanced
2	-	chr2:13640593-13642059	AT2G32070	CAF1-7	protein_coding	2	13640793		utr3	252	13640655		utr3	1459	13641876	13641743	101;56;79	236	352;346;408	1106	5;11	16	187;166	353	weak	weak	1.40898	-0.78827	0.94	0.76	0.00028	0.00022	same	enhanced
4	-	chr4:11445848-11447428	AT4G21510	SKIP27	protein_coding	2	11445992		utr3	91	11445855		utr3	36	11446628	11446548	15;24;27	66	4;6;2	12	11;14	25	11;13	24	weak	strong	0.81058	-1.60132	0.73	0.33	0.00265	0.00342	same	enhanced
3	-	chr3:4771832-4775257	AT3G14310	PME3	protein_coding	3	4772129		utr3	18978	4771947		utr3	3513	4773574	4772905	4964;3596;6493	15053	882;604;985	2471	2231;1694	3925	572;470	1042	less	strong	0.44611	-0.24661	0.79	0.7	0.01005	0	same	enhanced
2	-	chr2:6986829-6990079	AT2G16090	ARI2	protein_coding	2	6986995		utr3	43	6986837		utr3	37	6987829	6987755	18;12;11	41	3;7;7	17	1;1	2	7;13	20	less	weak	2.85061	-1.71486	0.95	0.46	0.0003	0.00025	same	enhanced
1	-	chr1:21078022-21080422	AT1G56300		protein_coding	2	21078964		utr3	182	21078831		utr3	1390	21079413	21079302	64;51;48	163	338;305;396	1039	12;7	19	177;174	351	strong	less	1.11345	-0.41462	0.9	0.75	0.00242	0.00192	same	enhanced
5	+	chr5:19698279-19699991	AT5G48590		protein_coding	2	19699811		utr3	98	19699946		utr3	1663	19698819	19699079	51;17;26	94	338;320;436	1094	3;1	4	296;273	569	less	less	2.42235	-1.12723	0.96	0.66	0.00082	0.00056	same	enhanced
3	-	chr3:6898162-6901333	AT3G19850		protein_coding	2	6898353		utr3	35	6898196		utr3	96	6899817	6898805	9;10;15	34	19;11;32	62	1;0	1	22;12	34	less	strong	3.57671	-0.65823	0.97	0.65	0.00098	0.00064	same	enhanced
1	-	chr1:9513080-9515049	AT1G27390	TOM20-2	protein_coding	2	9513307		utr3	36	9513163		utr3	573	9513770	9513600	10;7;17	34	137;95;156	388	1;1	2	98;87	185	weak	noclass	2.79587	-0.22335	0.94	0.68	0.00367	0.00215	same	enhanced
2	+	chr2:6639972-6642352	AT2G15280	RTNLB10	protein_coding	2	6642210		utr3	60	6642349		utr3	556	6641414	6641974	24;11;18	53	129;119;149	397	4;3	7	87;72	159	noclass	less	1.28107	-0.29236	0.88	0.71	0.04731	0.03703	same	enhanced
4	+	chr4:2288615-2292964	AT4G04570	CRK40	protein_coding	3	2292754		utr3	319	2292884		utr3	42	2291983	2292079	116;65;99	280	10;6;2	18	18;21	39	13;11	24	less	less	0.30261	-2.94794	0.88	0.43	0.0094	1e-05	same	enhanced
5	-	chr5:8443278-8444100	AT5G24660	LSU2	protein_coding	2	8443661		exon	48	8443346		utr3	113	None	None	20;8;8	36	27;16;11	54	5;7	12	32;27	59	noclass	noclass	1.18226	-0.52287	0.75	0.48	0.02187	0.01756	same	enhanced
4	-	chr4:8548416-8550494	AT4G14960	TUBA6	protein_coding	2	8548653		utr3	2173	8548526		utr3	14754	8550225	8550028	614;365;798	1777	3264;2721;4150	10135	213;183	396	2585;2034	4619	less	weak	0.54213	-0.4653	0.82	0.69	0.00048	0.00047	same	enhanced
5	+	chr5:18835604-18840057	AT5G46450		protein_coding	2	18839757		utr3	100	18839996		utr3	347	18838226	18838456	25;47;25	97	103;83;71	257	1;2	3	47;43	90	noclass	less	2.57659	-0.97472	0.97	0.74	0.00033	0.00024	same	enhanced
3	-	chr3:21153814-21156074	AT3G57150	CBF5	protein_coding	2	21154524		exon	2891	21154072		utr3	16350	None	None	940;627;888	2455	4230;3705;4218	12153	196;240	436	1896;2301	4197	noclass	less	0.5166	-0.42081	0.85	0.74	1e-05	1e-05	same	enhanced
1	+	chr1:24959249-24961615	AT1G66900		protein_coding	2	24961475		utr3	487	24961605		utr3	102	24960969	24961062	152;100;171	423	29;13;23	65	36;28	64	17;20	37	strong	strong	0.58637	-1.32821	0.87	0.64	7e-05	0.00011	same	enhanced
4	+	chr4:7336329-7338179	AT4G12390	PME1	protein_coding	2	7337260		utr3	871	7337483		utr3	54	None	None	268;184;280	732	13;8;11	32	79;60	139	18;4	22	weak	noclass	0.47998	-1.375	0.84	0.59	0.01148	0.01875	same	enhanced
3	+	chr3:5002270-5005876	AT3G14870		protein_coding	2	5005742		utr3	63	5005875		utr3	798	5002533	5002610	23;8;17	48	127;113;94	334	4;11	15	239;225	464	noclass	less	1.39159	-0.70509	0.76	0.42	0.01737	0.01216	same	enhanced
1	+	chr1:28428670-28431338	AT1G75710		protein_coding	2	28431167		utr3	805	28431297		utr3	48	28429578	28430423	214;180;257	651	11;10;8	29	94;60	154	8;11	19	less	noclass	0.30325	-1.16751	0.81	0.6	0.0274	0.03671	same	enhanced
4	-	chr4:8100348-8103093	AT4G14040	SBP2	protein_coding	2	8100579		utr3	12537	8100408		utr3	1004	8101058	8100972	3886;2144;3645	9675	226;132;269	627	1421;1441	2862	193;184	377	strong	less	0.37692	-0.63618	0.77	0.62	0	0	same	enhanced
1	+	chr1:22893100-22894063	AT1G61930		protein_coding	2	22893845		utr3	83	22893975		utr3	47	None	None	28;17;28	73	17;8;3	28	6;4	10	12;7	19	strong	less	1.10311	-1.21014	0.88	0.6	0.03675	0.03955	same	enhanced
3	-	chr3:21243135-21251158	AT3G57410	VLN3	protein_coding	2	21243290		utr3	565	21243161		utr3	3217	21243819	21243728	176;133;195	504	717;763;899	2379	22;39	61	372;466	838	less	less	0.96878	-0.54683	0.89	0.74	0	0	same	enhanced
5	-	chr5:16569374-16570274	AT5G41400		protein_coding	2	16569527		utr3	158	16569377		utr3	1440	None	None	44;37;57	138	383;286;455	1124	11;9	20	160;156	316	less	weak	0.80471	-0.15331	0.87	0.78	0.03423	0.03128	same	enhanced
3	+	chr3:519210-521792	AT3G02500		protein_coding	2	521493		exon	95	521751		utr3	41	520592	521444	51;19;22	92	15;8;10	33	1;2	3	6;2	8	noclass	less	1.40296	-1.47326	0.97	0.8	0.01905	0.0211	same	enhanced
1	-	chr1:29114548-29117343	AT1G77480		protein_coding	2	29114874		utr3	318	29114557		utr3	210	29115143	29115061	104;76;105	285	44;24;70	138	11;22	33	45;27	72	strong	noclass	1.09559	-1.09867	0.9	0.66	0.00526	0.00542	same	enhanced
2	-	chr2:11683771-11685341	AT2G27310		protein_coding	2	11684046		exon	78	11683893		utr3	193	None	None	23;20;24	67	45;33;41	119	5;6	11	45;29	74	strong	strong	1.40482	-0.51936	0.86	0.62	0.00201	0.00158	same	enhanced
1	-	chr1:29634095-29635930	AT1G78820		protein_coding	2	29634336		utr3	757	29634200		utr3	514	None	None	239;147;244	630	122;82;125	329	72;55	127	103;82	185	less	weak	0.70213	-0.77387	0.83	0.64	0	0	same	enhanced
5	-	chr5:564084-565924	AT5G02530	ALY2	protein_coding	2	564214		utr3	1572	564085		utr3	2449	564785	564527	402;313;406	1121	522;417;510	1449	235;216	451	491;509	1000	less	noclass	0.44324	-0.3335	0.71	0.59	0	0	same	enhanced
5	+	chr5:9873066-9874972	AT5G27850	RPL18C	protein_coding	2	9874424		utr3	25665	9874576		utr3	2540	9874053	9874137	8007;4818;8552	21377	588;330;572	1490	2134;2154	4288	530;520	1050	less	strong	0.6209	-1.18533	0.83	0.59	0	0	same	enhanced
2	+	chr2:12826803-12828986	AT2G30060	RANBP1B	protein_coding	2	12828740		utr3	151	12828910		utr3	1886	12827694	12828335	56;39;40	135	445;342;520	1307	10;6	16	284;295	579	less	noclass	1.40889	-0.49219	0.89	0.69	0.0004	0.00028	same	enhanced
5	+	chr5:8863223-8865676	AT5G25460		protein_coding	2	8865516		utr3	3249	8865656		utr3	17304	8864771	8864866	959;669;1151	2779	4186;3363;5280	12829	285;185	470	2524;1951	4475	less	strong	0.60361	-0.43201	0.86	0.74	0	0	same	enhanced
5	+	chr5:3911333-3914166	AT5G12100		protein_coding	2	3912481		exon	329	3914058		utr3	71	None	None	131;79;95	305	23;14;20	57	7;17	24	8;6	14	noclass	noclass	0.4804	-1.15822	0.93	0.8	0.02123	0.02421	same	enhanced
5	+	chr5:25345541-25348799	AT5G63190		protein_coding	2	25348664		utr3	904	25348790		utr3	1561	25346640	25346768	322;159;336	817	404;357;503	1264	46;41	87	150;147	297	weak	less	0.59147	-0.51133	0.9	0.81	0.01449	0.0142	same	enhanced
3	-	chr3:850107-851740	AT3G03550	ATL51	protein_coding	2	850385		utr3	995	850216		utr3	194	None	None	351;199;327	877	30;51;51	132	50;68	118	34;28	62	strong	less	0.78329	-0.9504	0.88	0.68	0.01655	0.01807	same	enhanced
1	-	chr1:25151210-25156388	AT1G67230	CRWN1	protein_coding	6	25153952		exon	480	25153297		exon	343	25154474	25154169	188;97;120	405	96;47;49	192	36;39	75	79;72	151	noclass	noclass	0.85552	-1.22853	0.84	0.56	0.00455	0	same	enhanced
1	+	chr1:6034269-6037397	AT1G17550	HAB2	protein_coding	2	6037150		utr3	204	6037284		utr3	924	6036410	6036603	64;53;62	179	257;184;204	645	13;12	25	155;124	279	less	weak	1.26995	-0.3631	0.88	0.7	2e-05	1e-05	same	enhanced
5	+	chr5:21972443-21973440	AT5G54145		protein_coding	2	21972949		utr3	140	21973105		utr3	423	None	None	42;31;52	125	81;82;112	275	7;8	15	86;62	148	less	noclass	1.61805	-0.53545	0.89	0.65	1e-05	1e-05	same	enhanced
1	+	chr1:27123566-27126949	AT1G72090		protein_coding	3	27126802		utr3	315	27126930		utr3	68	27126203	27126301	110;68;90	268	18;8;12	38	19;28	47	12;18	30	noclass	noclass	0.91267	-1.25958	0.85	0.56	0	0.01291	same	enhanced
3	+	chr3:20386596-20388859	AT3G55010	PUR5	protein_coding	2	20388666		utr3	1808	20388792		utr3	380	20388291	20388374	483;375;548	1406	78;69;96	243	195;207	402	68;69	137	noclass	weak	0.28393	-0.69481	0.78	0.64	4e-05	5e-05	same	enhanced
4	+	chr4:15067027-15069182	AT4G30960	CIPK6	protein_coding	3	15068403		exon	875	15068843		utr3	1783	None	None	312;175;250	737	400;271;435	1106	72;66	138	338;339	677	noclass	noclass	1.0909	-0.6088	0.84	0.62	5e-05	0	same	enhanced
3	-	chr3:10043521-10044538	AT3G27200		protein_coding	2	10043664		utr3	1006	10043527		utr3	188	10044173	10044096	247;231;266	744	38;34;43	115	134;128	262	44;29	73	strong	less	0.23744	-0.62261	0.74	0.61	0.01588	0.01803	same	enhanced
3	+	chr3:17644197-17646267	AT3G47820	PUB39	protein_coding	2	17645617		exon	29	17646159		utr3	125	None	None	9;7;10	26	22;27;21	70	2;1	3	24;31	55	noclass	less	2.28297	-0.46767	0.9	0.56	0.00729	0.00471	same	enhanced
4	+	chr4:1101377-1103611	AT4G02500	XXT2	protein_coding	2	1103470		utr3	1637	1103609		utr3	2067	1102648	1102969	457;417;502	1376	432;401;618	1451	138;123	261	299;317	616	less	less	0.61485	-0.55155	0.84	0.7	0	0	same	enhanced
2	-	chr2:15639772-15641772	AT2G37240		protein_coding	2	15640134		utr3	58	15639909		utr3	197	15640409	15640294	18;18;15	51	44;48;46	138	5;2	7	30;29	59	noclass	weak	1.2751	-0.35743	0.88	0.7	0.03107	0.02703	same	enhanced
5	-	chr5:3181937-3184109	AT5G10150	UFC	protein_coding	2	3182263		utr3	259	3182024		utr3	247	3183193	3183093	76;60;87	223	50;53;52	155	15;21	36	38;54	92	noclass	noclass	1.0241	-0.84404	0.86	0.63	1e-05	1e-05	same	enhanced
2	+	chr2:15059762-15062121	AT2G35860	FLA16	protein_coding	2	15061983		utr3	349	15062110		utr3	2194	15061137	15061750	102;114;91	307	513;510;571	1594	12;30	42	288;312	600	weak	strong	0.89649	-0.57206	0.88	0.73	0.00192	0.00164	same	enhanced
2	-	chr2:17436442-17438167	AT2G41800		protein_coding	2	17436591		utr3	115	17436462		utr3	37	17437309	17437191	41;22;40	103	2;5;7	14	3;9	12	12;11	23	less	weak	1.56448	-2.20958	0.9	0.38	0.00017	0.00026	same	enhanced
3	-	chr3:19626747-19629203	AT3G52930	FBA8	protein_coding	2	19627177		utr3	17580	19627051		utr3	2228	19628295	19628203	4014;2913;5367	12294	434;297;487	1218	2594;2692	5286	517;493	1010	strong	weak	0.38775	-0.55845	0.7	0.55	0	0	same	enhanced
4	-	chr4:17802689-17806704	AT4G37870	PCKA	protein_coding	2	17802892		utr3	2461	17802751		utr3	2757	17803200	17803117	819;585;689	2093	760;562;701	2023	183;185	368	379;355	734	strong	noclass	0.56719	-0.47699	0.85	0.73	0	0	same	enhanced
5	+	chr5:9984043-9988966	AT5G27950	KIN14U	protein_coding	3	9987783		utr3	577	9987992		utr3	455	9986774	9986850	193;156;157	506	101;111;92	304	28;43	71	57;94	151	less	less	0.91425	-0.89529	0.88	0.67	0	0	same	enhanced
5	-	chr5:16414509-16415264	AT5G40980		protein_coding	2	16414825		utr3	31	16414629		utr3	98	None	None	10;8;9	27	20;20;17	57	1;3	4	11;30	41	less	weak	1.79018	-0.48282	0.87	0.58	0.02045	0.01612	same	enhanced
2	+	chr2:16507881-16510263	AT2G39570	ACR9	protein_coding	2	16509940		utr3	3108	16510166		utr3	688	16509502	16509593	905;707;1050	2662	201;141;212	554	255;191	446	71;63	134	noclass	less	0.16641	-0.36744	0.86	0.81	0.0211	0.02181	same	enhanced
3	+	chr3:6510981-6515107	AT3G18890	TIC62	protein_coding	2	6514907		utr3	3032	6515094		utr3	170	6514581	6514670	886;700;920	2506	44;40;33	117	234;292	526	27;26	53	noclass	strong	0.29382	-0.81268	0.83	0.69	0.00563	0.00695	same	enhanced
2	-	chr2:15472606-15474827	AT2G36870	XTH32	protein_coding	2	15472794		utr3	49	15472607		utr3	303	15473357	15473235	25;5;18	48	58;70;106	234	1;0	1	45;24	69	less	weak	2.6832	-1.04536	0.98	0.77	0.04245	0.03515	same	enhanced
5	+	chr5:16579935-16584076	AT5G41410	BEL1	protein_coding	2	16583810		utr3	25	16583943		utr3	218	16583161	16583244	7;6;12	25	62;41;58	161	0;0	0	34;23	57	less	less	11.1726	-0.07105	1	0.74	0.00447	0.00293	same	enhanced
1	-	chr1:17353846-17356563	AT1G47340		protein_coding	2	17354156		exon	65	17353915		utr3	55	17356106	17355429	14;26;18	58	9;13;15	37	6;1	7	9;9	18	noclass	less	1.10285	-0.92788	0.89	0.67	0.03102	0.03103	same	enhanced
3	-	chr3:6978476-6980522	AT3G20015	ASPG2	protein_coding	2	6978656		utr3	52	6978530		utr3	375	None	None	17;16;14	47	79;72;114	265	3;2	5	57;53	110	strong	less	1.62979	-0.33509	0.9	0.71	0.01967	0.01479	same	enhanced
2	+	chr2:6272468-6273226	AT2G14660		protein_coding	2	6273039		utr3	323	6273177		utr3	1451	None	None	93;57;96	246	281;256;379	916	40;37	77	275;260	535	less	less	0.58645	-0.2964	0.76	0.63	0.00837	0.00745	same	enhanced
2	+	chr2:5925118-5929901	AT2G14080		protein_coding	3	5929442		exon	26	5929881		utr3	101	5927709	5927964	10;5;10	25	30;13;23	66	0;1	1	14;21	35	noclass	noclass	3.09432	-0.6424	0.96	0.65	0.01085	0.01376	same	enhanced
3	-	chr3:1956408-1958303	AT3G06430	EMB2750	protein_coding	2	1956829		exon	162	1956492		utr3	1295	1957912	1957791	71;42;33	146	315;254;339	908	9;7	16	222;165	387	noclass	noclass	1.25916	-0.68592	0.9	0.7	0.00509	0.00423	same	enhanced
3	+	chr3:1846441-1848258	AT3G06120	MUTE	protein_coding	2	1848084		utr3	39	1848232		utr3	33	1847569	1847922	7;10;17	34	6;4;4	14	2;3	5	12;7	19	less	strong	1.74274	-1.48006	0.87	0.42	0.00573	0.00526	same	enhanced
1	-	chr1:28371140-28373300	AT1G75560		protein_coding	2	28371304		utr3	114	28371154		utr3	1860	28372026	28371945	39;29;37	105	507;329;533	1369	4;5	9	262;229	491	less	strong	1.84552	-0.22764	0.92	0.74	0.00011	7e-05	same	enhanced
3	+	chr3:2612174-2614017	AT3G08600		protein_coding	2	2613451		exon	63	2613799		utr3	405	None	None	25;9;22	56	125;66;106	297	4;3	7	58;50	108	noclass	less	1.29756	-0.24405	0.89	0.73	0.03848	0.03167	same	enhanced
2	-	chr2:14324308-14325204	AT2G33855		protein_coding	2	14324541		utr3	2041	14324401		utr3	370	None	None	506;428;614	1548	69;44;66	179	271;222	493	113;78	191	weak	less	0.57501	-1.17979	0.76	0.48	0	0	same	enhanced
5	+	chr5:648647-651978	AT5G02840	RVE4	protein_coding	2	651798		utr3	247	651934		utr3	1199	650920	651160	65;43;83	191	248;230;308	786	34;22	56	232;181	413	less	noclass	0.57547	-0.24933	0.77	0.66	0.02573	0.02279	same	enhanced
5	-	chr5:21282749-21285365	AT5G52430		protein_coding	2	21283279		exon	36	21282846		utr3	204	21284948	21284313	18;7;10	35	64;46;48	158	1;0	1	16;30	46	noclass	weak	2.984	-0.34903	0.97	0.77	0.01666	0.01205	same	enhanced
3	+	chr3:5015410-5017860	AT3G14910		protein_coding	2	5017703		utr3	17	5017832		utr3	95	5017302	5017382	5;5;6	16	16;21;22	59	1;0	1	18;18	36	noclass	less	2.9232	-0.35272	0.94	0.62	0.02825	0.02191	same	enhanced
5	+	chr5:21673431-21675802	AT5G53420		protein_coding	2	21675623		utr3	70	21675761		utr3	128	21675307	21675390	22;16;22	60	38;23;26	87	7;3	10	19;22	41	weak	weak	1.00279	-0.50109	0.86	0.68	0.0436	0.03938	same	enhanced
5	+	chr5:4397577-4402691	AT5G13650		protein_coding	2	4402414		utr3	478	4402652		utr3	4690	4402139	4402226	209;96;123	428	1304;1047;1385	3736	29;21	50	544;410	954	weak	less	0.6385	-0.45449	0.9	0.8	0.03998	0.03819	same	enhanced
5	+	chr5:3744697-3747197	AT5G11650		protein_coding	2	3746959		utr3	183	3747135		utr3	132	3746286	3746380	53;43;51	147	28;28;32	88	13;23	36	21;23	44	less	less	0.48191	-0.54485	0.8	0.67	0.04882	0.04957	same	enhanced
3	+	chr3:8172478-8174141	AT3G23000	CIPK7	protein_coding	2	8173728		exon	1365	8174040		utr3	10298	None	None	420;278;460	1158	2469;2131;3160	7760	121;86	207	1310;1228	2538	noclass	noclass	0.49571	-0.35917	0.85	0.75	0.00088	0.00083	same	enhanced
1	-	chr1:18285418-18287033	AT1G49410	TOM6	protein_coding	2	18285567		utr3	3393	18285431		utr3	575	18286716	18285763	847;552;900	2299	94;62;134	290	528;566	1094	141;144	285	noclass	weak	0.38288	-0.66005	0.68	0.5	1e-05	1e-05	same	enhanced
1	+	chr1:10264042-10266916	AT1G29340	PUB17	protein_coding	2	10266726		utr3	1369	10266873		utr3	150	None	None	330;255;343	928	18;10;38	66	225;216	441	32;52	84	weak	noclass	0.60795	-0.83595	0.68	0.44	0.03544	0.03899	same	enhanced
5	+	chr5:22530006-22530986	AT5G55620		protein_coding	2	22530819		utr3	694	22530960		utr3	5905	None	None	175;111;194	480	764;738;1028	2530	100;114	214	1849;1526	3375	less	weak	0.88413	-0.66994	0.69	0.43	0	0	same	enhanced
5	-	chr5:709947-713132	AT5G03040	iqd2	protein_coding	2	710232		utr3	3043	710101		utr3	460	711162	711036	877;631;913	2421	106;97;110	313	299;323	622	78;69	147	strong	less	0.28741	-0.57296	0.8	0.68	0.00107	0.00122	same	enhanced
3	+	chr3:6474709-6477203	AT3G18780	ACT2	protein_coding	2	6477035		utr3	10904	6477176		utr3	7132	6475988	6476065	2724;2125;4067	8916	1664;1383;2025	5072	1061;927	1988	1014;1046	2060	less	weak	0.4245	-0.43129	0.82	0.71	0.00017	0.00017	same	enhanced
4	-	chr4:17562316-17564762	AT4G37330	CYP81D4	protein_coding	2	17562498		utr3	604	17562344		utr3	433	17563218	17563149	163;107;207	477	101;65;132	298	52;75	127	67;68	135	weak	less	0.35739	-0.4087	0.79	0.69	0.01041	0.0106	same	enhanced
5	+	chr5:21981901-21984398	AT5G54160	OMT1	protein_coding	2	21984214		utr3	191	21984351		utr3	1269	21983749	21983863	70;35;54	159	321;212;335	868	14;18	32	213;188	401	less	strong	0.89268	-0.30161	0.83	0.68	0.00421	0.00334	same	enhanced
1	+	chr1:19706046-19706884	AT1G52905		protein_coding	2	19706661		utr3	693	19706790		utr3	39	19706260	19706383	205;132;175	512	4;1;9	14	87;94	181	10;15	25	weak	noclass	0.41344	-1.92788	0.74	0.36	0.00052	0.00222	same	enhanced
3	-	chr3:149939-151571	AT3G01390	VHA-G1	protein_coding	2	150243		utr3	1751	149993		utr3	785	150494	150408	723;418;418	1559	228;197;178	603	92;100	192	104;78	182	weak	strong	0.59941	-0.66511	0.89	0.77	0.00089	0.00092	same	enhanced
5	-	chr5:24511151-24514337	AT5G60920	COB	protein_coding	2	24511333		utr3	8362	24511195		utr3	6629	24511838	24511752	2415;1880;2863	7158	1763;1342;2056	5161	600;604	1204	726;742	1468	weak	less	0.37282	-0.38615	0.86	0.78	0	0	same	enhanced
3	+	chr3:9867651-9870781	AT3G26810	AFB2	protein_coding	2	9870639		utr3	1456	9870781		utr3	98	9869605	9869683	339;249;432	1020	23;14;16	53	209;227	436	20;25	45	less	weak	0.2183	-0.77175	0.7	0.54	0.0365	0.04487	same	enhanced
2	-	chr2:16147105-16149933	AT2G38610		protein_coding	2	16147274		utr3	1040	16147124		utr3	1195	16148112	16147704	287;254;377	918	322;224;330	876	59;63	122	160;159	319	less	weak	0.80062	-0.66458	0.88	0.73	0	0	same	enhanced
2	-	chr2:15479280-15481411	AT2G36880	METK3	protein_coding	2	15479511		utr3	1602	15479375		utr3	2831	15481187	15480895	610;291;535	1436	709;642;939	2290	75;91	166	267;274	541	weak	noclass	0.5116	-0.47637	0.9	0.81	0.03384	0.03358	same	enhanced
2	-	chr2:18776014-18778675	AT2G45560	CYP76C1	protein_coding	2	18776308		utr3	114	18776039		utr3	195	18777958	18777813	47;24;32	103	42;33;54	129	5;6	11	43;23	66	weak	less	1.42571	-0.81823	0.9	0.66	0.00192	0.00154	same	enhanced
3	+	chr3:8501555-8509648	AT3G23640	HGL1	protein_coding	2	8509438		utr3	77	8509570		utr3	171	8508920	8509163	21;26;25	72	48;43;31	122	3;2	5	33;16	49	strong	weak	1.86533	-0.67158	0.94	0.71	0.00189	0.00143	same	enhanced
5	+	chr5:22889072-22891865	AT5G56530		protein_coding	2	22891529		utr3	187	22891767		utr3	699	22890877	22891060	63;45;54	162	189;169;168	526	11;14	25	83;90	173	less	less	0.81033	-0.26978	0.87	0.75	0.01125	0.01013	same	enhanced
4	+	chr4:15676239-15677976	AT4G32480		protein_coding	2	15677838		utr3	119	15677972		utr3	539	15677030	15677350	37;21;27	85	92;92;101	285	14;20	34	122;132	254	strong	strong	0.78966	-0.34195	0.71	0.53	0.02388	0.01964	same	enhanced
1	-	chr1:5776176-5778528	AT1G16890	UBC36	protein_coding	2	5776365		utr3	1428	5776202		utr3	83	5776685	5776587	420;262;369	1051	15;10;17	42	179;198	377	14;27	41	less	weak	0.29247	-1.14457	0.74	0.51	0.00272	0.00421	same	enhanced
3	+	chr3:20788609-20790020	AT3G56010		protein_coding	2	20789673		utr3	234	20789923		utr3	1277	20788793	20789085	93;48;75	216	354;222;321	897	11;7	18	217;163	380	noclass	noclass	1.9106	-0.43374	0.92	0.7	0	0	same	enhanced
5	+	chr5:18218585-18220046	AT5G45100	BRG1	protein_coding	3	18219298		exon	117	18219899		utr3	574	None	None	49;24;35	108	130;120;136	386	1;8	9	106;82	188	noclass	weak	2.30769	-0.20529	0.92	0.67	0.0204	0.00013	same	enhanced
4	-	chr4:17639392-17640924	AT4G37540	LBD39	protein_coding	2	17639695		exon	444	17639494		utr3	4276	17640324	17640187	155;78;139	372	1045;739;1225	3009	28;44	72	640;627	1267	strong	strong	0.69027	-0.41608	0.84	0.7	0.00382	0.0034	same	enhanced
4	-	chr4:451193-453242	AT4G01037	WTF1	protein_coding	2	451509		exon	339	451303		utr3	760	453115	453046	132;69;81	282	221;148;173	542	29;28	57	115;103	218	noclass	less	0.6338	-0.35089	0.83	0.71	0.00448	0.00412	same	enhanced
1	-	chr1:2819064-2820477	AT1G08810	MYB60	protein_coding	2	2819208		utr3	104	2819064		utr3	154	2820195	2820099	33;24;33	90	34;29;23	86	6;8	14	44;24	68	strong	strong	1.45484	-0.88154	0.87	0.56	0.00032	0.00023	same	enhanced
1	+	chr1:27920240-27922721	AT1G74250	JJJ1	protein_coding	4	27921063		exon	219	27921362		exon	205	None	None	70;38;51	159	51;16;23	90	26;34	60	54;61	115	noclass	noclass	0.51076	-1.27877	0.73	0.44	0.02969	0.00317	same	enhanced
1	-	chr1:22534662-22540932	AT1G61140	EDA16	protein_coding	2	22534935		utr3	945	22534716		utr3	1144	22535239	22535148	250;189;229	668	227;231;219	677	137;140	277	222;245	467	noclass	noclass	0.37698	-0.34007	0.71	0.59	0.00426	0.0042	same	enhanced
1	-	chr1:1188994-1191457	AT1G04410	MDH1	protein_coding	2	1189186		utr3	23702	1189038		utr3	1314	1189599	1189512	6785;4509;7299	18593	282;183;330	795	2734;2375	5109	247;272	519	noclass	strong	0.48562	-0.76109	0.78	0.61	0	0	same	enhanced
4	+	chr4:12563278-12564481	AT4G24210	GID2	protein_coding	2	12564343		utr3	1218	12564481		utr3	81	None	None	330;295;382	1007	16;6;14	36	119;92	211	24;21	45	weak	strong	0.51682	-2.08066	0.83	0.44	0	0	same	enhanced
1	-	chr1:28772562-28775001	AT1G76670	URGT1	protein_coding	2	28772811		utr3	537	28772682		utr3	671	28773332	28773249	212;86;193	491	181;120;206	507	20;26	46	79;85	164	less	weak	0.98816	-0.77395	0.91	0.76	2e-05	2e-05	same	enhanced
1	-	chr1:1892230-1894193	AT1G06190		protein_coding	2	1893224		exon	1140	1892272		utr3	2032	None	None	326;184;303	813	552;439;552	1543	185;142	327	229;260	489	noclass	noclass	-0.19128	0.17652	0.71	0.76	0.36552	0.36439	same	control_up
3	-	chr3:18826159-18829683	AT3G50670	RNU1	protein_coding	2	18826951		utr3	81	18826317		utr3	737	18827044	18826965	25;12;9	46	179;197;179	555	27;8	35	85;97	182	noclass	less	-0.73395	0.53731	0.57	0.75	0.33476	0.31981	same	control_up
1	+	chr1:24109537-24111488	AT1G64890		protein_coding	2	24111233		utr3	36	24111395		utr3	334	24110031	24110115	8;11;10	29	121;60;115	296	4;3	7	17;21	38	noclass	less	-0.6528	0.21223	0.81	0.89	0.46283	0.44148	same	control_up
5	-	chr5:18484178-18486339	AT5G45590		protein_coding	2	18484509		utr3	317	18484360		utr3	32	18485074	18484732	81;75;88	244	13;5;12	30	29;44	73	0;2	2	strong	noclass	-0.25899	1.87716	0.77	0.94	0.06956	0.0887	same	control_up
1	+	chr1:6966841-6969008	AT1G20090	ARAC4	protein_coding	2	6968558		exon	156	6968932		utr3	2948	6968405	6968503	49;31;27	107	782;503;845	2130	18;31	49	438;380	818	noclass	weak	-0.14928	0.0967	0.69	0.72	0.78291	0.77739	same	control_up
3	+	chr3:4504066-4506319	AT3G13740		protein_coding	2	4505673		utr3	28	4506231		utr3	462	4504801	4504988	11;5;7	23	168;117;130	415	3;2	5	17;30	47	noclass	weak	-0.83415	0.11395	0.82	0.9	0.41275	0.40163	same	control_up
5	+	chr5:6430485-6433003	AT5G19160	TBL11	protein_coding	2	6431852		exon	37	6432625		utr3	87	6431746	6431829	10;8;13	31	38;23;14	75	3;3	6	5;7	12	noclass	less	-0.16561	0.10331	0.84	0.86	0.89947	0.89691	same	control_up
5	+	chr5:24003887-24007843	AT5G59570	BOA	protein_coding	2	24005162		utr3	80	24005450		utr3	53	24004986	24005159	21;6;13	40	12;14;12	38	18;22	40	11;4	15	less	less	-0.63286	0.77981	0.5	0.72	0.19933	0.2088	same	control_up
4	+	chr4:12236592-12240825	AT4G23440		protein_coding	2	12238842		exon	88	12240795		utr3	137	12237274	12237690	23;17;23	63	34;32;38	104	10;15	25	14;19	33	noclass	strong	-0.19065	0.13775	0.72	0.76	0.66659	0.66462	same	control_up
2	+	chr2:9107545-9110274	AT2G21270	UFD1	protein_coding	2	9109932		exon	35	9110156		utr3	432	9109813	9109912	11;1;10	22	126;79;123	328	10;3	13	55;49	104	noclass	weak	-0.71434	0.22339	0.63	0.76	0.45401	0.36552	same	control_up
4	-	chr4:17176341-17181465	AT4G36360	BGAL3	protein_coding	2	17176544		utr3	153	17176416		utr3	2367	17177067	17176980	47;26;37	110	607;523;665	1795	23;20	43	285;287	572	noclass	less	-0.23937	0.07386	0.72	0.76	0.54722	0.53736	same	control_up
2	+	chr2:19472572-19474386	AT2G47450	CAO	protein_coding	3	19473916		utr3	1693	19474097		utr3	5477	None	None	370;326;442	1138	1392;930;1600	3922	292;263	555	859;696	1555	noclass	less	-0.24883	0.03139	0.67	0.72	0.21531	0.54175	same	control_up
1	-	chr1:13277258-13280386	AT1G35780		protein_coding	2	13277615		utr3	83	13277482		utr3	183	13278097	13278023	20;12;31	63	43;45;60	148	5;15	20	15;20	35	less	noclass	-0.27514	0.17337	0.76	0.81	0.63935	0.62823	same	control_up
4	+	chr4:1403116-1404936	AT4G03180		protein_coding	2	1404454		exon	64	1404931		utr3	717	1403882	1404222	16;17;17	50	242;165;174	581	7;7	14	66;70	136	noclass	weak	-0.20877	0.04196	0.78	0.81	0.76279	0.75289	same	control_up
3	-	chr3:8124019-8125930	AT3G22930	CML11	protein_coding	2	8124179		utr3	538	8124051		utr3	59	8125531	8125446	88;62;84	234	10;6;16	32	159;145	304	14;13	27	weak	noclass	-0.11872	0.5016	0.43	0.54	0.3245	0.35329	same	control_up
1	-	chr1:29023711-29027107	AT1G77260		protein_coding	3	29023962		exon	192	29023803		utr3	359	29024249	29024159	59;35;44	138	110;85;77	272	19;35	54	53;34	87	noclass	noclass	-0.54821	-0.23755	0.72	0.76	0.50133	0.93291	same	control_up
1	-	chr1:23498483-23502320	AT1G63360		protein_coding	3	23501460		exon	40	23499265		utr3	705	None	None	15;0;5	20	159;120;169	448	11;9	20	119;138	257	noclass	less	-1.63985	-0.72838	0.5	0.64	0.36384	0.05858	same	control_up
2	+	chr2:2229538-2232148	AT2G05830		protein_coding	2	2231981		utr3	540	2232146		utr3	126	2231678	2231757	169;135;145	449	33;45;31	109	45;46	91	9;8	17	less	noclass	-0.12081	0.27766	0.83	0.87	0.60902	0.6173	same	control_up
2	+	chr2:16083644-16086452	AT2G38400	AGT3	protein_coding	2	16086157		utr3	549	16086348		utr3	32	16085851	16085929	124;135;162	421	14;5;8	27	63;65	128	3;2	5	strong	weak	-0.14225	0.52154	0.77	0.84	0.58338	0.61065	same	control_up
5	+	chr5:6968610-6972994	AT5G20610	PMIR1	protein_coding	2	6972219		exon	116	6972903		utr3	435	6971594	6971709	35;23;32	90	129;98;111	338	16;10	26	53;44	97	noclass	noclass	-0.01043	0.00383	0.78	0.78	0.98975	0.98946	same	control_up
3	-	chr3:3937134-3938154	AT3G12370		protein_coding	2	3937311		utr3	815	3937175		utr3	189	None	None	225;165;259	649	51;37;70	158	86;80	166	18;13	31	noclass	noclass	-0.09754	0.28442	0.8	0.84	0.43309	0.44044	same	control_up
4	-	chr4:841988-843530	AT4G01940	NIFU1	protein_coding	2	842192		utr3	6543	841989		utr3	681	842537	842453	1655;1527;1785	4967	198;113;224	535	877;699	1576	77;69	146	noclass	noclass	-0.07896	0.10145	0.76	0.79	0.75047	0.75261	same	control_up
5	-	chr5:18421984-18425041	AT5G45470		protein_coding	2	18424868		utr5	66	18422040		utr3	145	None	None	22;11;12	45	61;29;28	118	13;8	21	14;13	27	noclass	less	-0.63743	0.38526	0.68	0.81	0.15114	0.14505	same	control_up
4	-	chr4:6713556-6715734	AT4G10955		protein_coding	2	6713693		utr3	36	6713565		utr3	166	6714321	6714181	8;12;10	30	57;33;50	140	0;6	6	14;12	26	noclass	noclass	-0.03159	0.01796	0.83	0.84	0.93024	0.94234	same	control_up
2	-	chr2:8557645-8559807	AT2G19830	VPS32.1	protein_coding	2	8557848		utr3	962	8557707		utr3	251	8558098	8558004	262;211;299	772	80;56;82	218	115;75	190	17;16	33	strong	less	-0.18048	0.51565	0.8	0.87	0.08154	0.08584	same	control_up
3	-	chr3:1266055-1268377	AT3G04670	WRKY39	protein_coding	2	1266459		utr3	60	1266332		utr3	330	1266971	1266890	16;13;14	43	95;61;99	255	6;11	17	39;36	75	noclass	noclass	-0.32019	0.09803	0.72	0.77	0.60435	0.58639	same	control_up
1	+	chr1:29070224-29071898	AT1G77350		protein_coding	2	29071735		utr3	500	29071898		utr3	64	29071336	29071453	99;84;124	307	21;15;11	47	106;87	193	3;14	17	noclass	noclass	-0.31419	0.48031	0.61	0.73	0.44701	0.46096	same	control_up
3	+	chr3:3438211-3441298	AT3G10980		protein_coding	2	3440617		utr3	107	3440809		utr3	75	None	None	37;10;26	73	24;17;22	63	21;13	34	6;6	12	less	less	-0.53952	0.784	0.68	0.84	0.10624	0.11196	same	control_up
5	-	chr5:18277079-18281908	AT5G45190		protein_coding	4	18278209		exon	161	18277624		utr3	158	18278877	18278775	54;40;33	127	53;39;39	131	17;17	34	18;9	27	noclass	noclass	-0.03687	0.34033	0.79	0.83	0.81214	0.41033	same	control_up
1	-	chr1:30387977-30389433	AT1G80860	PLMT	protein_coding	2	30388285		utr3	311	30388034		utr3	58	30389038	30388681	69;58;79	206	13;17;16	46	51;54	105	2;10	12	noclass	weak	-0.23676	0.74163	0.66	0.79	0.18081	0.2088	same	control_up
5	+	chr5:1608987-1610526	AT5G05440	PYL5	protein_coding	3	1610287		utr3	1172	1610422		utr3	236	None	None	233;177;338	748	40;43;43	126	247;177	424	54;56	110	weak	less	-0.24828	-0.85068	0.64	0.53	0.52958	0.09157	same	control_up
1	+	chr1:6774682-6777567	AT1G19580	GAMMACA1	protein_coding	2	6777324		utr3	915	6777450		utr3	155	6776645	6776800	213;218;219	650	50;30;45	125	144;121	265	16;14	30	noclass	weak	-0.21279	0.5203	0.71	0.81	0.13675	0.14732	same	control_up
2	-	chr2:14908486-14909862	AT2G35470		protein_coding	2	14908929		utr3	158	14908653		utr3	252	14909264	14909171	52;35;49	136	95;46;78	219	10;12	22	16;17	33	strong	noclass	-0.0534	0.03785	0.86	0.87	0.91497	0.91387	same	control_up
1	+	chr1:11767484-11770048	AT1G32540	LOL1	protein_coding	2	11768845		utr3	32	11769897		utr3	319	11768553	11768639	10;8;7	25	95;85;77	257	3;4	7	33;29	62	weak	noclass	-0.19349	0.03205	0.78	0.81	0.84554	0.84181	same	control_up
1	+	chr1:23618011-23622395	AT1G63690	SPPL2	protein_coding	2	23622117		utr3	63	23622267		utr3	593	23621881	23621965	15;15;16	46	186;123;171	480	5;12	17	55;58	113	noclass	less	-0.51233	0.12693	0.73	0.81	0.39122	0.36305	same	control_up
2	+	chr2:901060-904148	AT2G03060	AGL30	protein_coding	2	903898		utr3	28	904086		utr3	57	903569	903620	10;6;8	24	20;8;22	50	0;4	4	6;1	7	less	weak	-0.13357	0.09346	0.86	0.88	0.95544	0.94583	same	control_up
1	+	chr1:23522448-23526831	AT1G63430		protein_coding	2	23526575		utr3	59	23526713		utr3	496	23525933	23526114	10;12;25	47	132;136;165	433	9;3	12	31;32	63	less	less	-0.58281	0.24211	0.8	0.87	0.39254	0.36947	same	control_up
4	+	chr4:16927729-16929223	AT4G35720		protein_coding	2	16928775		exon	28	16929207		utr3	39	None	None	10;5;3	18	4;11;14	29	6;4	10	6;4	10	noclass	strong	-0.39934	0.35565	0.64	0.74	0.72757	0.72622	same	control_up
5	+	chr5:21352556-21355146	AT5G52640	HSP90-1	protein_coding	2	21353780		exon	43	21354624		exon	124	21353502	21353589	14;11;7	32	38;27;29	94	3;8	11	17;13	30	noclass	noclass	-0.07096	0.03231	0.74	0.76	0.9326	0.92725	same	control_up
3	-	chr3:1775765-1776839	AT3G05937		protein_coding	2	1776039		utr3	91	1775909		utr3	66	None	None	28;18;30	76	14;10;32	56	10;5	15	5;5	10	less	noclass	-0.06316	0.08023	0.84	0.85	0.97328	0.97444	same	control_up
2	+	chr2:15900634-15903217	AT2G37990		protein_coding	3	15902940		exon	136	15903162		utr3	454	15902815	15902919	51;22;30	103	164;84;114	362	16;17	33	40;52	92	noclass	less	-0.34783	-0.01776	0.76	0.8	0.3749	0.94892	same	control_up
1	+	chr1:26618098-26620420	AT1G70590		protein_coding	2	26620262		utr3	80	26620388		utr3	90	26619804	26619978	21;17;24	62	33;20;25	78	5;13	18	6;6	12	noclass	strong	-0.43963	0.46965	0.78	0.87	0.32041	0.31983	same	control_up
2	-	chr2:11567435-11571902	AT2G27090		protein_coding	2	11568062		exon	92	11567464		utr3	147	11568456	11568363	24;11;18	53	36;26;36	98	24;15	39	15;34	49	noclass	weak	-0.31124	0.26617	0.58	0.67	0.51985	0.51506	same	control_up
1	+	chr1:27721189-27724953	AT1G73710		protein_coding	3	27724100		exon	33	27724901		utr3	60	None	None	4;4;6	14	11;11;8	30	14;5	19	22;8	30	noclass	less	-1.05477	-0.60538	0.42	0.5	0.08141	0.18812	same	control_up
4	-	chr4:18548443-18551182	AT4G40010	SRK2F	protein_coding	2	18548922		exon	32	18548494		utr3	141	18549158	18549015	10;3;6	19	37;36;36	109	7;6	13	22;10	32	noclass	less	-0.89382	0.3609	0.59	0.77	0.19066	0.17113	same	control_up
3	+	chr3:6024794-6026555	AT3G17611	RBL14	protein_coding	2	6024919		utr5	46	6026397		utr3	431	None	None	8;5;13	26	112;78;96	286	9;11	20	81;64	145	weak	noclass	-0.47724	0.12718	0.57	0.66	0.43576	0.41255	same	control_up
3	+	chr3:11238010-11240645	AT3G29290	EMB2076	protein_coding	2	11240296		utr3	133	11240627		utr3	59	11239872	11239953	45;26;32	103	18;18;16	52	16;14	30	6;1	7	noclass	noclass	-0.35226	0.78053	0.77	0.88	0.20879	0.21862	same	control_up
1	+	chr1:26216008-26218070	AT1G69690	TCP15	protein_coding	2	26217631		utr3	54	26217839		utr3	131	None	None	8;2;16	26	36;35;29	100	20;8	28	17;14	31	less	strong	-1.02319	0.84111	0.48	0.76	0.15885	0.15104	same	control_up
2	+	chr2:6404130-6405351	AT2G14900	GASA7	protein_coding	2	6405135		utr3	634	6405272		utr3	123	6404288	6404794	144;83;102	329	16;33;21	70	172;133	305	25;28	53	weak	strong	-0.15971	0.21189	0.52	0.57	0.78462	0.78898	same	control_up
5	-	chr5:26887610-26889366	AT5G67390		protein_coding	2	26887800		utr3	65	26887659		utr3	51	26888430	26888332	13;14;23	50	11;12;17	40	9;6	15	6;5	11	weak	strong	-0.05568	0.0702	0.77	0.78	0.91452	0.9149	same	control_up
3	-	chr3:7585885-7590997	AT3G21540		protein_coding	2	7586172		exon	36	7585955		utr3	154	7586366	7586276	18;2;6	26	47;35;41	123	2;8	10	10;21	31	noclass	strong	-0.4273	0.25758	0.72	0.8	0.61331	0.60192	same	control_up
5	+	chr5:19683808-19687186	AT5G48560	BHLH78	protein_coding	2	19687022		utr3	147	19687150		utr3	47	19686174	19686458	38;29;46	113	17;11;9	37	26;8	34	6;4	10	less	less	-0.0486	0.10404	0.77	0.79	0.93864	0.94583	same	control_up
4	+	chr4:17324518-17326532	AT4G36750		protein_coding	2	17326283		utr3	148	17326444		utr3	489	17325234	17325985	35;20;36	91	131;104;113	348	45;12	57	52;89	141	weak	strong	-0.34767	0.30764	0.61	0.71	0.73661	0.73295	same	control_up
5	+	chr5:26767598-26768955	AT5G67070	RALFL34	protein_coding	2	26768688		utr3	1773	26768818		utr3	10480	None	None	420;288;524	1232	2315;2009;3325	7649	275;266	541	1514;1317	2831	weak	less	-0.15007	0.10929	0.69	0.73	0.24544	0.24386	same	control_up
3	+	chr3:9031077-9033849	AT3G24740		protein_coding	2	9033718		utr3	264	9033849		utr3	61	9031270	9031273	84;47;59	190	14;11;20	45	27;47	74	10;6	16	less	noclass	-0.0495	0.09647	0.72	0.74	0.92682	0.93187	same	control_up
5	+	chr5:16228959-16231141	AT5G40510		protein_coding	2	16230665		exon	29	16231081		utr3	109	16230387	16230493	9;2;10	21	39;10;43	92	7;1	8	4;13	17	noclass	less	-0.62493	0.4054	0.72	0.84	0.58862	0.55686	same	control_up
5	+	chr5:26352772-26353881	AT5G65880		protein_coding	2	26353673		utr3	95	26353826		utr3	121	26353147	26353457	20;14;17	51	40;20;27	87	18;26	44	16;18	34	noclass	noclass	-0.59763	0.53735	0.54	0.72	0.05294	0.05238	same	control_up
1	+	chr1:20201805-20204411	AT1G54115	CCX4	protein_coding	2	20204175		utr3	218	20204303		utr3	42	None	None	65;52;57	174	7;14;14	35	23;21	44	3;4	7	noclass	less	-0.08634	0.27121	0.8	0.83	0.76872	0.78309	same	control_up
2	-	chr2:15581385-15585301	AT2G37080	ICR2	protein_coding	2	15582170		exon	243	15581390		utr3	470	15583684	15583115	87;51;41	179	138;130;119	387	23;41	64	46;37	83	noclass	noclass	-0.41035	0.35904	0.74	0.82	0.28523	0.28125	same	control_up
1	-	chr1:26891955-26894855	AT1G71360		protein_coding	2	26892438		exon	114	26892101		utr3	174	26894002	26893841	39;17;28	84	45;43;45	133	11;19	30	14;27	41	noclass	strong	-0.13671	0.10812	0.74	0.76	0.7548	0.7534	same	control_up
2	+	chr2:1063942-1065470	AT2G03505		protein_coding	2	1065270		utr3	235	1065396		utr3	25	1064691	1064771	83;43;61	187	5;1;14	20	23;25	48	0;5	5	less	less	-0.00367	0.00598	0.8	0.8	0.97444	0.96688	same	control_up
1	+	chr1:28327697-28329763	AT1G75460		protein_coding	2	28328731		exon	150	28328924		utr3	2037	None	None	45;21;37	103	598;330;624	1552	33;14	47	262;223	485	noclass	less	-0.38123	0.15823	0.69	0.76	0.34033	0.32205	same	control_up
4	+	chr4:6688832-6693902	AT4G10890		protein_coding	2	6693135		utr3	69	6693813		utr3	38	6692666	6692838	27;17;10	54	12;9;9	30	10;5	15	4;4	8	noclass	noclass	-0.02328	0.03852	0.78	0.79	0.95757	0.95751	same	control_up
1	-	chr1:26362978-26364877	AT1G70000		protein_coding	3	26363399		utr3	69	26363218		utr3	321	26364044	26363961	8;20;14	42	93;35;97	225	16;11	27	43;53	96	less	less	-1.07582	-0.59387	0.61	0.7	0.39531	0.32704	same	control_up
2	-	chr2:12643916-12646056	AT2G29550	TUBB7	protein_coding	2	12644314		exon	351	12644088		utr3	2883	12645082	12644943	125;58;93	276	832;599;864	2295	38;37	75	289;299	588	noclass	less	-0.06651	0.03707	0.79	0.8	0.81199	0.8106	same	control_up
1	+	chr1:24149207-24154411	AT1G65010		protein_coding	5	24151327		exon	457	24154294		utr3	585	24150099	24150198	144;99;97	340	168;157;130	455	47;70	117	62;68	130	noclass	less	-0.00105	0.28429	0.74	0.78	0.88192	0.22708	same	control_up
2	+	chr2:5389593-5392150	AT2G13100		protein_coding	2	5391907		utr3	227	5392046		utr3	94	5391151	5391227	49;71;79	199	27;19;37	83	14;14	28	4;7	11	weak	weak	-0.01716	0.02994	0.88	0.88	0.93968	0.94038	same	control_up
3	+	chr3:23159655-23161948	AT3G62620		protein_coding	3	23161711		utr3	56	23161844		utr3	64	23160791	23160885	20;6;17	43	30;10;15	55	8;5	13	5;4	9	less	less	-0.73505	0.14373	0.77	0.86	0.13096	0.94472	same	control_up
3	-	chr3:11398591-11400331	AT3G29590	5MAT	protein_coding	2	11398895		utr3	32	11398599		utr3	22	None	None	6;5;20	31	5;12;5	22	1;0	1	0;0	0	strong	strong	-0.64368	7.86837	0.97	1	0.72466	0.72625	same	control_up
5	-	chr5:7803140-7805967	AT5G23190	CYP86B1	protein_coding	2	7803385		utr3	69	7803203		utr3	261	7804401	7803900	12;13;32	57	80;56;89	225	7;5	12	26;10	36	less	strong	-0.25217	0.13497	0.83	0.86	0.62288	0.62005	same	control_up
5	-	chr5:3057602-3058824	AT5G09830	BOLA2	protein_coding	2	3057924		exon	58	3057656		utr3	329	3058101	3058014	19;13;8	40	105;80;95	280	15;3	18	22;27	49	noclass	less	-0.81889	0.54492	0.69	0.85	0.32585	0.30032	same	control_up
2	-	chr2:9808589-9810088	AT2G23040		lncRNA	2	9808865		exon	57	9808641		exon	86	9809034	9808957	19;9;7	35	23;16;18	57	10;12	22	12;17	29	noclass	noclass	-0.17952	0.1328	0.61	0.66	0.71063	0.70923	same	control_up
1	-	chr1:24933776-24936511	AT1G66840	PMI2	protein_coding	3	24935207		exon	568	24933855		utr3	537	24936028	24935734	188;103;126	417	106;131;152	389	53;98	151	91;57	148	noclass	strong	-0.33417	-0.35041	0.73	0.72	0.96688	0.88605	same	control_up
1	+	chr1:20389346-20391146	AT1G54580	ACP2	protein_coding	2	20390789		utr3	299	20390947		utr3	5097	20390321	20390640	86;47;57	190	1502;1019;1451	3972	72;37	109	504;621	1125	noclass	strong	-0.577	0.45077	0.64	0.78	0.11587	0.11064	same	control_up
1	-	chr1:18367589-18375493	AT1G49630	PREP2	protein_coding	2	18368207		utr3	51	18367646		utr3	86	18368806	18368549	20;8;11	39	30;27;20	77	11;1	12	4;5	9	less	weak	-0.77202	0.67353	0.76	0.9	0.40755	0.38967	same	control_up
3	+	chr3:5166174-5169228	AT3G15350		protein_coding	2	5168881		exon	176	5169112		utr3	397	5168203	5168375	41;49;48	138	118;93;119	330	21;17	38	37;30	67	noclass	strong	-0.26445	0.16367	0.78	0.83	0.42816	0.4232	same	control_up
1	+	chr1:10010123-10012257	AT1G28470	NAC010	protein_coding	2	10011912		utr3	38	10012182		utr3	138	10010742	10011315	9;6;7	22	29;23;30	82	16;0	16	45;11	56	weak	strong	-0.06854	0.02631	0.58	0.59	0.94953	0.97667	same	control_up
2	+	chr2:15192479-15193697	AT2G36220		protein_coding	2	15193471		utr3	72	15193663		utr3	387	None	None	13;18;18	49	78;69;121	268	10;13	23	67;52	119	weak	less	-0.05145	0.01865	0.68	0.69	0.93968	0.93617	same	control_up
5	-	chr5:19832784-19835147	AT5G48910	PCMP-H38	protein_coding	2	19834333		exon	29	19832871		utr3	212	None	None	9;6;4	19	63;44;77	184	3;7	10	17;11	28	less	strong	-1.25876	0.52525	0.66	0.87	0.11866	0.09541	same	control_up
3	-	chr3:22768842-22771403	AT3G61520		protein_coding	2	22769557		exon	29	22768906		utr3	103	None	None	5;2;7	14	33;20;28	81	10;5	15	6;16	22	noclass	less	-1.25657	0.7298	0.48	0.79	0.08723	0.07135	same	control_up
2	+	chr2:75519-77864	AT2G01070		protein_coding	2	77603		utr3	35	77816		utr3	436	77400	77473	11;6;7	24	115;90;137	342	10;1	11	49;45	94	noclass	less	-0.51612	0.23432	0.69	0.78	0.70984	0.67102	same	control_up
4	+	chr4:608272-610764	AT4G01450		protein_coding	2	610586		utr3	34	610721		utr3	498	610196	610305	12;6;9	27	149;129;143	421	4;3	7	30;47	77	noclass	strong	-0.45243	0.06819	0.79	0.85	0.62522	0.6173	same	control_up
1	-	chr1:27523042-27526817	AT1G73200		protein_coding	2	27523589		exon	48	27523262		utr3	139	27524120	27524047	15;6;10	31	33;31;43	107	12;5	17	18;14	32	noclass	noclass	-0.5897	0.30876	0.65	0.77	0.34584	0.3245	same	control_up
1	+	chr1:19074327-19076544	AT1G51450	TRO	protein_coding	3	19076387		utr3	74	19076519		utr3	182	19075662	19075953	13;7;18	38	36;34;39	109	17;19	36	33;40	73	less	less	-0.37474	0.14133	0.51	0.6	0.38646	0.69152	same	control_up
3	-	chr3:16556683-16558168	AT3G45210		protein_coding	3	16557039		utr3	489	16556691		utr3	88	None	None	97;87;107	291	16;17;22	55	96;102	198	18;15	33	strong	strong	-0.43318	-0.26085	0.6	0.62	0.05032	0.45128	same	control_up
1	+	chr1:28219224-28220371	AT1G75190		protein_coding	2	28219870		exon	59	28220118		utr3	333	None	None	16;9;7	32	73;78;61	212	20;7	27	65;56	121	noclass	weak	-0.40182	0.20074	0.54	0.64	0.58624	0.56545	same	control_up
1	+	chr1:29903352-29906652	AT1G79500	KDSA1	protein_coding	2	29906217		utr3	117	29906510		utr3	89	29905819	29905931	28;28;35	91	38;20;19	77	8;18	26	7;5	12	noclass	noclass	-0.37558	0.46769	0.78	0.87	0.48557	0.49154	same	control_up
4	+	chr4:9965741-9967012	AT4G17940		protein_coding	2	9966717		exon	229	9966967		utr3	1683	9966565	9966656	61;28;46	135	428;335;388	1151	40;54	94	262;270	532	noclass	strong	-0.39934	0.21522	0.59	0.68	0.15762	0.15009	same	control_up
3	+	chr3:20593660-20595344	AT3G55520	FKBP20-1	protein_coding	2	20595007		exon	41	20595291		utr3	298	20594884	20594970	8;10;7	25	90;53;78	221	11;5	16	44;33	77	noclass	noclass	-0.66219	0.19265	0.61	0.74	0.32444	0.29099	same	control_up
4	+	chr4:9394079-9395966	AT4G16695		protein_coding	2	9395417		utr3	804	9395599		utr3	560	9394573	9395059	158;121;185	464	166;80;128	374	197;143	340	109;77	186	weak	less	-0.25199	0.28476	0.58	0.67	0.17736	0.17918	same	control_up
5	+	chr5:4517693-4519425	AT5G14000	anac084	protein_coding	2	4518146		utr5	35	4519279		utr3	340	None	None	7;8;1	16	95;63;93	251	10;9	19	49;40	89	noclass	less	-1.12329	0.58088	0.46	0.74	0.11976	0.09998	same	control_up
5	+	chr5:18816584-18819461	AT5G46390	CTPA1	protein_coding	2	18819120		utr3	29	18819346		utr3	500	18818998	18819091	5;5;7	17	120;64;111	295	8;4	12	103;102	205	noclass	less	-0.00311	0.00045	0.59	0.59	0.99958	0.99297	same	control_up
5	+	chr5:5795107-5797943	AT5G17580		protein_coding	2	5796882		exon	42	5797114		utr3	33	5795367	5795449	18;7;10	35	8;7;13	28	2;5	7	0;5	5	noclass	less	-0.08595	0.10423	0.83	0.85	0.85198	0.84905	same	control_up
5	+	chr5:1563285-1565323	AT5G05270	CHI3	protein_coding	2	1564688		exon	52	1564985		utr3	1033	1564443	1564667	19;8;8	35	328;198;253	779	9;8	17	129;125	254	noclass	noclass	-0.49052	0.08313	0.67	0.75	0.41158	0.39212	same	control_up
3	+	chr3:17558792-17561258	AT3G47620	TCP14	protein_coding	2	17560601		utr3	3556	17560766		utr3	669	None	None	928;635;1185	2748	154;165;205	524	429;379	808	82;63	145	weak	less	-0.05116	0.0674	0.77	0.78	0.79306	0.79393	same	control_up
5	+	chr5:6266973-6268637	AT5G18800		protein_coding	2	6268474		utr3	883	6268604		utr3	2807	6267491	6268259	219;166;222	607	797;474;768	2039	166;110	276	379;389	768	weak	noclass	-0.13835	0.11546	0.69	0.73	0.57863	0.57662	same	control_up
5	+	chr5:3483631-3486266	AT5G11010		protein_coding	2	3486124		utr3	28	3486266		utr3	172	3485617	3485698	3;8;6	17	50;39;46	135	8;3	11	19;18	37	less	less	-0.91471	0.30059	0.61	0.78	0.26128	0.21702	same	control_up
3	+	chr3:21492144-21497316	AT3G58050		protein_coding	2	21494987		exon	80	21497137		utr3	1030	21494892	21494971	26;13;20	59	331;282;253	866	7;14	21	80;84	164	noclass	weak	-0.71536	0.22227	0.74	0.84	0.16739	0.14847	same	control_up
3	+	chr3:19343536-19345516	AT3G52155		protein_coding	2	19344847		utr3	777	19345013		utr3	124	19344366	19344442	183;160;189	532	46;26;28	100	128;117	245	12;12	24	noclass	strong	-0.25814	0.66228	0.68	0.81	0.09149	0.10123	same	control_up
1	+	chr1:2475225-2476166	AT1G07985		protein_coding	2	2476017		utr3	111	2476147		utr3	62	None	None	38;18;16	72	17;8;20	45	23;16	39	9;8	17	less	less	-0.21589	0.30473	0.65	0.73	0.61209	0.62019	same	control_up
5	-	chr5:22578714-22581334	AT5G55790		protein_coding	2	22580687		utr3	82	22579891		utr3	50	None	None	17;15;19	51	22;9;10	41	18;13	31	5;4	9	weak	weak	-0.54371	0.90094	0.62	0.82	0.13051	0.14282	same	control_up
4	+	chr4:9928586-9929874	AT4G17870	PYR1	protein_coding	2	9928760		utr5	595	9929512		utr3	3430	None	None	176;96;143	415	892;783;918	2593	79;101	180	412;425	837	weak	less	-0.26163	0.19567	0.7	0.76	0.26639	0.263	same	control_up
3	-	chr3:2229354-2232360	AT3G07050	NSN1	protein_coding	2	2229777		exon	265	2229471		utr3	3018	2230040	2229946	92;48;60	200	1010;752;722	2484	28;37	65	241;293	534	noclass	less	-0.44807	0.16456	0.75	0.82	0.09258	0.08723	same	control_up
1	+	chr1:2884350-2886620	AT1G08980	AMI1	protein_coding	2	2886483		utr3	62	2886617		utr3	800	2886233	2886312	13;10;26	49	242;182;216	640	2;11	13	95;65	160	weak	less	-0.05934	0.03881	0.79	0.8	0.98824	0.98296	same	control_up
1	+	chr1:8922415-8923878	AT1G25425	CLE43	protein_coding	2	8923245		utr3	41	8923391		utr3	49	None	None	11;5;10	26	8;9;16	33	8;7	15	7;9	16	less	strong	-0.14172	0.12483	0.63	0.67	0.83064	0.82981	same	control_up
5	+	chr5:24480290-24482162	AT5G60850	DOF5.4	protein_coding	2	24481680		utr3	127	24481867		utr3	947	None	None	22;20;38	80	157;176;266	599	28;19	47	171;177	348	less	strong	-0.02357	0.0071	0.63	0.63	0.97366	0.97339	same	control_up
4	-	chr4:13427028-13430048	AT4G26620		protein_coding	2	13427539		utr3	48	13427410		utr3	343	13428170	13428076	12;4;16	32	83;68;95	246	3;13	16	58;39	97	less	noclass	-0.23437	0.15245	0.67	0.72	0.83618	0.82525	same	control_up
3	+	chr3:18867833-18869398	AT3G50760	GATL2	protein_coding	2	18869187		utr3	33	18869381		utr3	83	None	None	11;3;8	22	22;19;18	59	2;9	11	6;18	24	strong	weak	-0.21564	0.10846	0.67	0.71	0.80574	0.79766	same	control_up
1	-	chr1:28873051-28875434	AT1G76890	GT-2	protein_coding	3	28873357		exon	47	28873054		utr3	678	28874975	28874711	14;7;7	28	134;158;117	409	11;8	19	134;135	269	noclass	strong	-0.39224	-0.3003	0.6	0.6	0.84714	0.0952	same	control_up
2	+	chr2:17728478-17731835	AT2G42580	TTL3	protein_coding	2	17731570		utr3	39	17731714		utr3	383	17731196	17731307	6;11;8	25	129;70;107	306	12;2	14	50;27	77	noclass	noclass	-0.73393	0.35964	0.64	0.8	0.43885	0.40341	same	control_up
1	+	chr1:16616987-16622048	AT1G43850	SEU	protein_coding	3	16621594		exon	124	16621914		utr3	1111	16620498	16620642	33;32;30	95	374;220;330	924	15;14	29	77;110	187	noclass	noclass	-0.50012	0.06727	0.77	0.83	0.31983	0.66191	same	control_up
1	+	chr1:28260800-28266322	AT1G75310	AUL1	protein_coding	3	28264568		exon	66	28264697		exon	192	28261368	28261586	20;8;6	34	52;41;44	137	16;16	32	31;24	55	noclass	noclass	-0.63932	0.60923	0.52	0.71	0.08335	0.1183	same	control_up
4	-	chr4:8204346-8207482	AT4G14240	CBSDUF1	protein_coding	2	8204670		utr3	30	8204458		utr3	154	8204885	8204810	11;0;1	12	52;41;40	133	12;6	18	6;15	21	strong	less	-1.88983	1.49636	0.4	0.86	0.05299	0.04706	same	control_up
2	-	chr2:9093135-9096413	AT2G21230		protein_coding	2	9093736		utr3	165	9093610		utr3	65	9094172	9094134	50;25;52	127	13;20;24	57	22;16	38	1;7	8	less	less	-0.47746	0.6797	0.77	0.88	0.36813	0.37852	same	control_up
1	+	chr1:6759858-6762846	AT1G19520	NFD5	protein_coding	2	6760552		exon	130	6762732		utr3	835	None	None	37;24;22	83	237;164;190	591	14;33	47	131;113	244	noclass	less	-0.27977	0.17791	0.64	0.71	0.60636	0.59463	same	control_up
5	+	chr5:4013423-4021590	AT5G12400		protein_coding	2	4021275		utr3	75	4021434		utr3	1111	4020784	4020877	24;9;24	57	343;259;333	935	9;9	18	84;92	176	noclass	noclass	-0.60194	0.1635	0.76	0.84	0.25978	0.24284	same	control_up
1	-	chr1:12057197-12059791	AT1G33250		protein_coding	2	12057391		utr3	183	12057249		utr3	201	12057732	12057637	50;45;30	125	40;53;65	158	31;27	58	23;20	43	less	less	-0.38839	0.39168	0.68	0.79	0.32256	0.32244	same	control_up
1	+	chr1:29526860-29530668	AT1G78490	CYP708A3	protein_coding	2	29530528		utr3	71	29530664		utr3	26	29529879	29529957	25;21;16	62	7;8;10	25	6;3	9	1;0	1	less	noclass	-0.39132	1.46897	0.87	0.96	0.32585	0.33476	same	control_up
5	-	chr5:3762390-3771448	AT5G11700		protein_coding	4	3762720		utr3	172	3762586		utr3	878	3763205	3763108	40;50;38	128	246;231;233	710	23;21	44	74;94	168	less	less	-0.41188	0.12316	0.74	0.81	0.24815	0.56719	same	control_up
4	+	chr4:9825144-9827356	AT4G17640	CKB2	protein_coding	2	9827047		utr3	70	9827236		utr3	414	9826708	9826856	33;10;13	56	118;82;131	331	10;4	14	34;49	83	noclass	less	-0.0225	0.01437	0.8	0.8	0.94627	0.94472	same	control_up
4	+	chr4:18023120-18025026	AT4G38540	MO2	protein_coding	2	18024594		exon	121	18024975		utr3	476	18024184	18024284	33;15;37	85	119;79;145	343	25;11	36	69;64	133	noclass	strong	-0.09104	0.04279	0.7	0.72	0.86477	0.85684	same	control_up
5	+	chr5:26857153-26861118	AT5G67320	HOS15	protein_coding	3	26858177		exon	46	26858341		exon	301	26857899	26857985	13;7;12	32	77;61;63	201	3;11	14	57;43	100	noclass	noclass	-0.29463	-0.46312	0.7	0.67	0.87185	0.05242	same	control_up
1	-	chr1:8013352-8016149	AT1G22650	INVD	protein_coding	2	8013481		utr3	26	8013354		utr3	215	8014797	8014678	2;6;9	17	51;46;46	143	8;1	9	39;33	72	less	strong	-0.0376	0.01614	0.65	0.67	0.97227	0.98296	same	control_up
1	+	chr1:23131927-23133506	AT1G62500		protein_coding	2	23133223		utr3	298	23133355		utr3	2816	None	None	80;85;69	234	786;708;811	2305	39;25	64	255;256	511	less	noclass	-0.19905	0.09987	0.79	0.82	0.52899	0.52162	same	control_up
1	+	chr1:25401513-25403594	AT1G67750		protein_coding	2	25403224		utr3	65	25403485		utr3	885	25402850	25402942	20;10;15	45	274;165;216	655	7;13	20	114;116	230	strong	less	-0.28355	0.05274	0.69	0.74	0.62522	0.61256	same	control_up
2	+	chr2:15195607-15197331	AT2G36240		protein_coding	2	15197008		exon	23	15197247		utr3	312	None	None	5;0;6	11	88;60;79	227	10;2	12	47;38	85	noclass	noclass	-1.2272	0.36215	0.48	0.73	0.33589	0.2096	same	control_up
3	-	chr3:23369780-23372822	AT3G63250	HMT-2	protein_coding	2	23370466		utr3	116	23370246		utr3	30	23370799	23370724	28;15;22	65	8;6;10	24	30;21	51	0;6	6	noclass	noclass	-0.59541	1.07184	0.56	0.8	0.20982	0.23313	same	control_up
5	-	chr5:23680062-23681934	AT5G58590	RANBP1C	protein_coding	2	23680376		exon	1362	23680105		utr3	738	23681067	23680548	471;295;365	1131	212;196;212	620	84;147	231	48;70	118	noclass	noclass	-0.0571	0.06899	0.83	0.84	0.81389	0.81445	same	control_up
4	+	chr4:11004502-11006813	AT4G20380	LSD1	protein_coding	2	11006643		utr3	235	11006784		utr3	61	11006309	11006395	61;58;59	178	13;12;27	52	31;26	57	4;5	9	noclass	noclass	-0.2652	0.60587	0.76	0.85	0.37947	0.40373	same	control_up
3	-	chr3:5635592-5638797	AT3G16560		protein_coding	3	5635888		utr3	640	5635746		utr3	130	5636612	5636532	158;120;222	500	33;33;47	113	82;58	140	7;10	17	less	noclass	-0.11706	0.78666	0.78	0.87	0.57624	0.07266	same	control_up
5	+	chr5:20967033-20968505	AT5G51620		protein_coding	2	20968041		utr3	28	20968251		utr3	274	20967765	20967873	12;2;5	19	88;62;49	199	5;4	9	38;37	75	noclass	noclass	-0.28657	0.07671	0.68	0.73	0.73859	0.73415	same	control_up
3	-	chr3:5364080-5372292	AT3G15880	WSIP2	protein_coding	2	5364648		utr3	142	5364520		utr3	230	5365074	5364987	47;24;38	109	64;72;59	195	12;21	33	22;13	35	noclass	noclass	-0.42822	0.38304	0.77	0.85	0.41152	0.40677	same	control_up
3	-	chr3:18861748-18863396	AT3G50750	BEH1	protein_coding	3	18862012		utr3	292	18861848		utr3	41	18862821	18862737	65;55;74	194	13;7;13	33	51;47	98	5;3	8	less	weak	-0.17095	0.87903	0.66	0.8	0.28217	0.21702	same	control_up
5	-	chr5:25165136-25168059	AT5G62680	NPF2.11	protein_coding	2	25165291		utr3	113	25165163		utr3	287	25166421	25166339	31;17;41	89	67;60;106	233	11;13	24	23;31	54	less	strong	-0.15159	0.07832	0.79	0.81	0.74332	0.74144	same	control_up
3	+	chr3:3008498-3011464	AT3G09810	IDH6	protein_coding	2	3011247		utr3	44	3011411		utr3	555	3010391	3010877	5;7;10	22	169;120;160	449	20;2	22	38;68	106	noclass	less	-1.16889	0.88282	0.5	0.81	0.39834	0.37407	same	control_up
5	+	chr5:5560606-5565659	AT5G16910	CSLD2	protein_coding	2	5565377		utr3	655	5565536		utr3	181	5563468	5563549	189;138;164	491	51;30;62	143	67;97	164	20;18	38	strong	less	-0.11676	0.20012	0.75	0.79	0.65645	0.66412	same	control_up
5	+	chr5:24915806-24917642	AT5G62020	HSFB2A	protein_coding	2	24917369		utr3	506	24917498		utr3	88	24916457	24916539	112;59;136	307	20;11;33	64	94;105	199	13;11	24	strong	strong	-0.17533	0.62261	0.61	0.73	0.14389	0.15919	same	control_up
4	+	chr4:16577179-16578451	AT4G34750		protein_coding	2	16578082		utr3	36	16578363		utr3	600	None	None	9;12;7	28	192;138;169	499	2;6	8	63;38	101	less	strong	-0.34668	0.12155	0.78	0.83	0.68544	0.66605	same	control_up
5	-	chr5:3980178-3982527	AT5G12310		protein_coding	2	3980353		utr3	46	3980225		utr3	318	3981102	3980947	8;10;14	32	112;52;91	255	8;6	14	29;34	63	noclass	noclass	-0.56531	0.21951	0.7	0.8	0.4033	0.37786	same	control_up
1	+	chr1:27603654-27611119	AT1G73430		protein_coding	2	27610900		utr3	108	27611067		utr3	285	27610532	27610698	36;24;28	88	86;57;97	240	7;13	20	32;13	45	less	noclass	-0.15856	0.11376	0.81	0.84	0.75478	0.74935	same	control_up
4	-	chr4:8528032-8530436	AT4G14910	HISN5B	protein_coding	2	8528252		utr3	331	8528039		utr3	62	8528867	8528752	113;64;104	281	15;12;30	57	19;31	50	4;1	5	noclass	noclass	-0.29732	0.73706	0.85	0.92	0.41255	0.43259	same	control_up
3	+	chr3:2958675-2961298	AT3G09650	HCF152	protein_coding	2	2959761		exon	257	2961178		utr3	238	None	None	61;52;68	181	70;40;70	180	32;44	76	22;36	58	noclass	noclass	-0.17582	0.19367	0.7	0.76	0.45401	0.45486	same	control_up
4	-	chr4:11741779-11743317	AT4G22190		protein_coding	3	11742022		utr3	2251	11741855		utr3	315	None	None	478;375;608	1461	65;58;76	199	431;359	790	59;57	116	less	less	-0.02657	-0.1328	0.65	0.63	0.31459	0.59685	same	control_up
2	+	chr2:13588521-13600429	AT2G31960	CALS2	protein_coding	3	13600177		utr3	320	13600334		utr3	263	13599698	13599816	99;62;88	249	85;64;65	214	27;44	71	23;26	49	less	strong	-0.06197	0.2629	0.78	0.81	0.81756	0.36226	same	control_up
2	-	chr2:9318121-9320023	AT2G21860		protein_coding	2	9319346		exon	113	9318251		utr3	1013	9319695	9319607	34;12;21	67	301;176;251	728	27;19	46	139;146	285	strong	noclass	-0.6006	0.21276	0.59	0.72	0.09199	0.08141	same	control_up
1	-	chr1:19589008-19590280	AT1G52590		protein_coding	2	19589144		utr3	279	19589008		utr3	111	19589392	19589305	91;36;57	184	34;15;28	77	42;53	95	9;25	34	strong	weak	-0.08466	0.15186	0.66	0.69	0.67658	0.67911	same	control_up
4	+	chr4:274251-278736	AT4G00660	RH8	protein_coding	2	278063		utr3	83	278196		utr3	1415	277487	277837	28;16;25	69	457;323;446	1226	8;6	14	95;94	189	less	less	-0.34559	0.05304	0.83	0.87	0.57534	0.56677	same	control_up
1	+	chr1:10738682-10747562	AT1G30410	ATMRP13	protein_coding	2	10747152		utr3	66	10747514		utr3	322	10746751	10746866	17;12;19	48	117;98;57	272	5;13	18	21;29	50	strong	strong	-0.66709	0.38652	0.73	0.84	0.34065	0.32205	same	control_up
3	-	chr3:6563927-6564423	AT3G19030		protein_coding	2	6564352		utr5	640	6563958		utr3	5259	None	None	189;88;116	393	1321;1134;1286	3741	111;136	247	706;812	1518	noclass	weak	-0.36892	0.30325	0.61	0.71	0.12928	0.12693	same	control_up
2	-	chr2:13997324-13999948	AT2G32980	AUG2	protein_coding	2	13997669		exon	99	13997400		utr3	391	13998295	13997922	36;18;20	74	134;71;100	305	10;15	25	49;37	86	noclass	noclass	-0.18158	0.07389	0.75	0.78	0.69151	0.68424	same	control_up
3	+	chr3:7881546-7885591	AT3G22290		protein_coding	2	7885285		utr3	122	7885578		utr3	159	7885108	7885191	46;24;33	103	56;31;48	135	4;15	19	13;11	24	noclass	noclass	-0.02957	0.02458	0.84	0.85	0.99086	0.98897	same	control_up
5	-	chr5:23469923-23474171	AT5G57990	UBP23	protein_coding	2	23470282		exon	229	23470016		utr3	1953	23470467	23470380	96;31;41	168	666;397;448	1511	29;32	61	222;220	442	noclass	less	-0.21177	0.12673	0.73	0.77	0.47035	0.46496	same	control_up
2	+	chr2:6797110-6798938	AT2G15580		protein_coding	2	6798337		utr3	215	6798833		utr3	1137	6797872	6798024	45;37;55	137	277;224;281	782	43;35	78	216;139	355	less	strong	-0.24157	0.08931	0.64	0.69	0.36999	0.36334	same	control_up
5	+	chr5:10135408-10137104	AT5G28150		protein_coding	2	10136775		utr3	31	10136901		utr3	260	10135694	10135784	6;7;8	21	58;47;100	205	5;5	10	34;21	55	less	less	-0.67348	0.14763	0.68	0.79	0.39778	0.37193	same	control_up
4	-	chr4:16760936-16767086	AT4G35240		protein_coding	3	16761106		utr3	44	16760957		utr3	72	16762317	16762226	9;9;18	36	21;16;28	65	6;2	8	2;5	7	less	noclass	-0.31421	0.72567	0.82	0.9	0.86198	0.18111	same	control_up
5	-	chr5:467037-469271	AT5G02270	ATNAP9	protein_coding	2	467468		exon	290	467113		utr3	1846	467667	467574	90;43;67	200	406;444;488	1338	53;37	90	257;251	508	noclass	weak	-0.16926	0.13161	0.69	0.72	0.71126	0.70878	same	control_up
3	+	chr3:6133383-6136404	AT3G17910	SURF1	protein_coding	2	6136244		utr3	32	6136388		utr3	93	6135881	6135982	10;5;10	25	33;24;21	78	0;7	7	8;7	15	noclass	noclass	-0.34978	0.21732	0.78	0.84	0.90303	0.87539	same	control_up
1	-	chr1:28999600-29002142	AT1G77180	SKIP	protein_coding	2	29000501		exon	292	28999617		utr3	2319	29001962	29001840	84;41;63	188	594;411;592	1597	62;42	104	353;369	722	noclass	less	-0.19092	0.11266	0.64	0.69	0.52048	0.51382	same	control_up
3	+	chr3:3130071-3130890	AT3G10120		protein_coding	2	3130748		utr3	24	3130883		utr3	45	None	None	8;8;1	17	15;13;8	36	2;5	7	6;3	9	noclass	noclass	-0.42688	0.28629	0.71	0.8	0.59822	0.5905	same	control_up
1	-	chr1:10120299-10122972	AT1G29020		protein_coding	2	10120466		utr3	52	10120326		utr3	95	10120859	10120766	9;9;20	38	41;23;20	84	10;4	14	5;6	11	less	weak	-0.78028	0.69452	0.73	0.88	0.30499	0.29807	same	control_up
2	+	chr2:9749856-9753102	AT2G22910	NAGS1	protein_coding	2	9752847		utr3	140	9753062		utr3	34	9752421	9752503	38;28;43	109	15;9;5	29	16;15	31	0;5	5	weak	weak	-0.25926	0.45924	0.78	0.85	0.6132	0.62019	same	control_up
1	-	chr1:1340552-1343792	AT1G04780		protein_coding	3	1340811		utr3	91	1340645		utr3	748	1341338	1341259	26;19;21	66	264;167;167	598	5;20	25	68;82	150	weak	less	-0.60116	-0.01295	0.73	0.8	0.37786	0.6656	same	control_up
1	-	chr1:10109499-10111737	AT1G28960	ATNUDT15	protein_coding	2	10110099		utr3	37	10109585		utr3	201	10110452	10110359	8;6;11	25	48;46;55	149	11;1	12	16;36	52	noclass	less	-0.28091	0.20082	0.68	0.74	0.91977	0.90808	same	control_up
1	-	chr1:10053442-10055880	AT1G28610		protein_coding	2	10053804		utr3	125	10053616		utr3	31	10054232	10054136	42;29;36	107	15;5;8	28	12;6	18	3;0	3	less	noclass	-0.1389	0.4953	0.86	0.9	0.66058	0.67024	same	control_up
4	+	chr4:8538585-8541877	AT4G14930		protein_coding	2	8541311		utr3	97	8541457		utr3	39	8540853	8540944	44;13;19	76	11;8;13	32	10;11	21	1;6	7	less	noclass	-0.14085	0.24065	0.78	0.82	0.69779	0.69925	same	control_up
5	-	chr5:24290992-24292335	AT5G60400		protein_coding	2	24291277		utr3	798	24291106		utr3	367	None	None	234;182;198	614	113;53;148	314	104;80	184	31;22	53	less	weak	-0.36229	0.42615	0.77	0.86	0.30343	0.30759	same	control_up
5	-	chr5:25415599-25417198	AT5G63470	NFYC4	protein_coding	2	25415813		utr3	753	25415681		utr3	44	None	None	152;184;162	498	10;7;16	33	143;112	255	5;6	11	less	less	-0.12316	0.45202	0.66	0.75	0.5064	0.53654	same	control_up
4	+	chr4:17994738-17996221	AT4G38460	GGR	protein_coding	3	17996077		utr3	547	17996203		utr3	705	17995202	17995346	182;86;174	442	200;168;222	590	48;57	105	48;67	115	noclass	less	-0.23606	0.08389	0.81	0.84	0.43741	0.64144	same	control_up
5	-	chr5:21327711-21330135	AT5G52550		protein_coding	3	21328949		exon	55	21328526		exon	40	21329965	21329280	11;9;17	37	17;6;7	30	10;8	18	8;2	10	noclass	noclass	-0.84249	-0.32956	0.67	0.75	0.08142	0.79599	same	control_up
5	-	chr5:3478671-3480620	AT5G11000		protein_coding	3	3479481		exon	151	3479121		utr3	596	None	None	42;31;42	115	165;133;182	480	22;14	36	70;46	116	noclass	less	-0.1767	0.20172	0.76	0.81	0.70407	0.18252	same	control_up
2	-	chr2:7162930-7165409	AT2G16530		protein_coding	2	7163177		utr3	70	7163042		utr3	60	7163648	7163565	16;12;24	52	18;16;16	50	6;12	18	7;3	10	less	less	-0.3625	0.44185	0.74	0.83	0.46978	0.47524	same	control_up
1	-	chr1:19688707-19690588	AT1G52880	NAC018	protein_coding	2	19689096		utr3	62	19688967		utr3	151	19689837	19689752	8;11;10	29	12;28;34	74	11;22	33	38;39	77	less	weak	-0.09341	0.05402	0.47	0.49	0.96117	0.95444	same	control_up
5	+	chr5:23324642-23329545	AT5G57610		protein_coding	3	23329339		utr3	330	23329495		utr3	284	23328837	23328931	84;60;70	214	66;45;82	193	52;64	116	33;58	91	less	strong	-0.28625	-0.09063	0.65	0.68	0.25782	0.935	same	control_up
3	+	chr3:17311671-17313751	AT3G46990		protein_coding	2	17312670		exon	37	17313649		utr3	74	None	None	4;7;12	23	10;8;33	51	6;8	14	13;10	23	noclass	less	-0.25932	0.15754	0.62	0.69	0.74417	0.73291	same	control_up
1	-	chr1:11261442-11263363	AT1G31460		protein_coding	2	11262830		utr5	58	11261561		utr3	315	None	None	18;5;23	46	108;75;91	274	10;2	12	20;21	41	strong	strong	-0.51034	0.3356	0.79	0.87	0.59268	0.57257	same	control_up
2	+	chr2:15286120-15289106	AT2G36420		protein_coding	4	15288749		exon	244	15289040		utr3	371	15288422	15288531	90;38;64	192	118;115;73	306	23;29	52	40;25	65	noclass	weak	-0.49164	-0.07526	0.79	0.82	0.48795	0.91597	same	control_up
5	+	chr5:3582505-3587075	AT5G11240		protein_coding	2	3586906		utr3	136	3587033		utr3	149	3586673	3586758	48;24;38	110	73;25;33	131	5;21	26	14;4	18	less	noclass	-0.37607	0.38153	0.81	0.88	0.74325	0.74325	same	control_up
3	-	chr3:6318408-6320711	AT3G18400	anac058	protein_coding	2	6318616		utr3	59	6318468		utr3	43	6319533	6319266	22;9;13	44	5;11;22	38	9;6	15	2;3	5	less	strong	-0.64079	0.79604	0.75	0.88	0.46863	0.47514	same	control_up
3	-	chr3:5136261-5137194	AT3G15250		protein_coding	2	5136393		utr3	50	5136263		utr3	19	None	None	12;5;17	34	6;5;7	18	7;9	16	1;0	1	noclass	weak	-0.58848	2.50953	0.68	0.95	0.04961	0.0575	same	control_up
3	-	chr3:23446229-23450283	AT3G63500	OBE4	protein_coding	2	23446547		exon	172	23446244		utr3	1130	23447067	23446896	61;26;40	127	327;272;302	901	23;22	45	101;128	229	noclass	less	-0.32849	0.18578	0.74	0.8	0.37296	0.36409	same	control_up
1	+	chr1:11676924-11678691	AT1G32370	TOM2B	protein_coding	2	11678003		utr3	56	11678395		utr3	188	11677651	11677831	16;8;17	41	61;47;49	157	6;9	15	15;16	31	noclass	less	-0.62161	0.28018	0.73	0.84	0.27119	0.25826	same	control_up
1	+	chr1:25464375-25470188	AT1G67900		protein_coding	2	25470004		utr3	240	25470133		utr3	48	25469283	25469365	60;35;61	156	17;6;10	33	50;34	84	11;4	15	less	less	-0.05784	0.18273	0.65	0.69	0.77695	0.78545	same	control_up
5	-	chr5:20757198-20762460	AT5G51060	RBOHC	protein_coding	2	20757332		utr3	24	20757198		utr3	35	20757682	20757593	1;8;7	16	8;7;11	26	0;8	8	5;4	9	less	strong	-0.23095	0.21115	0.67	0.74	0.98604	0.98314	same	control_up
5	-	chr5:4136555-4138791	AT5G13050	5FCL	protein_coding	2	4136737		utr3	107	4136579		utr3	66	4136998	4136918	31;18;34	83	22;17;13	52	6;18	24	8;6	14	weak	less	-0.05526	0.07032	0.78	0.79	0.98815	0.98897	same	control_up
4	-	chr4:18484793-18486869	AT4G39838		lncRNA	2	18485358		exon	78	18484958		exon	342	None	None	16;14;23	53	89;69;118	276	6;19	25	30;36	66	noclass	less	-0.69262	0.28528	0.68	0.81	0.1462	0.12658	same	control_up
1	+	chr1:7925120-7927344	AT1G22450	COX6B-1	protein_coding	2	7927092		utr3	827	7927222		utr3	518	7926656	7926860	244;183;200	627	154;109;167	430	84;116	200	41;47	88	less	less	-0.27565	0.35809	0.76	0.83	0.08505	0.08667	same	control_up
4	+	chr4:13135692-13137922	AT4G25835		protein_coding	4	13137417		exon	87	13137911		utr3	515	None	None	28;16;23	67	115;111;174	400	9;11	20	52;63	115	noclass	weak	-0.22025	-0.14835	0.77	0.78	0.8531	0.6758	same	control_up
4	+	chr4:12414057-12415062	AT4G23870		protein_coding	2	12414470		exon	102	12415045		utr3	249	None	None	30;20;18	68	51;34;88	173	20;14	34	31;45	76	noclass	strong	-0.09601	0.07683	0.67	0.69	0.92483	0.92357	same	control_up
4	-	chr4:11022035-11023850	AT4G20440	SMB	protein_coding	2	11022702		utr3	390	11022535		utr3	2483	None	None	99;85;87	271	674;452;664	1790	51;68	119	299;394	693	noclass	noclass	-0.11222	0.05621	0.69	0.72	0.65816	0.65502	same	control_up
2	+	chr2:19595528-19598663	AT2G47850		protein_coding	2	19598273		utr3	82	19598606		utr3	35	19597628	19597719	17;20;35	72	9;7;16	32	5;5	10	1;2	3	noclass	less	-0.16187	0.39554	0.88	0.91	0.71529	0.72012	same	control_up
5	+	chr5:306938-309288	AT5G01800		protein_coding	2	308779		utr3	415	308907		utr3	44	308375	308489	134;85;107	326	15;8;12	35	45;44	89	1;8	9	less	noclass	-0.01495	0.07028	0.79	0.8	0.92682	0.92054	same	control_up
1	-	chr1:11221266-11222826	AT1G31350	KUF1	protein_coding	2	11221467		utr3	98	11221341		utr3	183	None	None	13;30;10	53	45;42;26	113	21;24	45	49;21	70	less	weak	-0.21809	0.1839	0.54	0.62	0.53679	0.53295	same	control_up
3	-	chr3:1920136-1923737	AT3G06340		protein_coding	2	1921515		exon	102	1920273		utr3	140	1923020	1922717	29;22;29	80	46;24;46	116	10;12	22	12;12	24	noclass	less	-0.21874	0.18182	0.78	0.83	0.61555	0.61303	same	control_up
3	+	chr3:3063735-3065576	AT3G09970		protein_coding	2	3065405		utr3	258	3065574		utr3	28	3064728	3064906	68;82;69	219	5;8;12	25	23;16	39	2;1	3	strong	strong	-0.0833	0.46593	0.85	0.89	0.69542	0.71116	same	control_up
2	+	chr2:7316788-7319242	AT2G16890	UGT90A1	protein_coding	2	7318726		utr3	22	7319138		utr3	400	None	None	5;4;5	14	88;74;119	281	5;3	8	53;66	119	noclass	noclass	-0.3872	0.04791	0.64	0.7	0.70832	0.69047	same	control_up
2	+	chr2:18152077-18153907	AT2G43820	UGT74F2	protein_coding	2	18153567		exon	61	18153903		utr3	703	18152902	18152988	22;9;17	48	225;153;181	559	5;8	13	71;73	144	noclass	strong	-0.06741	0.01295	0.79	0.8	0.92486	0.92533	same	control_up
1	+	chr1:26597066-26600444	AT1G70550		protein_coding	2	26599985		utr3	75	26600211		utr3	82	26599228	26599509	19;20;27	66	23;19;32	74	9;0	9	3;5	8	noclass	noclass	-0.16085	0.1586	0.88	0.9	0.97624	0.97339	same	control_up
3	-	chr3:2105398-2113697	AT3G06670		protein_coding	2	2105584		utr3	893	2105448		utr3	175	2106453	2106388	253;225;256	734	50;41;54	145	71;88	159	12;18	30	less	less	-0.01345	0.04427	0.82	0.83	0.90998	0.91081	same	control_up
5	+	chr5:19127186-19129604	AT5G47090		protein_coding	3	19128203		exon	61	19128771		utr3	115	19127469	19127755	13;10;17	40	41;15;22	78	11;10	21	9;28	37	noclass	weak	-0.026	0.08587	0.66	0.68	0.91977	0.81305	same	control_up
5	-	chr5:6740776-6743849	AT5G19950		protein_coding	2	6741039		utr3	62	6740799		utr3	121	6741484	6741318	13;10;12	35	24;24;30	78	9;18	27	28;15	43	weak	noclass	-0.28637	0.21136	0.56	0.64	0.64563	0.63649	same	control_up
2	+	chr2:12156021-12156983	AT2G28410		protein_coding	2	12156714		utr3	181	12156892		utr3	103	None	None	41;45;48	134	35;21;31	87	29;18	47	11;5	16	less	weak	-0.33732	0.57112	0.74	0.84	0.17677	0.18471	same	control_up
5	+	chr5:5431583-5434185	AT5G16590	LRR1	protein_coding	2	5434017		utr3	109	5434175		utr3	28	5433553	5433645	39;21;33	93	8;10;6	24	10;6	16	1;3	4	less	noclass	-0.02402	0.06069	0.85	0.86	0.97339	0.97423	same	control_up
1	-	chr1:11422635-11423683	AT1G31835		protein_coding	2	11423289		utr3	48	11423052		utr3	198	None	None	2;5;13	20	47;39;63	149	22;6	28	19;30	49	less	less	-1.17096	0.90114	0.42	0.75	0.16432	0.15062	same	control_up
5	-	chr5:5289400-5290505	AT5G16200		protein_coding	2	5290233		utr5	27	5289549		utr3	77	None	None	7;2;2	11	14;13;15	42	11;5	16	23;12	35	noclass	less	-0.57114	0.25178	0.41	0.55	0.45699	0.4394	same	control_up
2	-	chr2:9391553-9393593	AT2G22100	UBA1B	protein_coding	3	9392209		utr3	410	9392071		utr3	29	None	None	80;105;100	285	7;9;8	24	60;65	125	2;3	5	noclass	less	-0.30543	0.73196	0.7	0.83	0.48922	0.28834	same	control_up
1	+	chr1:8903404-8906454	AT1G25380	NDT2	protein_coding	2	8905685		exon	68	8906001		utr3	106	8905356	8905442	29;11;11	51	44;20;22	86	10;7	17	8;12	20	noclass	less	-0.29674	0.22347	0.75	0.81	0.53638	0.53295	same	control_up
1	-	chr1:29779516-29780875	AT1G79160		protein_coding	2	29779787		utr3	346	29779631		utr3	62	29780442	29780356	85;57;76	218	6;17;16	39	78;50	128	12;11	23	weak	strong	-0.01961	0.03228	0.63	0.63	0.96158	0.96065	same	control_up
5	-	chr5:18721751-18726248	AT5G46190		protein_coding	2	18723140		utr3	427	18721822		utr3	59	18723877	18723798	114;86;134	334	16;31;6	53	46;47	93	1;5	6	strong	less	-0.57594	0.82764	0.78	0.9	0.47949	0.49319	same	control_up
5	+	chr5:16738061-16739789	AT5G41810		protein_coding	2	16738891		exon	45	16739537		utr3	124	16738551	16738856	11;15;12	38	52;27;33	112	3;4	7	8;4	12	noclass	strong	-0.46754	0.27187	0.84	0.9	0.5572	0.54641	same	control_up
1	-	chr1:16834209-16838561	AT1G44350	ILL6	protein_coding	2	16834584		utr3	58	16834435		utr3	27	16835869	16835117	12;9;19	40	9;4;6	19	14;4	18	1;7	8	less	noclass	-0.03253	0.04266	0.69	0.7	0.96599	0.96518	same	control_up
4	+	chr4:4797840-4799794	AT4G07950		protein_coding	2	4799667		utr3	79	4799794		utr3	26	4799105	4799384	17;19;28	64	5;5;12	22	0;15	15	4;0	4	weak	noclass	-0.15423	0.18761	0.81	0.85	0.92366	0.92868	same	control_up
5	+	chr5:105267-107453	AT5G01260		protein_coding	4	106693		utr3	59	107397		utr3	383	105888	105974	21;6;12	39	102;71;113	286	11;9	20	46;51	97	noclass	noclass	-0.67037	-0.04907	0.66	0.75	0.36927	0.9522	same	control_up
4	-	chr4:5163219-5167191	AT4G08170	ITPK3	protein_coding	2	5163533		utr3	32	5163351		utr3	140	5163882	5163807	16;5;3	24	47;30;50	127	2;6	8	6;7	13	noclass	weak	-1.07351	0.65961	0.75	0.91	0.236	0.21051	same	control_up
5	-	chr5:23365804-23367062	AT5G57685	GDU3	protein_coding	3	23366348		utr3	117	23366024		utr3	560	None	None	33;22;34	89	154;118;161	433	18;10	28	65;62	127	noclass	weak	-0.1499	-0.04428	0.76	0.77	0.79708	0.7955	same	control_up
5	-	chr5:22558043-22560540	AT5G55730	FLA1	protein_coding	2	22558285		utr3	292	22558120		utr3	2398	22559749	22559007	70;53;77	200	506;441;721	1668	44;48	92	377;353	730	weak	noclass	-0.05757	0.02014	0.68	0.7	0.87407	0.87193	same	control_up
3	+	chr3:6863660-6866645	AT3G19760	EIF4A3	protein_coding	2	6866431		utr3	1078	6866568		utr3	17792	6866030	6866127	291;224;299	814	4767;3677;5392	13836	145;119	264	1931;2025	3956	noclass	noclass	-0.1221	0.05986	0.76	0.78	0.4394	0.43576	same	control_up
4	-	chr4:17670480-17672352	AT4G37610	BT5	protein_coding	2	17670710		exon	78	17670499		utr3	604	17671146	17671052	15;11;17	43	131;88;151	370	11;24	35	122;112	234	noclass	noclass	-0.25232	0.10529	0.55	0.61	0.66935	0.65246	same	control_up
1	+	chr1:7231980-7233652	AT1G20810	FKBP18	protein_coding	2	7233425		utr3	119	7233559		utr3	1467	7233032	7233117	28;24;22	74	355;304;292	951	21;24	45	256;260	516	noclass	weak	-0.14474	0.0294	0.62	0.65	0.74468	0.74004	same	control_up
2	+	chr2:7516329-7519661	AT2G17290	CPK6	protein_coding	2	7519412		utr3	28	7519551		utr3	431	7519046	7519127	10;3;4	17	120;88;144	352	5;6	11	48;31	79	strong	less	-1.18619	0.36026	0.61	0.82	0.12166	0.10158	same	control_up
4	+	chr4:7548764-7550332	AT4G12900		protein_coding	2	7550015		utr3	120	7550184		utr3	32	7549713	7549804	33;21;35	89	10;6;8	24	8;23	31	3;5	8	strong	noclass	-0.01608	0.049	0.74	0.75	0.97109	0.97366	same	control_up
5	-	chr5:9862922-9865171	AT5G27840	TOPP8	protein_coding	2	9863053		utr3	38	9862923		utr3	272	9863914	9863786	14;6;8	28	64;69;83	216	3;7	10	33;23	56	less	less	-0.35161	0.15501	0.74	0.79	0.70287	0.68727	same	control_up
3	-	chr3:4335474-4338015	AT3G13350	HMGB10	protein_coding	2	4335600		utr3	39	4335474		utr3	434	4335912	4335828	11;4;12	27	136;94;104	334	7;5	12	43;57	100	less	less	-0.46746	0.11539	0.69	0.77	0.52584	0.50436	same	control_up
1	+	chr1:2630890-2632870	AT1G08340	ROPGAP5	protein_coding	2	2632425		exon	40	2632819		utr3	177	2632087	2632269	9;10;5	24	48;36;33	117	9;7	16	21;39	60	noclass	noclass	-0.27129	0.09924	0.6	0.66	0.6656	0.65629	same	control_up
4	-	chr4:490748-492417	AT4G01140		protein_coding	2	491174		exon	36	490881		utr3	71	None	None	10;6;12	28	18;17;22	57	7;1	8	8;6	14	noclass	less	-0.14495	0.08465	0.78	0.8	0.89959	0.8914	same	control_up
4	-	chr4:11889097-11890807	AT4G22580	GT19	protein_coding	2	11889298		utr3	91	11889108		utr3	348	None	None	23;16;31	70	106;80;92	278	9;12	21	31;39	70	less	less	-0.18221	0.07631	0.77	0.8	0.72757	0.72228	same	control_up
5	+	chr5:733886-735380	AT5G03120		protein_coding	2	734906		utr3	1805	735039		utr3	97	734131	734222	392;294;449	1135	15;14;42	71	404;266	670	19;7	26	less	weak	-0.24561	0.44173	0.63	0.73	0.45197	0.46675	same	control_up
2	-	chr2:553085-556130	AT2G02160		protein_coding	3	553562		exon	235	553109		utr3	253	555260	555164	69;35;39	143	67;61;55	183	55;37	92	34;36	70	noclass	strong	-0.57648	0.20263	0.61	0.72	0.06973	0.35411	same	control_up
3	+	chr3:5513266-5517605	AT3G16270		protein_coding	2	5516797		utr3	45	5516926		utr3	577	5516276	5516497	12;8;13	33	141;114;182	437	9;3	12	82;58	140	less	noclass	-0.16066	0.02657	0.73	0.76	0.85941	0.84554	same	control_up
1	-	chr1:22782426-22786941	AT1G61690		protein_coding	2	22785389		exon	45	22782651		utr3	232	22786143	22786057	14;9;13	36	62;59;72	193	5;4	9	19;20	39	noclass	less	-0.24983	0.06929	0.8	0.83	0.76086	0.75579	same	control_up
4	-	chr4:1335679-1337564	AT4G03030	OR23	protein_coding	2	1336504		exon	81	1335769		utr3	736	None	None	19;10;21	50	143;146;201	490	19;12	31	105;141	246	noclass	less	-0.23056	0.10391	0.62	0.67	0.68595	0.67475	same	control_up
4	-	chr4:117084-118642	AT4G00270	GEBP	protein_coding	2	117590		exon	437	117151		utr3	1306	118233	118151	126;93;99	318	392;273;344	1009	70;49	119	146;151	297	noclass	strong	-0.2132	0.1297	0.73	0.77	0.32188	0.3161	same	control_up
1	-	chr1:4528484-4530221	AT1G13250	GATL3	protein_coding	2	4528784		utr3	115	4528624		utr3	418	None	None	27;13;37	77	105;70;114	289	17;21	38	55;74	129	noclass	noclass	-0.10418	0.04472	0.67	0.69	0.77906	0.77739	same	control_up
5	+	chr5:17927442-17929834	AT5G44500		protein_coding	2	17927674		exon	33	17929378		utr3	72	None	None	9;0;9	18	17;14;27	58	4;11	15	3;11	14	noclass	noclass	-1.09179	0.74978	0.55	0.81	0.11298	0.09677	same	control_up
1	-	chr1:961683-966789	AT1G03830		protein_coding	2	962039		utr3	337	961764		utr3	91	963467	963321	81;86;87	254	37;13;22	72	31;52	83	7;12	19	noclass	strong	-0.09426	0.15157	0.75	0.79	0.8167	0.82349	same	control_up
4	-	chr4:13788765-13791051	AT4G27620		protein_coding	2	13789212		exon	73	13788893		utr3	161	13790328	13790245	34;17;13	64	63;36;49	148	3;6	9	5;8	13	noclass	less	-0.41435	0.26533	0.88	0.92	0.5167	0.51041	same	control_up
5	-	chr5:5587343-5592533	AT5G17010		protein_coding	2	5587543		utr3	234	5587395		utr3	51	5588220	5587982	60;62;62	184	13;12;21	46	19;31	50	4;1	5	strong	noclass	-0.29505	1.0103	0.79	0.9	0.18817	0.21304	same	control_up
2	-	chr2:9045439-9047645	AT2G21090	PCMP-E48	protein_coding	2	9046386		exon	49	9045448		utr3	153	None	None	11;9;12	32	37;30;36	103	9;8	17	29;21	50	noclass	strong	-0.0946	0.03743	0.65	0.67	0.88413	0.8823	same	control_up
5	+	chr5:24560308-24562526	AT5G61030	RBG3	protein_coding	2	24562080		exon	104	24562275		utr3	646	24561409	24561533	30;7;23	60	193;133;163	489	30;14	44	64;93	157	noclass	less	-0.70595	0.5386	0.58	0.76	0.21804	0.20668	same	control_up
2	+	chr2:13368069-13371096	AT2G31350	GLX2-5	protein_coding	2	13370749		utr3	129	13370931		utr3	138	13370570	13370654	30;20;45	95	54;26;38	118	21;13	34	10;10	20	noclass	weak	-0.51155	0.55489	0.74	0.86	0.17096	0.17135	same	control_up
4	-	chr4:7491226-7493079	AT4G12730	FLA2	protein_coding	2	7491408		utr3	6728	7491227		utr3	366	None	None	1519;1246;2117	4882	76;76;126	278	908;938	1846	51;37	88	noclass	noclass	-0.0673	0.19281	0.73	0.76	0.44674	0.45435	same	control_up
5	-	chr5:22759662-22764586	AT5G56240		protein_coding	2	22761224		exon	84	22759816		utr3	350	22762007	22761914	26;12;16	54	97;86;96	279	16;14	30	36;35	71	noclass	weak	-0.79502	0.35273	0.64	0.8	0.05238	0.04576	same	control_up
1	-	chr1:11069509-11072563	AT1G31040		protein_coding	2	11069912		exon	29	11069528		utr3	43	11070640	11070098	7;6;10	23	17;6;15	38	4;2	6	2;3	5	noclass	strong	-0.51709	0.4493	0.79	0.88	0.52829	0.52312	same	control_up
3	+	chr3:22735662-22738130	AT3G61440	CYSC1	protein_coding	2	22737829		utr3	3390	22737974		utr3	16347	22737599	22737692	993;558;866	2417	4139;3229;4340	11708	521;452	973	2418;2221	4639	weak	strong	-0.02398	0.02149	0.71	0.72	0.8849	0.8848	same	control_up
1	+	chr1:27790736-27794927	AT1G73920		protein_coding	2	27794663		exon	133	27794913		utr3	2025	27793615	27793748	34;31;26	91	555;445;603	1603	23;19	42	226;196	422	noclass	noclass	-0.63275	0.17631	0.68	0.79	0.07216	0.06301	same	control_up
2	+	chr2:9080759-9083008	AT2G21190		protein_coding	2	9082644		utr3	47	9082845		utr3	435	9082517	9082592	13;4;9	26	131;55;128	314	11;10	21	57;64	121	weak	noclass	-0.86662	0.18612	0.55	0.72	0.1044	0.09157	same	control_up
5	-	chr5:2983447-2985759	AT5G09620		protein_coding	2	2983608		utr3	1478	2983470		utr3	308	None	None	395;343;405	1143	93;80;66	239	168;167	335	25;44	69	less	strong	-0.00893	0.0134	0.77	0.78	0.95093	0.95093	same	control_up
5	+	chr5:26671272-26672583	AT5G66800		protein_coding	2	26672236		utr3	26	26672477		utr3	126	26671927	26672058	6;4;5	15	35;26;38	99	9;2	11	14;13	27	less	less	-1.06287	0.36549	0.58	0.79	0.18929	0.15373	same	control_up
1	-	chr1:6426708-6431092	AT1G18670	IBS1	protein_coding	2	6428185		exon	44	6426900		utr3	69	6428623	6428512	11;8;11	30	16;18;18	52	6;8	14	4;13	17	noclass	strong	-0.30348	0.22158	0.68	0.75	0.59347	0.59108	same	control_up
4	-	chr4:8565621-8569870	AT4G14990		protein_coding	2	8566062		utr3	38	8565741		utr3	710	8568514	8568291	17;4;7	28	168;199;208	575	5;5	10	64;71	135	weak	strong	-0.46483	0.22633	0.74	0.81	0.59518	0.58173	same	control_up
3	-	chr3:3760723-3770562	AT3G11910	UBP13	protein_coding	3	3761541		utr3	975	3761387		utr3	2206	3761877	3761799	292;224;267	783	675;561;598	1834	98;94	192	166;206	372	less	strong	-0.03313	0.25048	0.8	0.83	0.54662	0.10707	same	control_up
2	+	chr2:6533260-6537001	AT2G15080	AtRLP19	protein_coding	2	6533685		utr5	88	6536999		utr3	42	None	None	7;17;17	41	9;8;4	21	30;17	47	5;16	21	weak	weak	-0.06949	0.08532	0.47	0.5	0.85919	0.86081	same	control_up
3	+	chr3:21261045-21262762	AT3G57450		protein_coding	2	21262346		utr3	699	21262473		utr3	1470	None	None	140;72;173	385	289;225;332	846	194;120	314	395;229	624	less	noclass	-0.09065	0.07683	0.55	0.58	0.62751	0.62614	same	control_up
3	+	chr3:3238995-3242598	AT3G10420	SPD1	protein_coding	2	3242387		utr3	207	3242523		utr3	309	3241805	3242003	53;49;48	150	96;52;93	241	36;21	57	42;26	68	strong	strong	-0.21588	0.18497	0.72	0.78	0.52331	0.52047	same	control_up
1	+	chr1:26830602-26832122	AT1G71170		protein_coding	2	26831645		utr3	263	26831780		utr3	48	None	None	58;45;63	166	18;8;12	38	43;54	97	6;4	10	noclass	noclass	-0.23875	0.89995	0.63	0.79	0.13215	0.15523	same	control_up
4	+	chr4:7531140-7533586	AT4G12830		protein_coding	2	7533453		utr3	201	7533586		utr3	74	7533159	7533242	49;48;77	174	26;11;33	70	14;13	27	3;1	4	less	noclass	-0.39729	1.0121	0.87	0.95	0.1929	0.20746	same	control_up
1	+	chr1:17009050-17011928	AT1G45000	RPT4B	protein_coding	2	17011597		exon	283	17011781		utr3	4463	17011448	17011531	104;55;55	214	1326;989;1225	3540	38;31	69	494;429	923	noclass	weak	-0.20532	0.11807	0.76	0.79	0.50573	0.50048	same	control_up
4	-	chr4:17559377-17561974	AT4G37320	CYP81D5	protein_coding	2	17559657		utr3	544	17559460		utr3	55	17560419	17560344	119;121;148	388	22;9;13	44	89;67	156	5;6	11	strong	strong	-0.17856	0.46385	0.71	0.8	0.50214	0.52682	same	control_up
3	+	chr3:22597215-22601411	AT3G61050	NTMC2TYPE4	protein_coding	2	22600604		exon	98	22601129		utr3	693	22600482	22600553	27;25;12	64	159;153;198	510	15;19	34	103;80	183	noclass	less	-0.3409	0.22039	0.65	0.74	0.51382	0.5012	same	control_up
4	+	chr4:1247326-1249639	AT4G02790	DGP3	protein_coding	2	1249417		utr3	60	1249576		utr3	531	1249139	1249226	18;12;13	43	170;105;135	410	9;8	17	68;53	121	noclass	less	-0.34514	0.07138	0.72	0.77	0.55845	0.54657	same	control_up
2	+	chr2:17543004-17545531	AT2G42040		protein_coding	2	17544699		exon	103	17545229		utr3	1165	17544484	17544586	27;13;25	65	307;241;331	879	24;14	38	157;129	286	strong	noclass	-0.67814	0.1786	0.63	0.75	0.07995	0.06854	same	control_up
1	-	chr1:22474266-22477764	AT1G61010	CPSF73-I	protein_coding	2	22474765		utr3	370	22474321		utr3	35	22476733	22476597	109;74;101	284	8;9;13	30	34;52	86	5;0	5	less	strong	-0.26695	0.61635	0.77	0.86	0.531	0.54662	same	control_up
5	-	chr5:3171265-3172700	AT5G10130	DFC	protein_coding	2	3171398		utr3	493	3171266		utr3	40	3172270	3171888	121;111;132	364	11;9;14	34	65;64	129	0;6	6	strong	less	-0.15903	0.83372	0.74	0.85	0.27472	0.30205	same	control_up
5	-	chr5:23637414-23640971	AT5G58470	TAF15B	protein_coding	3	23638433		utr3	105	23638276		utr3	865	23639238	23638689	22;8;32	62	171;140;179	490	23;20	43	180;195	375	less	noclass	-0.31293	-0.42223	0.59	0.57	0.88413	0.07811	same	control_up
1	+	chr1:30082076-30083893	AT1G79970		protein_coding	2	30083713		utr3	60	30083842		utr3	654	30082311	30082701	14;17;18	49	176;150;237	563	4;7	11	45;46	91	strong	strong	-0.39227	0.07798	0.82	0.86	0.5909	0.57507	same	control_up
3	+	chr3:3698657-3701513	AT3G11700	FLA18	protein_coding	2	3701171		utr3	2033	3701438		utr3	549	3701041	3701134	462;373;513	1348	132;125;156	413	344;341	685	41;95	136	noclass	noclass	-0.29396	0.3421	0.66	0.75	0.2072	0.20984	same	control_up
2	-	chr2:11744980-11746454	AT2G27470	NF-YB11	protein_coding	2	11745450		exon	95	11745018		utr3	569	11745906	11745734	26;15;19	60	152;136;122	410	20;15	35	71;88	159	noclass	less	-0.44887	0.16039	0.63	0.72	0.29463	0.2779	same	control_up
5	+	chr5:22261133-22263935	AT5G54800	GPT1	protein_coding	2	22263657		utr3	74	22263883		utr3	1377	22263314	22263549	21;17;7	45	388;287;402	1077	15;14	29	157;143	300	noclass	weak	-0.77924	0.41792	0.61	0.78	0.13445	0.11902	same	control_up
5	+	chr5:22246518-22248331	AT5G54770	THI1	protein_coding	2	22248075		utr3	148709	22248236		utr3	8954	22247644	22247728	39448;25492;47820	112760	2472;1674;2936	7082	18637;17312	35949	886;986	1872	noclass	noclass	-0.12727	0.14814	0.76	0.79	0.05794	0.05812	same	control_up
4	+	chr4:12451142-12455368	AT4G23980	ARF9	protein_coding	2	12455033		utr3	1195	12455205		utr3	80	12454508	12454588	121;434;133	688	15;21;14	50	234;273	507	8;22	30	weak	weak	-0.07055	0.11721	0.58	0.62	0.53815	0.54763	same	control_up
2	-	chr2:17523070-17526125	AT2G41980	SINAT1	protein_coding	2	17523438		utr3	70	17523173		utr3	1367	17523986	17523814	24;12;17	53	437;249;458	1144	8;9	17	117;106	223	weak	less	-0.60452	0.10361	0.76	0.84	0.27194	0.25557	same	control_up
1	+	chr1:10252240-10254791	AT1G29310		protein_coding	2	10254608		utr3	937	10254746		utr3	67	10254200	10254285	209;183;281	673	20;17;17	54	158;106	264	6;7	13	strong	less	-0.11418	0.58658	0.72	0.81	0.29453	0.31847	same	control_up
1	-	chr1:4753098-4755655	AT1G13900	PAP2	protein_coding	2	4753361		utr3	363	4753143		utr3	101	4754857	4754768	99;52;105	256	19;25;27	71	54;53	107	17;13	30	less	less	-0.01133	0.01866	0.71	0.7	0.97339	0.97339	same	control_up
4	-	chr4:7497697-7504715	AT4G12750		protein_coding	2	7497829		utr3	36	7497701		utr3	59	7498238	7498031	11;6;9	26	13;13;19	45	10;0	10	3;11	14	less	weak	-0.17822	0.16205	0.72	0.76	0.93489	0.93699	same	control_up
5	-	chr5:2097668-2099054	AT5G06790		protein_coding	2	2097922		utr3	317	2097728		utr3	924	None	None	52;49;106	207	230;148;284	662	75;35	110	141;121	262	noclass	strong	-0.22563	0.1831	0.65	0.72	0.52941	0.52508	same	control_up
1	-	chr1:9089468-9092559	AT1G26270	PI4KG5	protein_coding	2	9090184		exon	287	9089562		utr3	2462	9092246	9091918	70;55;85	210	618;514;697	1829	39;38	77	300;333	633	noclass	weak	-0.06981	0.01953	0.73	0.74	0.81333	0.81253	same	control_up
5	-	chr5:20011811-20016856	AT5G49360	BXL1	protein_coding	2	20012024		utr3	342	20011898		utr3	1378	20012865	20012774	95;77;112	284	381;347;455	1183	25;33	58	114;81	195	weak	weak	-0.21305	0.10579	0.83	0.86	0.44473	0.4378	same	control_up
1	+	chr1:5042239-5045555	AT1G14685	BPC2	protein_coding	2	5044075		utr3	427	5044251		utr3	105	None	None	131;83;108	322	38;17;25	80	61;44	105	9;16	25	less	weak	-0.0166	0.03554	0.75	0.76	0.97268	0.97366	same	control_up
3	+	chr3:513477-515924	AT3G02490		protein_coding	3	514172		exon	109	515609		utr3	72	None	None	37;14;24	75	16;19;21	56	20;14	34	6;10	16	noclass	noclass	-0.48573	0.2333	0.69	0.78	0.39182	0.65667	same	control_up
4	+	chr4:14119352-14122615	AT4G28570	FAO4B	protein_coding	2	14121010		exon	52	14121992		utr3	71	14119757	14119885	16;8;14	38	18;12;25	55	10;4	14	6;10	16	noclass	strong	-0.18955	0.15693	0.73	0.77	0.78707	0.78365	same	control_up
2	-	chr2:10777067-10779263	AT2G25310		protein_coding	2	10777255		utr3	62	10777109		utr3	563	10777761	10777530	23;8;14	45	162;132;144	438	5;12	17	58;67	125	less	weak	-0.31428	0.12483	0.73	0.78	0.65316	0.63653	same	control_up
2	-	chr2:7920439-7922592	AT2G18196	HIPP30	protein_coding	2	7920670		utr3	125	7920543		utr3	38	7921358	7921115	45;19;25	89	16;5;7	28	23;13	36	5;5	10	weak	weak	-0.04874	0.13291	0.71	0.74	0.89046	0.90018	same	control_up
2	+	chr2:10822191-10824938	AT2G25430		protein_coding	2	10823844		exon	256	10824898		utr3	1247	10822530	10822692	69;39;41	149	295;254;411	960	65;42	107	129;158	287	noclass	less	-0.70042	0.58262	0.58	0.77	0.07033	0.06717	same	control_up
1	+	chr1:26189774-26191403	AT1G69620	RPL34B	protein_coding	2	26191197		utr3	6079	26191323		utr3	1325	26190906	26190989	1719;1297;1599	4615	369;277;417	1063	746;718	1464	128;134	262	less	less	-0.14476	0.21551	0.76	0.8	0.12936	0.13109	same	control_up
1	+	chr1:23185759-23189223	AT1G62630		protein_coding	3	23188965		utr3	292	23189122		utr3	30	None	None	67;48;71	186	3;1;10	14	55;51	106	10;6	16	strong	less	-0.21899	-1.23855	0.64	0.47	0.23637	0.22503	same	control_up
5	-	chr5:20675604-20676701	AT5G50810	TIM8	protein_coding	2	20675817		utr3	153	20675674		utr3	1764	20676456	20676060	38;27;41	106	507;324;486	1317	31;16	47	215;232	447	weak	noclass	-0.26599	0.11157	0.69	0.75	0.51012	0.49315	same	control_up
3	+	chr3:4818250-4821012	AT3G14415		protein_coding	2	4820745		exon	1346	4821001		utr3	4668	4820483	4820561	502;229;308	1039	1454;986;1391	3831	184;123	307	407;430	837	noclass	noclass	-0.24005	0.22118	0.77	0.82	0.34921	0.34804	same	control_up
4	-	chr4:15844575-15848551	AT4G32840	PFK6	protein_coding	2	15844931		utr3	78	15844779		utr3	96	15845220	15845132	25;18;22	65	33;16;36	85	3;10	13	1;10	11	noclass	less	-0.31377	0.30064	0.83	0.89	0.53849	0.53736	same	control_up
1	-	chr1:30156681-30157807	AT1G80180		protein_coding	3	30157518		utr5	542	30156859		utr3	926	None	None	153;92;134	379	232;192;196	620	73;90	163	168;138	306	noclass	less	-0.11614	-0.29244	0.7	0.67	0.94125	0.28332	same	control_up
3	+	chr3:3369478-3371574	AT3G10760		protein_coding	2	3371224		utr3	337	3371353		utr3	73	3370839	3370916	77;89;89	255	19;19;23	61	53;29	82	6;6	12	weak	noclass	-0.14835	0.54682	0.76	0.84	0.31749	0.33206	same	control_up
3	+	chr3:22630330-22635154	AT3G61150	HDG1	protein_coding	2	22634968		utr3	1374	22635120		utr3	785	22633841	22634478	348;212;366	926	178;144;226	548	220;228	448	121;116	237	weak	noclass	-0.07667	0.09791	0.67	0.7	0.57458	0.57576	same	control_up
1	-	chr1:3392942-3395180	AT1G10350		protein_coding	2	3393425		utr3	195	3393129		utr3	119	3394248	3394033	58;41;47	146	33;20;42	95	27;22	49	14;10	24	noclass	noclass	-0.16419	0.23786	0.75	0.8	0.59184	0.59756	same	control_up
1	+	chr1:28234085-28237289	AT1G75230		protein_coding	2	28235823		utr3	31	28236710		utr3	249	None	None	6;5;11	22	65;55;59	179	9;0	9	43;27	70	noclass	noclass	-0.05832	0.01891	0.71	0.72	0.88879	0.93954	same	control_up
5	-	chr5:6612814-6617046	AT5G19600	SULTR3;5	protein_coding	2	6612975		utr3	51	6612825		utr3	95	6613345	6613265	16;15;9	40	33;22;24	79	6;5	11	11;5	16	strong	weak	-0.26182	0.16955	0.78	0.83	0.66673	0.66451	same	control_up
1	-	chr1:20014378-20015037	AT1G53625		protein_coding	2	20014748		exon	88	20014383		utr3	1104	None	None	7;8;2	17	126;149;89	364	48;23	71	541;199	740	noclass	weak	-0.88052	0.18692	0.19	0.33	0.05132	0.0455	same	control_up
1	+	chr1:17224719-17226540	AT1G46264	HSFB4	protein_coding	2	17226294		utr3	64	17226499		utr3	150	17225182	17225414	21;8;20	49	40;32;45	117	13;2	15	13;20	33	less	less	-0.08908	0.07011	0.77	0.78	0.99036	0.99297	same	control_up
1	+	chr1:7252110-7253746	AT1G20850	XCP2	protein_coding	2	7253430		exon	40	7253672		utr3	645	7253230	7253320	9;9;4	22	157;128;171	456	15;3	18	83;106	189	noclass	strong	-0.59513	0.36476	0.55	0.71	0.60902	0.58342	same	control_up
1	+	chr1:7384559-7386579	AT1G21090		protein_coding	2	7386242		utr3	300	7386406		utr3	507	7385214	7385636	82;64;95	241	165;122;138	425	19;40	59	34;48	82	less	weak	-0.19385	0.15072	0.8	0.84	0.52269	0.51927	same	control_up
3	+	chr3:4595766-4600468	AT3G13930		protein_coding	2	4600330		utr3	796	4600462		utr3	60	4599989	4600071	262;171;211	644	24;16;11	51	62;90	152	1;8	9	strong	strong	-0.07674	0.34764	0.81	0.85	0.62005	0.63292	same	control_up
3	-	chr3:7441450-7445311	AT3G21215		protein_coding	2	7442618		utr3	822	7441828		utr3	95	7443242	7443155	228;189;232	649	37;29;18	84	87;86	173	7;4	11	less	noclass	-0.29796	0.72725	0.79	0.88	0.20441	0.22051	same	control_up
5	-	chr5:19938539-19939796	AT5G49170		protein_coding	2	19938800		utr3	45	19938540		utr3	204	19939388	19939303	13;6;8	27	44;54;66	164	14;4	18	23;17	40	weak	weak	-0.96446	0.53104	0.6	0.8	0.1823	0.16031	same	control_up
2	-	chr2:16356040-16359942	AT2G39200	MLO12	protein_coding	2	16356172		utr3	243	16356044		utr3	30	16356847	16356698	73;66;67	206	11;9;7	27	16;21	37	3;0	3	less	less	-0.0947	0.58954	0.85	0.9	0.61198	0.62447	same	control_up
1	+	chr1:16923439-16924820	AT1G44810		protein_coding	2	16924396		exon	256	16924719		utr3	1030	None	None	87;39;65	191	283;269;294	846	39;26	65	89;95	184	noclass	noclass	-0.39319	0.30173	0.75	0.82	0.29547	0.2899	same	control_up
5	+	chr5:25574418-25581432	AT5G63920	TOP3A	protein_coding	2	25581288		utr3	32	25581416		utr3	29	25580867	25580967	4;12;7	23	6;13;7	26	5;4	9	2;1	3	less	weak	-0.69622	1.06462	0.72	0.9	0.19853	0.20105	same	control_up
4	-	chr4:18015619-18018499	AT4G38520		protein_coding	2	18015911		utr3	336	18015777		utr3	594	18016359	18016277	99;101;69	269	181;140;171	492	39;28	67	56;46	102	weak	noclass	-0.13225	0.11019	0.8	0.83	0.65563	0.65339	same	control_up
3	+	chr3:8910421-8912222	AT3G24490		protein_coding	4	8911977		exon	132	8912214		utr3	382	None	None	45;20;37	102	115;72;125	312	9;21	30	36;34	70	noclass	weak	-0.15437	0.2449	0.77	0.82	0.70158	0.44601	same	control_up
3	+	chr3:17648494-17650172	AT3G47833	SDH7A	protein_coding	2	17649991		utr3	1596	17650138		utr3	396	17649295	17649772	363;255;407	1025	105;76;97	278	316;255	571	68;50	118	noclass	less	-0.12434	0.271	0.64	0.7	0.16099	0.16557	same	control_up
2	+	chr2:15641905-15644142	AT2G37250	ADK	protein_coding	2	15643457		utr3	232	15643595		utr3	940	15643088	15643173	80;44;54	178	308;242;274	824	19;35	54	66;50	116	weak	noclass	-0.65316	0.47688	0.77	0.88	0.05797	0.05329	same	control_up
5	-	chr5:3816079-3821169	AT5G11850		protein_coding	2	3816351		utr3	467	3816135		utr3	30	3816918	3816737	104;74;103	281	5;5;12	22	99;87	186	7;1	8	noclass	weak	-0.15139	0.71733	0.6	0.73	0.37486	0.44259	same	control_up
3	+	chr3:4910628-4912288	AT3G14600	RPL18AC	protein_coding	2	4912023		utr3	56	4912172		utr3	292	4911506	4911590	23;13;11	47	85;62;99	246	4;5	9	19;27	46	less	noclass	-0.02822	0.01144	0.84	0.84	0.9696	0.97046	same	control_up
5	+	chr5:25117413-25118891	AT5G62575	SDH7B	protein_coding	2	25118677		utr3	1812	25118842		utr3	124	25118156	25118493	381;288;507	1176	33;25;29	87	374;262	636	23;14	37	strong	noclass	-0.07528	0.27449	0.65	0.7	0.46304	0.47582	same	control_up
2	+	chr2:16210815-16215520	AT2G38780		protein_coding	2	16213983		utr3	28	16214212		utr3	247	16212365	16212806	11;6;4	21	81;76;49	206	5;2	7	19;22	41	noclass	strong	-0.63371	0.13522	0.75	0.83	0.50082	0.47924	same	control_up
4	-	chr4:5646394-5648867	AT4G08870	ARGAH2	protein_coding	2	5647272		utr3	337	5646545		utr3	328	5647625	5647545	78;61;69	208	97;43;84	224	83;46	129	53;51	104	less	less	-0.1894	0.19407	0.62	0.68	0.62851	0.6291	same	control_up
2	-	chr2:12356320-12359567	AT2G28800	ALB3	protein_coding	3	12356643		utr3	395	12356458		utr3	1541	12356993	12356894	175;77;80	332	466;340;447	1253	35;28	63	152;136	288	noclass	weak	-0.22695	-0.47212	0.84	0.81	0.89046	0.42399	same	control_up
5	+	chr5:23152173-23155065	AT5G57150		protein_coding	2	23153754		utr3	25	23154972		utr3	260	23152991	23153082	3;5;9	17	57;57;75	189	3;5	8	40;31	71	weak	strong	-0.27996	0.05106	0.68	0.73	0.76141	0.75516	same	control_up
2	-	chr2:10576855-10579229	AT2G24830		protein_coding	2	10577427		exon	103	10576890		utr3	52	10578158	10578005	25;20;20	65	13;10;17	40	21;17	38	4;8	12	noclass	less	-0.33521	0.62289	0.63	0.77	0.25851	0.27252	same	control_up
3	-	chr3:17241701-17244280	AT3G46820	TOPP5	protein_coding	2	17241939		utr3	62	17241806		utr3	566	17242435	17242129	12;10;20	42	129;100;165	394	16;4	20	83;89	172	less	strong	-0.08319	0.04146	0.68	0.7	0.97278	0.96552	same	control_up
3	-	chr3:23422589-23426389	AT3G63445		lncRNA	2	23423272		exon	38	23422671		exon	65	23425265	23425169	8;13;5	26	17;6;28	51	7;5	12	11;3	14	noclass	less	-0.33628	0.30079	0.68	0.78	0.69465	0.69196	same	control_up
4	-	chr4:10471330-10472741	AT4G19150		protein_coding	2	10471784		exon	73	10471330		utr3	146	None	None	29;13;10	52	57;24;33	114	4;17	21	21;11	32	noclass	less	-0.27912	0.23714	0.71	0.78	0.78034	0.77442	same	control_up
1	+	chr1:29650375-29652626	AT1G78870	UBC35	protein_coding	3	29652310		utr3	50	29652436		utr3	675	29652046	29652164	11;18;12	41	239;144;225	608	2;7	9	27;40	67	less	less	-0.83769	0.10167	0.82	0.9	0.41785	0.68891	same	control_up
3	+	chr3:2510569-2512478	AT3G07870		protein_coding	2	2512149		utr3	680	2512394		utr3	74	None	None	180;144;202	526	18;20;21	59	86;68	154	6;9	15	strong	weak	-0.03684	0.17064	0.77	0.8	0.78421	0.79089	same	control_up
2	-	chr2:13805288-13807709	AT2G32520		protein_coding	2	13805653		utr3	700	13805522		utr3	60	13806112	13806029	199;125;220	544	22;18;14	54	68;88	156	4;2	6	weak	noclass	-0.31471	1.07432	0.78	0.9	0.12668	0.14397	same	control_up
5	-	chr5:2157969-2166510	AT5G06970		protein_coding	2	2158227		utr3	145	2158091		utr3	187	2158705	2158607	64;24;36	124	67;43;53	163	12;9	21	9;15	24	noclass	noclass	-0.11962	0.10437	0.86	0.87	0.76372	0.76333	same	control_up
2	-	chr2:7323569-7326316	AT2G16900		protein_coding	2	7324048		exon	27	7323672		utr3	488	7324735	7324588	8;4;5	17	99;119;110	328	6;4	10	93;67	160	noclass	strong	-0.26741	0.03721	0.63	0.67	0.80467	0.79351	same	control_up
3	-	chr3:16628209-16630569	AT3G45310		protein_coding	2	16628509		utr3	1849	16628373		utr3	256	16628869	16628741	447;359;534	1340	61;61;64	186	280;229	509	36;34	70	noclass	less	-0.00537	0.01377	0.72	0.73	0.96575	0.96599	same	control_up
1	-	chr1:28989837-28991453	AT1G77145		protein_coding	2	28991075		utr5	22	28989925		utr3	102	28991175	28991089	5;2;7	14	20;22;33	75	3;5	8	12;15	27	noclass	less	-0.5253	0.15801	0.64	0.74	0.57534	0.55768	same	control_up
3	-	chr3:16044661-16049802	AT3G44400		protein_coding	2	16045951		utr3	25	16044673		utr3	90	16047460	16047353	7;4;6	17	10;30;31	71	6;2	8	11;8	19	weak	less	-0.57768	0.31116	0.68	0.79	0.69008	0.66855	same	control_up
3	-	chr3:8528608-8531357	AT3G23690	BHLH77	protein_coding	2	8528828		utr3	30	8528653		utr3	492	8529054	8528970	14;4;5	23	121;108;155	384	7;0	7	57;51	108	noclass	strong	-0.11118	0.06502	0.77	0.78	0.93291	0.9439	same	control_up
5	-	chr5:20234508-20236328	AT5G49800		protein_coding	2	20234796		utr3	25	20234640		utr3	50	20235770	20235301	5;6;5	16	6;7;21	34	7;2	9	10;6	16	noclass	strong	-0.14778	0.09561	0.64	0.68	0.97654	0.97109	same	control_up
2	-	chr2:10201103-10205029	AT2G23980	ATCNGC6	protein_coding	3	10201498		exon	87	10201154		utr3	153	10202067	10201986	28;10;29	67	45;35;49	129	12;8	20	13;11	24	noclass	weak	-0.5746	0.1328	0.77	0.84	0.30344	0.60549	same	control_up
1	+	chr1:18282967-18284201	AT1G49400	emb1129	protein_coding	2	18284017		utr3	71	18284152		utr3	319	18283644	18283838	17;19;18	54	103;56;88	247	8;9	17	35;37	72	noclass	noclass	-0.06071	0.0235	0.76	0.77	0.93291	0.92682	same	control_up
5	-	chr5:23313400-23314431	AT5G57570		protein_coding	2	23314326		utr5	40	23313439		utr3	40	None	None	11;8;5	24	8;11;8	27	4;12	16	8;5	13	weak	strong	-0.24411	0.25007	0.6	0.68	0.76444	0.76527	same	control_up
5	+	chr5:13661922-13666069	AT5G35430		protein_coding	2	13665832		utr3	58	13666000		utr3	195	13663428	13663925	14;11;18	43	63;43;64	170	7;8	15	15;10	25	strong	less	-0.85299	0.39039	0.74	0.87	0.09589	0.09018	same	control_up
4	+	chr4:1274464-1278717	AT4G02880		protein_coding	2	1278056		utr3	48	1278188		utr3	382	1277388	1277632	6;13;14	33	99;76;112	287	10;5	15	61;34	95	weak	weak	-0.32821	0.10775	0.69	0.75	0.62544	0.61059	same	control_up
2	-	chr2:15744669-15750134	AT2G37520		protein_coding	2	15744829		utr3	97	15744699		utr3	42	15745305	15745146	35;25;17	77	10;9;15	34	7;13	20	0;8	8	strong	less	-0.05764	0.08352	0.79	0.81	0.76011	0.75586	same	control_up
5	-	chr5:26141469-26144019	AT5G65420	CYCD4;1	protein_coding	2	26142087		utr3	84	26141493		utr3	50	26142524	26142463	16;24;14	54	27;8;9	44	18;12	30	5;1	6	weak	strong	-0.78958	1.13098	0.64	0.88	0.14687	0.15652	same	control_up
5	+	chr5:22171165-22173018	AT5G54580	ORRM2	protein_coding	2	22172874		utr3	435	22173014		utr3	79	22172435	22172544	141;85;109	335	40;16;12	68	47;53	100	6;5	11	noclass	noclass	-0.27565	0.59251	0.77	0.86	0.39972	0.42531	same	control_up
5	-	chr5:21176376-21180473	AT5G52120	PP2A14	protein_coding	2	21176662		exon	39	21176529		utr3	94	21178746	21177084	16;4;9	29	23;18;29	70	4;6	10	12;12	24	strong	weak	-0.02502	0.01377	0.74	0.74	0.96288	0.96607	same	control_up
2	+	chr2:12678889-12680736	AT2G29660		protein_coding	2	12680569		utr3	931	12680699		utr3	205	None	None	208;162;235	605	44;47;63	154	172;154	326	32;19	51	noclass	strong	-0.20901	0.50036	0.65	0.75	0.06854	0.07501	same	control_up
5	-	chr5:3924106-3930440	AT5G12150	ROPGAP6	protein_coding	2	3924264		utr3	106	3924135		utr3	2064	3924864	3924769	35;32;21	88	596;523;630	1749	6;12	18	146;169	315	less	weak	-0.13328	0.04994	0.83	0.85	0.83462	0.82869	same	control_up
1	-	chr1:3322553-3323734	AT1G10140		protein_coding	2	3323498		utr5	45	3322857		utr3	352	None	None	7;7;6	20	73;63;79	215	17;8	25	68;69	137	noclass	strong	-0.75337	0.22176	0.44	0.61	0.21787	0.18826	same	control_up
5	+	chr5:23596241-23597140	AT5G58375		protein_coding	2	23596854		utr3	1973	23596982		utr3	119	23596524	23596602	461;314;498	1273	27;22;32	81	363;337	700	21;17	38	strong	strong	-0.03625	0.19872	0.65	0.68	0.63287	0.64056	same	control_up
2	+	chr2:12557978-12562366	AT2G29210		protein_coding	4	12561809		exon	251	12562071		exon	133	12561519	12561611	98;44;42	184	49;28;26	103	43;24	67	13;17	30	strong	noclass	-0.20518	0.13112	0.73	0.77	0.53556	0.75434	same	control_up
1	-	chr1:17265585-17266823	AT1G46768	RAP2-1	protein_coding	2	17265905		utr3	20	17265632		utr3	47	None	None	2;5;6	13	8;10;13	31	5;2	7	9;7	16	weak	noclass	-0.03945	0.01899	0.65	0.66	0.97159	0.97109	same	control_up
4	+	chr4:16556737-16559033	AT4G34700	CIB22	protein_coding	2	16558682		utr3	1211	16558851		utr3	253	16558399	16558539	374;210;355	939	90;55;68	213	118;154	272	27;13	40	noclass	less	-0.25928	0.37687	0.78	0.84	0.31367	0.32192	same	control_up
3	-	chr3:23430622-23437373	AT3G63460	SEC31B	protein_coding	2	23430911		utr3	337	23430720		utr3	481	23431190	23431101	103;83;95	281	147;113;144	404	32;24	56	38;39	77	less	less	-0.03559	0.02753	0.83	0.84	0.90808	0.90787	same	control_up
1	+	chr1:5556963-5559519	AT1G16250		protein_coding	2	5558876		utr3	77	5559509		utr3	104	5557945	5558122	12;15;21	48	22;23;21	66	17;12	29	25;13	38	less	weak	-0.0395	0.03153	0.62	0.63	0.91786	0.91808	same	control_up
1	-	chr1:10183389-10184511	AT1G29160	DOF1.5	protein_coding	2	10183619		utr3	435	10183461		utr3	34	None	None	104;85;71	260	7;12;6	25	90;85	175	5;4	9	less	weak	-0.13161	0.77907	0.6	0.74	0.27892	0.3124	same	control_up
4	-	chr4:8986597-8988660	AT4G15802	HSBP	protein_coding	2	8986834		utr3	70	8986676		utr3	958	8987417	8987000	22;16;9	47	304;171;272	747	17;6	23	119;92	211	noclass	noclass	-0.50216	0.26506	0.67	0.78	0.45627	0.43464	same	control_up
3	-	chr3:19277593-19281392	AT3G51950		protein_coding	3	19278051		utr3	211	19277868		utr3	1472	19278408	19278304	53;35;47	135	391;295;293	979	38;38	76	219;274	493	strong	noclass	-0.236	-0.06717	0.64	0.67	0.58452	0.70923	same	control_up
1	+	chr1:25473543-25474139	AT1G67920		protein_coding	2	25473957		utr3	31	25474085		utr3	179	None	None	7;5;4	16	30;29;47	106	8;7	15	27;46	73	weak	noclass	-0.34246	0.11009	0.52	0.59	0.67347	0.65652	same	control_up
5	+	chr5:18887986-18890516	AT5G46560		protein_coding	2	18890277		utr3	92	18890461		utr3	79	18889984	18890075	28;13;24	65	30;13;17	60	10;17	27	16;3	19	noclass	noclass	-0.18819	0.20146	0.71	0.76	0.70449	0.70574	same	control_up
4	-	chr4:17390625-17393478	AT4G36910	CBSX1	protein_coding	2	17390855		utr3	122	17390625		utr3	62	17391191	17391090	44;22;29	95	25;15;11	51	10;17	27	5;6	11	noclass	less	-0.14273	0.26266	0.78	0.82	0.6862	0.69362	same	control_up
4	+	chr4:6818057-6819252	AT4G11175		protein_coding	2	6818911		utr3	1907	6819041		utr3	198	6818241	6818459	529;384;488	1401	54;51;56	161	258;248	506	18;19	37	noclass	noclass	-0.13012	0.5272	0.73	0.81	0.08494	0.09139	same	control_up
5	+	chr5:616423-618847	AT5G02740		protein_coding	2	618476		utr3	852	618696		utr3	225	617491	617615	241;165;205	611	81;45;56	182	123;118	241	24;19	43	less	less	-0.20463	0.53033	0.72	0.81	0.05164	0.05535	same	control_up
2	+	chr2:17507342-17508615	AT2G41940	ZFP8	protein_coding	2	17507782		exon	75	17508532		utr3	1030	None	None	19;19;19	57	296;255;311	862	7;11	18	85;83	168	noclass	strong	-0.59246	0.1089	0.76	0.84	0.2711	0.25771	same	control_up
1	+	chr1:29815469-29819677	AT1G79270	ECT8	protein_coding	2	29818892		utr3	49	29819042		utr3	842	29818620	29818714	3;13;21	37	199;208;249	656	8;4	12	98;88	186	less	less	-0.10936	0.0607	0.76	0.78	0.81339	0.80807	same	control_up
4	+	chr4:17472979-17476978	AT4G37080		protein_coding	2	17476717		utr3	211	17476893		utr3	1189	17476107	17476199	80;34;27	141	279;342;348	969	32;38	70	95;125	220	strong	weak	-0.64819	0.5545	0.67	0.81	0.16775	0.16232	same	control_up
5	+	chr5:4904289-4907093	AT5G15130	WRKY72	protein_coding	2	4906962		utr3	24	4907093		utr3	78	4905723	4906020	7;6;6	19	28;24;16	68	2;3	5	0;10	10	less	weak	-0.59253	0.25335	0.79	0.87	0.50652	0.50851	same	control_up
5	+	chr5:15065299-15069093	AT5G37850	SOS4	protein_coding	2	15068900		utr3	539	15069046		utr3	34	15068563	15068641	149;127;133	409	16;5;9	30	62;68	130	1;3	4	weak	noclass	-0.21151	1.00267	0.76	0.88	0.28014	0.31278	same	control_up
1	-	chr1:19970333-19974392	AT1G53510	MPK18	protein_coding	2	19970828		utr3	506	19970679		utr3	37	19971463	19971391	156;104;149	409	13;11;7	31	42;55	97	2;4	6	noclass	noclass	-0.04401	0.2599	0.81	0.84	0.78365	0.7926	same	control_up
2	-	chr2:10781621-10788234	AT2G25320		protein_coding	3	10781816		utr3	159	10781625		utr3	231	10782381	10782289	47;44;40	131	55;49;79	183	20;8	28	24;24	48	less	noclass	-0.17799	-0.48081	0.82	0.79	0.98079	0.31656	same	control_up
4	+	chr4:10493199-10496167	AT4G19190		protein_coding	2	10495125		exon	138	10496117		utr3	390	10494981	10495072	55;18;22	95	89;142;113	344	28;15	43	18;28	46	noclass	strong	-0.98422	0.89194	0.69	0.88	0.13353	0.12889	same	control_up
1	-	chr1:1064263-1071079	AT1G04120	ABCC5	protein_coding	2	1064742		utr3	57	1064579		utr3	308	1065053	1064960	18;8;12	38	83;58;97	238	9;10	19	32;38	70	noclass	strong	-0.58292	0.18751	0.67	0.77	0.28319	0.26608	same	control_up
5	-	chr5:18983539-18984922	AT5G46790	PYL1	protein_coding	2	18984257		exon	157	18983905		utr3	225	None	None	51;28;42	121	44;77;61	182	28;8	36	18;25	43	noclass	less	-0.21531	0.20387	0.77	0.81	0.92238	0.92159	same	control_up
3	+	chr3:18919326-18922300	AT3G50910		protein_coding	2	18922105		utr3	52	18922278		utr3	320	18921752	18921843	12;10;17	39	111;51;96	258	4;9	13	23;39	62	noclass	noclass	-0.34884	0.10094	0.75	0.81	0.61933	0.59977	same	control_up
4	+	chr4:18286706-18288468	AT4G39300		protein_coding	3	18287994		utr3	592	18288355		utr3	314	18287229	18287802	173;126;173	472	130;52;90	272	50;70	120	17;25	42	less	noclass	-0.08553	0.60346	0.8	0.87	0.8531	0.09146	same	control_up
3	+	chr3:7474543-7475902	AT3G21270	DOF3.1	protein_coding	3	7475538		exon	110	7475891		utr3	62	None	None	27;14;25	66	7;12;19	38	22;22	44	10;14	24	noclass	weak	-0.66119	-0.56388	0.6	0.61	0.1005	0.31461	same	control_up
3	+	chr3:19996176-19998735	AT3G54000		protein_coding	2	19998340		utr3	28	19998622		utr3	56	19997442	19997539	6;2;7	15	18;14;7	39	6;7	13	10;7	17	strong	weak	-0.60709	0.41514	0.54	0.7	0.46373	0.44975	same	control_up
2	-	chr2:13306430-13307571	AT2G31230	ERF15	protein_coding	2	13307431		utr5	35	13306599		utr3	33	None	None	11;1;8	20	4;7;15	26	5;10	15	1;6	7	weak	weak	-0.75313	0.82039	0.57	0.79	0.33705	0.34018	same	control_up
3	+	chr3:16193673-16195832	AT3G44620		protein_coding	2	16195591		utr3	95	16195738		utr3	375	16195138	16195358	28;10;26	64	87;87;104	278	12;19	31	43;54	97	noclass	weak	-0.32499	0.19569	0.67	0.74	0.53309	0.52303	same	control_up
4	+	chr4:15402767-15406492	AT4G31850	PGR3	protein_coding	2	15404770		exon	30	15406486		utr3	418	None	None	7;2;6	15	88;97;114	299	3;12	15	58;61	119	noclass	noclass	-0.96245	0.42188	0.5	0.72	0.3245	0.2874	same	control_up
2	+	chr2:6761634-6763499	AT2G15490	UGT73B4	protein_coding	2	6763204		exon	269	6763499		utr3	2588	6762731	6762924	88;51;52	191	776;591;653	2020	30;48	78	226;342	568	noclass	strong	-0.38925	0.16123	0.71	0.78	0.12906	0.12285	same	control_up
4	+	chr4:17414082-17416385	AT4G36930	SPT	protein_coding	2	17416144		utr3	83	17416293		utr3	46	17415808	17415891	17;21;25	63	12;10;13	35	12;8	20	8;3	11	weak	noclass	-0.00193	0.0032	0.76	0.76	0.97842	0.97705	same	control_up
2	+	chr2:16976635-16979649	AT2G40700		protein_coding	2	16979290		exon	38	16979557		utr3	220	16979020	16979115	17;5;4	26	86;43;48	177	6;6	12	22;21	43	noclass	weak	-0.70559	0.22187	0.68	0.8	0.27237	0.25836	same	control_up
5	+	chr5:25092640-25095309	AT5G62500	EB1B	protein_coding	2	25094922		exon	70	25095209		utr3	57	25094723	25094819	21;13;22	56	9;19;19	47	9;5	14	8;2	10	noclass	strong	-0.13208	0.15179	0.8	0.82	0.83511	0.83562	same	control_up
4	+	chr4:8347009-8347763	AT4G14548		ncRNA	2	8347574		exon	198	8347756		exon	128	None	None	42;44;67	153	37;28;45	110	24;21	45	9;9	18	less	weak	-0.31812	0.51989	0.77	0.86	0.16858	0.17221	same	control_up
2	-	chr2:19349347-19350649	AT2G47130	SDR3A	protein_coding	2	19349572		utr3	106	19349434		utr3	236	19350466	19350386	16;18;37	71	73;46;74	193	13;22	35	24;19	43	weak	strong	-0.63076	0.49572	0.67	0.82	0.14255	0.13518	same	control_up
3	+	chr3:18916013-18917385	AT3G50890	ZHD7	protein_coding	2	18916982		exon	28	18917245		utr3	107	18916305	18916411	8;8;4	20	28;33;24	85	1;7	8	16;6	22	noclass	weak	-0.39767	0.24705	0.71	0.79	0.74445	0.72542	same	control_up
1	-	chr1:8180188-8183649	AT1G23080	PIN7	protein_coding	3	8180624		utr3	204	8180436		utr3	320	8181856	8181767	73;46;59	178	120;89;75	284	14;12	26	22;14	36	noclass	less	-0.00986	0.20397	0.87	0.89	0.92944	0.55945	same	control_up
1	-	chr1:2812817-2818070	AT1G08800	MYOB1	protein_coding	2	2814195		exon	48	2813062		utr3	642	2814916	2814758	17;6;10	33	137;134;234	505	8;7	15	73;64	137	noclass	weak	-0.54309	0.23879	0.69	0.79	0.46382	0.44649	same	control_up
1	+	chr1:26400693-26402814	AT1G70090	GATL9	protein_coding	2	26402177		utr3	179	26402330		utr3	1631	None	None	42;38;60	140	412;370;552	1334	24;15	39	154;143	297	less	less	-0.26304	0.06639	0.78	0.82	0.4775	0.46852	same	control_up
2	-	chr2:16086513-16090273	AT2G38410	TOL6	protein_coding	3	16086776		utr3	214	16086646		utr3	360	16087847	16087764	61;51;60	172	88;84;119	291	21;21	42	48;21	69	less	noclass	-0.02966	0.01759	0.8	0.81	0.91165	0.91568	same	control_up
3	-	chr3:22871696-22873832	AT3G61790	SINAT3	protein_coding	2	22871975		exon	141	22871790		utr3	1091	22872644	22872339	39;28;33	100	284;273;322	879	22;19	41	90;122	212	noclass	weak	-0.58316	0.19928	0.71	0.81	0.09204	0.08318	same	control_up
4	-	chr4:8877589-8879326	AT4G15550	UGT75D1	protein_coding	3	8878081		exon	473	8877741		utr3	1597	None	None	143;71;96	310	372;225;402	999	78;85	163	267;331	598	noclass	noclass	-0.09796	-0.2829	0.66	0.63	0.92682	0.26781	same	control_up
5	-	chr5:21433858-21439132	AT5G52882		protein_coding	4	21434060		utr3	97	21433879		utr3	530	21434383	21434268	42;18;11	71	149;120;110	379	17;9	26	85;66	151	less	weak	-0.09575	-0.18403	0.73	0.72	0.91144	0.35812	same	control_up
5	-	chr5:18707545-18710721	AT5G46150	ALIS2	protein_coding	3	18708499		utr3	68	18707645		utr3	171	18709602	18709516	24;15;14	53	60;39;43	142	6;9	15	14;15	29	less	less	-0.56274	-0.09202	0.78	0.83	0.3245	0.79727	same	control_up
1	+	chr1:11212957-11214566	AT1G31320	LBD4	protein_coding	2	11214204		utr3	40	11214408		utr3	314	11213283	11213689	14;8;7	29	83;67;88	238	2;9	11	47;29	76	weak	less	-0.17183	0.09257	0.72	0.76	0.89046	0.87704	same	control_up
2	+	chr2:19065535-19069568	AT2G46450	CNGC12	protein_coding	3	19068494		utr3	270	19068843		utr3	149	19067999	19068086	100;52;44	196	45;37;44	126	34;40	74	12;11	23	noclass	strong	-0.38397	0.68713	0.73	0.85	0.3408	0.05566	same	control_up
3	-	chr3:7220732-7224089	AT3G20650		protein_coding	2	7221066		utr3	151	7220797		utr3	149	7221493	7221403	51;33;26	110	51;39;34	124	21;20	41	10;15	25	noclass	less	-0.41365	0.47729	0.73	0.83	0.12167	0.12229	same	control_up
5	-	chr5:24528151-24530031	AT5G60960	PNM1	protein_coding	2	24528566		exon	23	24528217		utr3	238	None	None	5;6;3	14	75;37;58	170	4;5	9	34;34	68	noclass	noclass	-0.55059	0.10657	0.61	0.71	0.56165	0.52682	same	control_up
1	+	chr1:28639452-28643085	AT1G76350	NLP5	protein_coding	2	28642760		exon	28	28643004		utr3	299	28642024	28642103	5;6;6	17	87;57;93	237	2;9	11	21;41	62	noclass	less	-1.08096	0.21321	0.61	0.79	0.17426	0.1416	same	control_up
1	+	chr1:3849200-3850734	AT1G11440		protein_coding	2	3850130		exon	48	3850661		utr3	74	None	None	12;10;16	38	30;12;24	66	7;3	10	8;0	8	noclass	strong	-0.58407	0.50986	0.79	0.89	0.31191	0.30861	same	control_up
5	-	chr5:2606001-2610249	AT5G08130	BIM1	protein_coding	3	2606520		utr3	294	2606367		utr3	93	2606835	2606744	72;85;77	234	16;20;35	71	21;39	60	13;9	22	less	noclass	-0.36338	-0.64519	0.8	0.76	0.24121	0.41901	same	control_up
1	+	chr1:30391898-30394397	AT1G80870		protein_coding	2	30393439		exon	125	30394361		utr3	229	None	None	37;22;27	86	42;71;59	172	23;16	39	29;28	57	noclass	strong	-0.28332	0.23412	0.69	0.75	0.63873	0.63438	same	control_up
3	-	chr3:7454268-7457403	AT3G21240	4CL2	protein_coding	2	7454427		utr3	24	7454275		utr3	299	7454719	7454616	6;6;3	15	99;68;65	232	3;6	9	28;39	67	strong	noclass	-0.90387	0.14615	0.62	0.78	0.29297	0.26688	same	control_up
3	+	chr3:15015085-15018652	AT3G42950		protein_coding	2	15017971		utr3	252	15018531		utr3	58	15017198	15017273	51;59;89	199	25;10;16	51	28;25	53	5;2	7	noclass	noclass	-0.30971	0.59435	0.79	0.88	0.41884	0.43455	same	control_up
3	+	chr3:634464-637283	AT3G02880		protein_coding	2	637095		utr3	30	637223		utr3	466	636614	636706	8;4;3	15	96;83;146	325	10;5	15	79;62	141	less	strong	-0.93095	0.28572	0.5	0.7	0.25849	0.22266	same	control_up
1	-	chr1:1331465-1333650	AT1G04750	VAMP721	protein_coding	2	1331693		utr3	736	1331540		utr3	53	1332135	1332000	224;166;216	606	15;11;18	44	69;61	130	4;5	9	noclass	less	-0.00845	0.05793	0.82	0.83	0.94892	0.95128	same	control_up
3	+	chr3:23168060-23169186	AT3G62650		protein_coding	2	23169015		utr3	471	23169145		utr3	607	23168133	23168452	71;76;162	309	137;119;154	410	89;73	162	102;95	197	strong	weak	-0.06539	0.0623	0.66	0.68	0.75322	0.75289	same	control_up
1	-	chr1:25649623-25653018	AT1G68410		protein_coding	2	25650127		utr3	134	25649993		utr3	337	25650559	25650487	47;24;39	110	107;86;101	294	17;7	24	19;24	43	strong	weak	-0.35962	0.24072	0.82	0.87	0.46404	0.45197	same	control_up
4	-	chr4:15314866-15317159	AT4G31600	UTR7	protein_coding	2	15315018		utr3	36	15314873		utr3	78	15315485	15315396	4;12;13	29	28;24;15	67	2;5	7	2;9	11	weak	noclass	-0.30024	0.22223	0.81	0.86	0.69957	0.69542	same	control_up
5	-	chr5:24223646-24226913	AT5G60160		protein_coding	2	24223799		utr3	590	24223662		utr3	47	24224189	24224108	158;118;154	430	13;12;13	38	86;74	160	3;6	9	strong	noclass	-0.08489	0.56878	0.73	0.81	0.41197	0.43081	same	control_up
2	+	chr2:1682855-1683613	AT2G04795		protein_coding	2	1683352		utr3	81	1683482		utr3	829	None	None	14;5;25	44	161;130;193	484	27;10	37	171;174	345	less	less	-0.16454	0.11032	0.54	0.58	0.81271	0.80858	same	control_up
4	-	chr4:9293542-9296088	AT4G16490		protein_coding	2	9293693		utr3	769	9293543		utr3	8077	9294173	9293953	172;154;187	513	1824;1458;2532	5814	136;120	256	1175;1088	2263	less	less	-0.20963	0.13909	0.67	0.72	0.28489	0.28141	same	control_up
2	-	chr2:8470243-8471643	AT2G19570	CDA1	protein_coding	2	8470561		utr3	1102	8470373		utr3	132	None	None	243;120;283	646	29;35;12	76	260;196	456	24;32	56	strong	strong	-0.01301	0.01525	0.59	0.58	0.96688	0.96688	same	control_up
4	-	chr4:18370864-18374238	AT4G39520	DRG3	protein_coding	2	18371140		utr3	220	18370995		utr3	455	18371484	18371379	47;55;76	178	150;74;181	405	26;16	42	30;20	50	less	strong	-0.47549	0.4083	0.81	0.89	0.22762	0.22394	same	control_up
1	+	chr1:8385187-8386521	AT1G23710		protein_coding	3	8386038		exon	109	8386491		utr3	345	None	None	16;17;25	58	73;53;89	215	28;23	51	79;51	130	noclass	weak	-0.38676	0.14795	0.53	0.62	0.2541	0.45067	same	control_up
5	+	chr5:26176020-26177916	AT5G65480		protein_coding	2	26177503		utr3	4510	26177886		utr3	1836	26177241	26177386	1385;921;1230	3536	424;438;574	1436	549;425	974	222;178	400	strong	less	-0.00543	0.00588	0.78	0.78	0.98296	0.98296	same	control_up
4	-	chr4:10780891-10782447	AT4G19865		protein_coding	3	10781479		exon	66	10780933		utr3	81	None	None	22;11;12	45	26;13;15	54	4;17	21	17;10	27	noclass	less	-0.24251	-0.3424	0.68	0.67	0.98296	0.69246	same	control_up
2	-	chr2:1149294-1150662	AT2G03760	SOT12	protein_coding	2	1149702		exon	72	1149350		utr3	722	None	None	13;23;11	47	218;167;202	587	14;11	25	69;66	135	noclass	strong	-0.78504	0.38226	0.65	0.81	0.12529	0.10386	same	control_up
1	+	chr1:3530352-3532016	AT1G10657		protein_coding	2	3531632		utr3	68	3531820		utr3	177	3530927	3531191	14;15;12	41	44;33;52	129	19;8	27	29;19	48	less	less	-0.52707	0.28662	0.6	0.73	0.27237	0.25727	same	control_up
4	+	chr4:8294164-8299194	AT4G14400	ACD6	protein_coding	2	8298399		utr3	343	8298550		utr3	152	8297623	8297705	124;65;111	300	46;36;54	136	17;26	43	6;10	16	weak	weak	-0.10374	0.19666	0.87	0.89	0.68738	0.68985	same	control_up
4	+	chr4:6556981-6559601	AT4G10610	CID12	protein_coding	2	6559306		utr3	119	6559441		utr3	950	6558820	6558925	38;17;36	91	293;176;293	762	23;5	28	105;83	188	noclass	less	-0.20876	0.11801	0.76	0.8	0.81724	0.80527	same	control_up
4	+	chr4:10633618-10639035	AT4G19510		protein_coding	2	10638234		utr3	40	10638419		utr3	195	10637854	10637925	12;7;10	29	66;47;52	165	2;9	11	17;13	30	noclass	less	-0.77582	0.29216	0.72	0.85	0.31163	0.26848	same	control_up
2	+	chr2:11488987-11491750	AT2G26920		protein_coding	2	11491621		utr3	24	11491750		utr3	343	11489151	11489638	7;2;5	14	111;83;101	295	0;10	10	14;34	48	strong	less	-1.77988	0.37632	0.58	0.86	0.08988	0.03308	same	control_up
4	-	chr4:9593380-9595349	AT4G17060	FIP2	protein_coding	2	9593555		utr3	434	9593413		utr3	61	None	None	143;72;105	320	20;18;10	48	64;50	114	4;9	13	weak	noclass	-0.14547	0.292	0.74	0.79	0.69875	0.70923	same	control_up
1	+	chr1:4735473-4737909	AT1G13820		protein_coding	2	4737706		utr3	450	4737835		utr3	45	4737377	4737463	135;127;163	425	14;10;20	44	12;13	25	0;1	1	strong	noclass	-0.12422	1.23317	0.94	0.98	0.46192	0.469	same	control_up
1	+	chr1:26329862-26332425	AT1G69910	LRK10L-1.5	protein_coding	2	26332169		utr3	28	26332304		utr3	196	None	None	8;2;7	17	52;39;45	136	2;9	11	27;33	60	noclass	noclass	-0.44932	0.12664	0.61	0.69	0.67169	0.62363	same	control_up
1	+	chr1:23885981-23887322	AT1G64355		protein_coding	2	23887074		utr3	623	23887204		utr3	187	None	None	175;112;161	448	48;43;50	141	103;72	175	23;23	46	less	noclass	-0.08636	0.1851	0.72	0.75	0.59756	0.60424	same	control_up
1	-	chr1:2390530-2392627	AT1G07720	KCS3	protein_coding	2	2390879		utr3	197	2390654		utr3	623	None	None	38;25;44	107	118;134;159	411	55;35	90	111;101	212	less	less	-0.45024	0.28404	0.54	0.66	0.14112	0.13381	same	control_up
1	-	chr1:8604021-8607483	AT1G24267		protein_coding	2	8604253		utr3	66	8604107		utr3	1110	8604689	8604594	25;12;11	48	385;242;310	937	10;8	18	85;88	173	less	weak	-0.83642	0.18602	0.73	0.84	0.1079	0.09512	same	control_up
5	-	chr5:3062650-3065888	AT5G09850	MED26C	protein_coding	3	3063484		utr3	68	3063270		utr3	571	3063858	3063771	28;13;10	51	164;150;162	476	12;5	17	57;38	95	noclass	strong	-0.22394	0.55257	0.75	0.83	0.56364	0.05065	same	control_up
3	-	chr3:9655498-9656544	AT3G26360		protein_coding	2	9655821		utr3	698	9655657		utr3	106	9656076	9655972	196;126;191	513	38;18;32	88	85;100	185	9;9	18	noclass	noclass	-0.15604	0.66018	0.73	0.83	0.12879	0.14072	same	control_up
1	-	chr1:8125022-8127285	AT1G22950		protein_coding	2	8125156		utr3	65	8125030		utr3	133	8125445	8125356	14;17;18	49	34;15;57	106	9;7	16	19;8	27	strong	weak	-0.16991	0.13102	0.75	0.8	0.82468	0.82142	same	control_up
1	-	chr1:6627688-6633132	AT1G19220	ARF19	protein_coding	2	6628226		utr3	30	6628093		utr3	36	6628661	6628578	10;7;3	20	12;10;6	28	1;9	10	1;7	8	weak	weak	-0.41647	0.39493	0.67	0.78	0.53196	0.53036	same	control_up
2	-	chr2:9363108-9369460	AT2G22010	RKP	protein_coding	2	9363996		exon	313	9363728		utr3	1048	9364366	9364293	80;62;83	225	321;194;272	787	42;46	88	131;130	261	noclass	noclass	-0.15253	0.0757	0.72	0.75	0.54269	0.53736	same	control_up
3	+	chr3:2484453-2487125	AT3G07780	OBE1	protein_coding	3	2486628		exon	189	2487021		utr3	782	2486193	2486264	66;29;39	134	238;165;213	616	28;27	55	77;89	166	noclass	noclass	-0.50621	0.11644	0.71	0.79	0.16856	0.31172	same	control_up
5	-	chr5:26829149-26829845	AT5G67245		protein_coding	2	26829361		utr3	119	26829182		utr3	81	None	None	45;23;31	99	14;22;31	67	11;9	20	10;4	14	noclass	less	-0.00184	0.00212	0.83	0.83	0.99297	0.99276	same	control_up
1	-	chr1:18314116-18316860	AT1G49480	REM19	protein_coding	2	18314320		utr3	1351	18314187		utr3	79	18314942	18314844	371;277;428	1076	25;14;28	67	155;120	275	7;5	12	less	noclass	-0.06264	0.44586	0.8	0.85	0.45456	0.469	same	control_up
4	-	chr4:18359197-18361181	AT4G39470		protein_coding	2	18359568		utr3	25	18359437		utr3	321	18360047	18359920	8;0;5	13	81;76;80	237	8;4	12	49;35	84	noclass	noclass	-0.99369	0.47506	0.52	0.74	0.29862	0.2679	same	control_up
3	-	chr3:5408791-5411152	AT3G15970	NUP50B	protein_coding	2	5409731		exon	191	5408821		utr3	527	5410532	5410415	64;34;41	139	140;124;130	394	32;20	52	40;93	133	noclass	noclass	-0.09913	0.0846	0.73	0.75	0.79622	0.79518	same	control_up
4	-	chr4:6300018-6302743	AT4G10080		protein_coding	2	6300210		utr3	848	6300058		utr3	103	6301707	6300579	253;161;260	674	35;22;34	91	81;93	174	3;9	12	noclass	strong	-0.15383	0.81965	0.79	0.88	0.09524	0.10255	same	control_up
5	-	chr5:4997488-5003224	AT5G15400	PUB1	protein_coding	2	4997718		utr3	78	4997589		utr3	156	4998036	4997940	21;25;19	65	54;24;58	136	0;13	13	10;10	20	weak	weak	-0.19074	0.17241	0.83	0.87	0.84865	0.85228	same	control_up
5	+	chr5:6986179-6991138	AT5G20660		protein_coding	2	6990513		exon	127	6991014		utr3	317	6990162	6990283	43;21;21	85	98;67;81	246	16;26	42	43;28	71	noclass	weak	-0.45452	0.33618	0.67	0.78	0.26758	0.25851	same	control_up
1	-	chr1:7419663-7420956	AT1G21190	LSM3A	protein_coding	2	7419818		utr3	669	7419663		utr3	185	7420390	7420069	139;114;219	472	50;38;58	146	110;87	197	24;15	39	noclass	noclass	-0.18972	0.45357	0.71	0.79	0.11998	0.12658	same	control_up
1	+	chr1:26612358-26616070	AT1G70580	GGAT2	protein_coding	2	26615941		utr3	64	26616068		utr3	200	26615636	26615714	19;15;20	54	86;33;53	172	7;3	10	14;14	28	noclass	weak	-0.10013	0.05061	0.84	0.86	0.93409	0.92702	same	control_up
4	-	chr4:16304214-16308800	AT4G34040	MBR2	protein_coding	2	16304566		utr3	41	16304279		utr3	515	16305082	16304769	17;6;5	28	167;101;125	393	7;6	13	49;73	122	noclass	less	-0.45327	0.13611	0.68	0.76	0.48232	0.46723	same	control_up
2	-	chr2:6905378-6909497	AT2G15860		protein_coding	2	6905523		utr3	433	6905387		utr3	64	6906026	6905929	131;66;121	318	17;11;19	47	59;56	115	11;6	17	less	less	-0.00262	0.01054	0.73	0.73	0.9895	0.98824	same	control_up
5	-	chr5:6233286-6234250	AT5G18690	AGP25	protein_coding	2	6233672		utr3	243	6233478		utr3	319	None	None	58;30;64	152	63;74;97	234	42;49	91	40;45	85	less	less	-0.39451	0.36789	0.63	0.73	0.20465	0.20322	same	control_up
3	-	chr3:2444687-2450658	AT3G07660		protein_coding	2	2445268		utr3	36	2444855		utr3	142	2445646	2445559	14;9;3	26	52;24;35	111	5;5	10	22;9	31	noclass	noclass	-0.28688	0.14845	0.72	0.78	0.65675	0.6484	same	control_up
2	+	chr2:15736726-15737727	AT2G37470		protein_coding	2	15736944		exon	412	15737368		utr3	3815	None	None	153;60;129	342	1212;865;1213	3290	32;38	70	254;271	525	noclass	less	-0.23354	0.15866	0.83	0.86	0.42112	0.41596	same	control_up
1	+	chr1:17805760-17808992	AT1G48230		protein_coding	2	17808774		utr3	256	17808904		utr3	247	17808278	17808468	84;41;71	196	68;59;88	215	37;23	60	16;16	32	noclass	weak	-0.50164	0.56515	0.77	0.87	0.07621	0.07685	same	control_up
4	+	chr4:17540489-17541798	AT4G37260	MYB73	protein_coding	2	17541322		exon	119	17541741		utr3	1277	None	None	39;12;21	72	352;280;333	965	18;29	47	152;160	312	noclass	noclass	-0.65701	0.40257	0.61	0.76	0.12688	0.11677	same	control_up
5	+	chr5:1602204-1604111	AT5G05410	DREB2A	protein_coding	2	1603289		exon	25	1603910		utr3	214	1602369	1602625	9;1;2	12	40;36;42	118	6;7	13	57;39	96	noclass	noclass	-0.32449	0.15874	0.48	0.55	0.67434	0.66952	same	control_up
4	-	chr4:5454579-5456099	AT4G08570	HIPP24	protein_coding	2	5454934		utr3	147	5454640		utr3	48	5455817	5455418	47;30;38	115	14;12;15	41	18;14	32	5;2	7	less	strong	-0.18317	0.52763	0.78	0.85	0.45401	0.46227	same	control_up
5	+	chr5:7830317-7832842	AT5G23250		protein_coding	2	7832558		utr3	166	7832684		utr3	653	7832087	7832174	57;23;47	127	194;140;183	517	23;16	39	65;71	136	noclass	less	-0.15848	0.08783	0.77	0.79	0.6886	0.68232	same	control_up
5	-	chr5:86542-90116	AT5G01220	SQD2	protein_coding	2	86723		utr3	263	86584		utr3	795	87266	87182	64;52;66	182	190;142;225	557	44;37	81	128;110	238	less	strong	-0.03811	0.01828	0.69	0.7	0.90893	0.90776	same	control_up
1	-	chr1:25661486-25662275	AT1G68450	VQ8	protein_coding	2	25661709		utr3	46	25661487		utr3	74	None	None	12;8;3	23	11;15;19	45	11;12	23	22;7	29	weak	less	-0.3551	0.3068	0.5	0.61	0.58217	0.57767	same	control_up
1	-	chr1:22864950-22866665	AT1G61870	PPR336	protein_coding	2	22865748		exon	43	22865079		utr3	784	None	None	24;5;3	32	257;122;217	596	6;5	11	92;96	188	noclass	less	-0.10097	0.05584	0.74	0.76	0.76872	0.766	same	control_up
5	+	chr5:21011391-21013746	AT5G51730		protein_coding	2	21013314		exon	32	21013567		utr3	53	21013226	21013312	11;3;5	19	15;4;22	41	11;2	13	7;5	12	noclass	noclass	-0.66916	0.5494	0.59	0.77	0.49154	0.47939	same	control_up
2	+	chr2:8865015-8866790	AT2G20585	NFD6	protein_coding	2	8866593		utr3	113	8866765		utr3	1210	8865382	8865656	34;19;25	78	313;209;347	869	14;21	35	160;181	341	noclass	noclass	-0.15099	0.04091	0.69	0.72	0.75006	0.74151	same	control_up
3	+	chr3:8134076-8136203	AT3G22942	GG2	protein_coding	2	8135813		utr3	300	8136201		utr3	101	8135493	8135581	92;66;78	236	25;23;34	82	30;34	64	9;10	19	noclass	noclass	-0.07134	0.15952	0.79	0.81	0.75851	0.76331	same	control_up
2	+	chr2:8059105-8061072	AT2G18560		protein_coding	2	8060708		exon	18	8060878		utr3	316	None	None	8;5;0	13	64;83;113	260	5;0	5	28;28	56	noclass	noclass	-0.51675	0.347	0.72	0.82	0.90808	0.8888	same	control_up
5	+	chr5:19053471-19056072	AT5G46920	NMAT2	protein_coding	2	19054542		exon	45	19056008		utr3	166	None	None	9;7;10	26	50;35;41	126	7;12	19	23;17	40	noclass	noclass	-0.84727	0.3547	0.58	0.76	0.12112	0.10633	same	control_up
2	-	chr2:19207990-19211020	AT2G46750	GULLO2	protein_coding	3	19208429		utr3	272	19208288		utr3	385	19209258	19209170	93;70;60	223	110;100;112	322	38;11	49	36;27	63	less	less	-0.05943	0.11451	0.82	0.84	0.97595	0.86216	same	control_up
5	+	chr5:4441857-4445013	AT5G13760		protein_coding	2	4444865		utr3	270	4445006		utr3	45	4444301	4444384	64;58;61	183	20;10;1	31	52;35	87	7;7	14	less	less	-0.01644	0.02306	0.68	0.69	0.86198	0.86131	same	control_up
2	-	chr2:17514117-17519302	AT2G41960		protein_coding	2	17516331		exon	103	17514127		utr3	520	17516503	17516400	40;24;13	77	164;103;153	420	11;15	26	43;57	100	noclass	less	-0.30092	0.19654	0.75	0.81	0.54733	0.53799	same	control_up
5	+	chr5:7277181-7280343	AT5G22000	RHF2A	protein_coding	2	7279995		utr3	561	7280177		utr3	2786	7279583	7279797	136;82;110	328	534;542;637	1713	138;95	233	558;515	1073	less	noclass	-0.11954	0.09608	0.58	0.61	0.72917	0.72757	same	control_up
5	+	chr5:5405345-5406886	AT5G16550		protein_coding	2	5406729		utr3	31	5406869		utr3	566	5406374	5406482	7;2;8	17	117;110;184	411	5;9	14	89;66	155	noclass	noclass	-0.91401	0.239	0.55	0.73	0.22727	0.19316	same	control_up
3	+	chr3:4012106-4013582	AT3G12630	SAP5	protein_coding	2	4013357		utr3	256	4013522		utr3	2423	None	None	60;40;90	190	605;453;751	1809	42;24	66	311;303	614	less	noclass	-0.02565	0.0129	0.74	0.75	0.93999	0.93931	same	control_up
4	+	chr4:10677201-10681772	AT4G19610		protein_coding	2	10681568		exon	34	10681770		utr3	483	10681409	10681487	16;3;6	25	188;102;122	412	4;5	9	33;38	71	noclass	weak	-0.87056	0.20313	0.74	0.85	0.2445	0.2266	same	control_up
1	+	chr1:17319118-17321201	AT1G47250	PAF2	protein_coding	2	17321026		utr3	476	17321179		utr3	25	17319570	17320416	114;99;123	336	6;11;6	23	77;63	140	1;1	2	noclass	noclass	-0.246	2.0311	0.71	0.92	0.05901	0.0782	same	control_up
3	+	chr3:10685469-10687428	AT3G28510		protein_coding	2	10686591		exon	71	10687360		utr3	66	None	None	11;5;6	22	13;10;9	32	19;30	49	13;21	34	noclass	less	-0.53581	0.53778	0.31	0.48	0.14101	0.14282	same	control_up
5	+	chr5:25912968-25914026	AT5G64816		protein_coding	2	25913556		exon	53	25913982		utr3	708	25913348	25913431	19;8;6	33	181;137;194	512	8;12	20	104;92	196	noclass	less	-0.46275	0.22221	0.62	0.72	0.46928	0.45229	same	control_up
4	-	chr4:5615920-5618065	AT4G08810	SUB1	protein_coding	2	5617346		exon	69	5616054		utr3	966	None	None	33;9;9	51	260;217;319	796	9;9	18	96;74	170	noclass	noclass	-0.47707	0.30897	0.74	0.82	0.44044	0.42773	same	control_up
5	+	chr5:24469560-24471207	AT5G60820		protein_coding	2	24470237		exon	96	24471065		utr3	314	None	None	28;11;24	63	84;67;73	224	14;19	33	56;34	90	noclass	weak	-0.25328	0.16299	0.66	0.71	0.59309	0.58452	same	control_up
5	+	chr5:8947222-8949740	AT5G25630		protein_coding	3	8948376		exon	99	8949554		utr3	208	None	None	31;7;7	45	49;42;69	160	33;21	54	16;32	48	noclass	noclass	-0.99334	1.07594	0.45	0.77	0.06726	0.16481	same	control_up
4	+	chr4:13444796-13448211	AT4G26650		protein_coding	3	13447784		utr3	152	13448089		utr3	143	13447481	13447577	34;37;54	125	42;43;42	127	12;15	27	8;8	16	noclass	less	-0.35686	0.42373	0.82	0.89	0.31191	0.32334	same	control_up
2	-	chr2:290572-292687	AT2G01660	CRRSP12	protein_coding	2	290808		utr3	34	290592		utr3	48	None	None	10;4;8	22	7;13;19	39	5;7	12	3;6	9	less	weak	-0.68072	0.60883	0.65	0.81	0.35189	0.34584	same	control_up
1	-	chr1:28148573-28150445	AT1G74950	TIFY10B	protein_coding	2	28148714		utr3	122	28148580		utr3	1653	28149242	28149156	28;23;39	90	400;325;500	1225	20;12	32	230;198	428	less	less	-0.02364	0.00469	0.74	0.74	0.97109	0.97046	same	control_up
2	-	chr2:11147580-11150753	AT2G26190	IQM4	protein_coding	2	11148193		utr3	43	11147638		utr3	516	11148571	11148488	16;8;10	34	154;104;152	410	1;8	9	48;58	106	noclass	strong	-0.03177	0.00645	0.79	0.79	0.99297	0.99263	same	control_up
5	-	chr5:10035542-10039285	AT5G28040		protein_coding	2	10037613		utr3	182	10037414		utr3	300	None	None	60;33;31	124	60;60;98	218	29;29	58	39;43	82	noclass	weak	-0.17969	0.16132	0.68	0.73	0.7295	0.72763	same	control_up
5	-	chr5:9671392-9674266	AT5G27395		protein_coding	2	9671644		utr3	43	9671501		utr3	329	9672148	9671931	12;9;10	31	109;76;94	279	6;6	12	19;31	50	noclass	strong	-0.89698	0.21262	0.72	0.85	0.15694	0.14576	same	control_up
4	-	chr4:537417-543909	AT4G01290		protein_coding	3	538059		utr3	932	537931		utr3	81	538539	538379	284;218;234	736	22;17;26	65	77;119	196	4;12	16	less	less	-0.09202	0.01732	0.79	0.8	0.19874	0.93968	same	control_up
3	-	chr3:11030034-11030905	AT3G29034		protein_coding	2	11030187		utr3	689	11030043		utr3	84	None	None	164;140;158	462	15;20;22	57	122;105	227	14;13	27	weak	noclass	-0.01059	0.04213	0.67	0.68	0.94191	0.94429	same	control_up
2	+	chr2:16489012-16490107	AT2G39500		protein_coding	2	16489578		utr3	592	16489917		utr3	30	16489180	16489295	141;72;141	354	5;8;7	20	119;119	238	6;4	10	noclass	noclass	-0.08696	0.38192	0.6	0.67	0.64559	0.66388	same	control_up
5	+	chr5:23793128-23794244	AT5G58920		protein_coding	2	23793903		exon	25	23794148		utr3	70	23793272	23793558	6;4;5	15	19;13;27	59	6;4	10	4;7	11	noclass	noclass	-1.19342	0.64203	0.6	0.84	0.09114	0.08105	same	control_up
3	-	chr3:21810237-21817698	AT3G59020		protein_coding	2	21810595		utr3	486	21810279		utr3	47	21811223	21811136	106;120;122	348	13;11;17	41	65;73	138	1;5	6	weak	weak	-0.18758	1.22825	0.72	0.87	0.0674	0.08153	same	control_up
4	+	chr4:16135156-16135920	AT4G33560		protein_coding	2	16135440		utr5	68	16135915		utr3	98	None	None	13;8;18	39	29;10;26	65	10;19	29	13;20	33	noclass	strong	-0.30255	0.2359	0.57	0.66	0.49925	0.49366	same	control_up
1	-	chr1:23084292-23087140	AT1G62390	Phox2	protein_coding	2	23084944		exon	278	23084309		utr3	1864	None	None	117;53;54	224	626;376;568	1570	29;25	54	155;139	294	noclass	less	-0.22455	0.15015	0.81	0.84	0.49319	0.48768	same	control_up
5	-	chr5:24308254-24312783	AT5G60450	ARF4	protein_coding	2	24308451		utr3	31	24308322		utr3	556	24308807	24308726	7;11;4	22	176;133;123	432	2;7	9	64;60	124	less	weak	-0.36167	0.12095	0.71	0.78	0.70349	0.67994	same	control_up
1	+	chr1:30290324-30292419	AT1G80570	FBL14	protein_coding	2	30292292		utr3	33	30292419		utr3	42	None	None	10;7;10	27	16;10;10	36	3;3	6	4;2	6	noclass	weak	-0.22017	0.19332	0.82	0.86	0.78462	0.78394	same	control_up
1	-	chr1:13454495-13456335	AT1G36060	ERF055	protein_coding	2	13456263		utr5	97	13454563		utr3	89	None	None	30;11;22	63	30;25;14	69	16;18	34	12;8	20	strong	noclass	-0.45082	0.49392	0.65	0.78	0.34832	0.35095	same	control_up
4	-	chr4:18368684-18370697	AT4G39510	CYP96A12	protein_coding	2	18369442		exon	61	18368876		utr3	177	None	None	15;7;21	43	66;24;50	140	7;11	18	20;17	37	noclass	strong	-0.42211	0.22365	0.7	0.79	0.44014	0.42602	same	control_up
4	+	chr4:17388648-17389861	AT4G36900	RAP2-10	protein_coding	2	17389648		utr3	37	17389821		utr3	64	None	None	10;6;6	22	13;10;19	42	9;6	15	11;11	22	weak	less	-0.22966	0.15278	0.59	0.66	0.74469	0.73934	same	control_up
1	+	chr1:3015236-3018541	AT1G09340	CRB	protein_coding	2	3018114		utr3	5530	3018275		utr3	817	3017766	3017857	1696;1021;1532	4249	240;188;257	685	614;667	1281	78;54	132	noclass	noclass	-0.27675	0.38709	0.77	0.84	0.05065	0.05203	same	control_up
5	-	chr5:20534057-20537137	AT5G50430	UBC33	protein_coding	2	20534302		utr3	45	20534172		utr3	317	20534771	20534660	11;6;13	30	82;56;97	235	4;11	15	38;44	82	noclass	weak	-0.4148	0.10455	0.67	0.74	0.54733	0.52421	same	control_up
1	-	chr1:7407930-7413294	AT1G21160		protein_coding	3	7411931		exon	192	7411738		exon	54	7412603	7412481	67;41;49	157	24;20;7	51	17;18	35	0;3	3	noclass	noclass	-0.88075	1.06975	0.82	0.94	0.17334	0.17633	same	control_up
3	-	chr3:4006345-4008017	AT3G12610	DRT100	protein_coding	2	4006566		utr3	603	4006423		utr3	3789	None	None	175;108;173	456	1017;679;1211	2907	70;77	147	485;397	882	noclass	noclass	-0.05615	0.02957	0.76	0.77	0.79599	0.79518	same	control_up
3	+	chr3:18255960-18258202	AT3G49240	EMB1796	protein_coding	2	18257676		exon	205	18258084		utr3	1172	None	None	63;38;51	152	281;246;374	901	21;32	53	116;155	271	noclass	less	-0.15025	0.07816	0.74	0.77	0.71727	0.71215	same	control_up
5	-	chr5:10876787-10881484	AT5G28850	B''BETA	protein_coding	2	10877242		utr3	37	10876910		utr3	513	10877588	10877503	13;9;11	33	193;102;172	467	0;4	4	29;17	46	weak	less	-0.24419	0.03743	0.89	0.91	0.82737	0.81876	same	control_up
5	-	chr5:7742939-7749019	AT5G23080	TGH	protein_coding	2	7743558		exon	23	7742987		utr3	364	7743942	7743855	6;5;6	17	128;94;108	330	5;1	6	15;19	34	noclass	less	-1.52399	0.25266	0.74	0.91	0.11543	0.09403	same	control_up
5	+	chr5:15942763-15945896	AT5G39830	DEGP8	protein_coding	2	15945618		exon	181	15945823		utr3	796	15945454	15945546	69;27;44	140	217;190;237	644	23;18	41	86;66	152	noclass	strong	-0.2125	0.14316	0.77	0.81	0.61065	0.60549	same	control_up
3	-	chr3:10127896-10128775	AT3G27355		protein_coding	2	10128090		exon	26	10127910		utr3	150	None	None	9;3;7	19	44;34;42	120	6;1	7	16;14	30	noclass	noclass	-0.45079	0.12667	0.73	0.8	0.67887	0.6484	same	control_up
2	-	chr2:154096-158181	AT2G01320		protein_coding	3	154527		utr3	198	154362		utr3	40	155938	155841	49;43;52	144	13;6;11	30	38;16	54	5;5	10	strong	noclass	-0.33963	-0.18498	0.73	0.75	0.12658	0.87116	same	control_up
5	-	chr5:24473201-24474523	AT5G60840		protein_coding	2	24473648		exon	28	24473378		utr3	512	24473811	24473715	8;2;11	21	159;125;165	449	5;2	7	32;31	63	noclass	less	-1.00648	0.27081	0.75	0.88	0.27194	0.24346	same	control_up
1	-	chr1:20401356-20403165	AT1G54630	ACP3	protein_coding	2	20401621		utr3	181	20401397		utr3	2851	20402255	20402157	53;23;36	112	600;574;695	1869	41;28	69	526;456	982	noclass	weak	-0.16867	0.10508	0.62	0.66	0.71151	0.70763	same	control_up
1	+	chr1:25325137-25327285	AT1G67570		protein_coding	2	25327036		utr3	54	25327259		utr3	126	25326711	25326794	11;14;18	43	33;42;39	114	1;10	11	5;7	12	less	weak	-0.79015	0.50275	0.8	0.9	0.21505	0.19884	same	control_up
4	-	chr4:15944198-15947071	AT4G33050	EDA39	protein_coding	2	15944925		utr3	59	15944450		utr3	107	15945058	15944969	10;5;7	22	28;19;27	74	28;9	37	15;18	33	noclass	weak	-1.07993	0.8421	0.37	0.69	0.05446	0.05097	same	control_up
4	-	chr4:14028982-14031048	AT4G28360		protein_coding	2	14029143		utr3	239	14029010		utr3	92	14029737	14029583	83;49;60	192	28;25;28	81	24;23	47	2;9	11	strong	less	-0.27644	0.59033	0.8	0.88	0.25587	0.26683	same	control_up
4	-	chr4:12744569-12745351	AT4G24700		protein_coding	2	12745211		exon	24	12744726		utr3	188	None	None	6;3;0	9	43;40;37	120	5;10	15	34;34	68	noclass	less	-1.11461	0.47115	0.38	0.64	0.20753	0.17757	same	control_up
2	+	chr2:11380462-11383820	AT2G26710	CYP734A1	protein_coding	2	11383599		utr3	19	11383811		utr3	75	11382724	11382971	6;2;6	14	14;25;18	57	0;5	5	8;10	18	less	strong	-0.17775	0.09577	0.74	0.76	0.95083	0.96396	same	control_up
3	-	chr3:3908939-3910474	AT3G12260		protein_coding	2	3909094		utr3	3405	3908944		utr3	753	3910117	3909434	977;641;1038	2656	240;121;238	599	405;344	749	81;73	154	less	noclass	-0.04502	0.08087	0.78	0.8	0.72455	0.72627	same	control_up
1	+	chr1:10650913-10651828	AT1G30260		protein_coding	2	10651632		utr3	41	10651758		utr3	31	None	None	8;11;14	33	8;8;10	26	8;0	8	2;3	5	less	less	-0.13862	0.18663	0.8	0.84	0.9218	0.93534	same	control_up
1	+	chr1:26999373-27002457	AT1G71800	CSTF64	protein_coding	2	27002167		utr3	108	27002341		utr3	116	27001857	27001959	28;27;24	79	32;29;38	99	15;14	29	13;4	17	weak	strong	-0.5171	0.57502	0.73	0.85	0.12127	0.1217	same	control_up
1	-	chr1:2409864-2412776	AT1G07780	PAI1	protein_coding	2	2410220		utr3	201	2410088		utr3	125	2410985	2410896	62;59;60	181	47;20;48	115	7;13	20	6;4	10	less	noclass	-0.12827	0.16674	0.9	0.92	0.83757	0.8409	same	control_up
1	-	chr1:29641859-29643534	AT1G78850		protein_coding	2	29642276		exon	564	29641927		utr3	10269	None	None	155;97;163	415	2622;2421;3041	8084	97;52	149	1231;954	2185	noclass	weak	-0.25804	0.17895	0.74	0.79	0.34502	0.34036	same	control_up
4	+	chr4:1385612-1387802	AT4G03120		protein_coding	2	1387442		utr3	110	1387572		utr3	222	1386666	1387028	32;25;48	105	77;64;76	217	0;5	5	2;3	5	less	less	-0.6059	0.44991	0.95	0.98	0.46805	0.46403	same	control_up
1	-	chr1:5256869-5265154	AT1G15290		protein_coding	4	5257411		utr3	63	5257071		utr3	849	5259088	5258784	22;14;11	47	214;196;235	645	11;5	16	98;106	204	noclass	noclass	-0.26873	-0.14444	0.75	0.76	0.80135	0.34394	same	control_up
4	+	chr4:8788658-8790588	AT4G15380	CYP705A4	protein_coding	2	8790445		utr3	126	8790574		utr3	34	8789667	8789742	28;21;52	101	12;2;14	28	9;16	25	6;0	6	less	strong	-0.06279	0.08923	0.8	0.82	0.88585	0.88192	same	control_up
3	-	chr3:18387266-18389570	AT3G49601		protein_coding	2	18387693		exon	90	18387372		utr3	811	18389464	18389302	34;14;13	61	249;192;188	629	14;15	29	81;101	182	noclass	less	-0.51927	0.22413	0.68	0.78	0.24121	0.22746	same	control_up
5	+	chr5:19203051-19205284	AT5G47320	RPS19	protein_coding	2	19204683		exon	226	19205105		utr3	796	19204492	19204596	62;38;32	132	186;154;193	533	53;41	94	143;120	263	noclass	noclass	-0.32067	0.22191	0.58	0.67	0.29882	0.29271	same	control_up
5	-	chr5:15008138-15011256	AT5G37790		protein_coding	2	15008356		utr3	66	15008229		utr3	64	15008895	15008786	23;11;22	56	21;8;32	61	8;2	10	1;2	3	less	noclass	-0.73106	1.12107	0.85	0.95	0.17962	0.1823	same	control_up
5	+	chr5:18670050-18671460	AT5G46030		protein_coding	2	18671039		exon	235	18671339		utr3	981	18670897	18670980	85;44;53	182	280;217;268	765	23;30	53	117;99	216	noclass	strong	-0.04009	0.02441	0.77	0.78	0.90629	0.90539	same	control_up
1	-	chr1:12051360-12054752	AT1G33240	AT-GTL1	protein_coding	3	12051689		utr3	56	12051471		utr3	312	12054029	12053935	15;11;19	45	83;62;95	240	4;7	11	49;23	72	less	strong	-0.49084	-0.78524	0.8	0.77	0.7892	0.07212	same	control_up
2	-	chr2:14387193-14390338	AT2G34070	TBL37	protein_coding	2	14387581		utr3	35	14387393		utr3	103	14388012	14387919	11;3;9	23	17;23;39	79	5;7	12	9;15	24	noclass	noclass	-0.52229	0.30946	0.66	0.77	0.5297	0.51581	same	control_up
2	+	chr2:7244499-7246068	AT2G16700	ADF5	protein_coding	2	7245562		utr3	51	7245739		utr3	399	None	None	8;13;15	36	119;76;90	285	10;5	15	61;53	114	less	less	-0.02196	0.00798	0.71	0.71	0.98654	0.98296	same	control_up
2	-	chr2:7994940-7997238	AT2G18440	GUT15	ncRNA	3	7996580		exon	505	7995729		exon	3679	7996944	7996853	53;54;107	214	1099;895;626	2620	183;108	291	419;640	1059	strong	less	-1.00171	0.75905	0.42	0.71	0.0833	0.07446	same	control_up
5	+	chr5:17814243-17816788	AT5G44230	PCMP-H17	protein_coding	2	17816600		utr3	20	17816733		utr3	68	None	None	6;5;2	13	20;19;15	54	1;6	7	6;8	14	noclass	strong	-0.75213	0.30972	0.65	0.79	0.4429	0.41431	same	control_up
3	-	chr3:322459-323281	AT3G01940		protein_coding	2	322770		utr3	65	322627		utr3	105	None	None	10;5;15	30	25;31;18	74	25;10	35	21;10	31	weak	weak	-0.83048	0.70689	0.46	0.7	0.15373	0.14953	same	control_up
3	+	chr3:16123425-16128029	AT3G44540	FAR4	protein_coding	2	16127840		utr3	51	16127980		utr3	24	16127508	16127608	19;8;11	38	7;6;5	18	5;8	13	5;1	6	weak	less	-0.0223	0.04017	0.75	0.75	0.95515	0.95051	same	control_up
2	-	chr2:18637334-18640038	AT2G45200	GOS12	protein_coding	2	18637643		utr3	41	18637510		utr3	216	18637876	18637786	7;8;13	28	70;36;55	161	9;4	13	31;24	55	weak	weak	-0.3043	0.11332	0.68	0.75	0.70407	0.68465	same	control_up
4	-	chr4:12519906-12520897	AT4G24110		protein_coding	2	12520318		exon	30	12519929		utr3	142	None	None	9;2;4	15	23;17;33	73	5;10	15	31;38	69	noclass	weak	-0.07395	0.02666	0.5	0.51	0.94701	0.94733	same	control_up
3	-	chr3:20624019-20629294	AT3G55610	P5CSB	protein_coding	2	20624155		utr3	123	20624021		utr3	632	20624480	20624386	33;22;32	87	202;116;183	501	24;12	36	57;74	131	noclass	noclass	-0.42616	0.22401	0.71	0.79	0.32148	0.30205	same	control_up
1	+	chr1:3273752-3275952	AT1G10030	ERG28	protein_coding	3	3275816		utr3	390	3275942		utr3	61	3275460	3275562	113;79;113	305	21;12;21	54	46;39	85	1;6	7	weak	noclass	-0.16029	0.941	0.78	0.89	0.74325	0.15052	same	control_up
3	-	chr3:6523378-6526043	AT3G18930	ATL65	protein_coding	2	6524015		utr3	38	6523492		utr3	141	None	None	10;1;11	22	70;23;27	120	11;5	16	7;14	21	noclass	less	-1.18274	0.88015	0.58	0.85	0.15019	0.13766	same	control_up
5	-	chr5:6727341-6730406	AT5G19900		protein_coding	4	6728629		exon	79	6727798		utr3	58	None	None	24;15;11	50	10;11;13	34	11;18	29	8;16	24	noclass	weak	-0.88753	-1.15843	0.63	0.59	0.06171	0.07379	same	control_up
3	-	chr3:11163838-11166457	AT3G29200	CM1	protein_coding	3	11164722		exon	113	11164345		utr3	848	11164932	11164839	41;20;31	92	261;182;280	723	14;7	21	64;61	125	noclass	less	-0.31837	0.08881	0.81	0.85	0.52886	0.70984	same	control_up
1	+	chr1:11797329-11801358	AT1G32630		protein_coding	2	11798104		exon	63	11798548		utr3	218	11797513	11797911	13;8;20	41	51;48;51	150	15;7	22	33;35	68	noclass	less	-0.17493	0.09231	0.65	0.69	0.79796	0.78978	same	control_up
3	-	chr3:4214398-4216301	AT3G13110	SAT3	protein_coding	2	4214826		utr3	4215	4214616		utr3	648	None	None	901;705;1150	2756	136;114;180	430	722;737	1459	102;116	218	noclass	weak	-0.01685	0.04616	0.65	0.66	0.79702	0.79792	same	control_up
5	-	chr5:6040918-6043013	AT5G18270	ANAC087	protein_coding	2	6041071		utr3	203	6040944		utr3	80	6042020	6041765	39;25;31	95	22;12;15	49	75;33	108	16;15	31	weak	less	-0.29336	0.54905	0.47	0.61	0.21733	0.23718	same	control_up
5	+	chr5:5555056-5559996	AT5G16900		protein_coding	2	5559853		utr3	29	5559990		utr3	31	5559261	5559347	10;6;5	21	8;11;7	26	6;2	8	4;1	5	weak	strong	-0.48055	0.52803	0.72	0.84	0.48782	0.48782	same	control_up
2	-	chr2:12274467-12277416	AT2G28630	KCS12	protein_coding	3	12277171		utr5	141	12275336		utr3	48	None	None	48;29;38	115	11;20;15	46	12;14	26	1;1	2	weak	less	-0.27364	2.1601	0.82	0.96	0.26298	0.08934	same	control_up
5	+	chr5:23805716-23808477	AT5G58960	GIL1	protein_coding	2	23807425		exon	96	23808474		utr3	1436	23805845	23806273	36;12;24	72	458;311;433	1202	13;11	24	132;102	234	noclass	strong	-0.59343	0.20017	0.75	0.84	0.18628	0.17312	same	control_up
3	-	chr3:3551800-3554842	AT3G11330	PIRL9	protein_coding	3	3552091		utr3	1510	3551941		utr3	133	3553039	3552960	432;353;456	1241	30;40;35	105	110;159	269	16;12	28	less	noclass	-0.04393	-0.32264	0.82	0.79	0.86021	0.60922	same	control_up
5	+	chr5:6006034-6008725	AT5G18170	GDH1	protein_coding	2	6008315		utr3	46	6008443		utr3	876	6007968	6008061	13;4;20	37	277;212;263	752	8;1	9	64;60	124	noclass	strong	-0.38863	0.21846	0.8	0.86	0.7593	0.73934	same	control_up
5	+	chr5:17191498-17194130	AT5G42880	WEL3	protein_coding	2	17192686		exon	22	17193438		exon	37	17192252	17192329	5;4;6	15	17;10;6	33	5;2	7	1;3	4	noclass	noclass	-1.02161	0.91618	0.68	0.89	0.24121	0.23068	same	control_up
4	+	chr4:16136748-16138286	AT4G33565		protein_coding	3	16138063		utr3	154	16138223		utr3	126	None	None	38;33;41	112	32;18;42	92	21;21	42	18;16	34	noclass	less	-0.03319	-0.02591	0.73	0.73	0.72763	0.77388	same	control_up
1	-	chr1:29715071-29716254	AT1G78995		protein_coding	3	29715301		utr3	310	29715081		utr3	316	29715574	29715490	107;70;60	237	105;79;82	266	45;28	73	27;23	50	noclass	strong	-0.34169	0.37542	0.76	0.84	0.13096	0.12688	same	control_up
1	-	chr1:16982903-16984443	AT1G44920		protein_coding	3	16983107		utr3	2734	16982936		utr3	1233	16983387	16983258	727;593;789	2109	391;260;354	1005	330;295	625	114;114	228	noclass	noclass	-0.13047	0.24416	0.77	0.82	0.31962	0.08188	same	control_up
1	-	chr1:25734059-25738133	AT1G68560	XYL1	protein_coding	3	25734530		exon	499	25734235		utr3	6174	25736924	25736302	134;89;96	319	1539;1222;1578	4339	115;65	180	899;936	1835	noclass	strong	-0.65485	-0.22978	0.64	0.7	0.40677	0.42677	same	control_up
2	-	chr2:19111960-19114226	AT2G46550		protein_coding	2	19112411		exon	87	19112087		utr3	1284	19113990	19113472	32;17;21	70	335;336;375	1046	6;11	17	135;103	238	noclass	less	-0.09189	0.04005	0.8	0.81	0.90131	0.89853	same	control_up
2	-	chr2:8739739-8742649	AT2G20280		protein_coding	4	8740182		exon	224	8739873		utr3	1287	8740366	8740254	70;50;46	166	351;307;342	1000	22;36	58	144;143	287	noclass	less	-0.20346	0.09553	0.74	0.78	0.44866	0.99297	same	control_up
3	-	chr3:1681816-1684596	AT3G05700	DI19-3	protein_coding	2	1682222		utr3	32	1682088		utr3	69	1683170	1683070	14;5;7	26	22;23;20	65	3;3	6	3;1	4	less	noclass	-1.09208	0.85634	0.81	0.94	0.16699	0.15946	same	control_up
4	+	chr4:12079858-12084361	AT4G23050		protein_coding	2	12083865		utr3	174	12084139		utr3	31	12083516	12083610	56;38;49	143	8;7;11	26	11;20	31	0;5	5	noclass	noclass	-0.03457	0.14214	0.82	0.84	0.87184	0.86081	same	control_up
2	-	chr2:826298-827993	AT2G02850	ARPN	protein_coding	2	826542		utr3	484	826406		utr3	42	827529	826829	176;91;142	409	12;14;12	38	41;34	75	1;3	4	strong	weak	-0.16099	0.68003	0.85	0.9	0.47939	0.4977	same	control_up
5	-	chr5:7932965-7934546	AT5G23530	CXE18	protein_coding	2	7933225		utr3	1709	7933064		utr3	300	None	None	458;223;468	1149	71;46;107	224	266;294	560	37;39	76	strong	noclass	-0.18133	0.3603	0.67	0.75	0.17343	0.18032	same	control_up
2	-	chr2:10974654-10975915	AT2G25735		protein_coding	2	10975236		utr3	64	10975080		utr3	198	None	None	10;18;12	40	71;33;35	139	14;10	24	33;26	59	less	less	-0.25297	0.17377	0.62	0.7	0.70507	0.69755	same	control_up
2	+	chr2:6608560-6609680	AT2G15220		protein_coding	2	6609429		utr3	38	6609555		utr3	302	None	None	6;10;8	24	74;72;47	193	12;2	14	74;35	109	strong	less	-0.04182	0.01102	0.63	0.64	0.96963	0.98304	same	control_up
1	+	chr1:19163842-19170448	AT1G51690	ATBALPHA	protein_coding	2	19170304		utr3	226	19170445		utr3	1148	19169748	19169836	52;59;60	171	352;282;310	944	32;23	55	77;127	204	weak	weak	-0.33027	0.22731	0.76	0.82	0.3337	0.3245	same	control_up
3	+	chr3:3186037-3188539	AT3G10300		protein_coding	2	3188149		utr3	121	3188275		utr3	194	3187446	3187557	40;27;27	94	59;33;63	155	22;5	27	19;20	39	less	noclass	-0.09206	0.08053	0.78	0.8	0.98837	0.98924	same	control_up
1	+	chr1:23337166-23340691	AT1G62990	KNAT7	protein_coding	2	23340480		utr3	37	23340687		utr3	71	23339748	23340206	14;9;6	29	27;17;15	59	8;0	8	10;2	12	less	noclass	-0.27129	0.16707	0.78	0.83	0.7593	0.74992	same	control_up
5	-	chr5:1416563-1420553	AT5G04870	CPK1	protein_coding	2	1416936		utr3	640	1416782		utr3	237	1417478	1417128	192;127;154	473	67;43;79	189	88;79	167	31;17	48	less	noclass	-0.18442	0.28735	0.74	0.8	0.36372	0.37078	same	control_up
3	-	chr3:5853058-5854905	AT3G17170	RFC3	protein_coding	2	5853296		exon	1336	5853058		utr3	1364	5853816	5853694	366;222;295	883	378;310;297	985	222;231	453	174;205	379	noclass	noclass	-0.21757	0.21905	0.66	0.72	0.14798	0.14798	same	control_up
2	+	chr2:14180977-14182438	AT2G33480	NAC041	protein_coding	2	14181940		exon	179	14182305		utr3	147	14181789	14181877	52;41;51	144	45;33;48	126	22;13	35	9;12	21	noclass	strong	-0.23657	0.30487	0.8	0.86	0.42602	0.42843	same	control_up
3	+	chr3:19890363-19892442	AT3G53670		protein_coding	3	19892065		exon	40	19892442		utr3	254	19891391	19891889	14;9;7	30	61;50;83	194	3;7	10	15;45	60	noclass	weak	-0.49016	-0.37806	0.75	0.76	0.7098	0.24141	same	control_up
1	-	chr1:25028537-25029856	AT1G67050		protein_coding	2	25028828		utr3	124	25028627		utr3	218	None	None	29;27;27	83	58;43;66	167	20;21	41	36;15	51	weak	less	-0.38037	0.30117	0.67	0.77	0.28783	0.28136	same	control_up
4	-	chr4:15612336-15614543	AT4G32340		protein_coding	2	15612663		utr3	1850	15612477		utr3	161	15613283	15612870	503;396;558	1457	43;28;67	138	216;177	393	15;8	23	noclass	noclass	-0.1957	0.48616	0.79	0.86	0.256	0.26758	same	control_up
3	+	chr3:5497480-5499473	AT3G16220		protein_coding	2	5498890		utr3	48	5499295		utr3	628	5498755	5498860	10;9;16	35	197;135;169	501	6;7	13	85;42	127	noclass	less	-0.43173	0.11463	0.73	0.8	0.49908	0.48187	same	control_up
1	+	chr1:4877505-4879306	AT1G14280	PKS2	protein_coding	2	4878476		exon	51	4879056		utr3	545	None	None	12;8;12	32	142;108;154	404	14;5	19	61;80	141	noclass	less	-0.54987	0.2215	0.63	0.74	0.42256	0.38892	same	control_up
1	-	chr1:154366-156177	AT1G01420	UGT72B3	protein_coding	2	154746		exon	42	154490		utr3	253	None	None	14;8;3	25	74;44;75	193	9;8	17	33;27	60	noclass	weak	-0.73501	0.38441	0.6	0.76	0.27237	0.25189	same	control_up
1	-	chr1:11663007-11666119	AT1G32340	NHL8	protein_coding	2	11663344		utr3	149	11663070		utr3	35	11663681	11663590	44;39;38	121	8;9;12	29	16;12	28	3;3	6	less	weak	-0.0361	0.12258	0.81	0.83	0.90076	0.90504	same	control_up
2	-	chr2:7917412-7919344	AT2G18193		protein_coding	2	7917696		exon	32	7917516		utr3	229	7918208	7918133	14;0;6	20	69;41;47	157	6;6	12	22;50	72	noclass	strong	-0.29357	0.18169	0.62	0.69	0.61197	0.60231	same	control_up
5	+	chr5:17367826-17369509	AT5G43280	DCI1	protein_coding	2	17369185		utr3	168	17369312		utr3	297	17368819	17368921	45;33;53	131	99;60;78	237	22;15	37	24;36	60	noclass	noclass	-0.08571	0.0647	0.78	0.8	0.82349	0.82124	same	control_up
1	-	chr1:20803660-20804573	AT1G55675		protein_coding	2	20804175		exon	712	20803666		utr3	1558	None	None	166;118;204	488	353;284;453	1090	122;102	224	249;219	468	weak	strong	-0.06186	0.03824	0.69	0.7	0.71164	0.71096	same	control_up
3	+	chr3:1362496-1364798	AT3G04930		protein_coding	2	1364537		utr3	138	1364702		utr3	504	None	None	32;21;44	97	114;107;132	353	20;21	41	98;53	151	weak	weak	-0.00319	0.00188	0.7	0.7	0.94125	0.94238	same	control_up
3	+	chr3:19810654-19812712	AT3G53440		protein_coding	2	19811638		exon	116	19812670		utr3	81	None	None	47;17;24	88	31;13;18	62	16;12	28	3;16	19	noclass	weak	-0.02979	0.03472	0.76	0.77	0.844	0.84324	same	control_up
1	+	chr1:2215215-2216981	AT1G07210		protein_coding	2	2216851		utr3	123	2216980		utr3	1153	2216386	2216475	37;40;20	97	321;262;355	938	13;13	26	103;112	215	noclass	noclass	-0.12386	0.07492	0.79	0.81	0.78898	0.7853	same	control_up
1	+	chr1:4868345-4871487	AT1G14250	APY5	protein_coding	2	4871327		utr3	33	4871457		utr3	125	4870979	4871069	1;2;6	9	9;13;23	45	7;17	24	41;39	80	strong	noclass	-0.4197	0.1764	0.27	0.36	0.62851	0.61209	same	control_up
4	-	chr4:6260301-6263180	AT4G10000		protein_coding	2	6260584		utr3	45	6260318		utr3	37	6260906	6260808	13;10;16	39	8;12;15	35	2;4	6	0;2	2	noclass	noclass	-0.54006	0.90298	0.87	0.95	0.39102	0.39254	same	control_up
2	-	chr2:1045445-1047743	AT2G03470		protein_coding	2	1046067		exon	38	1045499		utr3	667	1046981	1046898	15;7;6	28	194;181;238	613	7;3	10	24;30	54	noclass	less	-1.44398	0.60785	0.74	0.92	0.05831	0.04606	same	control_up
5	+	chr5:4196255-4197939	AT5G13180	NAC083	protein_coding	2	4197655		utr3	2708	4197786		utr3	168	4197165	4197246	708;424;711	1843	50;23;42	115	416;449	865	16;37	53	less	less	-0.00776	0.0152	0.68	0.68	0.93968	0.93954	same	control_up
5	+	chr5:4508405-4514665	AT5G13980		protein_coding	2	4514127		utr3	130	4514424		utr3	956	4514025	4514090	42;18;42	102	320;214;278	812	9;19	28	67;77	144	noclass	strong	-0.45197	0.19334	0.78	0.85	0.31128	0.28898	same	control_up
3	-	chr3:6553439-6555146	AT3G19000		protein_coding	2	6553927		utr3	34	6553528		utr3	147	6554510	6554364	14;3;7	24	47;36;39	122	5;5	10	17;8	25	noclass	strong	-0.72808	0.33403	0.71	0.83	0.30641	0.29072	same	control_up
3	+	chr3:7874144-7878811	AT3G22270		protein_coding	2	7878142		utr3	620	7878457		utr3	120	7875488	7875850	157;106;164	427	32;23;35	90	85;108	193	14;16	30	noclass	noclass	-0.09789	0.34419	0.69	0.75	0.37423	0.38452	same	control_up
1	+	chr1:28714764-28717909	AT1G76520	PILS3	protein_coding	2	28717400		utr3	1065	28717704		utr3	76	28717078	28717163	331;286;278	895	24;20;24	68	87;83	170	3;5	8	noclass	noclass	-0.08096	0.59863	0.84	0.89	0.3629	0.37376	same	control_up
5	+	chr5:23742362-23744645	AT5G58787		protein_coding	2	23744479		utr3	46	23744606		utr3	155	23744034	23744106	4;15;12	31	29;38;49	116	9;6	15	31;8	39	noclass	noclass	-0.3316	0.17431	0.67	0.75	0.5052	0.49956	same	control_up
5	+	chr5:26572264-26573425	AT5G66580		protein_coding	2	26573077		exon	44	26573387		utr3	206	None	None	11;5;7	23	56;28;43	127	11;10	21	46;33	79	noclass	weak	-0.42097	0.12701	0.52	0.62	0.46701	0.45421	same	control_up
5	-	chr5:8557736-8559487	AT5G24890		protein_coding	3	8558653		exon	50	8558202		utr3	139	8558848	8558756	16;7;13	36	34;26;50	110	5;9	14	17;12	29	strong	less	-0.38997	0.19128	0.72	0.79	0.74592	0.26265	same	control_up
4	+	chr4:10940413-10943560	AT4G20260	PCAP1	protein_coding	2	10943314		utr3	269	10943494		utr3	4772	10942297	10942834	103;60;56	219	1220;1383;1415	4018	33;17	50	406;348	754	weak	weak	-0.18976	0.13986	0.81	0.84	0.73415	0.73053	same	control_up
1	+	chr1:830549-835410	AT1G03370		protein_coding	2	835233		utr3	26	835360		utr3	508	834419	834512	4;10;6	20	151;108;144	403	5;1	6	51;54	105	noclass	weak	-0.11973	0.03014	0.77	0.79	0.93204	0.90787	same	control_up
1	-	chr1:7814662-7815721	AT1G22140		protein_coding	2	7814971		utr3	42	7814811		utr3	304	7815492	7815292	12;9;8	29	60;73;111	244	9;4	13	29;31	60	less	less	-0.62095	0.26559	0.69	0.8	0.45197	0.42548	same	control_up
3	-	chr3:8062711-8064648	AT3G22800	LRX6	protein_coding	2	8062920		utr3	261	8062793		utr3	50	None	None	59;49;56	164	17;6;16	39	42;55	97	4;7	11	strong	less	-0.24491	0.79955	0.63	0.78	0.17623	0.20746	same	control_up
3	+	chr3:7319788-7321802	AT3G20890		protein_coding	2	7321341		utr3	160	7321522		utr3	84	7319952	7320188	39;26;30	95	18;16;23	57	40;25	65	17;10	27	noclass	noclass	-0.19869	0.33642	0.59	0.68	0.41459	0.42377	same	control_up
2	-	chr2:18097399-18099135	AT2G43640	SRP14	protein_coding	2	18097701		exon	110	18097498		utr3	544	18098107	18097772	38;20;27	85	184;134;134	452	16;9	25	38;54	92	noclass	less	-0.37675	0.16861	0.77	0.83	0.41452	0.39713	same	control_up
1	-	chr1:19756444-19759699	AT1G53025		protein_coding	2	19756815		utr3	51	19756580		utr3	30	19757496	19757386	10;12;17	39	5;7;12	24	9;3	12	4;2	6	noclass	less	-0.11143	0.18674	0.76	0.8	0.84068	0.84517	same	control_up
3	+	chr3:583112-585947	AT3G02710		protein_coding	2	585782		utr3	82	585947		utr3	941	585463	585689	42;19;6	67	266;228;283	777	5;10	15	81;83	164	noclass	less	-0.07118	0.05274	0.82	0.83	0.84703	0.84447	same	control_up
2	-	chr2:17798265-17800071	AT2G42770		protein_coding	2	17798550		utr3	1628	17798316		utr3	1230	17798825	17798722	397;267;385	1049	338;216;319	873	317;262	579	159;198	357	noclass	less	-0.20631	0.22342	0.64	0.71	0.1548	0.15532	same	control_up
1	+	chr1:7922275-7925096	AT1G22440		protein_coding	2	7924853		utr3	55	7924990		utr3	152	7924528	7924641	14;16;10	40	32;49;49	130	10;5	15	11;11	22	strong	less	-0.74523	0.41923	0.73	0.86	0.19566	0.18047	same	control_up
5	+	chr5:26660310-26662918	AT5G66770	SCL4	protein_coding	4	26662745		utr3	148	26662895		utr3	189	None	None	34;25;38	97	43;42;60	145	25;26	51	32;12	44	less	less	-0.51607	0.28664	0.66	0.77	0.17732	0.33576	same	control_up
2	+	chr2:12759972-12766793	AT2G29940	ABCG31	protein_coding	2	12766600		utr3	38	12766771		utr3	83	12766015	12766187	11;7;14	32	15;31;33	79	1;5	6	2;2	4	weak	strong	-1.08057	0.86294	0.84	0.95	0.23582	0.22117	same	control_up
1	-	chr1:8529063-8532261	AT1G24120	ATJ16	protein_coding	2	8529434		exon	105	8529141		utr3	288	8529733	8529579	48;22;21	91	94;68;97	259	9;5	14	13;16	29	noclass	noclass	-0.28519	0.19427	0.87	0.9	0.63046	0.62363	same	control_up
3	-	chr3:4140877-4142547	AT3G12970		protein_coding	2	4141183		utr3	43	4141050		utr3	180	None	None	10;10;18	38	70;41;50	161	2;3	5	10;9	19	less	less	-0.10146	0.04009	0.88	0.89	0.92159	0.91964	same	control_up
3	+	chr3:20056663-20059582	AT3G54170	FIP37	protein_coding	2	20059262		exon	74	20059504		utr3	249	20059138	20059239	22;10;14	46	77;60;53	190	12;16	28	31;28	59	noclass	noclass	-0.67685	0.30853	0.62	0.76	0.11369	0.10374	same	control_up
2	-	chr2:9553796-9556166	AT2G22490	CYCD2;1	protein_coding	2	9554058		utr3	51	9553805		utr3	592	9554503	9554417	11;8;22	41	181;145;183	509	6;4	10	36;47	83	weak	weak	-0.44133	0.15147	0.8	0.86	0.52886	0.51573	same	control_up
4	-	chr4:7227970-7229992	AT4G12060	CLPT2	protein_coding	2	7228218		utr3	892	7228060		utr3	556	7228996	7228426	217;191;260	668	184;123;140	447	134;90	224	62;47	109	less	noclass	-0.20331	0.24344	0.75	0.8	0.29319	0.29522	same	control_up
3	+	chr3:20091851-20104256	AT3G54280	RGD3	protein_coding	2	20103915		utr3	67	20104154		utr3	86	20103563	20103644	13;15;25	53	41;19;21	81	6;8	14	0;5	5	weak	less	-0.97148	1.08188	0.79	0.94	0.11043	0.10958	same	control_up
1	+	chr1:11193624-11196396	AT1G31300		protein_coding	2	11196152		utr3	495	11196311		utr3	75	11195670	11195819	119;102;120	341	33;4;25	62	81;73	154	5;8	13	less	noclass	-0.41748	0.59207	0.69	0.83	0.56038	0.57927	same	control_up
2	+	chr2:10379947-10383404	AT2G24420		protein_coding	2	10383152		utr3	188	10383278		utr3	2365	10382674	10382966	47;25;74	146	704;576;765	2045	14;28	42	149;171	320	less	less	-0.54642	0.36181	0.78	0.86	0.17989	0.17054	same	control_up
2	-	chr2:14265280-14268002	AT2G33730	RH21	protein_coding	3	14267493		exon	154	14265489		utr3	660	None	None	57;27;33	117	181;132;178	491	19;18	37	81;88	169	noclass	less	-0.04456	-0.15205	0.76	0.74	0.99297	0.52886	same	control_up
5	+	chr5:25250255-25252353	AT5G62910		protein_coding	2	25251413		exon	31	25252217		utr3	511	25251061	25251166	13;4;5	22	105;115;148	368	1;8	9	59;84	143	noclass	weak	-0.09303	0.04755	0.71	0.72	0.97366	0.97781	same	control_up
3	+	chr3:22120875-22121956	AT3G59880		protein_coding	2	22121501		utr3	30	22121646		utr3	82	None	None	8;1;13	22	25;8;37	70	3;5	8	8;4	12	strong	noclass	-0.71368	0.36747	0.73	0.85	0.32704	0.31682	same	control_up
5	-	chr5:7383582-7385832	AT5G22310		protein_coding	2	7384251		exon	50	7383627		utr3	100	7384739	7384665	17;8;3	28	30;18;21	69	15;7	22	22;9	31	noclass	weak	-0.48791	0.32227	0.56	0.69	0.33488	0.32433	same	control_up
5	-	chr5:5467319-5473591	AT5G16680		protein_coding	2	5467677		exon	193	5467354		utr3	166	5468434	5468319	60;29;60	149	48;37;46	131	19;25	44	19;16	35	strong	less	-0.07693	0.08591	0.77	0.79	0.81103	0.81137	same	control_up
3	+	chr3:2156735-2157915	AT3G06840		protein_coding	2	2157712		utr3	165	2157849		utr3	88	2157016	2157146	48;40;50	138	32;26;21	79	11;16	27	3;6	9	less	less	-0.26967	0.51107	0.84	0.9	0.3678	0.37385	same	control_up
5	-	chr5:5571549-5572404	AT5G16940		protein_coding	2	5571764		utr3	132	5571550		utr3	184	5572321	5572223	29;36;35	100	54;38;53	145	18;14	32	20;19	39	noclass	less	-0.12671	0.10475	0.76	0.79	0.74217	0.741	same	control_up
4	+	chr4:14288378-14290912	AT4G28980	CDKF-1	protein_coding	2	14290699		utr3	1016	14290829		utr3	71	14288971	14289162	254;209;344	807	22;21;17	60	95;114	209	1;10	11	weak	strong	-0.1795	0.33566	0.79	0.85	0.54143	0.54947	same	control_up
1	-	chr1:25893970-25895055	AT1G68880	BZIP8	protein_coding	2	25894392		utr3	192	25894236		utr3	1035	None	None	44;41;58	143	381;211;271	863	29;20	49	78;94	172	weak	strong	-0.44916	0.30437	0.74	0.83	0.24215	0.23324	same	control_up
1	-	chr1:2052369-2055547	AT1G06700	PTI11	protein_coding	2	2052622		utr3	350	2052482		utr3	856	2052984	2052875	94;75;117	286	282;187;253	722	29;35	64	72;62	134	strong	noclass	-0.15819	0.10494	0.82	0.84	0.56303	0.55945	same	control_up
1	+	chr1:2225758-2227607	AT1G07250	UGT71C4	protein_coding	2	2227275		exon	159	2227496		utr3	1184	None	None	51;30;36	117	287;233;467	987	29;13	42	83;114	197	noclass	less	-0.48144	0.37454	0.74	0.83	0.43885	0.42846	same	control_up
4	+	chr4:13723609-13725358	AT4G27435		protein_coding	2	13725005		utr3	73	13725150		utr3	150	13724295	13724645	26;15;11	52	50;22;64	136	14;7	21	4;10	14	less	less	-1.0143	0.9295	0.71	0.91	0.1512	0.14604	same	control_up
2	-	chr2:12903207-12905337	AT2G30250	WRKY25	protein_coding	3	12903389		utr3	60	12903236		utr3	135	12903764	12903691	15;6;17	38	32;23;43	98	14;8	22	13;24	37	less	less	-0.13605	0.48745	0.63	0.73	0.68202	0.40196	same	control_up
5	-	chr5:5290695-5298110	AT5G16210		protein_coding	2	5290917		utr3	155	5290732		utr3	83	5291494	5291399	63;32;31	126	34;16;19	69	14;15	29	5;9	14	strong	weak	-0.06652	0.11576	0.81	0.83	0.82868	0.82946	same	control_up
1	-	chr1:17165124-17167923	AT1G45249	ABF2	protein_coding	4	17165280		utr3	46	17165147		utr3	118	17165599	17165494	7;12;14	33	37;30;26	93	3;10	13	9;16	25	less	noclass	-0.23078	0.30213	0.72	0.79	0.85941	0.362	same	control_up
3	+	chr3:16263045-16264260	AT3G44716		protein_coding	2	16263873		utr3	113	16264260		utr3	21	16263560	16263643	41;21;31	93	5;5;8	18	14;6	20	2;1	3	less	less	-0.0725	0.31078	0.82	0.86	0.81042	0.81498	same	control_up
2	+	chr2:9162515-9168555	AT2G21410	VHA-A2	protein_coding	2	9168304		utr3	747	9168451		utr3	595	9167837	9167935	211;155;246	612	154;166;181	501	58;77	135	43;51	94	strong	noclass	-0.12251	0.13572	0.82	0.84	0.60245	0.60304	same	control_up
5	+	chr5:23167773-23171024	AT5G57180	CIA2	protein_coding	3	23170463		utr3	95	23170971		utr3	819	None	None	31;15;22	68	226;159;244	629	16;11	27	91;99	190	noclass	strong	-0.58428	-0.18413	0.72	0.77	0.3175	0.26044	same	control_up
3	+	chr3:10743768-10747201	AT3G28670		protein_coding	2	10747016		utr3	57	10747153		utr3	63	10746588	10746676	13;11;23	47	27;17;9	53	8;2	10	7;3	10	noclass	noclass	-0.08732	0.08508	0.82	0.84	0.97485	0.97471	same	control_up
5	+	chr5:3799407-3803215	AT5G11790	NDL2	protein_coding	3	3799662		utr5	39	3799797		utr5	67	None	None	11;0;1	12	12;6;12	30	17;10	27	19;18	37	strong	weak	-0.91596	0.06418	0.31	0.45	0.42392	0.62767	same	control_up
1	-	chr1:8959086-8961182	AT1G25510		protein_coding	2	8959305		utr3	104	8959166		utr3	207	None	None	20;23;27	70	72;44;56	172	15;19	34	19;16	35	weak	weak	-0.70469	0.52945	0.67	0.83	0.05238	0.04919	same	control_up
5	-	chr5:25314103-25315532	AT5G63100		protein_coding	2	25314321		utr3	39	25314159		utr3	445	None	None	6;5;15	26	125;93;110	328	8;5	13	46;71	117	less	strong	-0.34107	0.15276	0.67	0.74	0.62589	0.61355	same	control_up
5	-	chr5:19465787-19469938	AT5G48030	GFA2	protein_coding	3	19466077		utr3	551	19465950		utr3	54	19466496	19466394	142;118;140	400	18;18;10	46	70;81	151	5;3	8	less	weak	-0.16141	0.9606	0.73	0.85	0.61092	0.17426	same	control_up
4	-	chr4:3764240-3766670	AT4G06634	YY1	protein_coding	2	3764625		exon	102	3764321		utr3	338	3765507	3765077	35;20;27	82	105;81;107	293	7;13	20	19;26	45	noclass	strong	-0.46601	0.20853	0.8	0.87	0.31045	0.30135	same	control_up
1	-	chr1:9603177-9606246	AT1G27600	IRX9H	protein_coding	2	9603824		utr3	25	9603551		utr3	220	9604061	9603869	2;5;9	16	60;51;62	173	7;2	9	23;24	47	noclass	noclass	-0.79492	0.24471	0.64	0.79	0.42443	0.35584	same	control_up
2	+	chr2:7674318-7676275	AT2G17670		protein_coding	2	7675990		utr3	89	7676156		utr3	190	None	None	25;18;28	71	52;35;67	154	9;9	18	18;18	36	less	noclass	-0.07403	0.0404	0.8	0.81	0.89853	0.89714	same	control_up
4	+	chr4:11572788-11575144	AT4G21800	QQT2	protein_coding	2	11574771		exon	182	11575125		utr3	548	11574634	11574710	50;27;35	112	165;84;128	377	34;36	70	65;106	171	noclass	noclass	-0.29898	0.1551	0.62	0.69	0.27237	0.2652	same	control_up
3	-	chr3:9911872-9914517	AT3G26900	SKL1	protein_coding	2	9912238		utr3	413	9911943		utr3	576	9912460	9912382	126;87;104	317	163;142;177	482	54;42	96	64;30	94	less	strong	-0.33886	0.30721	0.77	0.84	0.10241	0.10141	same	control_up
5	+	chr5:7172603-7177984	AT5G21105		protein_coding	3	7177526		utr3	887	7177663		utr3	579	7174551	7176445	192;173;285	650	131;153;158	442	123;114	237	76;61	137	noclass	less	-0.02013	0.233	0.73	0.76	0.83415	0.43309	same	control_up
3	-	chr3:19023063-19024351	AT3G51230		protein_coding	2	19023233		utr3	154	19023104		utr3	21	19024184	19024040	61;25;32	118	5;9;5	19	18;18	36	0;2	2	strong	noclass	-0.4052	1.21402	0.77	0.9	0.3337	0.35746	same	control_up
3	-	chr3:23033354-23036807	AT3G62240		protein_coding	2	23034002		exon	48	23033445		utr3	750	23035225	23035142	17;6;11	34	190;208;170	568	4;10	14	91;91	182	noclass	strong	-0.29642	0.1323	0.71	0.76	0.76274	0.74992	same	control_up
5	+	chr5:5038562-5040839	AT5G15530	BCCP2	protein_coding	2	5040657		utr3	903	5040792		utr3	74	5040327	5040412	306;181;318	805	28;19;20	67	55;43	98	4;3	7	noclass	strong	-0.03682	0.19695	0.89	0.91	0.81137	0.81333	same	control_up
4	-	chr4:6851183-6853911	AT4G11260	SGT1B	protein_coding	2	6851428		utr3	99	6851292		utr3	704	6851723	6851622	27;31;20	78	198;126;257	581	13;8	21	53;70	123	weak	less	-0.17615	0.11844	0.79	0.83	0.7955	0.79028	same	control_up
3	-	chr3:526292-528387	AT3G02520	GRF7	protein_coding	2	526683		utr3	319	526537		utr3	477	526992	526880	67;59;80	206	138;80;115	333	60;53	113	63;81	144	less	weak	-0.17375	0.15025	0.65	0.7	0.50275	0.50082	same	control_up
3	+	chr3:20396596-20398652	AT3G55030	PGPS2	protein_coding	3	20398353		utr3	91	20398652		utr3	98	20397933	20398022	15;15;25	55	22;21;21	64	19;17	36	9;25	34	noclass	weak	-0.21169	0.10172	0.6	0.65	0.54959	0.81273	same	control_up
4	+	chr4:17130245-17134655	AT4G36210		protein_coding	2	17134420		utr3	144	17134565		utr3	634	17133997	17134187	34;34;57	125	180;143;236	559	14;5	19	36;39	75	strong	noclass	-0.12455	0.05026	0.87	0.88	0.81498	0.80977	same	control_up
5	+	chr5:16846149-16848567	AT5G42150		protein_coding	2	16848131		utr3	333	16848280		utr3	145	16847669	16847747	96;63;98	257	43;29;42	114	43;33	76	19;12	31	less	strong	-0.04138	0.08133	0.77	0.79	0.83324	0.83447	same	control_up
5	-	chr5:8179702-8181106	AT5G24155		protein_coding	2	8180424		utr3	241	8180014		utr3	278	8180811	8180660	26;22;30	78	50;28;29	107	95;68	163	104;67	171	strong	less	-0.19754	0.17958	0.32	0.38	0.46526	0.46413	same	control_up
4	+	chr4:1887461-1889254	AT4G03960		protein_coding	2	1889097		utr3	40	1889224		utr3	111	1888707	1888792	19;3;8	30	34;24;29	87	8;2	10	9;15	24	strong	weak	-0.20027	0.14221	0.75	0.78	0.81305	0.80811	same	control_up
5	+	chr5:12079527-12081646	AT5G32450		protein_coding	2	12081507		utr3	1346	12081644		utr3	86	12081094	12081295	454;284;421	1159	33;30;16	79	97;90	187	2;5	7	noclass	noclass	-0.2841	0.61551	0.86	0.92	0.42428	0.43885	same	control_up
3	-	chr3:4706801-4709175	AT3G14180	ASIL2	protein_coding	2	4708193		exon	80	4707171		utr3	490	None	None	33;19;10	62	141;133;106	380	10;8	18	58;52	110	noclass	less	-0.02412	0.01114	0.78	0.78	0.93968	0.94138	same	control_up
3	-	chr3:19861178-19864587	AT3G53570	AFC1	protein_coding	2	19861459		exon	78	19861289		utr3	46	19861726	19861646	28;14;28	70	10;19;15	44	4;4	8	2;0	2	weak	less	-0.5305	0.87636	0.9	0.96	0.44482	0.44886	same	control_up
4	-	chr4:16986839-16989046	AT4G35860	RABB1B	protein_coding	2	16987019		utr3	79	16986893		utr3	757	16987317	16987210	13;21;21	55	205;143;229	577	12;12	24	96;84	180	noclass	noclass	-0.32758	0.12792	0.7	0.76	0.52886	0.51289	same	control_up
1	+	chr1:30410584-30412288	AT1G80940		protein_coding	2	30411829		utr3	56	30412147		utr3	70	30411259	30411347	13;16;11	40	16;20;14	50	12;4	16	12;8	20	noclass	noclass	-0.00096	0.0008	0.71	0.71	0.98314	0.98412	same	control_up
3	-	chr3:14755797-14760628	AT3G42670	CHR38	protein_coding	2	14758859		exon	97	14758600		exon	246	14759688	14759593	25;22;24	71	91;49;63	203	13;13	26	17;26	43	noclass	noclass	-0.48973	0.28298	0.73	0.83	0.23328	0.22325	same	control_up
1	+	chr1:2703294-2706859	AT1G08540	SIGB	protein_coding	2	2706640		exon	353	2706779		utr3	2841	2706306	2706407	114;73;92	279	925;637;737	2299	45;29	74	254;288	542	noclass	weak	-0.12113	0.05171	0.79	0.81	0.67911	0.67169	same	control_up
2	-	chr2:10052364-10055426	AT2G23630	sks16	protein_coding	2	10052548		utr3	44	10052378		utr3	64	10052992	10052787	13;4;20	37	14;15;26	55	0;7	7	5;4	9	strong	noclass	-0.14436	0.12435	0.84	0.86	0.97781	0.98296	same	control_up
4	+	chr4:15544799-15547856	AT4G32190		protein_coding	2	15547295		exon	60	15547847		utr3	703	15545114	15545399	33;6;7	46	204;200;150	554	7;7	14	68;81	149	noclass	strong	-0.17492	0.11276	0.77	0.79	0.72038	0.71431	same	control_up
1	-	chr1:19491766-19493121	AT1G52342		protein_coding	2	19492375		utr3	936	19492237		utr3	427	None	None	216;118;193	527	110;65;103	278	255;154	409	71;78	149	less	less	-0.24107	0.29937	0.56	0.65	0.26011	0.26346	same	control_up
5	-	chr5:1964467-1967499	AT5G06440		protein_coding	2	1964760		utr3	40	1964482		utr3	290	1965542	1965461	20;6;8	34	122;50;82	254	3;3	6	12;24	36	noclass	strong	-0.24966	0.05738	0.85	0.88	0.75688	0.75891	same	control_up
4	+	chr4:1321757-1324061	AT4G02990	MTERF4	protein_coding	2	1323894		utr3	42	1324058		utr3	156	1321918	1322128	14;9;7	30	50;34;37	121	11;1	12	20;15	35	noclass	noclass	-0.32789	0.14008	0.71	0.78	0.76622	0.72622	same	control_up
4	+	chr4:15849710-15855193	AT4G32850	nPAP	protein_coding	2	15854501		utr3	1397	15854881		utr3	250	15853561	15853668	374;260;314	948	67;72;38	177	201;248	449	27;46	73	weak	strong	-0.10176	0.136	0.68	0.71	0.78116	0.78365	same	control_up
4	+	chr4:16983524-16986966	AT4G35850		protein_coding	2	16986815		utr3	385	16986941		utr3	27	16986494	16986581	139;79;86	304	8;6;9	23	34;47	81	2;2	4	noclass	noclass	-0.06868	0.55651	0.79	0.85	0.60297	0.61743	same	control_up
1	-	chr1:17013384-17015519	AT1G45010		protein_coding	2	17014225		utr3	91	17013417		utr3	76	17014937	17014840	18;14;27	59	11;40;16	67	19;13	32	6;3	9	strong	strong	-0.98514	1.14881	0.65	0.88	0.15373	0.15694	same	control_up
2	-	chr2:14760727-14763133	AT2G35030	PCMP-E15	protein_coding	2	14761284		exon	23	14760816		utr3	120	None	None	6;5;2	13	46;36;21	103	8;2	10	6;11	17	noclass	less	-1.56295	0.66212	0.57	0.86	0.0739	0.04854	same	control_up
1	+	chr1:8702360-8705878	AT1G24560		protein_coding	3	8705335		exon	202	8705846		utr3	135	8704957	8705288	48;34;51	133	41;29;32	102	34;35	69	11;22	33	noclass	strong	-0.16048	0.52204	0.66	0.76	0.53537	0.14975	same	control_up
5	+	chr5:22729014-22731314	AT5G56150	UBC30	protein_coding	2	22731015		utr3	61	22731171		utr3	980	22730632	22730819	29;16;2	47	293;229;327	849	6;8	14	73;58	131	weak	noclass	-0.54376	0.41572	0.77	0.87	0.47778	0.46353	same	control_up
4	-	chr4:13707191-13709169	AT4G27410	RD26	protein_coding	2	13707902		utr3	363	13707692		utr3	800	13708453	13708371	120;63;100	283	222;175;241	638	41;39	80	93;69	162	noclass	strong	-0.10097	0.07247	0.78	0.8	0.70787	0.70574	same	control_up
4	-	chr4:18251810-18253215	AT4G39190		protein_coding	2	18252000		utr3	95	18251810		utr3	34	None	None	28;19;31	78	14;8;6	28	8;9	17	5;1	6	weak	weak	-0.00763	0.01551	0.82	0.82	0.97444	0.97278	same	control_up
1	+	chr1:6123566-6125338	AT1G17780		protein_coding	2	6124988		utr3	53	6125268		utr3	572	6124629	6124720	23;3;14	40	157;124;151	432	7;6	13	70;70	140	strong	less	-0.05025	0.02771	0.75	0.76	0.88198	0.88378	same	control_up
1	+	chr1:4542167-4543969	AT1G13260	RAV1	protein_coding	2	4543597		utr3	1279	4543727		utr3	104	None	None	211;171;309	691	14;16;30	60	278;310	588	14;30	44	less	less	-0.06301	0.15783	0.54	0.58	0.72497	0.73056	same	control_up
1	-	chr1:10247706-10249703	AT1G29300	UNE1	protein_coding	2	10249560		utr5	46	10247788		utr3	202	None	None	8;4;14	26	40;43;52	135	10;10	20	26;41	67	weak	less	-0.46809	0.19004	0.57	0.67	0.42825	0.4113	same	control_up
5	+	chr5:9377248-9380062	AT5G26600	CpNIFS3	protein_coding	2	9379068		utr3	56	9379519		utr3	199	None	None	24;3;12	39	72;40;60	172	10;7	17	12;15	27	weak	strong	-0.9392	0.57607	0.7	0.86	0.09738	0.08304	same	control_up
3	+	chr3:20984634-20986307	AT3G56650	PPD6	protein_coding	2	20985970		utr3	852	20986121		utr3	989	20985634	20985741	273;150;250	673	288;223;273	784	119;60	179	116;89	205	noclass	noclass	-0.0243	0.02339	0.79	0.79	0.98478	0.98478	same	control_up
3	-	chr3:1141042-1142651	AT3G04310		protein_coding	2	1141340		utr3	138	1141126		utr3	21	1142233	1142096	25;38;27	90	3;6;5	14	25;23	48	1;6	7	weak	less	-0.01487	0.06076	0.65	0.67	0.93748	0.93257	same	control_up
5	-	chr5:7985353-7986850	AT5G23680		protein_coding	3	7985935		exon	72	7985777		exon	70	None	None	18;9;11	38	15;9;2	26	17;17	34	13;31	44	noclass	noclass	-0.42854	-1.34531	0.53	0.37	0.05853	0.09878	same	control_up
1	-	chr1:19638284-19640511	AT1G52710		protein_coding	2	19638527		utr3	28	19638389		utr3	306	19638802	19638674	7;3;7	17	90;64;89	243	7;4	11	32;31	63	weak	weak	-1.11779	0.20629	0.61	0.79	0.13268	0.11408	same	control_up
1	+	chr1:17123784-17129222	AT1G45201	ATTLL1	protein_coding	2	17128601		utr3	3702	17128799		utr3	406	17126912	17127015	949;545;1030	2524	111;60;120	291	610;568	1178	63;52	115	less	less	-0.055	0.19366	0.68	0.72	0.37947	0.38593	same	control_up
2	+	chr2:17490270-17493921	AT2G41900		protein_coding	2	17493601		utr3	124	17493910		utr3	41	17490697	17491327	30;22;24	76	11;9;12	32	28;20	48	5;4	9	less	less	-0.30102	0.86661	0.61	0.78	0.15045	0.16312	same	control_up
5	-	chr5:4024285-4026848	AT5G12420		protein_coding	2	4024490		utr3	25	4024355		utr3	292	4025024	4024949	6;6;7	19	91;65;69	225	3;3	6	35;32	67	less	less	-0.07181	0.01056	0.76	0.77	0.95544	0.95207	same	control_up
2	+	chr2:9937791-9938996	AT2G23340	ERF008	protein_coding	2	9938708		exon	345	9938872		utr3	406	None	None	113;40;76	229	99;63;122	284	55;61	116	66;56	122	strong	less	-0.13543	0.12999	0.66	0.7	0.64975	0.64911	same	control_up
2	+	chr2:2924359-2930750	AT2G07050	CAS1	protein_coding	2	2930522		utr3	724	2930653		utr3	82	2930093	2930174	247;174;210	631	32;22;22	76	44;49	93	2;4	6	less	less	-0.12208	0.77835	0.87	0.93	0.27585	0.28513	same	control_up
4	-	chr4:10460240-10464305	AT4G19120	ERD3	protein_coding	2	10460658		utr3	709	10460332		utr3	615	10460975	10460893	282;149;164	595	167;151;197	515	48;66	114	50;50	100	strong	less	-0.00682	0.00698	0.84	0.84	0.98478	0.98478	same	control_up
5	+	chr5:22716916-22717848	AT5G56100		protein_coding	2	22717621		utr3	373	22717750		utr3	1385	None	None	92;80;91	263	329;291;393	1013	76;34	110	208;164	372	strong	weak	-0.11252	0.07671	0.71	0.73	0.79986	0.79622	same	control_up
5	+	chr5:21826655-21830090	AT5G53770		protein_coding	2	21829800		exon	22	21829961		utr3	63	21829309	21829398	5;5;7	17	13;11;26	50	3;2	5	3;10	13	noclass	less	-0.12115	0.05165	0.77	0.79	0.90316	0.90339	same	control_up
5	+	chr5:25647912-25649767	AT5G64090		protein_coding	2	25649560		utr3	103	25649723		utr3	736	None	None	32;12;27	71	155;184;219	558	7;25	32	100;78	178	noclass	less	-0.32057	0.25281	0.69	0.76	0.78034	0.77358	same	control_up
1	+	chr1:19565600-19568390	AT1G52520	FRS6	protein_coding	2	19566295		exon	45	19568312		utr3	120	19565962	19566165	13;11;11	35	24;27;48	99	8;2	10	18;3	21	noclass	weak	-0.28395	0.15213	0.78	0.82	0.72839	0.72196	same	control_up
3	-	chr3:7652486-7656052	AT3G21720	ICL	protein_coding	2	7652686		utr3	156	7652507		utr3	1873	7653224	7652886	41;26;33	100	471;548;404	1423	26;30	56	141;309	450	strong	less	-0.54121	0.33524	0.64	0.76	0.15045	0.14199	same	control_up
3	+	chr3:2989355-2991663	AT3G09740	SYP71	protein_coding	2	2991485		utr3	174	2991625		utr3	3153	2991257	2991340	52;43;50	145	1008;669;1006	2683	12;17	29	258;212	470	noclass	noclass	-0.14712	0.03373	0.83	0.85	0.7375	0.73056	same	control_up
1	+	chr1:2882490-2884341	AT1G08970	NFYC9	protein_coding	2	2884009		utr3	299	2884246		utr3	366	None	None	62;78;77	217	123;83;95	301	35;47	82	30;35	65	noclass	weak	-0.39014	0.38419	0.73	0.82	0.14726	0.14672	same	control_up
4	+	chr4:11008557-11013859	AT4G20400	JMJ14	protein_coding	2	11013376		exon	84	11013805		utr3	412	11013076	11013296	29;23;17	69	129;94;117	340	9;6	15	34;38	72	strong	noclass	-0.02546	0.00876	0.82	0.83	0.96635	0.96599	same	control_up
5	-	chr5:7870408-7874504	AT5G23390		protein_coding	2	7870736		exon	34	7870567		utr3	232	7871039	7870949	10;11;4	25	62;52;68	182	7;2	9	28;22	50	noclass	less	-0.27531	0.09803	0.74	0.78	0.7955	0.77029	same	control_up
5	-	chr5:14541288-14546229	AT5G36890	BGLU42	protein_coding	2	14542175		exon	138	14542026		utr3	216	14542476	14542359	42;23;34	99	81;47;47	175	15;24	39	17;24	41	noclass	less	-0.41885	0.33137	0.72	0.81	0.18628	0.18265	same	control_up
5	-	chr5:23521048-23523817	AT5G58130	ROS3	protein_coding	2	23521328		exon	49	23521084		utr3	814	23522803	23522707	25;3;11	39	220;190;230	640	2;8	10	75;99	174	noclass	weak	-0.00866	0.00535	0.8	0.79	0.97332	0.97325	same	control_up
5	+	chr5:11379906-11381656	AT5G30495		protein_coding	2	11381333		exon	44	11381561		utr3	442	11380934	11381284	14;12;7	33	140;105;106	351	5;6	11	29;62	91	noclass	strong	-0.30225	0.06004	0.75	0.79	0.67102	0.66539	same	control_up
2	+	chr2:9386430-9388240	AT2G22080		protein_coding	2	9387852		exon	74	9388181		utr3	581	9387093	9387591	28;13;13	54	199;104;146	449	8;12	20	71;61	132	noclass	noclass	-0.25508	0.0705	0.73	0.77	0.62823	0.61743	same	control_up
1	+	chr1:4547387-4548893	AT1G13280	AOC4	protein_coding	2	4548635		utr3	53	4548768		utr3	619	4547858	4548021	17;11;20	48	215;130;219	564	1;4	5	28;27	55	noclass	noclass	-0.07594	0.01136	0.91	0.91	0.94463	0.94307	same	control_up
5	-	chr5:15171142-15175565	AT5G38030	DTX30	protein_coding	2	15171329		utr3	41	15171180		utr3	80	15171644	15171551	12;7;10	29	34;15;17	66	3;9	12	5;9	14	noclass	weak	-0.57391	0.38069	0.71	0.82	0.36315	0.35178	same	control_up
4	+	chr4:14950319-14952445	AT4G30630		protein_coding	2	14952088		utr3	28	14952361		utr3	147	14951403	14951513	9;5;6	20	32;41;41	114	6;2	8	19;14	33	noclass	less	-0.38223	0.11402	0.71	0.78	0.72273	0.70131	same	control_up
2	+	chr2:11891997-11893786	AT2G27930		protein_coding	2	11893533		utr3	26	11893709		utr3	28	None	None	7;7;9	23	13;7;7	27	3;0	3	1;0	1	strong	strong	-0.72466	1.07244	0.88	0.96	0.49154	0.49192	same	control_up
4	-	chr4:17931569-17935324	AT4G38240	GNTI	protein_coding	2	17932002		utr3	40	17931658		utr3	774	17932205	17932122	13;5;8	26	197;164;217	578	6;8	14	108;88	196	noclass	less	-0.57355	0.11285	0.65	0.75	0.41831	0.39254	same	control_up
3	-	chr3:20473334-20475331	AT3G55240		protein_coding	2	20473761		utr3	279	20473556		utr3	171	20474439	20474021	90;68;56	214	51;46;45	142	34;31	65	19;10	29	noclass	strong	-0.22906	0.34719	0.77	0.83	0.28795	0.29159	same	control_up
5	+	chr5:21483918-21485384	AT5G52990	PHYL2.2	protein_coding	2	21485016		utr3	48	21485300		utr3	63	None	None	11;12;14	37	25;10;21	56	5;6	11	4;3	7	noclass	less	-0.60536	0.61199	0.77	0.89	0.29926	0.29674	same	control_up
2	-	chr2:12631340-12632537	AT2G29490	GSTU1	protein_coding	2	12631555		utr3	369	12631345		utr3	281	12632038	12631946	108;80;105	293	78;75;74	227	50;26	76	23;31	54	strong	weak	-0.06788	0.07504	0.79	0.81	0.90513	0.90574	same	control_up
1	+	chr1:8549190-8552085	AT1G24150	ATFH4	protein_coding	2	8551626		utr3	57	8552064		utr3	325	8550536	8550637	17;17;11	45	105;83;77	265	9;3	12	26;34	60	noclass	less	-0.17623	0.05609	0.79	0.82	0.80977	0.79766	same	control_up
5	-	chr5:19998822-20001571	AT5G49330	MYB111	protein_coding	3	19999349		exon	35	19998827		utr3	501	20000797	19999912	10;3;5	18	84;72;96	252	8;9	17	124;125	249	noclass	less	-0.3395	-0.38476	0.51	0.5	0.91817	0.06808	same	control_up
1	-	chr1:6680422-6683558	AT1G19330		protein_coding	2	6680630		utr3	50	6680501		utr3	43	6681038	6680940	12;6;15	33	9;5;19	33	13;4	17	7;3	10	noclass	strong	-0.34089	0.42523	0.66	0.77	0.50769	0.51449	same	control_up
2	-	chr2:16495818-16497144	AT2G39518		protein_coding	2	16496005		utr3	38	16495874		utr3	74	16496370	16496247	9;6;16	31	28;15;21	64	2;5	7	6;4	10	noclass	less	-0.31369	0.21131	0.82	0.86	0.70449	0.69856	same	control_up
1	-	chr1:7704172-7706253	AT1G21920		protein_coding	2	7704455		utr3	58	7704295		utr3	292	7704999	7704918	19;14;8	41	61;61;95	217	12;5	17	32;43	75	weak	weak	-0.16108	0.10765	0.71	0.74	0.87805	0.87254	same	control_up
4	-	chr4:9833490-9834858	AT4G17670		protein_coding	2	9833793		utr3	59	9833667		utr3	31	9834372	9834137	15;15;10	40	8;13;7	28	11;8	19	0;3	3	weak	less	-0.62509	1.53707	0.68	0.9	0.06913	0.07843	same	control_up
4	-	chr4:15255575-15258881	AT4G31450		protein_coding	2	15255851		utr3	74	15255674		utr3	145	15256320	15256092	21;13;23	57	52;27;40	119	11;6	17	12;14	26	noclass	noclass	-0.27098	0.1714	0.77	0.82	0.61244	0.60549	same	control_up
3	-	chr3:6922469-6925174	AT3G19900		protein_coding	2	6922609		utr3	794	6922470		utr3	44	6923059	6922917	219;170;258	647	10;5;24	39	65;82	147	3;2	5	less	less	-0.20151	0.60339	0.81	0.89	0.59756	0.6212	same	control_up
4	-	chr4:9228184-9241628	AT4G16340	SPK1	protein_coding	2	9228630		utr3	958	9228236		utr3	48	9229115	9229027	270;224;253	747	22;11;11	44	82;129	211	2;2	4	noclass	less	-0.2178	1.39661	0.78	0.92	0.08539	0.10266	same	control_up
2	+	chr2:15228713-15230662	AT2G36320	SAP4	protein_coding	2	15230008		utr3	377	15230142		utr3	3538	15229157	15229332	104;63;116	283	807;710;1141	2658	58;36	94	467;413	880	strong	noclass	-0.01438	0.00813	0.75	0.75	0.99297	0.99297	same	control_up
4	-	chr4:507647-512851	AT4G01210		protein_coding	3	507894		exon	298	507703		utr3	601	508292	508193	93;49;64	206	163;139;179	481	34;58	92	71;49	120	noclass	strong	-0.35402	0.51425	0.69	0.8	0.26298	0.23903	same	control_up
4	-	chr4:15406438-15409055	AT4G31860		protein_coding	2	15406577		utr3	99	15406438		utr3	57	15406969	15406879	39;18;21	78	19;10;20	49	10;11	21	4;4	8	noclass	strong	-0.26729	0.45889	0.79	0.86	0.47167	0.47939	same	control_up
1	-	chr1:23455710-23458927	AT1G63240		protein_coding	2	23456983		exon	30	23456026		utr3	143	23457302	23457218	8;7;5	20	37;38;38	113	6;4	10	16;14	30	strong	noclass	-0.7051	0.21753	0.67	0.79	0.35095	0.3344	same	control_up
5	+	chr5:9731511-9734472	AT5G27560		protein_coding	2	9733765		utr3	830	9733917		utr3	49	9733414	9733538	230;169;178	577	20;8;13	41	144;109	253	1;7	8	noclass	noclass	-0.3312	0.80374	0.7	0.84	0.28499	0.31151	same	control_up
1	+	chr1:22633773-22636100	AT1G61350		protein_coding	2	22635397		exon	28	22635975		utr3	102	None	None	7;11;2	20	26;30;21	77	7;1	8	18;7	25	noclass	less	-0.2132	0.08342	0.71	0.75	0.82406	0.81267	same	control_up
2	+	chr2:8207198-8210512	AT2G18950	HPT1	protein_coding	2	8210231		utr3	58	8210369		utr3	698	8209884	8210004	17;11;19	47	215;191;173	579	7;4	11	76;43	119	noclass	less	-0.1725	0.03543	0.81	0.83	0.83618	0.83043	same	control_up
5	-	chr5:19897369-19899300	AT5G49100		protein_coding	2	19897635		utr3	200	19897501		utr3	111	None	None	58;43;50	151	37;18;29	84	23;26	49	14;13	27	weak	less	-0.00149	0.00235	0.76	0.76	0.99925	0.99808	same	control_up
2	+	chr2:13497117-13500227	AT2G31750	UGT74D1	protein_coding	2	13499755		exon	215	13499998		utr3	2736	13497956	13499143	54;32;57	143	744;661;704	2109	44;28	72	335;292	627	noclass	noclass	-0.52237	0.26449	0.67	0.77	0.08695	0.08005	same	control_up
3	+	chr3:2513924-2515982	AT3G07880	GDI1	protein_coding	2	2515697		utr3	1135	2515827		utr3	139	2515372	2515465	324;211;366	901	44;33;34	111	125;109	234	13;15	28	noclass	noclass	-0.01504	0.03908	0.79	0.8	0.93498	0.93574	same	control_up
4	+	chr4:11150048-11152002	AT4G20820		protein_coding	2	11151764		utr3	95	11151913		utr3	153	None	None	27;8;25	60	38;37;46	121	22;13	35	25;7	32	noclass	less	-0.63743	0.56023	0.63	0.79	0.14162	0.13751	same	control_up
5	-	chr5:8640753-8643515	AT5G25070		protein_coding	3	8642101		exon	41	8640874		utr3	153	None	None	7;11;6	24	39;30;41	110	12;5	17	26;17	43	noclass	less	-1.14431	-0.29831	0.59	0.72	0.08808	0.44694	same	control_up
5	+	chr5:5485202-5493547	AT5G16715	EMB2247	protein_coding	2	5493351		utr3	40	5493512		utr3	195	5492968	5493096	12;13;10	35	53;59;63	175	2;3	5	3;17	20	noclass	less	-0.25828	0.07349	0.88	0.9	0.78365	0.78545	same	control_up
2	-	chr2:19617985-19622300	AT2G47940	DEGP2	protein_coding	2	19618228		utr3	160	19618083		utr3	1369	19618825	19618728	50;27;41	118	395;296;404	1095	23;19	42	125;149	274	noclass	less	-0.39264	0.12422	0.74	0.8	0.256	0.24383	same	control_up
5	-	chr5:25730334-25733312	AT5G64340	SAC51	protein_coding	3	25730771		utr3	121	25730353		utr3	636	25732064	25731979	43;41;23	107	227;160;177	564	6;8	14	31;41	72	noclass	strong	-0.01376	-0.00114	0.88	0.89	0.95646	0.97141	same	control_up
3	-	chr3:5481324-5485186	AT3G16180	NPF1.1	protein_coding	2	5481521		exon	27	5481395		utr3	90	5482450	5482374	7;4;8	19	27;15;22	64	3;5	8	17;9	26	noclass	weak	-0.03512	0.01324	0.7	0.71	0.95545	0.95804	same	control_up
1	+	chr1:1744443-1747733	AT1G05805	BHLH128	protein_coding	2	1747547		utr3	238	1747691		utr3	188	1747261	1747369	44;48;77	169	69;43;32	144	42;27	69	12;32	44	weak	noclass	-0.19351	0.20154	0.71	0.77	0.73429	0.73496	same	control_up
3	+	chr3:4180153-4183974	AT3G13060	ECT5	protein_coding	2	4183699		utr3	98	4183916		utr3	496	4182925	4182993	33;20;21	74	140;88;172	400	8;16	24	47;49	96	weak	noclass	-0.27771	0.14962	0.76	0.81	0.64655	0.63365	same	control_up
5	+	chr5:22753887-22758056	AT5G56220		protein_coding	2	22754556		utr5	92	22757960		utr3	95	None	None	31;16;22	69	15;25;38	78	12;11	23	12;5	17	strong	noclass	-0.32937	0.33672	0.75	0.82	0.61633	0.61633	same	control_up
5	-	chr5:18710850-18712558	AT5G46160	HLP	protein_coding	2	18711702		exon	38	18711328		utr3	643	18711940	18711857	13;3;4	20	193;119;200	512	13;5	18	79;52	131	noclass	less	-1.29876	0.53543	0.53	0.8	0.05492	0.0429	same	control_up
3	+	chr3:649813-650920	AT3G02910		protein_coding	2	650558		utr3	220	650779		utr3	1968	None	None	59;48;69	176	597;335;737	1669	22;22	44	142;157	299	noclass	less	-0.32298	0.13382	0.8	0.85	0.35095	0.34051	same	control_up
2	+	chr2:8575784-8578001	AT2G19870		protein_coding	3	8577070		exon	140	8577904		utr3	1052	None	None	56;29;20	105	334;225;317	876	19;16	35	87;89	176	noclass	noclass	-0.11105	0.6277	0.75	0.83	0.38658	0.1533	same	control_up
1	+	chr1:7785707-7786476	AT1G22065		protein_coding	2	7786172		utr3	65	7786300		utr3	47	None	None	15;8;10	33	17;4;9	30	9;23	32	9;8	17	strong	weak	-0.32753	0.42712	0.51	0.64	0.53184	0.54733	same	control_up
5	-	chr5:16664673-16667389	AT5G41670		protein_coding	3	16665456		utr3	2852	16665281		utr3	219	None	None	835;522;818	2175	63;45;64	172	294;383	677	21;26	47	less	strong	-0.13328	0.06486	0.76	0.79	0.18558	0.73014	same	control_up
3	+	chr3:1917130-1919983	AT3G06330		protein_coding	2	1919795		utr3	44	1919924		utr3	143	1919485	1919573	9;10;12	31	38;33;42	113	7;6	13	16;14	30	noclass	noclass	-0.4682	0.19119	0.7	0.79	0.45264	0.4428	same	control_up
2	+	chr2:15235528-15237903	AT2G36340	GPL3	protein_coding	2	15237224		exon	89	15237627		utr3	48	15236910	15236996	33;18;12	63	15;6;19	40	17;9	26	5;3	8	noclass	noclass	-0.42297	0.60424	0.71	0.83	0.44649	0.45809	same	control_up
5	-	chr5:24661678-24663216	AT5G61340		protein_coding	2	24661989		utr3	48	24661790		utr3	134	None	None	7;12;16	35	40;21;39	100	11;2	13	17;17	34	noclass	weak	-0.04202	0.02944	0.73	0.75	0.97066	0.97278	same	control_up
3	+	chr3:7194770-7195768	AT3G20600	NDR1	protein_coding	2	7195567		utr3	52	7195711		utr3	61	None	None	13;9;16	38	18;7;21	46	9;5	14	8;7	15	less	weak	-0.08727	0.07843	0.73	0.75	0.90112	0.90018	same	control_up
4	+	chr4:9575811-9577966	AT4G17010		protein_coding	2	9577751		utr3	34	9577902		utr3	81	9577043	9577371	9;12;6	27	21;23;24	68	1;6	7	5;8	13	noclass	strong	-0.28459	0.15122	0.79	0.84	0.76444	0.75335	same	control_up
1	-	chr1:7038526-7040230	AT1G20330	SMT2	protein_coding	2	7038842		utr3	1326	7038714		utr3	227	None	None	288;237;392	917	59;41;74	174	230;179	409	35;18	53	less	strong	-0.13514	0.40989	0.69	0.77	0.11987	0.127	same	control_up
5	-	chr5:15397739-15401094	AT5G38460		protein_coding	2	15398406		utr3	220	15398278		utr3	68	15399149	15399058	86;35;53	174	18;13;27	58	27;19	46	4;6	10	less	noclass	-0.22572	0.42005	0.79	0.85	0.53963	0.5512	same	control_up
5	+	chr5:5161723-5163194	AT5G15820		protein_coding	2	5162357		exon	145	5162993		utr3	232	None	None	31;11;23	65	33;43;62	138	46;34	80	53;41	94	noclass	less	-0.485	0.42979	0.45	0.59	0.30789	0.30373	same	control_up
2	+	chr2:6758429-6763500	AT2G15480	UGT73B5	protein_coding	2	6760258		exon	97	6760611		utr3	667	6759807	6759987	22;16;28	66	184;151;166	501	17;14	31	76;90	166	noclass	strong	-0.38811	0.12504	0.68	0.75	0.37435	0.35964	same	control_up
1	-	chr1:8103611-8104604	AT1G22900	DIR11	protein_coding	2	8103858		utr3	671	8103694		utr3	782	None	None	179;144;198	521	191;153;281	625	66;84	150	69;88	157	strong	strong	-0.09896	0.09404	0.78	0.8	0.66391	0.66367	same	control_up
2	-	chr2:6052331-6053993	AT2G14285		protein_coding	2	6052472		utr3	64	6052333		utr3	273	6052851	6052681	13;15;20	48	87;47;90	224	4;12	16	21;28	49	noclass	noclass	-0.39659	0.18159	0.75	0.82	0.55347	0.52986	same	control_up
1	-	chr1:2620334-2621544	AT1G08315		protein_coding	2	2620614		exon	27	2620443		utr3	283	None	None	10;3;6	19	70;56;101	227	7;1	8	34;22	56	noclass	less	-0.59396	0.20288	0.7	0.8	0.62103	0.58476	same	control_up
5	-	chr5:22521842-22525684	AT5G55600		protein_coding	2	22522403		exon	71	22521854		utr3	550	22522816	22522713	21;9;23	53	134;144;130	408	13;5	18	55;87	142	noclass	weak	-0.0176	0.01166	0.75	0.74	0.99724	0.99575	same	control_up
4	+	chr4:7487224-7490126	AT4G12720	AtNUDT7	protein_coding	2	7489648		utr3	396	7489814		utr3	30	7489041	7489123	138;41;116	295	7;1;15	23	51;50	101	5;2	7	noclass	noclass	-0.04379	0.14725	0.74	0.77	0.96737	0.9886	same	control_up
2	+	chr2:9014469-9018098	AT2G20990	SYTA	protein_coding	2	9017954		utr3	2572	9018095		utr3	823	9017613	9017696	719;524;730	1973	230;136;286	652	274;325	599	67;104	171	less	less	-0.08758	0.10756	0.77	0.79	0.67781	0.679	same	control_up
2	+	chr2:13866720-13872245	AT2G32700	LUH	protein_coding	2	13871860		utr3	2028	13872043		utr3	303	13871573	13871699	643;420;549	1612	68;81;93	242	203;213	416	29;32	61	weak	less	-0.02623	0.04014	0.79	0.8	0.94344	0.94395	same	control_up
4	+	chr4:6344300-6345609	AT4G10170	PHYL1.1	protein_coding	3	6344563		utr5	324	6345547		utr3	178	None	None	85;40;89	214	28;39;49	116	60;50	110	29;33	62	less	noclass	-0.34669	-0.34578	0.66	0.65	0.73172	0.81304	same	control_up
1	+	chr1:185032-187134	AT1G01500		protein_coding	2	186747		utr3	245	186947		utr3	375	186009	186338	55;49;82	186	91;63;133	287	35;24	59	40;48	88	less	noclass	-0.02199	0.01713	0.76	0.77	0.96331	0.9625	same	control_up
1	+	chr1:25999836-26001613	AT1G69160		protein_coding	2	26001440		utr3	122	26001589		utr3	183	None	None	34;14;37	85	31;53;43	127	19;18	37	30;26	56	less	weak	-0.03961	0.03548	0.7	0.69	0.98285	0.98285	same	control_up
2	-	chr2:12336044-12339216	AT2G28760	UXS6	protein_coding	4	12336456		utr3	107	12336188		utr3	270	12336727	12336651	26;20;38	84	69;68;76	213	8;15	23	34;23	57	weak	noclass	-0.102	-0.05389	0.79	0.79	0.88378	0.90497	same	control_up
4	+	chr4:9254202-9256233	AT4G16380		protein_coding	3	9254884		utr5	67	9256177		utr3	1112	None	None	8;10;16	34	295;216;260	771	25;8	33	157;184	341	less	weak	-1.81599	-0.69711	0.51	0.69	0.26369	0.45197	same	control_up
3	-	chr3:2996178-2998254	AT3G09770	LOG2	protein_coding	2	2996913		exon	105	2996283		utr3	677	2997331	2997151	37;23;32	92	215;152;153	520	11;2	13	74;83	157	noclass	noclass	0.73261	-0.3528	0.88	0.77	0.16368	0.14836	same	control_down
2	-	chr2:18807504-18811124	AT2G45660	SOC1	protein_coding	2	18807786		utr3	40	18807569		utr3	256	18808157	18807933	15;9;10	34	73;47;73	193	6;0	6	35;28	63	noclass	less	0.72504	-0.1645	0.85	0.75	0.3585	0.33863	same	control_down
1	-	chr1:28528058-28531770	AT1G76010		protein_coding	2	28528257		utr3	1273	28528082		utr3	16268	28528706	28528614	374;232;361	967	3820;3210;4966	11996	125;181	306	1970;2302	4272	less	noclass	0.08615	-0.06704	0.76	0.74	0.62005	0.61831	same	control_down
2	+	chr2:15090518-15091763	AT2G35945		lncRNA	2	15091620		exon	51	15091750		exon	355	None	None	12;9;16	37	76;69;94	239	5;9	14	50;66	116	noclass	noclass	0.28838	-0.06323	0.73	0.67	0.65629	0.64386	same	control_down
1	+	chr1:28251625-28253685	AT1G75280		protein_coding	2	28253489		utr3	1724	28253618		utr3	155	28253110	28253190	591;269;509	1369	39;34;39	112	174;181	355	27;16	43	noclass	less	0.19183	-0.3302	0.79	0.72	0.46604	0.47875	same	control_down
5	+	chr5:26261135-26264169	AT5G65683		protein_coding	2	26263774		utr3	369	26264022		utr3	116	26261873	26261951	115;85;115	315	32;21;35	88	25;29	54	12;16	28	less	strong	0.28423	-0.6108	0.85	0.76	0.09145	0.09528	same	control_down
2	+	chr2:7353772-7361255	AT2G16950	TRN1	protein_coding	2	7361033		utr3	2615	7361161		utr3	166	7360440	7360555	661;588;769	2018	39;34;40	113	281;316	597	32;21	53	less	weak	0.15001	-0.52299	0.77	0.68	0.09258	0.10359	same	control_down
5	+	chr5:18429046-18432429	AT5G45490		protein_coding	3	18432273		utr3	572	18432423		utr3	1006	18429122	18430715	194;118;170	482	244;146;357	747	43;47	90	167;92	259	strong	weak	0.36807	-0.53276	0.84	0.74	0.14967	0.13648	same	control_down
2	+	chr2:14234025-14236882	AT2G33620	AHL10	protein_coding	2	14236736		utr3	98	14236881		utr3	441	14236234	14236322	47;14;22	83	129;87;130	346	4;11	15	35;60	95	less	less	0.36257	-0.20412	0.85	0.78	0.57991	0.56858	same	control_down
2	-	chr2:17063097-17065812	AT2G40900		protein_coding	2	17063270		utr3	439	17063109		utr3	66	17063772	17063675	126;111;119	356	30;3;18	51	40;43	83	0;15	15	less	weak	0.21146	-0.24685	0.81	0.77	0.91136	0.90776	same	control_down
3	-	chr3:19905590-19910243	AT3G53720	CHX20	protein_coding	2	19905797		utr3	106	19905668		utr3	53	19906271	19906188	22;20;44	86	9;11;12	32	8;12	20	12;9	21	strong	noclass	0.61516	-0.87223	0.81	0.6	0.0653	0.07148	same	control_down
5	+	chr5:6687029-6689170	AT5G19780	TUBA3	protein_coding	2	6689032		utr3	1505	6689162		utr3	3092	6688519	6688609	390;331;519	1240	883;593;940	2416	155;110	265	325;351	676	noclass	noclass	0.21277	-0.18989	0.82	0.78	0.26683	0.26584	same	control_down
5	+	chr5:22603301-22605299	AT5G55850	NOI	protein_coding	2	22605035		utr3	207	22605175		utr3	516	22604735	22604804	59;51;61	171	131;78;163	372	23;13	36	63;81	144	noclass	less	0.52521	-0.38078	0.83	0.72	0.15062	0.14523	same	control_down
1	-	chr1:23669457-23675948	AT1G63810		protein_coding	2	23669806		exon	329	23669547		utr3	459	23669903	23669821	117;64;92	273	151;94;123	368	28;28	56	38;53	91	noclass	noclass	0.15247	-0.11419	0.83	0.8	0.56189	0.56005	same	control_down
2	+	chr2:18785989-18789112	AT2G45590		protein_coding	2	18788004		exon	440	18788919		utr3	514	None	None	128;90;141	359	140;122;139	401	42;39	81	64;49	113	noclass	strong	0.16488	-0.14467	0.82	0.78	0.4663	0.46542	same	control_down
4	+	chr4:12349925-12351623	AT4G23710	VHA-G2	protein_coding	2	12351427		utr3	61	12351602		utr3	1129	12351100	12351209	29;15;7	51	309;199;310	818	8;2	10	164;147	311	noclass	noclass	0.59673	-0.35496	0.84	0.72	0.49044	0.47167	same	control_down
2	+	chr2:14746235-14748782	AT2G34970		protein_coding	2	14748501		exon	39	14748757		utr3	633	None	None	7;17;8	32	200;117;187	504	3;4	7	60;69	129	noclass	weak	0.21379	-0.10167	0.82	0.8	0.90018	0.89235	same	control_down
4	-	chr4:10982516-10984520	AT4G20330		protein_coding	2	10982784		exon	139	10982527		utr3	246	10983359	10983033	47;33;41	121	64;61;71	196	10;8	18	20;30	50	strong	strong	0.48922	-0.27846	0.87	0.8	0.22363	0.2172	same	control_down
1	-	chr1:10509155-10512557	AT1G30000	MNS3	protein_coding	2	10509343		utr3	49	10509217		utr3	344	10509871	10509781	18;18;9	45	105;74;90	269	3;1	4	42;33	75	less	noclass	1.3532	-0.31377	0.92	0.78	0.11323	0.09254	same	control_down
3	+	chr3:19653909-19656134	AT3G53000	PP2A15	protein_coding	2	19655798		exon	78	19656114		utr3	229	19654851	19655328	25;26;17	68	51;55;81	187	2;8	10	24;18	42	noclass	less	0.37418	-0.24702	0.87	0.82	0.58742	0.57893	same	control_down
3	+	chr3:21488432-21491517	AT3G58040	SINAT2	protein_coding	2	21491087		utr3	147	21491487		utr3	643	21489830	21489910	47;20;53	120	143;161;169	473	9;18	27	89;81	170	noclass	noclass	0.35047	-0.25817	0.82	0.74	0.52361	0.51484	same	control_down
3	+	chr3:23098018-23099069	AT3G62450		protein_coding	2	23098748		utr3	234	23098926		utr3	76	23098243	23098504	65;42;70	177	6;20;9	35	26;31	57	15;26	41	noclass	less	0.78985	-0.97262	0.76	0.46	0.07746	0.08273	same	control_down
1	-	chr1:225664-227542	AT1G01620	PIP1-3	protein_coding	2	225868		utr3	12311	225741		utr3	729	226169	226081	3283;2260;3865	9408	194;150;202	546	1599;1304	2903	102;81	183	less	noclass	0.03343	-0.07666	0.76	0.75	0.7135	0.71618	same	control_down
3	+	chr3:5826585-5829899	AT3G17090		protein_coding	2	5829473		utr3	156	5829636		utr3	46	5828950	5829104	63;37;37	137	15;10;9	34	13;6	19	5;7	12	weak	less	0.42535	-0.917	0.88	0.74	0.10709	0.11626	same	control_down
5	-	chr5:5020940-5024749	AT5G15470	GAUT14	protein_coding	2	5021094		utr3	174	5020952		utr3	266	5021810	5021714	58;33;60	151	74;54;78	206	6;17	23	35;25	60	less	noclass	0.52074	-0.40011	0.87	0.77	0.21142	0.20465	same	control_down
5	+	chr5:4776732-4779525	AT5G14780	FDH1	protein_coding	2	4779362		utr3	70	4779491		utr3	494	4778928	4779075	13;12;25	50	125;100;116	341	10;10	20	73;80	153	noclass	strong	0.11962	-0.04119	0.71	0.69	0.87405	0.86021	same	control_down
5	+	chr5:6498742-6503691	AT5G19310	CHR23	protein_coding	2	6503251		exon	100	6503556		utr3	70	6502715	6502799	39;26;26	91	12;15;24	51	5;4	9	13;6	19	noclass	less	0.96297	-0.93155	0.91	0.73	0.06168	0.06317	same	control_down
2	-	chr2:14396015-14399274	AT2G34090	MEE18	protein_coding	2	14396147		utr3	104	14396018		utr3	55	14396823	14396756	26;22;34	82	16;10;13	39	6;16	22	4;12	16	noclass	noclass	0.24223	-0.37584	0.79	0.71	0.49154	0.4997	same	control_down
3	-	chr3:20753564-20756689	AT3G55950	CCR3	protein_coding	2	20753803		utr3	46	20753639		utr3	136	None	None	13;14;13	40	30;25;40	95	3;3	6	22;19	41	less	strong	1.15433	-0.37684	0.87	0.7	0.08477	0.07553	same	control_down
1	+	chr1:4899044-4900053	AT1G14345		protein_coding	2	4899840		utr3	3263	4900019		utr3	551	None	None	914;716;1112	2742	161;93;189	443	264;257	521	50;58	108	noclass	less	0.13391	-0.23966	0.84	0.8	0.25035	0.25455	same	control_down
3	+	chr3:5748496-5751300	AT3G16850		protein_coding	2	5751004		utr3	356	5751213		utr3	1375	5750224	5750306	125;49;153	327	393;299;470	1162	10;19	29	118;95	213	strong	less	0.56549	-0.44027	0.92	0.85	0.21782	0.21205	same	control_down
3	+	chr3:5755713-5759442	AT3G16857	ARR1	protein_coding	3	5758962		utr3	158	5759391		utr3	110	5757623	5757700	41;31;53	125	36;18;22	76	14;19	33	14;20	34	noclass	noclass	0.37178	-0.40117	0.79	0.69	0.26186	0.36305	same	control_down
5	-	chr5:3459216-3461823	AT5G10950		protein_coding	2	3459653		exon	473	3459275		utr3	2069	3460436	3460301	176;92;121	389	549;519;455	1523	50;34	84	237;309	546	noclass	noclass	0.37473	-0.30902	0.82	0.74	0.26739	0.26331	same	control_down
1	+	chr1:20614572-20616465	AT1G55260		protein_coding	2	20616304		utr3	5452	20616430		utr3	321	20615914	20616044	1249;1201;1307	3757	62;85;70	217	919;776	1695	45;59	104	less	less	0.02843	-0.04821	0.69	0.68	0.85419	0.85641	same	control_down
1	+	chr1:1425538-1428868	AT1G05000		protein_coding	2	1428530		utr3	40	1428710		utr3	45	1428114	1428206	11;15;7	33	8;12;14	34	6;1	7	1;10	11	weak	less	0.32477	-0.30519	0.82	0.76	0.89915	0.89852	same	control_down
3	+	chr3:2940304-2942202	AT3G09570		protein_coding	2	2941781		exon	49	2942004		utr3	927	None	None	19;12;13	44	225;153;298	676	2;3	5	128;123	251	noclass	noclass	1.45443	-0.25964	0.9	0.73	0.05158	0.04123	same	control_down
3	-	chr3:21668514-21671291	AT3G58600		protein_coding	2	21668849		exon	43	21668615		utr3	563	21669152	21669075	22;8;9	39	151;125;146	422	1;3	4	74;67	141	noclass	noclass	1.28741	-0.37785	0.91	0.75	0.16432	0.14183	same	control_down
3	-	chr3:3860250-3863249	AT3G12120	FAD2	protein_coding	2	3860444		utr3	14294	3860315		utr3	5269	3861838	3861747	3712;2922;4693	11327	1330;976;1665	3971	1607;1360	2967	609;689	1298	less	weak	0.15636	-0.16836	0.79	0.75	0.14162	0.14188	same	control_down
5	-	chr5:23623793-23626956	AT5G58440	SNX2A	protein_coding	2	23624152		utr3	62	23623873		utr3	210	23624547	23624240	23;13;18	54	73;43;62	178	3;5	8	17;15	32	noclass	less	0.21019	-0.07111	0.87	0.85	0.78365	0.78034	same	control_down
1	-	chr1:24300828-24306337	AT1G65430	ARI8	protein_coding	2	24301036		utr3	63	24300910		utr3	133	24301626	24301399	22;12;18	52	33;20;50	103	7;4	11	14;16	30	strong	less	0.29821	-0.16438	0.83	0.77	0.61743	0.61197	same	control_down
3	-	chr3:4235949-4240115	AT3G13180		protein_coding	2	4236145		utr3	541	4236016		utr3	29	4236528	4236457	183;123;144	450	12;4;5	21	56;35	91	6;2	8	noclass	noclass	0.12432	-0.79989	0.83	0.72	0.33747	0.3672	same	control_down
4	-	chr4:9551028-9555864	AT4G16970		protein_coding	2	9551489		utr3	38	9551333		utr3	25	9552051	9551800	15;6;6	27	6;4;6	16	5;6	11	2;7	9	noclass	weak	0.19343	-0.25875	0.71	0.64	0.79459	0.80135	same	control_down
4	+	chr4:12181624-12184773	AT4G23300	CRK22	protein_coding	2	12184575		utr3	30	12184703		utr3	246	12184164	12184263	6;10;8	24	60;62;54	176	0;6	6	30;40	70	strong	noclass	0.55206	-0.11627	0.8	0.72	0.51796	0.50275	same	control_down
3	+	chr3:2487312-2489385	AT3G07790		protein_coding	3	2488058		exon	99	2489145		utr3	1344	None	None	29;23;33	85	345;300;396	1041	8;6	14	131;172	303	noclass	noclass	0.67222	-0.13889	0.86	0.77	0.14441	0.66148	same	control_down
5	-	chr5:2892337-2895479	AT5G09330	NAC082	protein_coding	2	2892632		exon	55	2892377		utr3	74	2893506	2893231	15;9;21	45	22;25;10	57	6;4	10	6;11	17	noclass	less	0.19436	-0.16795	0.82	0.77	0.80977	0.80762	same	control_down
2	+	chr2:17226947-17228518	AT2G41330		protein_coding	2	17228352		utr3	264	17228511		utr3	149	None	None	76;62;89	227	32;30;52	114	13;24	37	21;14	35	weak	weak	0.40716	-0.50472	0.86	0.77	0.14076	0.14604	same	control_down
1	-	chr1:18929743-18930810	AT1G51080		protein_coding	2	18930132		exon	225	18929743		utr3	111	None	None	73;70;47	190	32;33;22	87	17;18	35	10;14	24	noclass	noclass	0.22397	-0.36215	0.84	0.78	0.36333	0.36761	same	control_down
1	+	chr1:11156697-11158682	AT1G31220	PUR3	protein_coding	2	11158533		utr3	40	11158664		utr3	371	11158207	11158293	19;12;6	37	120;85;106	311	1;2	3	31;29	60	noclass	less	1.01676	-0.23313	0.93	0.84	0.37531	0.33556	same	control_down
4	+	chr4:17658593-17660877	AT4G37580	HLS1	protein_coding	2	17660600		utr3	71	17660825		utr3	140	17659610	17659689	12;26;23	61	23;24;28	75	10;0	10	30;35	65	less	noclass	1.34449	-1.10517	0.86	0.54	0.0833	0.07626	same	control_down
3	-	chr3:5290846-5293240	AT3G15610		protein_coding	2	5290977		utr3	166	5290846		utr3	309	5291408	5291311	57;40;41	138	80;57;87	224	21;7	28	50;35	85	noclass	noclass	0.54996	-0.35565	0.83	0.72	0.09922	0.09449	same	control_down
5	-	chr5:6507645-6512800	AT5G19330	ARIA	protein_coding	2	6508039		utr3	68	6507865		utr3	1116	6508280	6508194	18;18;22	58	364;259;311	934	3;7	10	82;100	182	noclass	noclass	0.15706	-0.02471	0.85	0.84	0.82533	0.82345	same	control_down
5	-	chr5:7589402-7598112	AT5G22780	ALPHAC-AD	protein_coding	2	7589965		utr3	138	7589829		utr3	2371	7590341	7590256	38;39;44	121	681;578;703	1962	9;8	17	192;217	409	noclass	less	0.48981	-0.07523	0.88	0.83	0.29319	0.28478	same	control_down
2	+	chr2:13162073-13163496	AT2G30930		protein_coding	2	13163158		utr3	3060	13163397		utr3	4833	13162949	13163074	1052;631;811	2494	1074;1121;1347	3542	294;272	566	690;601	1291	noclass	strong	0.32699	-0.31766	0.82	0.73	0.12568	0.12538	same	control_down
1	-	chr1:27268091-27273934	AT1G72440	EDA25	protein_coding	3	27268493		exon	1133	27268136		utr3	1220	27269087	27268996	368;247;306	921	371;279;291	941	94;118	212	149;130	279	noclass	less	0.20174	-0.15542	0.81	0.77	0.1903	0.29993	same	control_down
5	+	chr5:10925634-10930461	AT5G28900	B''GAMMA	protein_coding	2	10930210		utr3	46	10930337		utr3	533	10929902	10930036	9;15;15	39	199;108;129	436	3;4	7	36;61	97	less	noclass	0.26094	-0.10028	0.85	0.82	0.7955	0.78552	same	control_down
5	-	chr5:16301845-16306478	AT5G40740	AUG6	protein_coding	2	16302037		utr3	42	16301860		utr3	225	16302466	16302269	13;5;21	39	52;59;76	187	2;1	3	24;14	38	less	weak	1.01344	-0.33807	0.93	0.83	0.35032	0.32475	same	control_down
3	+	chr3:10447844-10451063	AT3G28070		protein_coding	2	10450842		utr3	153	10451015		utr3	116	10450388	10450473	52;26;25	103	20;30;16	66	31;19	50	19;31	50	strong	weak	0.27605	-0.29073	0.67	0.57	0.58342	0.58476	same	control_down
5	+	chr5:4591689-4595963	AT5G14230		protein_coding	2	4595831		utr3	60	4595963		utr3	426	4594139	4594232	18;18;9	45	97;83;83	263	6;9	15	79;84	163	less	noclass	0.71265	-0.18234	0.75	0.62	0.20332	0.17609	same	control_down
1	-	chr1:1601147-1605033	AT1G05460	SDE3	protein_coding	3	1601353		utr3	169	1601191		utr3	418	1602051	1601962	44;38;34	116	80;93;101	274	16;37	53	68;76	144	strong	weak	0.29103	0.09702	0.69	0.66	0.55382	0.6975	same	control_down
2	-	chr2:279281-282122	AT2G01630		protein_coding	3	279477		utr3	64	279299		utr3	527	279802	279706	19;17;20	56	179;126;160	465	1;7	8	25;37	62	less	noclass	0.11229	0.20707	0.88	0.88	0.9128	0.1048	same	control_down
1	+	chr1:12084913-12086882	AT1G33330		protein_coding	2	12086373		utr3	46	12086514		utr3	566	12085953	12086216	16;15;9	40	167;105;159	431	1;5	6	69;66	135	less	strong	0.81549	-0.27431	0.87	0.76	0.32585	0.30205	same	control_down
3	+	chr3:2441564-2444531	AT3G07650	COL9	protein_coding	2	2444103		utr3	29	2444369		utr3	531	2443676	2443770	11;8;4	23	120;109;134	363	1;5	6	55;113	168	noclass	less	0.66608	-0.14974	0.79	0.68	0.46562	0.43599	same	control_down
2	+	chr2:13647698-13649001	AT2G32100	OFP16	protein_coding	2	13648266		exon	24	13648798		utr3	392	None	None	6;1;11	18	96;76;92	264	1;5	6	53;75	128	noclass	less	0.37773	-0.11427	0.75	0.67	0.79997	0.74888	same	control_down
3	-	chr3:10392570-10398234	AT3G27990		lncRNA	2	10392737		exon	121	10392588		exon	62	10393011	10392924	31;39;28	98	13;15;18	46	9;14	23	9;7	16	noclass	noclass	0.22756	-0.35373	0.81	0.74	0.51543	0.52312	same	control_down
3	-	chr3:5269848-5271983	AT3G15570		protein_coding	2	5270227		utr3	445	5270035		utr3	55	5270928	5270854	142;119;133	394	17;12;13	42	26;25	51	8;5	13	noclass	noclass	0.24727	-1.01884	0.89	0.76	0.07532	0.08331	same	control_down
5	+	chr5:22515390-22517963	AT5G55580	MTERF9	protein_coding	2	22517785		utr3	189	22517931		utr3	90	22517003	22517089	60;36;54	150	23;18;29	70	17;22	39	14;6	20	noclass	weak	0.04853	-0.07801	0.79	0.78	0.89916	0.90413	same	control_down
2	+	chr2:15568925-15573748	AT2G37050		protein_coding	2	15573567		utr3	31	15573698		utr3	575	15573034	15573134	9;8;7	24	137;96;154	387	2;5	7	98;90	188	less	less	0.65876	-0.08488	0.77	0.67	0.44514	0.41884	same	control_down
5	-	chr5:15222866-15225191	AT5G38150	PMI15	protein_coding	2	15224330		exon	128	15224153		exon	55	15224874	15224780	47;18;20	85	9;9;9	27	19;24	43	11;17	28	noclass	noclass	0.38064	-0.62176	0.66	0.49	0.23725	0.25419	same	control_down
5	+	chr5:1912012-1913727	AT5G06270		protein_coding	2	1913536		utr3	798	1913680		utr3	98	1912817	1912893	239;192;259	690	34;13;34	81	44;64	108	7;10	17	weak	noclass	0.12864	-0.32283	0.86	0.83	0.54147	0.55046	same	control_down
4	-	chr4:9842588-9844333	AT4G17680		protein_coding	2	9843341		exon	45	9842617		utr3	45	9843996	9843900	16;10;10	36	11;11;8	30	4;5	9	12;3	15	noclass	weak	0.52499	-0.46043	0.8	0.67	0.42685	0.42309	same	control_down
5	-	chr5:3055617-3057577	AT5G09820	PAP7	protein_coding	2	3056018		utr3	83	3055839		utr3	119	3056417	3056329	36;27;16	79	30;33;37	100	2;2	4	10;9	19	weak	less	1.18044	-0.71405	0.95	0.84	0.10893	0.10551	same	control_down
5	+	chr5:18860233-18867014	AT5G46510		protein_coding	2	18866799		utr3	29	18867012		utr3	58	18865574	18866463	8;8;9	25	19;16;15	50	4;0	4	4;4	8	noclass	weak	0.00057	-0.00031	0.86	0.86	0.97444	0.97978	same	control_down
5	-	chr5:1933889-1935839	AT5G06330		protein_coding	2	1934883		utr3	108	1934721		utr3	110	None	None	33;15;39	87	31;17;30	78	12;9	21	11;21	32	weak	weak	0.40101	-0.35809	0.81	0.71	0.3337	0.33113	same	control_down
5	+	chr5:2680400-2681992	AT5G08330	TCP21	protein_coding	2	2681636		utr3	885	2681799		utr3	1313	None	None	242;139;254	635	264;246;344	854	137;113	250	229;230	459	less	noclass	0.21944	-0.20023	0.72	0.65	0.28635	0.28517	same	control_down
5	+	chr5:3464097-3466313	AT5G10960	CAF1-10	protein_coding	2	3465411		exon	812	3465686		utr3	15526	3464363	3464476	293;142;232	667	3817;3487;4909	12213	98;47	145	1742;1571	3313	noclass	strong	0.1471	-0.1299	0.82	0.79	0.62225	0.62056	same	control_down
2	+	chr2:14498589-14505808	AT2G34357		protein_coding	2	14505497		exon	31	14505706		utr3	273	14504881	14504968	12;5;10	27	58;64;53	175	1;3	4	53;45	98	noclass	noclass	1.52397	-0.34756	0.87	0.64	0.08795	0.06463	same	control_down
3	+	chr3:5599709-5603026	AT3G16480	MPPA2	protein_coding	2	5602818		utr3	33	5602950		utr3	588	5602565	5602668	9;13;8	30	170;126;173	469	1;2	3	58;61	119	weak	noclass	1.20993	-0.15512	0.91	0.8	0.26608	0.23162	same	control_down
3	-	chr3:18095441-18096890	AT3G48800		protein_coding	2	18095798		utr3	387	18095655		utr3	957	None	None	116;70;97	283	198;192;256	646	55;49	104	171;140	311	less	less	0.20917	-0.15557	0.73	0.68	0.41768	0.41288	same	control_down
2	-	chr2:8623698-8624623	AT2G19970		protein_coding	2	8623863		utr3	106	8623736		utr3	92	None	None	22;19;48	89	30;19;25	74	10;7	17	14;4	18	less	strong	0.17348	-0.17961	0.84	0.8	0.88511	0.88605	same	control_down
1	-	chr1:28602704-28603931	AT1G76240		protein_coding	2	28603095		exon	61	28602812		utr3	536	None	None	34;11;13	58	175;119;148	442	3;0	3	41;53	94	noclass	strong	1.46962	-0.53253	0.95	0.82	0.13287	0.11664	same	control_down
4	+	chr4:10414427-10421264	AT4G19020	CMT2	protein_coding	2	10421010		utr3	23	10421198		utr3	104	10420666	10420769	8;5;5	18	25;27;16	68	0;5	5	22;14	36	noclass	less	0.60187	-0.28563	0.78	0.65	0.53642	0.52055	same	control_down
1	+	chr1:802969-807065	AT1G03280		protein_coding	2	806712		exon	51	807013		utr3	689	806409	806659	24;8;10	42	224;173;164	561	4;5	9	43;85	128	noclass	less	0.04286	-0.01293	0.82	0.81	0.98897	0.99763	same	control_down
5	+	chr5:19081457-19090103	AT5G47020		protein_coding	2	19089910		utr3	39	19090072		utr3	140	19089369	19089639	9;7;18	34	44;44;26	114	1;4	5	14;12	26	less	strong	0.37144	-0.21951	0.87	0.81	0.71302	0.70489	same	control_down
3	+	chr3:8152037-8154148	AT3G22970		protein_coding	2	8153973		utr3	311	8154104		utr3	326	8153271	8153362	52;116;83	251	88;81;88	257	36;24	60	32;37	69	weak	strong	0.11509	-0.11356	0.81	0.79	0.89811	0.89811	same	control_down
5	-	chr5:8182916-8186703	AT5G24160	SQE6	protein_coding	2	8183148		utr3	41	8182988		utr3	86	8183533	8183404	16;9;11	36	16;12;35	63	3;2	5	18;5	23	strong	less	0.89148	-0.50027	0.88	0.73	0.29519	0.28021	same	control_down
4	-	chr4:13995778-13997290	AT4G28230		protein_coding	3	13996277		exon	77	13995786		utr3	255	None	None	24;14;29	67	75;63;51	189	2;8	10	27;39	66	noclass	noclass	0.86239	-0.33558	0.87	0.74	0.20084	0.29901	same	control_down
4	-	chr4:8076902-8079407	AT4G13980	HSFA5	protein_coding	2	8077034		utr3	297	8076906		utr3	32	8077505	8077220	89;73;84	246	10;3;7	20	27;24	51	9;3	12	noclass	less	0.31879	-1.23857	0.83	0.62	0.07041	0.0986	same	control_down
4	-	chr4:8995112-8996612	AT4G15830		protein_coding	2	8995398		exon	50	8995203		utr3	714	8995631	8995533	23;13;10	46	241;147;199	587	2;2	4	56;71	127	noclass	less	1.14371	-0.17609	0.92	0.82	0.20401	0.18121	same	control_down
1	-	chr1:9720732-9724799	AT1G27910	PUB45	protein_coding	2	9720885		utr3	23	9720736		utr3	150	9721980	9721766	8;5;6	19	52;24;38	114	2;2	4	15;21	36	less	noclass	0.50189	-0.09466	0.83	0.76	0.65676	0.64613	same	control_down
1	+	chr1:7128866-7130798	AT1G20580	SMD3B	protein_coding	2	7130576		utr3	833	7130716		utr3	61	7130141	7130307	158;132;176	466	16;9;7	32	210;157	367	18;11	29	noclass	weak	0.0501	-0.16489	0.56	0.52	0.79566	0.80299	same	control_down
3	-	chr3:3605125-3608091	AT3G11450		protein_coding	4	3606393		exon	108	3605258		utr3	588	3607894	3607457	38;30;24	92	204;140;139	483	4;12	16	58;47	105	noclass	strong	0.23867	-0.08786	0.85	0.82	0.68465	0.61439	same	control_down
5	+	chr5:14792818-14796044	AT5G37350		protein_coding	2	14795617		exon	271	14796026		utr3	167	14795369	14795458	114;51;65	230	65;36;38	139	12;29	41	13;15	28	noclass	strong	0.06961	-0.09685	0.85	0.83	0.78552	0.78652	same	control_down
1	+	chr1:22409297-22410853	AT1G60870	MEE9	protein_coding	2	22410340		utr3	1892	22410467		utr3	131	22409914	22409985	587;417;565	1569	40;30;23	93	186;137	323	19;19	38	less	less	0.28614	-0.69731	0.83	0.71	0.04859	0.05457	same	control_down
3	-	chr3:21703384-21706136	AT3G58670	PCO5	protein_coding	2	21703701		exon	80	21703468		utr3	164	21704061	21703814	29;9;32	70	45;24;53	122	2;8	10	18;24	42	noclass	weak	0.85922	-0.40097	0.88	0.74	0.09941	0.091	same	control_down
1	-	chr1:8911095-8912821	AT1G25400		protein_coding	2	8911265		utr3	68	8911129		utr3	141	None	None	11;10;21	42	25;32;23	80	17;9	26	24;37	61	strong	strong	0.14805	-0.1139	0.62	0.57	0.82864	0.82427	same	control_down
2	-	chr2:11303454-11307009	AT2G26580	YAB5	protein_coding	3	11303646		utr3	881	11303505		utr3	167	11303917	11303810	292;186;201	679	38;32;45	115	103;99	202	22;30	52	weak	weak	0.1846	-0.41006	0.77	0.69	0.61582	0.21131	same	control_down
5	-	chr5:21152010-21154394	AT5G52060	BAG1	protein_coding	3	21152625		exon	202	21152228		utr3	1760	21152895	21152808	62;37;57	156	447;406;481	1334	27;19	46	211;215	426	noclass	weak	0.05427	-0.03813	0.77	0.76	0.85744	0.85477	same	control_down
3	+	chr3:8382671-8386180	AT3G23410	FAO3	protein_coding	2	8385836		exon	69	8386108		utr3	447	8383689	8384265	17;13;18	48	92;77;112	281	17;4	21	77;89	166	noclass	strong	0.27162	-0.15711	0.7	0.63	0.6037	0.59518	same	control_down
4	-	chr4:16105569-16108641	AT4G33480		protein_coding	2	16105706		utr3	865	16105570		utr3	105	16105932	16105851	236;180;282	698	26;19;30	75	83;84	167	12;18	30	noclass	noclass	0.14972	-0.59288	0.81	0.71	0.12876	0.13856	same	control_down
2	+	chr2:15075342-15080811	AT2G35920		protein_coding	2	15080640		utr3	710	15080771		utr3	536	15080299	15080379	220;193;183	596	185;113;148	446	72;42	114	35;55	90	weak	less	0.05263	-0.05498	0.84	0.83	0.89593	0.89622	same	control_down
3	+	chr3:21121322-21122568	AT3G57062		protein_coding	2	21121876		utr3	1115	21122562		utr3	98	None	None	234;197;295	726	33;13;15	61	197;192	389	15;22	37	noclass	less	0.08128	-0.13292	0.65	0.62	0.80977	0.81267	same	control_down
4	+	chr4:16402128-16403822	AT4G34265		protein_coding	2	16403644		utr3	119	16403789		utr3	1664	16403022	16403453	29;21;46	96	406;304;371	1081	14;9	23	274;309	583	less	noclass	0.80021	-0.36205	0.81	0.65	0.07495	0.06546	same	control_down
4	+	chr4:14796694-14800960	AT4G30210	ATR2	protein_coding	2	14800702		utr3	182	14800851		utr3	763	14800408	14800496	59;37;48	144	188;143;203	534	18;20	38	131;98	229	less	less	0.50037	-0.19486	0.79	0.7	0.11255	0.1044	same	control_down
1	-	chr1:313100-316089	AT1G01910		protein_coding	2	313420		utr3	1510	313259		utr3	704	313870	313759	429;296;499	1224	168;147;232	547	146;140	286	83;74	157	less	noclass	0.1186	-0.16856	0.81	0.78	0.3145	0.31682	same	control_down
4	+	chr4:15145627-15153111	AT4G31160	DCAF1	protein_coding	2	15152647		exon	40	15153038		utr3	545	15151971	15152233	21;8;5	34	153;120;150	423	4;2	6	61;61	122	noclass	less	0.47418	-0.19841	0.85	0.78	0.69266	0.67189	same	control_down
5	-	chr5:8986541-8987897	AT5G25810	TINY	protein_coding	2	8987587		exon	104	8986808		utr3	576	None	None	38;19;33	90	169;111;193	473	7;7	14	56;47	103	noclass	strong	0.38209	-0.1017	0.87	0.82	0.48214	0.47088	same	control_down
1	-	chr1:22793169-22794713	AT1G61730		protein_coding	2	22793920		exon	137	22793266		utr3	1251	None	None	60;29;28	117	303;266;365	934	5;15	20	169;148	317	noclass	noclass	0.55906	-0.39498	0.85	0.75	0.33476	0.32371	same	control_down
1	-	chr1:9976181-9979792	AT1G28410		protein_coding	2	9976350		utr3	132	9976181		utr3	111	9976749	9976652	35;26;33	94	29;19;27	75	17;21	38	17;19	36	noclass	noclass	0.11778	-0.1323	0.71	0.68	0.71369	0.71431	same	control_down
4	+	chr4:17444128-17445614	AT4G37010	CEN2	protein_coding	2	17445454		utr3	40	17445586		utr3	487	17445238	17445317	14;10;9	33	112;108;102	322	1;6	7	78;87	165	strong	strong	1.09036	-0.1647	0.82	0.66	0.12717	0.10583	same	control_down
2	+	chr2:621057-623525	AT2G02370		protein_coding	2	623280		utr3	72	623443		utr3	80	622744	622824	25;23;8	56	21;13;26	60	9;7	16	11;9	20	strong	less	0.13608	-0.13014	0.78	0.75	0.91786	0.91768	same	control_down
3	+	chr3:6961735-6965205	AT3G19980	FYPP3	protein_coding	2	6964971		utr3	609	6965107		utr3	885	6964308	6964676	131;130;179	440	206;121;265	592	101;68	169	159;134	293	less	strong	0.20875	-0.1904	0.72	0.67	0.36768	0.36667	same	control_down
2	-	chr2:7255472-7256830	AT2G16720	MYB7	protein_coding	2	7255648		utr3	102	7255522		utr3	115	7256286	7256215	34;15;19	68	23;16;19	58	15;19	34	30;27	57	strong	less	0.51621	-0.4481	0.67	0.5	0.11711	0.11396	same	control_down
2	-	chr2:193163-199279	AT2G01440	RECG	protein_coding	2	193696		utr3	169	193228		utr3	28	194125	194042	52;41;51	144	7;7;6	20	11;14	25	3;5	8	noclass	less	0.25634	-0.94647	0.85	0.71	0.22453	0.24121	same	control_down
1	+	chr1:21342626-21344803	AT1G57620	CYB	protein_coding	2	21344578		exon	32	21344708		utr3	440	21344353	21344435	7;10;8	25	122;94;105	321	4;3	7	70;49	119	less	less	0.35983	-0.05122	0.78	0.73	0.70246	0.68729	same	control_down
1	-	chr1:9730958-9732999	AT1G27930		protein_coding	2	9731421		utr3	1719	9731294		utr3	215	None	None	496;268;632	1396	48;38;80	166	179;144	323	20;29	49	less	strong	0.11104	-0.21741	0.81	0.77	0.51986	0.5297	same	control_down
3	-	chr3:1888833-1892829	AT3G06250	FRS7	protein_coding	3	1889565		utr3	143	1888883		utr3	263	1892498	1892100	37;6;46	89	59;62;64	185	31;23	54	37;41	78	noclass	noclass	0.12432	0.75048	0.62	0.7	0.70267	0.3884	same	control_down
1	+	chr1:17252951-17253902	AT1G46554		ncRNA	2	17253657		exon	34	17253893		exon	337	None	None	6;12;13	31	110;57;89	256	3;0	3	33;48	81	strong	strong	1.23276	-0.54662	0.91	0.76	0.28922	0.26447	same	control_down
3	+	chr3:22484396-22491934	AT3G60860	BIG2	protein_coding	2	22491609		utr3	406	22491747		utr3	59	22490647	22490882	150;104;99	353	21;11;18	50	33;20	53	6;3	9	noclass	noclass	0.05277	-0.21634	0.87	0.85	0.78667	0.79345	same	control_down
2	+	chr2:18727503-18729271	AT2G45430	AHL22	protein_coding	2	18729051		utr3	398	18729190		utr3	37	None	None	145;75;118	338	4;4;15	23	25;35	60	9;5	14	weak	noclass	0.62499	-1.13099	0.85	0.62	0.1012	0.11763	same	control_down
4	+	chr4:15608904-15612338	AT4G32330	WDL5	protein_coding	2	15612112		utr3	216	15612285		utr3	590	15611305	15611395	80;67;52	199	205;171;139	515	6;11	17	39;36	75	less	less	0.55323	-0.21248	0.92	0.87	0.15317	0.15007	same	control_down
1	+	chr1:4989561-4992804	AT1G14580		protein_coding	2	4992602		utr3	110	4992731		utr3	711	4991293	4991621	24;25;45	94	179;143;218	540	9;7	16	89;82	171	weak	strong	0.70596	-0.19204	0.85	0.76	0.13281	0.11976	same	control_down
3	+	chr3:4091566-4094194	AT3G12860		protein_coding	2	4093809		exon	121	4094037		utr3	84	4093645	4093723	37;34;28	99	27;19;17	63	9;13	22	8;13	21	noclass	less	0.26478	-0.32768	0.82	0.75	0.44257	0.44534	same	control_down
2	+	chr2:16227050-16232521	AT2G38840		protein_coding	2	16232327		utr3	45	16232454		utr3	114	16231896	16231972	15;13;10	38	36;16;40	92	3;4	7	9;13	22	weak	weak	0.26866	-0.14293	0.84	0.81	0.74144	0.73496	same	control_down
1	+	chr1:9429007-9432309	AT1G27150		protein_coding	2	9432141		utr3	468	9432273		utr3	98	9431895	9431980	132;117;152	401	24;27;22	73	28;39	67	12;13	25	strong	weak	0.29118	-0.74207	0.86	0.74	0.06317	0.07024	same	control_down
5	-	chr5:25654073-25656066	AT5G64110	PER70	protein_coding	3	25654470		utr3	477	25654340		utr3	334	25655234	25654990	124;110;171	405	73;79;124	276	46;26	72	43;15	58	strong	weak	0.14699	-0.08855	0.85	0.83	0.48557	0.78462	same	control_down
1	-	chr1:3912753-3914464	AT1G11630		protein_coding	2	3912901		utr3	295	3912757		utr3	34	None	None	110;62;70	242	1;11;9	21	24;29	53	8;5	13	noclass	strong	0.56894	-0.81575	0.82	0.62	0.3453	0.36667	same	control_down
4	+	chr4:6420283-6422459	AT4G10360		protein_coding	2	6422256		utr3	569	6422392		utr3	89	6421859	6421957	166;120;208	494	26;18;25	69	31;44	75	16;4	20	less	noclass	0.3654	-0.56516	0.87	0.78	0.4232	0.44693	same	control_down
1	+	chr1:9381526-9384059	AT1G27030		protein_coding	2	9383895		utr3	508	9384022		utr3	27	9383525	9383624	147;119;141	407	7;6;6	19	48;53	101	4;4	8	noclass	less	0.0834	-0.68385	0.8	0.7	0.42602	0.4449	same	control_down
1	+	chr1:28145977-28147484	AT1G74940		protein_coding	2	28147177		utr3	301	28147410		utr3	90	28146792	28146904	80;65;50	195	15;12;26	53	41;65	106	23;14	37	weak	less	0.16503	-0.21422	0.65	0.59	0.73415	0.73925	same	control_down
3	+	chr3:7422025-7424988	AT3G21175	GATA24	protein_coding	2	7424765		utr3	277	7424910		utr3	51	7424437	7424534	81;62;94	237	9;6;24	39	30;10	40	7;5	12	less	less	0.29917	-0.57958	0.86	0.76	0.29862	0.31045	same	control_down
3	-	chr3:4747768-4748858	AT3G14260		protein_coding	2	4747938		utr3	62	4747788		utr3	33	4748463	4748363	16;15;11	42	3;8;8	19	16;4	20	5;9	14	less	weak	0.2688	-0.33322	0.68	0.58	0.61633	0.6212	same	control_down
2	-	chr2:12405390-12408238	AT2G28890	PLL4	protein_coding	2	12405756		utr3	240	12405617		utr3	91	12406002	12405914	78;59;60	197	29;15;28	72	20;23	43	17;2	19	weak	strong	0.13542	-0.16775	0.82	0.79	0.99472	0.99086	same	control_down
3	-	chr3:54523-57540	AT3G01160		protein_coding	4	55616		exon	319	55265		exon	252	55814	55709	146;60;72	278	93;56;65	214	18;23	41	16;22	38	noclass	noclass	0.42253	0.17713	0.87	0.85	0.21664	0.57679	same	control_down
2	-	chr2:18814659-18818544	AT2G45670	LPEAT2	protein_coding	2	18814928		utr3	379	18814723		utr3	369	18815283	18815198	94;107;115	316	81;80;146	307	33;30	63	30;32	62	less	strong	0.01779	-0.01801	0.83	0.83	0.93384	0.93384	same	control_down
5	+	chr5:20442612-20446049	AT5G50210	QS	protein_coding	2	20445843		utr3	250	20445974		utr3	306	20445563	20445642	67;57;82	206	84;70;98	252	23;21	44	19;35	54	noclass	noclass	0.00252	-0.00217	0.82	0.82	0.98824	0.98837	same	control_down
4	+	chr4:18488433-18497265	AT4G39850	PXA1	protein_coding	2	18497074		utr3	369	18497203		utr3	40	18496574	18496665	99;87;94	280	10;10;9	29	47;42	89	5;6	11	strong	noclass	0.04068	-0.21955	0.76	0.72	0.77942	0.78545	same	control_down
2	+	chr2:12874464-12876329	AT2G30150		protein_coding	2	12875967		exon	89	12876258		utr3	1186	12875150	12875243	36;19;18	73	263;267;337	867	4;12	16	148;171	319	noclass	less	0.45445	-0.25513	0.82	0.73	0.43548	0.42106	same	control_down
4	+	chr4:535197-538097	AT4G01280	RVE5	protein_coding	2	537087		utr3	37	537320		utr3	463	536704	536811	12;8;12	32	110;111;113	334	1;4	5	57;72	129	noclass	noclass	1.13968	-0.14529	0.86	0.72	0.15731	0.1391	same	control_down
1	+	chr1:6433516-6437235	AT1G18690	XXT4	protein_coding	2	6434600		utr5	49	6436919		utr3	55	6434239	6434331	8;7;26	41	5;19;14	38	5;3	8	10;7	17	noclass	noclass	0.59957	-0.51064	0.84	0.69	0.43828	0.43375	same	control_down
2	-	chr2:1033556-1035968	AT2G03420		protein_coding	3	1035058		utr3	98	1034932		utr3	202	1035387	1035238	32;32;26	90	79;36;62	177	2;6	8	16;9	25	weak	noclass	1.0791	0.36765	0.92	0.88	0.23718	0.51776	same	control_down
4	-	chr4:15261443-15262411	AT4G31470		protein_coding	2	15261662		utr3	158	15261532		utr3	34	None	None	59;24;41	124	7;4;7	18	18;16	34	12;4	16	less	strong	0.45275	-1.22451	0.78	0.53	0.04227	0.05595	same	control_down
2	-	chr2:803655-807894	AT2G02820	MYB88	protein_coding	2	804172		utr3	70	803859		utr3	107	805615	805482	23;14;28	65	23;37;23	83	2;3	5	13;11	24	weak	weak	1.12025	-0.72097	0.93	0.78	0.1074	0.10218	same	control_down
3	+	chr3:5121302-5122561	AT3G15210	ERF4	protein_coding	3	5122216		utr3	36	5122525		utr3	75	None	None	10;10;8	28	14;16;30	60	5;3	8	9;6	15	noclass	less	0.63326	0.825	0.78	0.8	0.42091	0.12334	same	control_down
3	+	chr3:8641180-8644448	AT3G23920	BAM1	protein_coding	2	8644272		utr3	110	8644413		utr3	1306	8643296	8643385	35;19;23	77	297;218;341	856	18;15	33	195;255	450	noclass	strong	0.20762	-0.08023	0.7	0.66	0.67887	0.66698	same	control_down
3	-	chr3:17136345-17138258	AT3G46550	FLA4	protein_coding	2	17136552		utr3	55	17136409		utr3	399	None	None	18;12;14	44	97;82;89	268	0;11	11	66;65	131	less	noclass	0.56177	-0.38645	0.8	0.67	0.37353	0.3613	same	control_down
2	+	chr2:12481663-12484419	AT2G29060	SCL33	protein_coding	2	12484130		utr3	56	12484273		utr3	40	None	None	18;12;14	44	5;9;10	24	4;8	12	12;4	16	less	less	0.6021	-0.65036	0.79	0.6	0.36862	0.37322	same	control_down
5	-	chr5:17854546-17856739	AT5G44320		protein_coding	2	17854750		utr3	1304	17854609		utr3	137	None	None	305;248;374	927	39;26;21	86	210;167	377	29;22	51	noclass	less	0.19863	-0.35072	0.71	0.63	0.39664	0.40868	same	control_down
4	+	chr4:7617427-7619656	AT4G13050	FATA2	protein_coding	2	7619481		utr3	112	7619614		utr3	2022	7618994	7619081	33;22;41	96	549;514;652	1715	7;9	16	175;132	307	less	less	0.06988	-0.01376	0.86	0.85	0.91572	0.90923	same	control_down
5	-	chr5:1291629-1293722	AT5G04530	KCS19	protein_coding	2	1292037		utr3	2919	1291906		utr3	160	None	None	793;554;774	2121	38;27;37	102	408;390	798	31;27	58	strong	weak	0.09635	-0.49767	0.73	0.64	0.09385	0.10036	same	control_down
2	-	chr2:8942749-8945243	AT2G20760		protein_coding	3	8943018		utr3	2339	8942890		utr3	137	8943879	8943794	630;545;600	1775	46;25;48	119	314;250	564	8;10	18	less	noclass	0.09033	1.13619	0.76	0.87	0.49815	0.05297	same	control_down
2	-	chr2:9070733-9074469	AT2G21170	TIM	protein_coding	2	9070923		utr3	2738	9070797		utr3	11955	9071187	9071103	1000;624;595	2219	3167;2607;3301	9075	238;281	519	1332;1548	2880	noclass	less	0.21905	-0.20546	0.81	0.76	0.34033	0.33951	same	control_down
1	-	chr1:7265793-7267376	AT1G20890		protein_coding	2	7265991		utr3	170	7265830		utr3	31	7266511	7266432	45;38;56	139	7;3;14	24	17;14	31	6;1	7	less	noclass	0.10354	-0.30545	0.82	0.77	0.75289	0.77509	same	control_down
3	+	chr3:18465317-18467223	AT3G49780	PSK3	protein_coding	2	18466380		utr3	438	18466628		utr3	329	18465866	18466130	104;88;128	320	82;66;67	215	77;41	118	78;36	114	less	weak	0.24744	-0.27587	0.73	0.65	0.24171	0.2433	same	control_down
4	+	chr4:8084161-8086787	AT4G13990	GT14	protein_coding	2	8085979		utr3	103	8086115		utr3	30	None	None	26;32;38	96	5;7;12	24	5;2	7	2;4	6	less	weak	0.59929	-1.1885	0.93	0.8	0.13545	0.14414	same	control_down
1	+	chr1:6398530-6400028	AT1G18590	SOT17	protein_coding	2	6399727		utr3	123	6399876		utr3	1299	None	None	33;21;41	95	358;212;357	927	9;19	28	175;197	372	noclass	noclass	0.36496	-0.08918	0.77	0.71	0.38917	0.37315	same	control_down
5	+	chr5:7749029-7750611	AT5G23090	DR1	protein_coding	2	7750387		utr3	200	7750537		utr3	249	7749939	7750031	45;54;50	149	58;55;69	182	34;17	51	27;40	67	noclass	noclass	0.06362	-0.05891	0.74	0.73	0.88144	0.88096	same	control_down
3	+	chr3:812395-814100	AT3G03420		protein_coding	2	813887		utr3	153	814038		utr3	22	813409	813508	45;35;47	127	6;3;5	14	11;15	26	6;2	8	less	noclass	0.31165	-1.17746	0.83	0.64	0.15197	0.18194	same	control_down
1	-	chr1:12099481-12104679	AT1G33390	FAS4	protein_coding	3	12100783		exon	62	12099636		utr3	84	12101210	12101114	18;13;14	45	34;11;18	63	10;7	17	11;10	21	noclass	noclass	0.18815	0.34343	0.73	0.75	0.78421	0.56159	same	control_down
5	-	chr5:23056079-23057741	AT5G56980		protein_coding	3	23056406		utr3	250	23056267		utr3	1258	None	None	59;54;74	187	322;190;390	902	26;37	63	186;170	356	less	less	0.06836	-0.18541	0.75	0.72	0.68481	0.43551	same	control_down
4	-	chr4:10186072-10188980	AT4G18440		protein_coding	2	10186252		utr3	223	10186094		utr3	691	10186690	10186603	79;45;53	177	171;143;192	506	19;27	46	93;92	185	less	strong	0.29079	-0.18358	0.79	0.73	0.39568	0.38783	same	control_down
3	-	chr3:6160732-6163452	AT3G18010	WOX1	protein_coding	3	6161133		utr3	70	6160933		utr3	124	6162389	6161646	27;10;27	64	40;32;31	103	1;5	6	8;13	21	less	weak	0.49038	-0.59581	0.91	0.83	0.43948	0.22096	same	control_down
4	+	chr4:18130236-18131283	AT4G38860		protein_coding	2	18130962		utr3	32	18131089		utr3	371	None	None	11;2;9	22	77;42;101	220	4;6	10	74;77	151	noclass	noclass	0.50482	-0.08781	0.69	0.59	0.55945	0.51927	same	control_down
3	+	chr3:22187274-22188933	AT3G60080		protein_coding	2	22188665		utr3	196	22188803		utr3	329	None	None	46;30;73	149	62;76;88	226	25;22	47	42;61	103	less	strong	0.26911	-0.22067	0.76	0.69	0.53736	0.53295	same	control_down
3	+	chr3:3591250-3594588	AT3G11420		protein_coding	2	3594338		utr3	144	3594483		utr3	108	3594122	3594214	36;25;58	119	30;21;23	74	14;11	25	18;16	34	weak	strong	0.54719	-0.57462	0.83	0.69	0.14894	0.15052	same	control_down
1	+	chr1:3119738-3122541	AT1G09640		protein_coding	2	3122297		utr3	310	3122423		utr3	3390	3121660	3121771	106;58;100	264	850;581;1021	2452	11;35	46	490;448	938	noclass	noclass	0.63077	-0.49205	0.85	0.72	0.09258	0.08833	same	control_down
4	+	chr4:17601184-17604085	AT4G37440		protein_coding	2	17603958		utr3	263	17604085		utr3	112	17603021	17603110	73;55;68	196	30;24;23	77	33;34	67	18;17	35	less	less	0.14358	-0.26656	0.75	0.69	0.46953	0.47601	same	control_down
3	-	chr3:2052692-2055665	AT3G06590	BHLH148	protein_coding	2	2054503		utr3	344	2053464		utr3	27	None	None	100;46;122	268	3;8;9	20	27;49	76	5;2	7	noclass	strong	0.07303	-0.14728	0.78	0.74	0.86198	0.87227	same	control_down
5	-	chr5:737467-740318	AT5G03140	LECRK82	protein_coding	2	737721		utr3	79	737539		utr3	26	None	None	18;25;23	66	2;9;5	16	6;7	13	4;6	10	strong	weak	0.55373	-1.10792	0.84	0.62	0.09975	0.10954	same	control_down
5	+	chr5:21410768-21412525	AT5G52830	WRKY27	protein_coding	2	21412250		utr3	88	21412378		utr3	71	21411629	21411724	22;27;16	65	26;12;6	44	17;6	23	17;10	27	strong	weak	0.41062	-0.43874	0.74	0.62	0.34288	0.34485	same	control_down
5	-	chr5:22775188-22777354	AT5G56260		protein_coding	2	22775391		utr3	1199	22775260		utr3	101	None	None	307;209;317	833	24;14;22	60	192;174	366	24;17	41	strong	weak	0.11236	-0.52358	0.69	0.59	0.15885	0.17135	same	control_down
1	+	chr1:19924659-19926630	AT1G53400		protein_coding	2	19926419		utr3	51	19926597		utr3	284	19926256	19926334	16;13;11	40	86;60;75	221	5;6	11	35;28	63	noclass	noclass	0.04397	-0.0114	0.78	0.78	0.96263	0.96117	same	control_down
3	+	chr3:458155-461062	AT3G02290		protein_coding	2	460848		utr3	70	461010		utr3	162	460541	460660	17;19;21	57	30;37;41	108	5;8	13	21;33	54	noclass	strong	0.79162	-0.336	0.81	0.67	0.09247	0.087	same	control_down
2	-	chr2:15352490-15355329	AT2G36630		protein_coding	2	15352658		utr3	145	15352494		utr3	678	15353079	15352990	44;35;35	114	164;124;196	484	9;22	31	92;102	194	weak	strong	0.36649	-0.19982	0.79	0.71	0.34044	0.32951	same	control_down
5	+	chr5:16225325-16227756	AT5G40490		protein_coding	2	16227583		utr3	3283	16227709		utr3	261	16226663	16226750	928;585;789	2302	60;49;67	176	479;502	981	39;46	85	weak	less	0.04101	-0.12903	0.7	0.67	0.6509	0.6575	same	control_down
4	-	chr4:11659562-11660918	AT4G22000		protein_coding	2	11659869		exon	758	11659658		utr3	635	11660783	11660207	241;190;177	608	209;149;136	494	66;84	150	60;81	141	noclass	less	0.10199	-0.11204	0.8	0.78	0.5011	0.50129	same	control_down
4	-	chr4:15940227-15941492	AT4G33040	GRXC6	protein_coding	2	15940725		utr3	44	15940593		utr3	189	None	None	13;6;11	30	42;40;34	116	6;8	14	37;36	73	noclass	strong	0.30899	-0.10152	0.68	0.61	0.64144	0.62225	same	control_down
2	+	chr2:7928014-7931952	AT2G18220		protein_coding	3	7931560		exon	196	7931949		utr3	307	7931230	7931543	72;50;42	164	92;67;74	233	10;22	32	37;37	74	noclass	weak	0.64746	-0.05649	0.84	0.76	0.14836	0.68868	same	control_down
1	+	chr1:23144384-23145530	AT1G62520		protein_coding	2	23145380		utr3	178	23145508		utr3	63	None	None	52;33;47	132	12;15;10	37	28;18	46	10;16	26	strong	weak	0.37946	-0.6009	0.74	0.59	0.23333	0.25157	same	control_down
1	+	chr1:3122925-3124666	AT1G09645		protein_coding	2	3124444		utr3	68	3124574		utr3	938	3123236	3124107	24;18;17	59	227;183;274	684	5;4	9	128;126	254	noclass	less	1.07622	-0.20525	0.87	0.73	0.06804	0.05607	same	control_down
5	+	chr5:7205476-7208612	AT5G21170	AKINBETA1	protein_coding	2	7208355		utr3	155	7208483		utr3	1044	7207842	7207923	55;31;37	123	261;243;307	811	24;8	32	112;121	233	less	less	0.06585	-0.04658	0.79	0.78	0.82946	0.82864	same	control_down
1	-	chr1:9449337-9451767	AT1G27200		protein_coding	2	9449715		utr3	103	9449548		utr3	116	None	None	20;20;28	68	24;21;29	74	19;16	35	22;20	42	less	less	0.07526	-0.06745	0.66	0.64	0.84545	0.84526	same	control_down
1	-	chr1:2111322-2114685	AT1G06890	UXT3	protein_coding	2	2111651		utr3	1030	2111362		utr3	173	2112062	2111859	277;234;381	892	48;28;63	139	74;64	138	13;21	34	weak	less	0.20504	-0.47036	0.87	0.8	0.1823	0.19404	same	control_down
2	+	chr2:18833085-18836373	AT2G45720		protein_coding	2	18836089		exon	61	18836289		utr3	403	18833542	18834009	22;12;10	44	88;72;93	253	14;3	17	85;65	150	noclass	noclass	0.39144	-0.20847	0.72	0.63	0.49416	0.47927	same	control_down
5	-	chr5:4747859-4753780	AT5G14720		protein_coding	2	4748131		utr3	84	4747908		utr3	278	4748414	4748253	35;11;20	66	55;77;83	215	11;7	18	37;26	63	less	weak	0.00779	-0.0057	0.79	0.77	0.98897	0.98844	same	control_down
1	-	chr1:2220180-2223017	AT1G07230	NPC1	protein_coding	2	2220407		utr3	185	2220256		utr3	198	2221204	2220834	54;36;58	148	62;32;56	150	15;22	37	26;22	48	noclass	weak	0.19034	-0.17253	0.8	0.76	0.53736	0.53687	same	control_down
5	+	chr5:23552093-23554401	AT5G58210		protein_coding	2	23554176		utr3	50	23554318		utr3	67	23553755	23553920	23;6;15	44	22;11;18	51	2;4	6	9;7	16	noclass	noclass	0.73082	-0.45702	0.88	0.76	0.28222	0.27437	same	control_down
2	+	chr2:7301333-7303508	AT2G16850	PIP2-8	protein_coding	2	7303304		utr3	1074	7303436		utr3	77	7302965	7303059	304;207;317	828	20;17;13	50	107;139	246	9;18	27	less	weak	0.20517	-0.64487	0.77	0.65	0.17135	0.19404	same	control_down
4	+	chr4:351968-355247	AT4G00830	LIF2	protein_coding	3	354971		utr3	261	355223		utr3	2950	354720	354816	86;46;58	190	749;481;825	2055	41;30	71	438;457	895	noclass	less	0.37203	0.15215	0.73	0.7	0.59977	0.65739	same	control_down
4	-	chr4:14854693-14858018	AT4G30360	CNGC17	protein_coding	2	14855283		exon	31	14854819		utr3	312	14855862	14855788	13;6;8	27	86;76;82	244	4;0	4	45;23	68	noclass	noclass	0.76824	-0.1216	0.87	0.78	0.43015	0.40861	same	control_down
3	-	chr3:16909216-16910844	AT3G46010	ADF1	protein_coding	2	16909536		utr3	2552	16909405		utr3	3932	16909932	16909829	736;516;699	1951	919;832;1108	2859	297;304	601	567;506	1073	less	strong	0.13982	-0.12937	0.76	0.73	0.29628	0.29611	same	control_down
4	-	chr4:306868-310516	AT4G00740		protein_coding	2	307581		utr3	167	307454		utr3	410	308126	308037	37;30;51	118	95;64;119	278	17;32	49	74;58	132	noclass	noclass	0.11979	-0.08266	0.71	0.68	0.75818	0.75498	same	control_down
5	-	chr5:9780608-9785287	AT5G27640	TIF3B1	protein_coding	2	9781084		utr3	1746	9780956		utr3	97	9781626	9781542	545;335;506	1386	31;12;14	57	168;192	360	9;31	40	noclass	noclass	0.56975	-0.8817	0.79	0.59	0.11064	0.12409	same	control_down
4	+	chr4:13639640-13642414	AT4G27240		protein_coding	2	13641656		utr3	339	13641791		utr3	130	13640820	13641004	78;83;92	253	27;30;31	88	40;46	86	17;25	42	less	weak	0.16574	-0.32905	0.75	0.68	0.32924	0.33619	same	control_down
4	-	chr4:14537637-14539841	AT4G29680		protein_coding	2	14537953		utr3	50	14537810		utr3	354	None	None	14;8;21	43	91;49;123	263	2;5	7	46;45	91	noclass	noclass	0.92669	-0.16991	0.86	0.74	0.18768	0.17144	same	control_down
2	-	chr2:4805479-4807440	AT2G11910		protein_coding	2	4805671		utr3	3623	4805510		utr3	360	4806307	4806210	1002;702;931	2635	75;44;99	218	502;486	988	66;76	142	noclass	strong	0.32849	-0.47991	0.73	0.61	0.04957	0.053	same	control_down
3	-	chr3:23411052-23411987	AT3G63390		protein_coding	2	23411345		utr3	31	23411216		utr3	429	None	None	9;6;2	17	58;60;77	195	8;6	14	123;111	234	less	less	0.38496	-0.13912	0.55	0.45	0.67241	0.64144	same	control_down
3	-	chr3:17503882-17506123	AT3G47500	CDF3	protein_coding	3	17504180		utr3	282	17504028		utr3	44	17505822	17505481	71;70;72	213	10;5;20	35	33;36	69	3;6	9	less	less	0.10404	0.39868	0.76	0.8	0.87254	0.80641	same	control_down
1	-	chr1:10124285-10127097	AT1G29025		protein_coding	2	10124508		utr3	60	10124346		utr3	104	10124878	10124772	27;14;15	56	28;26;32	86	1;3	4	9;9	18	weak	noclass	1.01925	-0.50955	0.93	0.83	0.18402	0.17577	same	control_down
3	+	chr3:4525032-4526432	AT3G13780		protein_coding	4	4526137		exon	97	4526348		utr3	65	4525540	4525716	29;16;13	58	10;15;19	44	9;30	39	5;16	21	noclass	noclass	0.90964	1.44627	0.6	0.68	0.31798	0.11658	same	control_down
5	+	chr5:6461267-6463865	AT5G19210	RH58	protein_coding	2	6463724		utr3	18	6463865		utr3	136	6463347	6463422	8;5;5	18	33;44;43	120	0;0	0	9;7	16	weak	strong	9.90081	-0.077	1	0.88	0.17167	0.15767	same	control_down
3	+	chr3:478948-481665	AT3G02350	GAUT9	protein_coding	2	481204		utr3	58	481403		utr3	578	480793	480901	30;11;8	49	135;153;159	447	2;7	9	72;59	131	noclass	less	0.36511	-0.23293	0.84	0.77	0.73174	0.72444	same	control_down
5	-	chr5:7639075-7643169	AT5G22860		protein_coding	2	7639822		utr3	182	7639317		utr3	165	7641685	7641595	61;47;65	173	57;39;57	153	5;4	9	9;3	12	less	strong	0.30749	-0.28742	0.95	0.93	0.55081	0.5511	same	control_down
2	-	chr2:17811934-17816771	AT2G42810	PAPP5	protein_coding	2	17812114		utr3	86	17811940		utr3	298	17812512	17812395	23;16;29	68	85;52;65	202	7;11	18	41;55	96	less	less	0.61066	-0.23754	0.79	0.68	0.18532	0.17133	same	control_down
2	+	chr2:7841939-7843941	AT2G18040	PIN1	protein_coding	2	7843738		utr3	1319	7843878		utr3	168	7842580	7843411	388;239;352	979	53;34;31	118	151;189	340	25;25	50	noclass	noclass	0.08355	-0.19493	0.74	0.7	0.57438	0.58342	same	control_down
2	-	chr2:8030959-8033618	AT2G18510	emb2444	protein_coding	2	8031466		utr3	41	8031229		utr3	510	8032128	8032035	13;9;15	37	170;118;155	443	2;2	4	32;35	67	noclass	noclass	0.43095	-0.05378	0.9	0.87	0.69335	0.68477	same	control_down
5	-	chr5:20520599-20523211	AT5G50390	PCMP-H58	protein_coding	2	20521108		exon	25	20520621		utr3	385	20521204	20521119	10;6;6	22	103;100;120	323	1;2	3	33;29	62	noclass	strong	0.42541	-0.04922	0.88	0.84	0.74151	0.72763	same	control_down
2	+	chr2:19486841-19489731	AT2G47490	NDT1	protein_coding	2	19489401		utr3	90	19489595		utr3	196	19488995	19489076	29;23;22	74	44;50;62	156	8;8	16	20;20	40	less	less	0.1492	-0.08354	0.82	0.8	0.77141	0.76764	same	control_down
4	+	chr4:16160823-16166993	AT4G33650	DRP3A	protein_coding	2	16166792		utr3	263	16166919		utr3	61	16166263	16166412	83;79;71	233	21;14;17	52	20;10	30	5;4	9	noclass	noclass	0.11016	-0.33242	0.89	0.85	0.65007	0.65556	same	control_down
5	+	chr5:24674962-24678549	AT5G61380	APRR1	protein_coding	2	24678104		exon	52	24678500		utr3	743	24676977	24677069	24;10;10	44	240;171;210	621	5;3	8	61;61	122	noclass	less	0.07642	-0.01776	0.85	0.84	0.96158	0.95083	same	control_down
5	+	chr5:26369044-26369853	AT5G65925		protein_coding	2	26369528		exon	287	26369754		utr3	225	None	None	76;45;68	189	47;30;53	130	58;40	98	53;42	95	noclass	noclass	0.2285	-0.26444	0.66	0.58	0.22752	0.22869	same	control_down
1	+	chr1:10974382-10976297	AT1G30840	PUP4	protein_coding	2	10975866		utr3	137	10976011		utr3	172	None	None	34;29;36	99	29;38;45	112	22;16	38	32;28	60	less	less	0.26084	-0.21002	0.72	0.65	0.40341	0.4008	same	control_down
4	+	chr4:16507615-16508823	AT4G34560		protein_coding	2	16508546		exon	20	16508753		utr3	216	None	None	8;7;5	20	69;41;72	182	0;0	0	10;24	34	noclass	strong	9.97976	-0.06973	1	0.84	0.07234	0.06093	same	control_down
2	+	chr2:18145438-18149030	AT2G43800	FH2	protein_coding	2	18148841		utr3	714	18148975		utr3	65	18147821	18147901	214;253;197	664	30;15;6	51	19;31	50	7;7	14	weak	weak	0.74412	-1.1844	0.93	0.78	0.05066	0.05819	same	control_down
1	-	chr1:26588390-26591775	AT1G70530	CRK3	protein_coding	2	26588645		utr3	26	26588399		utr3	381	26589728	26589636	9;8;7	24	108;93;108	309	1;1	2	40;32	72	noclass	less	1.36038	-0.11754	0.92	0.81	0.27133	0.25549	same	control_down
2	-	chr2:15952495-15955751	AT2G38110	GPAT6	protein_coding	3	15952696		utr3	56	15952545		utr3	81	15954727	15953685	23;13;11	47	10;18;24	52	6;3	9	7;22	29	less	weak	1.31091	-0.1804	0.84	0.64	0.27723	0.64738	same	control_down
3	-	chr3:1013928-1019417	AT3G03940		protein_coding	2	1014218		utr3	1231	1014036		utr3	632	1014579	1014471	418;219;314	951	182;138;130	450	124;156	280	84;98	182	weak	less	0.19782	-0.23388	0.77	0.71	0.25269	0.25471	same	control_down
4	+	chr4:2471865-2476024	AT4G04885	PCFS4	protein_coding	2	2475612		utr3	96	2475761		utr3	147	2475252	2475371	22;31;30	83	42;32;43	117	9;4	13	22;8	30	noclass	noclass	0.44104	-0.29023	0.86	0.8	0.40163	0.3954	same	control_down
3	+	chr3:5456092-5459005	AT3G16090	HRD1A	protein_coding	2	5458704		utr3	41	5458928		utr3	113	5458511	5458594	19;6;9	34	40;33;19	92	3;4	7	5;16	21	noclass	less	0.07088	-0.03548	0.83	0.81	0.97842	0.97159	same	control_down
1	+	chr1:29759029-29760788	AT1G79110	BRG2	protein_coding	2	29760105		exon	29	29760722		utr3	166	29759922	29759997	7;9;11	27	47;33;57	137	2;0	2	16;13	29	noclass	strong	1.30485	-0.22247	0.93	0.83	0.27237	0.25958	same	control_down
1	-	chr1:5107415-5111699	AT1G14830	DRP1C	protein_coding	2	5107611		utr3	258	5107470		utr3	2703	5107917	5107824	93;65;67	225	798;512;888	2198	23;10	33	233;272	505	noclass	noclass	0.38989	-0.27124	0.87	0.81	0.34207	0.33476	same	control_down
4	-	chr4:16774141-16776370	AT4G35260	IDH1	protein_coding	2	16774315		utr3	584	16774182		utr3	536	16774867	16774768	191;118;172	481	135;116;155	406	55;48	103	35;95	130	weak	less	0.27997	-0.27877	0.82	0.76	0.62042	0.62042	same	control_down
5	+	chr5:6746813-6748981	AT5G19970		protein_coding	2	6748313		exon	356	6748737		utr3	242	None	None	111;72;91	274	58;44;68	170	55;27	82	45;27	72	strong	strong	0.22456	-0.27248	0.77	0.7	0.25978	0.26175	same	control_down
1	-	chr1:5075178-5077980	AT1G14740	OBE3	protein_coding	2	5075663		exon	163	5075289		utr3	389	5076005	5075925	58;19;48	125	89;96;108	293	25;13	38	39;57	96	noclass	less	0.01638	-0.01413	0.77	0.75	0.98837	0.98824	same	control_down
1	-	chr1:27082393-27088247	AT1G71960	ABCG25	protein_coding	2	27082534		utr3	77	27082393		utr3	282	27083341	27083273	17;15;34	66	83;69;79	231	8;3	11	21;30	51	strong	strong	0.24989	-0.14574	0.86	0.82	0.76903	0.76274	same	control_down
5	-	chr5:8914121-8916855	AT5G25610	RD22	protein_coding	2	8914393		utr3	2149	8914255		utr3	5315	8915370	8914824	579;363;594	1536	1254;961;1393	3608	314;299	613	902;805	1707	weak	strong	0.13229	-0.10252	0.71	0.68	0.22752	0.2266	same	control_down
2	+	chr2:652563-654984	AT2G02470	AL6	protein_coding	3	654857		utr3	318	654983		utr3	79	653550	654134	91;71;102	264	15;23;18	56	26;28	54	8;15	23	less	less	0.19893	-0.78182	0.83	0.71	0.50217	0.14967	same	control_down
5	-	chr5:22077039-22080340	AT5G54380	THE1	protein_coding	2	22077232		utr3	103	22077098		utr3	621	None	None	34;15;42	91	136;130;194	460	8;4	12	89;72	161	less	less	0.97236	-0.401	0.88	0.74	0.06065	0.05164	same	control_down
5	+	chr5:7164559-7167350	AT5G21090	LRR1	protein_coding	2	7167011		utr3	3591	7167187		utr3	10453	7166649	7166830	1298;763;1029	3090	2926;2060;3401	8387	230;271	501	1103;963	2066	less	less	0.30686	-0.28776	0.86	0.8	0.08093	0.08056	same	control_down
5	-	chr5:2215578-2218170	AT5G07152		lncRNA	2	2216177		exon	63	2215605		exon	33	None	None	19;7;11	37	8;5;5	18	3;23	26	7;8	15	noclass	weak	0.09195	-0.12668	0.59	0.55	0.72577	0.72625	same	control_down
3	-	chr3:2134772-2137640	AT3G06770		protein_coding	2	2135093		utr3	193	2134801		utr3	347	2135848	2135756	51;42;57	150	106;65;95	266	22;21	43	44;37	81	weak	strong	0.05792	-0.03752	0.78	0.77	0.87361	0.87269	same	control_down
2	+	chr2:9006609-9009793	AT2G20960	pEARLI4	protein_coding	2	9009446		exon	90	9009742		utr3	179	9008639	9008737	26;23;30	79	66;34;37	137	4;7	11	21;21	42	noclass	strong	0.73422	-0.42718	0.88	0.77	0.15351	0.14657	same	control_down
2	-	chr2:17470864-17472983	AT2G41870		protein_coding	2	17471001		utr3	51	17470872		utr3	85	17471894	17471319	19;12;10	41	16;20;16	52	5;5	10	15;18	33	less	strong	0.86486	-0.49562	0.8	0.61	0.11587	0.10639	same	control_down
1	-	chr1:6998334-6999838	AT1G20190	EXPA11	protein_coding	2	6998602		utr3	179	6998436		utr3	39	6999173	6999068	60;43;53	156	9;7;12	28	16;7	23	6;5	11	less	less	0.37837	-1.03574	0.87	0.72	0.09325	0.10224	same	control_down
1	-	chr1:19311465-19314194	AT1G51965	ABO5	protein_coding	2	19312001		utr3	91	19311861		utr3	105	19313385	19313280	26;24;19	69	28;30;10	68	10;12	22	22;15	37	noclass	noclass	0.41064	-0.348	0.76	0.65	0.30856	0.30372	same	control_down
4	-	chr4:14810935-14813106	AT4G30250		protein_coding	2	14811388		exon	75	14811124		utr3	215	None	None	29;13;21	63	55;43;74	172	4;8	12	24;19	43	noclass	weak	0.24823	-0.12608	0.84	0.8	0.70349	0.69315	same	control_down
5	+	chr5:17672627-17676022	AT5G43920	WDS	protein_coding	2	17675843		utr3	49	17675988		utr3	95	17675383	17675455	20;13;11	44	22;18;28	68	3;2	5	17;10	27	noclass	less	1.22825	-0.57238	0.9	0.72	0.08109	0.07241	same	control_down
4	-	chr4:16560029-16563043	AT4G34710	SPE2	protein_coding	3	16560191		utr3	3998	16560061		utr3	2757	None	None	1050;932;1278	3260	549;740;600	1889	343;395	738	293;575	868	weak	strong	0.24685	-0.73278	0.82	0.69	0.06337	0.06063	same	control_down
4	+	chr4:8934295-8934960	AT4G15690	GRXS5	protein_coding	2	8934799		utr3	98	8934943		utr3	117	None	None	34;18;42	94	42;22;41	105	2;2	4	7;5	12	strong	strong	0.89438	-0.53113	0.96	0.9	0.19996	0.19874	same	control_down
3	-	chr3:21757072-21758968	AT3G58840	PMD1	protein_coding	2	21757811		exon	106	21757259		utr3	878	21758680	21758466	33;14;12	59	170;157;153	480	29;18	47	200;198	398	noclass	noclass	0.00816	-0.00506	0.56	0.55	0.99081	0.99244	same	control_down
4	-	chr4:6454702-6458145	AT4G10430		protein_coding	2	6455149		utr3	33	6454966		utr3	294	6455969	6455883	12;13;6	31	55;64;99	218	0;2	2	34;42	76	noclass	weak	1.83647	-0.60659	0.94	0.74	0.09836	0.08188	same	control_down
1	-	chr1:25725454-25727700	AT1G68550	ERF118	protein_coding	2	25725641		utr3	410	25725454		utr3	313	25727046	25726955	102;77;134	313	61;66;71	198	52;45	97	41;74	115	less	less	0.43232	-0.44821	0.76	0.63	0.16186	0.1629	same	control_down
3	+	chr3:9301746-9304087	AT3G25590		protein_coding	2	9303663		utr3	60	9304013		utr3	38	None	None	19;7;17	43	4;7;10	21	10;7	17	11;6	17	strong	less	0.43896	-0.55343	0.72	0.55	0.37026	0.37942	same	control_down
3	+	chr3:8321328-8324476	AT3G23280	XBAT35	protein_coding	2	8324216		utr3	30	8324380		utr3	350	8323448	8323541	10;8;7	25	95;57;89	241	1;4	5	50;59	109	less	weak	1.04417	-0.14447	0.83	0.69	0.23467	0.21023	same	control_down
5	+	chr5:21560600-21562708	AT5G53160	PYL8	protein_coding	2	21562187		utr3	2010	21562563		utr3	285	21561163	21561443	512;439;570	1521	70;59;86	215	289;200	489	22;48	70	less	less	0.01046	-0.01296	0.76	0.75	0.98878	0.98844	same	control_down
3	+	chr3:8558059-8561765	AT3G23750	TMK4	protein_coding	2	8561429		utr3	399	8561561		utr3	50	8560597	8560741	103;101;100	304	13;8;14	35	45;50	95	2;13	15	less	less	0.16438	-0.32517	0.76	0.7	0.79351	0.81377	same	control_down
2	+	chr2:8805341-8808170	AT2G20420		protein_coding	2	8807973		utr3	1566	8808126		utr3	448	8807619	8807707	497;262;481	1240	131;91;110	332	156;170	326	64;52	116	noclass	weak	0.16109	-0.22768	0.79	0.74	0.36552	0.36977	same	control_down
1	-	chr1:10944907-10949481	AT1G30820		protein_coding	3	10945143		utr3	380	10944910		utr3	197	10945514	10945432	141;86;120	347	49;61;51	161	22;11	33	23;13	36	less	strong	0.48241	-0.70608	0.91	0.82	0.08332	0.10562	same	control_down
4	+	chr4:7504794-7506278	AT4G12760		protein_coding	2	7506102		utr3	215	7506257		utr3	52	7505854	7505928	93;42;46	181	18;9;9	36	16;18	34	7;9	16	noclass	weak	0.33709	-0.895	0.84	0.69	0.08005	0.0876	same	control_down
5	-	chr5:5757072-5759816	AT5G17460		protein_coding	2	5759338		utr5	599	5759160		utr5	817	None	None	133;119;155	407	205;141;188	534	103;89	192	151;132	283	less	strong	0.09601	-0.08094	0.68	0.65	0.60549	0.60476	same	control_down
3	+	chr3:19792465-19796806	AT3G53390		protein_coding	2	19796640		utr3	107	19796779		utr3	53	19795474	19796010	27;14;35	76	3;9;9	21	11;20	31	20;12	32	noclass	strong	0.8278	-0.99919	0.71	0.4	0.11404	0.11937	same	control_down
1	+	chr1:6744352-6746634	AT1G19480		protein_coding	2	6746379		utr3	365	6746523		utr3	41	None	None	101;77;99	277	3;10;12	25	51;37	88	5;11	16	noclass	noclass	0.35271	-0.61382	0.76	0.61	0.39087	0.4147	same	control_down
5	+	chr5:6061297-6063371	AT5G18310		protein_coding	2	6063031		utr3	279	6063158		utr3	158	6062718	6062866	89;64;73	226	42;49;34	125	22;31	53	13;20	33	less	less	0.06278	-0.086	0.81	0.79	0.81273	0.8139	same	control_down
4	+	chr4:133642-135501	AT4G00310	MEE46	protein_coding	2	135140		exon	59	135415		utr3	610	134434	134618	22;15;14	51	192;146;170	508	3;5	8	45;57	102	noclass	less	0.30183	-0.04993	0.86	0.83	0.70354	0.69465	same	control_down
2	+	chr2:11994953-11996235	AT2G28140		protein_coding	2	11996000		utr3	48	11996155		utr3	53	11995153	11995234	18;7;11	36	0;32;5	37	6;6	12	7;9	16	noclass	noclass	0.04856	-0.04694	0.75	0.7	0.64911	0.64773	same	control_down
4	+	chr4:15361011-15362073	AT4G31730	GDU1	protein_coding	2	15361604		exon	23	15361839		utr3	373	None	None	9;7;6	22	120;78;105	303	0;1	1	36;34	70	noclass	strong	2.20613	-0.14179	0.96	0.81	0.13846	0.124	same	control_down
5	+	chr5:26573963-26574958	AT5G66590		protein_coding	2	26574677		exon	133	26574871		utr3	720	None	None	47;28;47	122	219;167;243	629	6;5	11	49;42	91	noclass	strong	0.54485	-0.13135	0.92	0.87	0.31406	0.30651	same	control_down
4	-	chr4:16098069-16100439	AT4G33460	ABCI10	protein_coding	2	16098251		utr3	115	16098125		utr3	114	16098779	16098537	40;24;38	102	25;26;45	96	10;3	13	10;8	18	less	strong	0.28039	-0.25773	0.89	0.84	0.53359	0.53317	same	control_down
1	-	chr1:64165-67773	AT1G01140	CIPK9	protein_coding	4	64298		utr3	215	64166		utr3	202	64568	64475	59;47;32	138	54;36;42	132	35;42	77	32;38	70	noclass	noclass	0.09393	0.15895	0.64	0.65	0.731	0.51543	same	control_down
3	+	chr3:3933999-3936757	AT3G12360	ITN1	protein_coding	2	3936561		utr3	119	3936693		utr3	179	3935589	3935663	32;16;47	95	39;32;37	108	7;17	24	38;33	71	noclass	noclass	0.74192	-0.60504	0.8	0.6	0.13048	0.12488	same	control_down
3	-	chr3:21446855-21448841	AT3G57930		protein_coding	2	21447556		exon	394	21447105		utr3	1262	None	None	135;79;101	315	327;216;359	902	36;43	79	170;190	360	noclass	noclass	0.41631	-0.2529	0.8	0.71	0.06658	0.06368	same	control_down
1	-	chr1:30063447-30067588	AT1G79930	HSP70-14	protein_coding	2	30063617		utr3	1593	30063475		utr3	1069	30064025	30063957	524;298;440	1262	290;224;290	804	136;195	331	135;130	265	less	weak	0.1493	-0.15982	0.79	0.75	0.40879	0.4097	same	control_down
4	+	chr4:16997090-17000895	AT4G35890	LARP1C	protein_coding	3	17000501		utr3	1167	17000816		utr3	478	16999903	17000145	387;254;373	1014	141;105;156	402	78;75	153	46;30	76	noclass	less	0.15715	-0.16241	0.87	0.84	0.33423	0.43279	same	control_down
2	+	chr2:15117014-15119042	AT2G36000		protein_coding	3	15118559		utr3	556	15118766		utr3	152	15118220	15118311	194;94;160	448	50;26;55	131	55;53	108	12;9	21	noclass	noclass	0.01942	0.61489	0.81	0.86	0.9456	0.17172	same	control_down
4	+	chr4:18025634-18028910	AT4G38550		protein_coding	3	18028633		utr3	46	18028774		utr3	508	18027708	18027807	9;12;15	36	149;106;142	397	3;7	10	50;61	111	weak	less	0.24706	0.22657	0.78	0.78	0.85941	0.12717	same	control_down
2	+	chr2:11545655-11548292	AT2G27050	EIL1	protein_coding	2	11548122		utr3	146	11548262		utr3	271	11545992	11546266	38;34;54	126	86;58;77	221	6;14	20	18;32	50	less	less	0.32192	-0.19693	0.86	0.82	0.44746	0.44259	same	control_down
1	+	chr1:26742939-26746468	AT1G70940	PIN3	protein_coding	3	26746138		utr3	156	26746367		utr3	944	26745701	26745803	53;29;44	126	228;200;268	696	20;10	30	127;121	248	strong	weak	0.90913	0.34949	0.81	0.74	0.13056	0.16411	same	control_down
4	+	chr4:5758013-5760568	AT4G08980	FBW2	protein_coding	3	5760249		utr3	2146	5760376		utr3	185	5759303	5759464	510;433;603	1546	41;45;39	125	303;297	600	28;32	60	less	noclass	0.23074	-0.07007	0.72	0.68	0.05672	0.63883	same	control_down
2	-	chr2:14751540-14753318	AT2G35000	ATL9	protein_coding	2	14751734		utr3	32	14751573		utr3	118	None	None	13;5;11	29	31;11;49	91	1;2	3	13;14	27	less	less	1.19755	-0.33035	0.91	0.77	0.20822	0.19283	same	control_down
2	+	chr2:16407134-16409155	AT2G39290	PGPS1	protein_coding	2	16408998		utr3	826	16409125		utr3	100	16408540	16408641	255;150;275	680	31;19;19	69	80;66	146	19;12	31	noclass	noclass	0.30433	-0.74919	0.82	0.69	0.06301	0.07266	same	control_down
5	-	chr5:25943887-25945441	AT5G64920	CIP8	protein_coding	4	25944260		utr3	139	25944118		utr3	531	None	None	38;22;48	108	146;100;147	393	16;15	31	67;71	138	noclass	noclass	0.11125	-0.17705	0.78	0.74	0.75618	0.37501	same	control_down
5	+	chr5:22637509-22639827	AT5G55900		protein_coding	2	22639616		utr3	31	22639760		utr3	83	22639094	22639177	6;7;11	24	14;19;14	47	6;1	7	18;18	36	weak	less	0.95984	-0.41645	0.77	0.57	0.19458	0.16923	same	control_down
1	-	chr1:28045471-28048288	AT1G74660	MIF1	protein_coding	2	28047670		utr3	45	28047529		utr3	143	None	None	14;8;14	36	27;35;32	94	6;3	9	27;22	49	less	less	0.74739	-0.28283	0.8	0.66	0.2433	0.22088	same	control_down
2	-	chr2:13213099-13218723	AT2G31060		protein_coding	2	13213355		utr3	67	13213197		utr3	263	13213707	13213579	30;14;15	59	91;53;85	229	3;5	8	15;19	34	noclass	less	0.09426	-0.03505	0.88	0.87	0.92357	0.91976	same	control_down
5	+	chr5:23814762-23816189	AT5G58990		protein_coding	3	23816031		utr3	360	23816167		utr3	220	23815491	23815696	100;87;98	285	71;42;61	174	44;31	75	22;24	46	noclass	weak	0.27879	0.25588	0.79	0.79	0.28044	0.55777	same	control_down
2	-	chr2:17795816-17797412	AT2G42760		protein_coding	2	17796607		exon	77	17796270		utr3	104	None	None	15;15;22	52	25;20;22	67	12;13	25	17;20	37	noclass	strong	0.11398	-0.08812	0.68	0.64	0.81238	0.81088	same	control_down
2	+	chr2:14194095-14195740	AT2G33510		protein_coding	2	14195298		exon	273	14195649		utr3	162	14194513	14195112	110;40;88	238	47;35;41	123	15;20	35	26;13	39	noclass	weak	0.50656	-0.55555	0.87	0.76	0.23587	0.2406	same	control_down
3	-	chr3:877843-880460	AT3G03630	CS26	protein_coding	2	878034		utr3	148	877904		utr3	56	878303	878217	48;38;29	115	8;18;15	41	14;19	33	4;11	15	strong	less	0.12425	-0.18973	0.78	0.73	0.80481	0.81251	same	control_down
5	-	chr5:26477295-26479589	AT5G66290		protein_coding	2	26477791		utr3	31	26477664		utr3	239	26478205	26478116	12;10;5	27	82;63;49	194	1;3	4	16;29	45	less	strong	0.55265	-0.09215	0.87	0.81	0.60636	0.59258	same	control_down
2	+	chr2:8511485-8513290	AT2G19730	RPL28A	protein_coding	2	8513081		utr3	1236	8513208		utr3	16053	8512533	8512874	401;291;362	1054	5373;3228;4746	13347	88;94	182	1317;1389	2706	weak	less	0.16437	-0.08173	0.85	0.83	0.28999	0.28811	same	control_down
2	+	chr2:18216573-18217452	AT2G44010		protein_coding	2	18217213		utr3	616	18217409		utr3	211	None	None	170;134;188	492	66;28;46	140	71;53	124	51;20	71	weak	noclass	0.45679	-0.58352	0.8	0.66	0.11357	0.11858	same	control_down
5	+	chr5:20689242-20693469	AT5G50850	PDH2	protein_coding	2	20693123		utr3	1278	20693269		utr3	1101	20692842	20692924	401;275;409	1085	349;248;329	926	97;96	193	77;98	175	less	noclass	0.04091	-0.04413	0.85	0.84	0.79601	0.79607	same	control_down
3	-	chr3:21086389-21087709	AT3G56980	ORG3	protein_coding	2	21086591		utr3	173	21086418		utr3	198	21087166	21087061	48;52;48	148	64;46;56	166	17;8	25	7;25	32	less	strong	0.11355	-0.10956	0.86	0.84	0.96248	0.96222	same	control_down
3	+	chr3:9333661-9334888	AT3G25640		protein_coding	3	9334639		utr3	50	9334803		utr3	91	None	None	6;12;21	39	15;20;28	63	5;6	11	17;11	28	less	weak	1.0083	0.34704	0.78	0.69	0.12071	0.31204	same	control_down
5	-	chr5:3277487-3278460	AT5G10430	AGP4	protein_coding	2	3277743		utr3	232	3277549		utr3	2949	None	None	68;54;66	188	774;543;796	2113	6;38	44	365;471	836	less	strong	0.42618	-0.34175	0.81	0.72	0.2434	0.23659	same	control_down
1	-	chr1:13051156-13055092	AT1G35470	RANBPM	protein_coding	2	13051498		utr3	113	13051252		utr3	35	13052047	13051911	39;19;28	86	8;3;13	24	17;10	27	5;6	11	noclass	less	0.17644	-0.3676	0.76	0.69	0.58954	0.6004	same	control_down
4	+	chr4:11157915-11159866	AT4G20840		protein_coding	2	11159654		utr3	866	11159787		utr3	61	None	None	256;173;243	672	15;7;14	36	112;82	194	9;16	25	less	noclass	0.31464	-0.95773	0.78	0.59	0.04408	0.05557	same	control_down
3	+	chr3:278881-283663	AT3G01780	TPLATE	protein_coding	2	283209		utr3	331	283560		utr3	647	282759	282837	84;94;93	271	195;127;206	528	30;30	60	42;77	119	noclass	noclass	0.03485	-0.02937	0.82	0.82	0.99297	0.99297	same	control_down
4	+	chr4:1151610-1153408	AT4G02630		protein_coding	2	1153161		utr3	33	1153355		utr3	295	None	None	14;8;8	30	69;59;95	223	1;2	3	30;42	72	weak	weak	1.40526	-0.27359	0.91	0.76	0.15186	0.13096	same	control_down
3	+	chr3:9489220-9491129	AT3G25910		protein_coding	2	9490262		exon	169	9491085		utr3	655	9489395	9489789	47;36;58	141	158;151;211	520	13;15	28	73;62	135	noclass	less	0.27831	-0.09864	0.83	0.79	0.45859	0.45137	same	control_down
1	-	chr1:5675494-5678872	AT1G16610	SR45	protein_coding	2	5675910		utr3	875	5675665		utr3	1404	5676427	5676319	308;145;250	703	364;297;356	1017	54;118	172	183;204	387	strong	noclass	0.30691	-0.28951	0.8	0.72	0.27472	0.27329	same	control_down
1	-	chr1:6024635-6027564	AT1G17520		protein_coding	3	6024773		utr3	128	6024643		utr3	133	6025091	6024990	38;25;29	92	28;27;26	81	29;7	36	25;27	52	noclass	noclass	0.53879	-0.15305	0.72	0.61	0.0517	0.9174	same	control_down
2	-	chr2:15423171-15425128	AT2G36800	UGT73C5	protein_coding	2	15423625		exon	61	15423358		utr3	269	None	None	23;12;10	45	57;43;58	158	8;8	16	58;53	111	noclass	less	0.70441	-0.26824	0.74	0.59	0.20901	0.18139	same	control_down
5	-	chr5:4044619-4047447	AT5G12470	RER4	protein_coding	2	4044770		utr3	1149	4044643		utr3	332	4045085	4044995	365;219;332	916	104;53;94	251	100;133	233	42;39	81	noclass	weak	0.11411	-0.22928	0.8	0.76	0.3117	0.31677	same	control_down
5	+	chr5:26239412-26241516	AT5G65650		protein_coding	2	26241388		utr3	32	26241514		utr3	153	26240140	26241104	11;7;7	25	41;37;41	119	1;6	7	22;12	34	weak	weak	0.00729	-0.00313	0.78	0.78	0.98897	0.99297	same	control_down
1	+	chr1:8709940-8710823	AT1G24580		protein_coding	2	8710397		exon	23	8710821		utr3	349	None	None	10;1;6	17	65;51;72	188	5;1	6	95;66	161	noclass	less	0.90066	-0.32098	0.74	0.54	0.41185	0.36273	same	control_down
4	+	chr4:12539655-12542488	AT4G24160		protein_coding	2	12542310		utr3	333	12542472		utr3	36	12541989	12542080	110;69;60	239	6;5;13	24	44;50	94	2;10	12	weak	less	0.12609	-0.21883	0.72	0.67	0.90974	0.91808	same	control_down
4	-	chr4:6601902-6606356	AT4G10710	SPT16	protein_coding	2	6602341		exon	376	6602016		utr3	320	6606201	6605996	128;74;111	313	87;92;75	254	31;32	63	29;37	66	noclass	less	0.16108	-0.16492	0.83	0.79	0.61708	0.6173	same	control_down
1	+	chr1:5148981-5151414	AT1G14920	GAI	protein_coding	2	5151159		utr3	1259	5151286		utr3	561	None	None	322;226;364	912	133;89;167	389	177;170	347	90;82	172	less	strong	0.08278	-0.13463	0.72	0.69	0.41704	0.41913	same	control_down
3	+	chr3:21889475-21891943	AT3G59210		protein_coding	2	21891747		utr3	305	21891901		utr3	25	21891096	21891174	78;73;91	242	5;7;7	19	41;22	63	2;4	6	less	noclass	0.03818	-0.2428	0.79	0.76	0.80179	0.8037	same	control_down
5	+	chr5:16290385-16291712	AT5G40690		protein_coding	2	16291177		exon	275	16291539		utr3	1712	None	None	79;48;72	199	387;356;475	1218	27;49	76	276;218	494	noclass	weak	0.03439	-0.02596	0.72	0.71	0.90682	0.9059	same	control_down
3	+	chr3:4889062-4890214	AT3G14560		protein_coding	2	4889871		utr3	953	4890059		utr3	94	None	None	184;178;194	556	16;21;13	50	254;143	397	24;20	44	noclass	less	0.07436	-0.23097	0.58	0.53	0.57335	0.58476	same	control_down
5	-	chr5:5504241-5509360	AT5G16750	TOZ	protein_coding	2	5504702		exon	73	5504345		utr3	913	5504952	5504864	31;12;20	63	291;224;251	766	4;6	10	65;82	147	noclass	less	0.19805	-0.05067	0.86	0.84	0.79963	0.78938	same	control_down
4	+	chr4:14894072-14896843	AT4G30470		protein_coding	3	14896641		utr3	444	14896813		utr3	130	14896333	14896411	107;96;106	309	25;28;36	89	66;69	135	22;19	41	weak	less	0.09154	0.01491	0.7	0.68	0.10229	0.8147	same	control_down
5	+	chr5:4122399-4129004	AT5G13010	CUV	protein_coding	2	4128558		exon	71	4128805		utr3	287	4126977	4127062	23;18;17	58	93;43;74	210	4;9	13	25;52	77	noclass	strong	0.54397	-0.18848	0.82	0.73	0.32727	0.31268	same	control_down
3	+	chr3:2016245-2019847	AT3G06510	SFR2	protein_coding	2	2019637		utr3	31	2019777		utr3	487	2019215	2019314	8;5;14	27	141;101;170	412	2;2	4	37;38	75	strong	noclass	0.26507	-0.03141	0.87	0.85	0.83671	0.82405	same	control_down
3	-	chr3:7591393-7592372	AT3G21550	DMP2	protein_coding	2	7591616		utr3	675	7591482		utr3	1229	None	None	170;103;184	457	276;201;313	790	104;114	218	235;204	439	weak	weak	0.12333	-0.09067	0.68	0.64	0.47096	0.46856	same	control_down
1	-	chr1:26838288-26841506	AT1G71210		protein_coding	2	26839192		exon	41	26838423		utr3	35	None	None	19;11;6	36	10;13;6	29	0;5	5	3;3	6	noclass	noclass	0.26755	-0.27048	0.88	0.83	0.69344	0.69344	same	control_down
1	-	chr1:28346997-28348775	AT1G75510		protein_coding	2	28347194		utr3	43	28347061		utr3	285	28347701	28347526	15;10;14	39	106;77;67	250	1;3	4	19;16	35	less	noclass	0.36867	-0.07431	0.91	0.88	0.72444	0.71595	same	control_down
4	+	chr4:12278914-12280850	AT4G23530		protein_coding	2	12280398		utr3	200	12280541		utr3	41	None	None	33;54;75	162	11;4;16	31	21;17	38	8;2	10	less	noclass	0.18903	-0.34017	0.81	0.76	0.78294	0.7955	same	control_down
1	+	chr1:6886668-6891403	AT1G19850	ARF5	protein_coding	3	6891217		utr3	129	6891368		utr3	285	6890959	6891054	53;30;25	108	86;54;78	218	9;12	21	22;45	67	weak	less	0.47099	-0.18801	0.84	0.76	0.42567	0.45301	same	control_down
2	+	chr2:9917442-9919378	AT2G23310	RER1C	protein_coding	2	9919141		utr3	1479	9919271		utr3	89	9918767	9918870	372;302;433	1107	27;14;20	61	151;221	372	9;19	28	noclass	less	0.09417	-0.36828	0.75	0.69	0.45445	0.47504	same	control_down
1	+	chr1:19996204-20000781	AT1G53590	NTMC2T6.1	protein_coding	2	20000090		exon	84	20000243		utr3	55	19999004	19999079	36;20;16	72	19;14;10	43	5;7	12	5;7	12	noclass	weak	0.32713	-0.40953	0.86	0.78	0.45907	0.46266	same	control_down
4	-	chr4:14084623-14086881	AT4G28510	PHB1	protein_coding	2	14084770		utr3	285	14084640		utr3	109	14085249	14085164	79;50;68	197	30;13;24	67	44;44	88	24;18	42	strong	weak	0.16699	-0.32611	0.69	0.61	0.35631	0.36403	same	control_down
1	+	chr1:28932118-28936370	AT1G76990	ACR3	protein_coding	2	28935384		utr3	1954	28935538		utr3	275	28934757	28934839	486;342;577	1405	80;38;73	191	242;307	549	38;46	84	weak	less	0.05388	-0.12462	0.72	0.69	0.65305	0.65675	same	control_down
2	-	chr2:12225655-12228623	AT2G28550	RAP2.7	protein_coding	2	12225949		utr3	123	12225807		utr3	88	12226640	12226566	28;36;33	97	34;12;19	65	10;16	26	10;13	23	weak	strong	0.2231	-0.25064	0.79	0.74	0.66504	0.66673	same	control_down
1	-	chr1:5681972-5684908	AT1G16630		protein_coding	2	5683747		exon	44	5682015		utr3	231	None	None	24;6;6	36	78;47;54	179	3;5	8	24;28	52	noclass	less	0.25226	-0.10228	0.82	0.77	0.8658	0.84286	same	control_down
1	+	chr1:3252097-3255781	AT1G09970	LRRXI-23	protein_coding	2	3255232		exon	340	3255642		utr3	2047	3254964	3255050	121;65;81	267	566;463;566	1595	45;28	73	233;219	452	noclass	less	0.01651	-0.01083	0.79	0.78	0.95165	0.95112	same	control_down
3	+	chr3:20296129-20298826	AT3G54810	GATA8	protein_coding	2	20298426		utr3	89	20298674		utr3	146	20297184	20297494	22;23;29	74	36;36;49	121	11;4	15	15;10	25	noclass	strong	0.0162	-0.01061	0.83	0.83	0.9672	0.96806	same	control_down
5	-	chr5:22053968-22055442	AT5G54300		protein_coding	2	22054111		utr3	110	22053968		utr3	737	22054743	22054652	25;25;40	90	151;186;229	566	10;10	20	100;71	171	weak	weak	0.33934	-0.08482	0.82	0.77	0.46542	0.45293	same	control_down
3	+	chr3:5705540-5707083	AT3G16770	RAP2-3	protein_coding	2	5706770		utr3	1071	5706916		utr3	692	5705943	5706180	323;165;331	819	198;117;212	527	166;86	252	104;61	165	strong	noclass	0.00788	-0.01037	0.76	0.76	0.94649	0.94661	same	control_down
5	+	chr5:6623196-6627893	AT5G19620	OEP80	protein_coding	2	6627744		utr3	437	6627872		utr3	647	6627375	6627485	146;97;107	350	201;161;147	509	45;42	87	53;85	138	less	less	0.06258	-0.05104	0.8	0.79	0.83574	0.83415	same	control_down
5	-	chr5:15417635-15420637	AT5G38510	RBL9	protein_coding	2	15417784		utr3	65	15417640		utr3	959	15418442	15418097	19;13;24	56	243;198;232	673	8;1	9	143;143	286	less	less	1.04926	-0.3393	0.86	0.7	0.09244	0.07593	same	control_down
3	-	chr3:5786297-5790535	AT3G16950	LPD1	protein_coding	2	5786656		utr3	237	5786411		utr3	1423	5786934	5786811	69;68;83	220	474;354;484	1312	16;1	17	56;55	111	noclass	noclass	0.08259	-0.068	0.93	0.92	0.70819	0.70832	same	control_down
3	-	chr3:3507995-3510657	AT3G11200	AL2	protein_coding	2	3508292		utr3	40	3508159		utr3	576	3508725	3508647	12;12;10	34	146;129;117	392	3;3	6	102;82	184	less	strong	1.25994	-0.14293	0.85	0.68	0.08453	0.07209	same	control_down
5	+	chr5:20030651-20032282	AT5G49400		protein_coding	2	20031834		exon	42	20032167		utr3	192	20030812	20031148	18;6;14	38	67;45;52	164	2;2	4	18;10	28	noclass	noclass	0.54217	-0.14059	0.9	0.85	0.61065	0.58949	same	control_down
1	-	chr1:12127388-12130443	AT1G33440	NPF4.4	protein_coding	2	12127534		utr3	37	12127405		utr3	69	12128684	12128600	8;11;14	33	23;10;14	47	3;1	4	11;11	22	less	less	1.29702	-0.69665	0.89	0.68	0.11435	0.10417	same	control_down
5	-	chr5:10292278-10295282	AT5G28300		protein_coding	3	10293671		exon	357	10292696		utr3	407	10294705	10294253	135;81;80	296	126;102;97	325	31;30	61	43;39	82	noclass	weak	0.43087	0.14961	0.83	0.8	0.14486	0.57576	same	control_down
4	-	chr4:9391963-9393649	AT4G16690	PPD	protein_coding	2	9392282		utr3	113	9392148		utr3	548	9392802	9392686	34;22;29	85	127;100;121	348	14;14	28	122;78	200	less	strong	0.60994	-0.18698	0.75	0.64	0.10653	0.09645	same	control_down
1	-	chr1:11907043-11909048	AT1G32860		protein_coding	2	11907222		utr3	47	11907090		utr3	100	11907593	11907379	20;8;11	39	29;14;30	73	0;8	8	12;15	27	less	less	0.53854	-0.30715	0.83	0.73	0.40027	0.38892	same	control_down
1	-	chr1:30235163-30238534	AT1G80420	XRCC1	protein_coding	2	30235346		utr3	51	30235220		utr3	157	30235854	30235728	14;10;20	44	45;50;28	123	6;1	7	17;17	34	weak	less	0.46102	-0.28648	0.86	0.78	0.52886	0.518	same	control_down
2	-	chr2:2327252-2329872	AT2G06000		protein_coding	2	2327758		utr3	80	2327382		utr3	104	None	None	22;17;29	68	39;13;33	85	6;6	12	8;11	19	weak	noclass	0.20557	-0.16308	0.85	0.82	0.71529	0.71387	same	control_down
5	+	chr5:1684565-1685811	AT5G05640		protein_coding	2	1685652		utr3	173	1685804		utr3	30	None	None	51;38;59	148	16;4;5	25	19;6	25	0;5	5	less	noclass	0.12665	-0.18301	0.86	0.83	0.91583	0.93204	same	control_down
2	-	chr2:17931253-17935747	AT2G43140		protein_coding	3	17931649		utr3	45	17931456		utr3	88	17932386	17931733	21;3;15	39	20;23;35	78	0;6	6	4;6	10	strong	less	0.98794	1.34773	0.87	0.89	0.61665	0.17893	same	control_down
2	+	chr2:14668439-14673903	AT2G34780	MEE22	protein_coding	2	14673735		utr3	102	14673870		utr3	26	14673200	14673293	40;12;19	71	8;7;1	16	9;22	31	10;0	10	noclass	weak	0.18861	-0.22856	0.7	0.62	0.97444	0.97141	same	control_down
5	-	chr5:17197640-17199909	AT5G42900	COR27	protein_coding	2	17198274		utr3	124	17198116		utr3	335	17198501	17198422	22;30;45	97	77;70;103	250	10;17	27	35;50	85	weak	strong	0.19754	-0.09577	0.78	0.75	0.66504	0.65749	same	control_down
5	+	chr5:5788357-5789963	AT5G17560	BOLA4	protein_coding	2	5789790		utr3	703	5789922		utr3	2106	5788797	5789131	247;119;207	573	706;342;612	1660	75;55	130	234;212	446	less	strong	0.1689	-0.08269	0.82	0.79	0.33923	0.33702	same	control_down
1	+	chr1:2067508-2070454	AT1G06730		protein_coding	3	2070325		utr3	416	2070454		utr3	160	2069510	2069652	83;118;122	323	48;26;53	127	63;30	93	12;21	33	weak	noclass	0.10352	0.18287	0.78	0.79	0.96688	0.95215	same	control_down
1	+	chr1:2706867-2709987	AT1G08550	VDE1	protein_coding	2	2709166		exon	325	2709460		utr3	3744	2708782	2708872	124;59;92	275	1144;930;1029	3103	27;23	50	311;330	641	noclass	noclass	0.09588	-0.05488	0.85	0.83	0.80813	0.80481	same	control_down
1	+	chr1:24146924-24148800	AT1G65000		protein_coding	2	24148479		utr3	46	24148688		utr3	190	24147286	24148251	14;11;13	38	48;42;43	133	2;6	8	36;21	57	noclass	less	0.7876	-0.23087	0.83	0.7	0.26567	0.23888	same	control_down
3	+	chr3:21438074-21442084	AT3G57890		protein_coding	2	21441790		utr3	295	21441995		utr3	200	21441557	21441650	110;55;95	260	46;33;74	153	18;17	35	29;18	47	noclass	less	0.57061	-0.60397	0.88	0.77	0.05306	0.05432	same	control_down
4	-	chr4:15284384-15287463	AT4G31540	ATEXO70G1	protein_coding	2	15286975		utr5	1534	15284388		utr3	177	None	None	378;396;467	1241	46;37;56	139	111;182	293	15;23	38	strong	strong	0.04925	-0.18164	0.81	0.79	0.65652	0.66148	same	control_down
1	-	chr1:7759076-7760928	AT1G22030		protein_coding	2	7759298		utr3	899	7759164		utr3	480	7760063	7759987	277;200;288	765	157;91;141	389	63;71	134	42;49	91	weak	weak	0.17611	-0.2479	0.85	0.81	0.2089	0.21063	same	control_down
5	+	chr5:1735724-1738739	AT5G05780	RPN8A	protein_coding	2	1738358		utr3	1255	1738486		utr3	1400	1738029	1738109	378;253;399	1030	377;266;439	1082	125;100	225	198;120	318	less	noclass	0.22391	-0.20246	0.82	0.77	0.07488	0.0746	same	control_down
1	-	chr1:18035966-18039404	AT1G48760	DELTA-ADR	protein_coding	2	18036765		exon	134	18036503		utr3	137	None	None	36;31;52	119	53;21;30	104	10;5	15	21;12	33	noclass	noclass	0.72802	-0.63984	0.89	0.76	0.1172	0.11635	same	control_down
5	+	chr5:25432889-25435833	AT5G63530	HIPP07	protein_coding	4	25435313		exon	339	25435663		utr3	433	25434849	25435134	111;71;79	261	144;96;90	330	46;32	78	47;56	103	noclass	less	0.46224	0.40151	0.77	0.76	0.08144	0.0952	same	control_down
1	+	chr1:10029082-10031989	AT1G28520	VOZ1	protein_coding	2	10031627		utr3	48	10031911		utr3	226	10030827	10030915	16;9;16	41	76;41;58	175	1;6	7	25;26	51	noclass	strong	0.61401	-0.16261	0.85	0.77	0.4048	0.39015	same	control_down
4	-	chr4:14980852-14982403	AT4G30750		protein_coding	2	14981341		utr3	55	14981193		utr3	263	14981853	14981765	16;9;19	44	59;48;89	196	10;1	11	38;29	67	noclass	less	0.33452	-0.10809	0.8	0.75	0.57624	0.56815	same	control_down
3	-	chr3:4656781-4657722	AT3G14060		protein_coding	2	4657114		utr3	144	4656984		utr3	34	None	None	23;22;66	111	8;4;7	19	18;15	33	11;4	15	less	noclass	0.48077	-0.93682	0.77	0.56	0.2433	0.27127	same	control_down
[truncated: 1,968 more rows]

## Sheet: APA_amiR_u170k
chr	strand	gene_locus	gene_id	gene_name	gene_biotype	polyA_sites_in_gene	proximal_pos	proximal_pas	proximal_feature	proximal_exp	distal_pos	distal_pas	distal_feature	distal_exp	s1	s2	proximal_control	proximal_control_sum	distal_control	distal_control_sum	proximal_test	proximal_test_sum	distal_test	distal_test_sum	proximal_polyA_type	distal_polyA_type	proximal_fc	distal_fc	proximal_perc_inc	distal_perc_inc	proximal_padj	distal_padj	pair_type	gene_class
[truncated: 4,144 more rows]

[truncated: 6 more sheets: overlap_APA_enhanced_sameExon, overlap_APA_enhanced_composite, overlap_APA_enhanced_skipped, overlap_APA_repressed_sameExon, overlap_APA_repressed_composite, overlap_APA_repressed_skipped]
