# Supplementary material for: The Arabidopsis U1 snRNP regulates mRNA 3′-end processing
Source: Nat Plants. 2024 Sep 23;10(10):1514–31. doi: 10.1038/s41477-024-01796-8 (PMC11489095; doi:10.1038/s41477-024-01796-8)
Supplement: Supplementary file 9 — List of expression and splicing changes among known CPAFs in amiR-u1-70k and amiR-u1-c plants. [file 41477_2024_1796_MOESM9_ESM.xlsx]

## Sheet: all_pa_factors_expression
	Row.names	name	baseMean	log2FoldChange_u1c	lfcSE_u1c	stat_u1c	pvalue_u1c	padj_u1c	log2FoldChange_u170k	lfcSE_u170k	stat_u170k	pvalue_u170k	padj_u170k
1	AT1G13190	CFIm68_1	948.889	-0.156579	0.140885	-1.1114	0.266398	0.493248	-0.282484	0.12558	-2.24943	0.0244849	0.0890445
2	AT1G17760	CstF77	318.774	-0.218847	0.160931	-1.35988	0.173868	0.377388	0.173974	0.14222	1.22327	0.221229	0.42991
3	AT1G17980	PAP_1	545.718	-0.0491325	0.140607	-0.349432	0.726765	0.861611	0.216367	0.125277	1.72711	0.0841471	0.222091
4	AT1G27595	Symplekin_2	467.612	-0.451227	0.160485	-2.81164	0.00492895	0.0300525	-0.0895258	0.142178	-0.629673	0.528909	0.728977
5	AT1G30460	CPSF30	315.642	-0.434099	0.155655	-2.78885	0.00528956	0.0317575	-0.241397	0.138128	-1.74763	0.0805273	0.215188
6	AT1G61010	CPSF73(I)	686.165	0.052873	0.128872	0.410276	0.681604	0.834234	0.00157585	0.115882	0.0135988	0.98915	0.995784
7	AT1G66500	PCFS_1	54.0395	0.535784	0.419881	1.27604	0.201942	0.415052	0.431614	0.382076	1.12965	0.258622	0.474955
8	AT1G71800	CstF64	219.361	-0.173421	0.171041	-1.01392	0.310622	0.54309	-0.395369	0.155411	-2.54403	0.0109583	0.0475864
9	AT1G73840	ESP1	628.221	-0.553967	0.128352	-4.316	1.58881e-05	0.000319731	-0.527022	0.114667	-4.59612	4.30423e-06	6.46871e-05
10	AT2G01730	CPSF73(II)	56.8951	0.644772	0.356726	1.80747	0.0706891	0.207717	1.4949	0.313219	4.77271	1.81767e-06	3.08628e-05
11	AT2G25850	PAP_2	563.517	-0.0151945	0.137454	-0.110542	0.911979	0.963946	0.18512	0.122659	1.50922	0.131242	0.30305
12	AT2G36480	PCFS_2	317.873	0.304762	0.182986	1.6655	0.0958133	0.254711	0.141945	0.163833	0.866401	0.38627	0.608893
13	AT3G04680	CLPS_1	303.056	-0.0420395	0.178229	-0.235873	0.813531	0.913383	0.177998	0.158944	1.11988	0.262765	0.479961
14	AT3G66652	Fip(III)	230.352	-0.085335	0.201057	-0.424431	0.671252	0.828037	0.273143	0.178463	1.53053	0.125885	0.294012
15	AT4G04885	PCFS_3	387.04	-0.627875	0.143848	-4.36484	1.27217e-05	0.000266963	-0.847662	0.129995	-6.52074	6.996e-11	3.06811e-09
16	AT4G25550	CFIm25_1	332.374	-0.224463	0.169383	-1.32518	0.185111	0.391831	-0.216929	0.151657	-1.43039	0.152606	0.336051
17	AT4G29820	CFIm25_2	80.03	0.417538	0.297811	1.40202	0.160908	0.358267	0.74151	0.265615	2.79168	0.00524359	0.0266627
18	AT4G32850	PAP_4	1446.83	0.0125208	0.12852	0.0974231	0.92239	0.968095	0.486458	0.11448	4.2493	2.14444e-05	0.00026674
19	AT5G01400	Symplekin_1	400.774	0.383799	0.171698	2.23532	0.0253965	0.100332	0.313175	0.15103	2.0736	0.0381164	0.12434
20	AT5G10350	PABN_2	633.107	-0.395355	0.116282	-3.39995	0.000673973	0.00646616	-0.759852	0.10489	-7.24431	4.34654e-13	2.72683e-11
21	AT5G13480	FY	331.459	-0.403135	0.171673	-2.34827	0.0188608	0.0809273	0.00982289	0.151638	0.0647787	0.94835	0.976102
22	AT5G23880	CPSF100	329.47	-0.14695	0.15716	-0.935038	0.349769	0.582183	0.0852231	0.139972	0.608859	0.542618	0.73903
23	AT5G43620	PCFS_4	30.9678	0.487698	0.511481	0.953501	0.340336	0.572832	0.838746	0.470295	1.78345	0.0745138	0.203536
24	AT5G51120	PABN_3	1371.71	0.563418	0.0967252	5.82494	5.71347e-09	3.41817e-07	0.440803	0.0870872	5.06162	4.15703e-07	8.1804e-06
25	AT5G51660	CPSF160	377.458	-0.468982	0.216104	-2.17017	0.029994	0.113365	0.0584423	0.191857	0.304613	0.760661	0.878928
26	AT5G55670	CFIm68_2	1017.94	-0.369118	0.157091	-2.34971	0.0187879	0.0806928	-0.0379967	0.139853	-0.27169	0.78586	0.893558
27	AT5G58040	Fip(V)	1000.56	-0.651388	0.134236	-4.85254	1.2189e-06	3.54524e-05	-0.429033	0.117964	-3.63697	0.000275861	0.00235405
28	AT5G60940	CstF50	241.288	-0.581807	0.16673	-3.48952	0.000483898	0.00499184	-0.229778	0.146716	-1.56614	0.117316	0.280049
29	AT5G65260	PABN_1	462.556	0.151254	0.128082	1.18091	0.237637	0.460423	-0.145144	0.116036	-1.25086	0.210987	0.416957

## Sheet: significantly_dif_pa_factors
	alias	gene	baseMean_u1c	log2FoldChange_u1c	lfcSE_u1c	stat_u1c	pvalue_u1c	padj_u1c	baseMean_u170k	log2FoldChange_u170k	lfcSE_u170k	stat_u170k	pvalue_u170k	padj_u170k
1	ESP1	AT1G73840	628.221	-0.553967	0.128352	-4.316	1.58881e-05	0.000319731	628.221	-0.527022	0.114667	-4.59612	4.30423e-06	6.46871e-05
2	PCFS_3	AT4G04885	387.04	-0.627875	0.143848	-4.36484	1.27217e-05	0.000266963	387.04	-0.847662	0.129995	-6.52074	6.996e-11	3.06811e-09
3	PABN_2	AT5G10350	633.107	-0.395355	0.116282	-3.39995	0.000673973	0.00646616	633.107	-0.759852	0.10489	-7.24431	4.34654e-13	2.72683e-11
4	PABN_3	AT5G51120	1371.71	0.563418	0.0967252	5.82494	5.71347e-09	3.41817e-07	1371.71	0.440803	0.0870872	5.06162	4.15703e-07	8.1804e-06
5	Fip(V)	AT5G58040	1000.56	-0.651388	0.134236	-4.85254	1.2189e-06	3.54524e-05	1000.56	-0.429033	0.117964	-3.63697	0.000275861	0.00235405

## Sheet: pa_factors_rmats_overlap
	V2	V1	FDR_amiR-u1-c_A3SS	FDR_amirR-u1-70k_A3SS	FDR_amiR-u1-c_A5SS	FDR_amirR-u1-70k_A5SS	FDR_amiR-u1-c_MXE	FDR_amirR-u1-70k_MXE	FDR_amiR-u1-c_RI	FDR_amirR-u1-70k_RI	FDR_amiR-u1-c	FDR_amirR-u1-70k
1	AT1G13190	CFIm68_1	NA	NA	NA	NA	NA	NA	NA	NA	NA	NA
2	AT1G17760	CstF77	NA	NA	NA	NA	NA	NA	NA	NA	NA	NA
3	AT1G17980	PAP_1	NA	NA	NA	NA	NA	NA	NA	NA	NA	NA
4	AT1G27595	Symplekin_2	NA	NA	NA	NA	NA	NA	NA	NA	NA	NA
5	AT1G30460	CPSF30	1.4789e-10	6.42978e-08	NA	NA	NA	NA	NA	NA	4.69154e-10	2.88062e-08
6	AT1G61010	CPSF73(I)	NA	NA	NA	NA	NA	NA	9.57863e-06	7.9324e-06	9.17519e-06	7.92163e-06
7	AT1G66500	PCFS_1	NA	NA	NA	NA	NA	NA	NA	NA	NA	NA
8	AT1G71800	CstF64	NA	NA	NA	NA	NA	NA	NA	NA	NA	NA
9	AT1G73840	ESP1	NA	NA	0.000558809	0.0208041	NA	NA	8.97908e-07	0.000608466	NA	NA
10	AT2G01730	CPSF73(II)	NA	NA	NA	NA	NA	NA	NA	NA	NA	NA
11	AT2G25850	PAP_2	NA	NA	NA	NA	NA	NA	0.00452212	6.52574e-06	NA	NA
12	AT2G36480	PCFS_2	NA	NA	NA	NA	NA	NA	NA	NA	NA	NA
13	AT3G04680	CLPS_1	NA	NA	NA	NA	NA	NA	NA	NA	NA	NA
14	AT3G06560	PAP_3	NA	NA	NA	NA	NA	NA	NA	NA	NA	NA
15	AT3G66652	Fip(III)	NA	NA	NA	NA	NA	NA	NA	NA	NA	NA
16	AT4G04885	PCFS_3	NA	NA	NA	NA	NA	NA	NA	NA	NA	NA
17	AT4G25550	CFIm25_1	NA	NA	NA	NA	NA	NA	NA	NA	NA	NA
18	AT4G29820	CFIm25_2	NA	NA	NA	NA	NA	NA	NA	NA	NA	NA
19	AT4G32850	PAP_4	NA	NA	NA	NA	NA	NA	NA	NA	NA	NA
20	AT5G01400	Symplekin_1	NA	NA	NA	NA	NA	NA	NA	NA	NA	NA
21	AT5G10350	PABN_2	NA	NA	NA	NA	NA	NA	NA	NA	NA	NA
22	AT5G13480	FY	NA	NA	NA	NA	NA	NA	NA	NA	NA	NA
23	AT5G23880	CPSF100	NA	NA	NA	NA	NA	NA	NA	NA	NA	NA
24	AT5G27590	Symplekin_3	NA	NA	NA	NA	NA	NA	NA	NA	NA	NA
25	AT5G39930	CLPS_2	NA	NA	NA	NA	NA	NA	NA	NA	NA	NA
26	AT5G43620	PCFS_4	NA	NA	NA	NA	NA	NA	NA	NA	NA	NA
27	AT5G51120	PABN_3	NA	NA	NA	NA	NA	NA	NA	NA	NA	NA
28	AT5G51660	CPSF160	NA	NA	NA	NA	NA	NA	NA	NA	NA	NA
29	AT5G55670	CFIm68_2	NA	NA	NA	NA	NA	NA	NA	NA	NA	NA
30	AT5G58040	Fip(V)	NA	NA	NA	NA	NA	NA	NA	NA	NA	NA
31	AT5G60940	CstF50	NA	NA	NA	NA	NA	NA	NA	NA	NA	NA
32	AT5G65260	PABN_1	NA	NA	NA	NA	NA	NA	NA	NA	NA	NA
